# Supplementary material for: Disruption of maternal vascular remodeling by a fetal endoretrovirus-derived gene in preeclampsia
Source: Genome Biol. 2024 May 7;25:117. doi: 10.1186/s13059-024-03265-z (PMC11075363; doi:10.1186/s13059-024-03265-z)
Supplement: Supplementary file 2 — Additional file 2: Table S1. Characterization of donors in the study. [file 13059_2024_3265_MOESM2_ESM.xlsx]

## Sheet: Additional file 2-Table S1
Sample	Donor_id	Tissue_type	G	P	Age	Delivery_GW	Fetal_sex	Preterm	Phenotype	Source	Obesity	GDM	DM	PE_GW	BP(mmHg)	Pro.Urine	FGR	Edema	in_scRNA	in_scATAC	Immunostaining	bulk_DNA_methyl	bulk_ATAC	Figure1	Figure2	Figure3	Figure4	Figure5	Figure6	Figure7
2003783S3	2003783	maternal_side	5	2	34	38	M	0	CTRL	BYS	0	0	0	N	119/73	0	0	0	T	T	F	F	F	T	T	T	T	T	T	T
2003783S6	2003783	fetal_side	5	2	34	38	M	0	CTRL	BYS	0	0	0	N	119/73	0	0	0	T	T	F	F	F	T	T	T	T	T	T	T
2004917S1	2004917	fetal_side	1	0	33	31	F	1	SPE	BYS	0	0	1	29	155/96	>300mg/24h	1	0	T	T	F	F	F	T	T	T	T	T	T	T
2004917S2	2004917	maternal_side	1	0	33	31	F	1	SPE	BYS	0	0	1	29	155/96	>300mg/24h	1	0	T	T	F	F	F	T	T	T	T	T	T	T
2005139S1	2005139	fetal_side	1	1	33	35	M	1	SPE	HX	0	1	0	34	236/160	2+	0	0	T	T	F	F	F	T	T	T	T	T	T	T
2005139S2	2005139	maternal_side	1	1	33	35	M	1	SPE	HX	0	1	0	34	236/160	2+	0	0	T	T	F	F	F	T	T	T	T	T	T	T
2005170S1	2005170	fetal_side	1	0	32	36	F	1	SPE	BYS	1	1	0	36	167/110	>300mg/24h	0	1	T	T	F	F	F	T	T	T	T	T	T	T
2005170S2	2005170	maternal_side	1	0	32	36	F	1	SPE	BYS	1	1	0	36	167/110	>300mg/24h	0	1	T	T	F	F	F	T	T	T	T	T	T	T
2005321S1	2005321	fetal_side	1	0	27	30	M	1	CTRL	BYS	0	0	0	N	101/60	0	0	0	T	T	F	F	F	T	T	T	T	T	T	T
2005321S2	2005321	maternal_side	1	0	27	30	M	1	CTRL	BYS	0	0	0	N	101/60	0	0	0	T	T	F	F	F	T	T	T	T	T	T	T
2005393S1	2005393	fetal_side	1	0	30	29	F	1	CTRL	BYS	0	0	0	N	108/70	0	0	0	T	T	F	F	F	T	T	T	T	T	T	T
2005393S2	2005393	maternal_side	1	0	30	29	F	1	CTRL	BYS	0	0	0	N	108/70	0	0	0	T	T	F	F	F	T	T	T	T	T	T	T
2005496S1	2005496	fetal_side	5	1	38	28	F	1	CTRL	BYS	0	0	0	N	105/66	0	0	0	T	F	F	F	F	T	T	T	T	T	T	T
2005497S1	2005497	fetal_side	2	0	29	32	F	1	SPE	BYS	0	1	0	32	150/90	>300mg/24h	0	1	T	F	F	F	F	T	T	T	T	T	T	T
2005497S2	2005497	maternal_side	2	0	29	32	F	1	SPE	BYS	0	1	0	32	150/90	>300mg/24h	0	1	T	F	F	F	F	T	T	T	T	T	T	T
2005174S1	2005174	fetal_side	2	1	35	33	F	1	SPE	BYS	0	0	0	33	182/108	>300mg/24h	1	1	F	T	F	F	F	T	T	T	T	F	T	F
2005174S2	2005174	maternal_side	2	1	35	33	F	1	SPE	BYS	0	0	0	33	182/108	>300mg/24h	1	1	F	T	F	F	F	T	T	T	T	F	T	F
2200314S1	2200314	normal_side	1	0	27	30	M/M	1	DCDA_sIUGR_SPE	BYS	0	0	0	29	148/93	>300mg/24h	0	0	T	F	T	F	F	F	F	F	T	T	F	T
2200314S2	2200314	FGR_side	1	0	27	30	M/M	1	DCDA_sIUGR_SPE	BYS	0	0	0	29	148/93	>300mg/24h	1	0	T	F	T	F	F	F	F	F	T	T	F	T
2100042S1	2100042	fetal_side	2	0	38	39	F	0	CTRL	BYS	1	1	0	N	131/82	0	0	0	T	F	F	F	F	F	F	F	T	T	F	T
2100042S2	2100042	maternal_side	2	0	38	39	F	0	CTRL	BYS	1	1	0	N	131/82	0	0	0	T	F	F	F	F	F	F	F	T	T	F	T
2201827S1	2201827	placenta_tissue	3	1	39	33	M	1	SPE	BYS	0	1	0	32	190/100	>300mg/24h	1	1	F	F	T	F	F	F	F	F	F	T	F	T
2201828S1	2201828	placenta_tissue	1	0	30	30	M	1	SPE	BYS	0	0	0	28	160/100	>300mg/24h	1	0	F	F	T	F	F	F	F	F	F	T	F	T
2201829S1	2201829	placenta_tissue	3	0	35	31	F	1	SPE	BYS	0	0	0	31	>140/90	>300mg/24h	0	0	F	F	T	F	F	F	F	F	F	T	F	T
2201831S1	2201831	placenta_tissue	1	0	37	38	M	0	CTRL	BYS	0	0	0	N	121/75	0	0	0	F	F	T	F	F	F	F	F	F	T	F	T
2201832S1	2201832	placenta_tissue	3	0	35	38	F	0	CTRL	BYS	0	0	0	N	127/80	0	0	0	F	F	T	F	F	F	F	F	F	T	F	T
2201833S1	2201833	placenta_tissue	1	0	32	38	F	0	CTRL	BYS	0	0	0	N	129/87	0	0	0	F	F	T	F	F	F	F	F	F	T	F	T
2201834S1	2201834	placenta_tissue	3	0	38	37	F	0	CTRL	BYS	0	0	0	N	125/80	0	0	0	F	F	T	F	F	F	F	F	F	T	F	T
1701033YCD1	2000130771	maternal_side	4	1	37	33	F	1	SPE	GDWCH	0	0	0	28	144/90	2+	0	0	F	F	F	T	F	F	F	F	T	F	F	F
1701034YCD1	2934103	maternal_side	2	1	30	36	M	1	SPE	GDWCH	0	0	0	35	159/97	0	1	0	F	F	F	T	F	F	F	F	T	F	F	F
1701037YCD1	2000168131	maternal_side	4	1	35	29	F	1	SPE	GDWCH	0	0	0	27	151/97	3+	1	1	F	F	F	T	F	F	F	F	T	F	F	F
1701038YCD1	2000168954	maternal_side	3	1	33	36	F	1	SPE	GDWCH	1	0	0	35	185/101	2+	1	1	F	F	F	T	F	F	F	F	T	F	F	F
1701039YCD1	2711502	maternal_side	2	1	34	38	F	0	CTRL	GDWCH	0	0	0	N	N	0	0	0	F	F	F	T	F	F	F	F	T	F	F	F
1701040YCD1	0001676434	maternal_side	5	1	34	39	F	0	CTRL	GDWCH	1	0	0	N	124/71	0	0	0	F	F	F	T	F	F	F	F	T	F	F	F
1701041YCD1	2854906	maternal_side	1	0	28	40	F	0	CTRL	GDWCH	0	0	0	N	124/82	0	0	0	F	F	F	T	F	F	F	F	T	F	F	F
1701042YCD1	2250115	maternal_side	5	1	31	38	M	0	CTRL	GDWCH	0	0	0	N	113/71	0	0	0	F	F	F	T	F	F	F	F	T	F	F	F
1701043YCD1	2341126	maternal_side	3	2	33	38	M	0	CTRL	GDWCH	0	0	0	N	N	0	0	0	F	F	F	T	F	F	F	F	T	F	F	F
1701044YCD1	1870526	maternal_side			34	39	F	0	CTRL	GDWCH	0	0	0	N	121/75	0	0	0	F	F	F	T	F	F	F	F	T	F	F	F
18g4515CB	2000130771	fetal_side	4	1	37	33	F	1	SPE	GDWCH	0	0	0	28	144/90	2+	0	0	F	F	F	T	F	F	F	F	T	F	F	F
18g4518CB	2934103	fetal_side	2	1	30	36	M	1	SPE	GDWCH	0	0	0	35	159/97	0	1	0	F	F	F	T	F	F	F	F	T	F	F	F
18g4525CB	2711502	fetal_side	2	1	34	38	F	0	CTRL	GDWCH	0	0	0	N	N	0	0	0	F	F	F	T	F	F	F	F	T	F	F	F
18g4529CB	2854906	fetal_side	1	0	28	40	F	0	CTRL	GDWCH	0	0	0	N	124/82	0	0	0	F	F	F	T	F	F	F	F	T	F	F	F
18g4532CB	2341126	fetal_side	3	2	33	38	M	0	CTRL	GDWCH	0	0	0	N	N	0	0	0	F	F	F	T	F	F	F	F	T	F	F	F
18g4535CB	2696218	fetal_side	2	0	28	40	F	0	GHT	GDWCH	0	0	0	N	145/93	0	0	0	F	F	F	T	F	F	F	F	T	F	F	F
18g4538CB	2730330	fetal_side	2	2	40	37	M	0	CTRL	GDWCH	0	1	0	N	117/77	0	0	0	F	F	F	T	F	F	F	F	T	F	F	F
18g4544CB	9933150311	fetal_side	2	0	33	38	M	0	SPE	GDWCH	0	0	1	38	162/102	2+	0	1	F	F	F	T	F	F	F	F	T	F	F	F
18g4550CB	3098114	fetal_side	3	1	34	33	M	1	SPE	GDWCH	0	1	0	33	155/110	3+	0	1	F	F	F	T	F	F	F	F	T	F	F	F
18g4553CB	2853764	fetal_side	4	1	41	32	M	1	SPE	GDWCH	0	0	0	32	143/90	3+	0	1	F	F	F	T	F	F	F	F	T	F	F	F
18g4559CB	8000022789	fetal_side	3	1	33	38	F	0	SUPE	GDWCH	N	0	0	37	146/92	>300mg/24h	0	0	F	F	F	T	F	F	F	F	T	F	F	F
18g4571CB	2000131190	fetal_side	3	2	35	39	F	0	CTRL	GDWCH	0	0	0	N	118/67	0	0	0	F	F	F	T	F	F	F	F	T	F	F	F
18g4574CB	2000163091	fetal_side	7	3	39	38	M	0	CTRL	GDWCH	0	0	0	N	105/65	0	0	0	F	F	F	T	F	F	F	F	T	F	F	F
18g4577CB	1746855	fetal_side	2	1	37	38	M	0	CTRL	GDWCH	0	0	0	N	106/68	0	0	0	F	F	F	T	F	F	F	F	T	F	F	F
18g4580CB	2000054758	fetal_side	2	1	32	39	M	0	CTRL	GDWCH	0	0	0	N	118/72	0	0	0	F	F	F	T	F	F	F	F	T	F	F	F
18g4583CB	2000210334	fetal_side	3	0	23	38	M	0	CTRL	GDWCH	0	0	0	N	111/62	0	0	0	F	F	F	T	F	F	F	F	T	F	F	F
18g4589CB	2793980	fetal_side	4	1	40	39	M	0	GHT	GDWCH	0	1	0	N	145/95	0	0	0	F	F	F	T	F	F	F	F	T	F	F	F
18g4592CB	3108489	fetal_side	4	0	40	30	M	1	SPE	GDWCH	0	0	0	30	186/97	3+	0	1	F	F	F	T	F	F	F	F	T	F	F	F
1907097S2CB	1907097	recipient_side	2	1	33	31	M/M	1	MCDA_TTTS	BYS	0	0	0	N	123/74	0	0	0	F	F	F	T	T	F	F	T	F	F	F	F
1907097S3CB	1907097	donor_side	2	1	33	31	M/M	1	MCDA_TTTS	BYS	0	0	0	N	123/74	0	0	0	F	F	F	T	T	F	F	T	F	F	F	F
1907098S2CB	1907098	fetal_side	1	0	28	39	F	0	CTRL	BYS	0	1	0	N	N	0	0	0	F	F	F	T	T	F	F	T	F	F	F	F
1907099S2CB	1907099	fetal_side	2	1	32	37	M	0	GHT	BYS	1	1	0	N	138/87	0	0	0	F	F	F	T	T	F	F	T	F	F	F	F
1907108S2CB	1907108	fetal_side	1	0	36	39	N	0	GHT	BYS	N	0	0	N	152/90	0	0	0	F	F	F	T	T	F	F	T	F	F	F	F
1907109S2CB	1907109	fetal_side	1	0	25	38	N	0	CTRL	BYS	N	1	0	N	124/74	0	0	0	F	F	F	T	T	F	F	T	F	F	F	F
1907110S2CB	1907110	fetal_side	1	0	29	40	N	0	GHT	BYS	N	0	0	N	129/91	0	0	0	F	F	F	T	T	F	F	T	F	F	F	F
1907151S2CB	1907151	fetal_side	N	N	N	40	N	0	CTRL	BYS	N	0	0	N	N	0	0	0	F	F	F	T	T	F	F	T	F	F	F	F
1907152S2CB	1907152	fetal_side	N	N	N	40	N	0	CTRL	BYS	N	0	0	N	N	0	0	0	F	F	F	T	T	F	F	T	F	F	F	F
1907158S2CB	1907158	fetal_side	2	0	39	37	M	0	PE	BYS	1	0	1	36	136/91	1+	0	0	F	F	F	T	T	F	F	T	F	F	F	F
1907161S2CB	1907161	fetal_side	2	0	32	37	F	0	SUPE	BYS	1	0	1	33	151/93	>300mg/24h	0	0	F	F	F	T	T	F	F	T	F	F	F	F
1907163S2CB	1907163	fetal_side	2	0	30	38	N	0	PE	BYS	N	0	0	38	147/103	1+	0	1	F	F	F	T	T	F	F	T	F	F	F	F
1907172S4CB	1907172	fetal_side_left	1	0	28	36	M/M	1	MCDA	BYS	0	1	0	N	118/80	0	0	0	F	F	F	T	T	F	F	T	F	F	F	F
1907172S5CB	1907172	fetal_side_middle	1	0	28	36	M/M	1	MCDA	BYS	0	1	0	N	118/80	0	0	0	F	F	F	T	T	F	F	T	F	F	F	F
1907172S6CB	1907172	fetal_side_right	1	0	28	36	M/M	1	MCDA	BYS	0	1	0	N	118/80	0	0	0	F	F	F	T	T	F	F	T	F	F	F	F
Abbreviation
G	Gestation times
P	Parturition times
PE	Preeclampsia
SPE	Severe preeclampsia
SUPE	Superimposed preeclampsia
GDM	Gestational Diabetes
DM	Diabetes
FGR	Fetal Growth Restriction
TTTS	Twin-twin transfusion syndrome
MCDA	Monochorionic diamniotic twin pregnancy
DCDA	Dichorionic diamniotic twin pregnancy
BYS	Peking University Third Hospital
HX	West China Second University Hospital of Sichuan University
GDWCH	Guangdong Woman and Children Hospital
Additional file2: Table S1. Characterization of donors in the study.
