# Supplementary material for: Disruption of maternal vascular remodeling by a fetal endoretrovirus-derived gene in preeclampsia
Source: Genome Biol. 2024 May 7;25:117. doi: 10.1186/s13059-024-03265-z (PMC11075363; doi:10.1186/s13059-024-03265-z)
Supplement: Supplementary file 3 — Additional file 3: Table S2. Single cell annotation. [file 13059_2024_3265_MOESM3_ESM.xlsx]

## Sheet: Cell number in Fig.1d
Cell type	Phenotype	Cell Number	Percentage		Cell type	Phenotype	Cell Number	Percentage
Immune	CTRL	11629	0.487		Immune	PE	5325	0.34
Tropho.	CTRL	5649	0.237		Tropho.	PE	7652	0.488
Endo.	CTRL	981	0.041		Endo.	PE	987	0.063
Fibro	CTRL	5620	0.235		Fibro	PE	1707	0.109
Total cell	CTRL	23879			Total cell	PE	15671

## Sheet: Tropho_scRNA_main
cell	source	donor_id	PE_phenotype	sample_gw	annotation	seurat_clusters
72423_J9BAS:AACCATGCACGGACAA	sci.adv	72423	CTRL	first_trimester	VCT	2
72423_J9BAS:AAGACCTCATGAAGTA	sci.adv	72423	CTRL	first_trimester	VCTp	8
72423_J9BAS:AAGTCTGGTGACGCCT	sci.adv	72423	CTRL	first_trimester	VCT	0
72423_J9BAS:ACACCAAAGGATGTAT	sci.adv	72423	CTRL	first_trimester	VCTp	1
72423_J9BAS:ACGCAGCCATGATCCA	sci.adv	72423	CTRL	first_trimester	VCT	0
72423_J9BAS:ACTGAGTGTAGCTAAA	sci.adv	72423	CTRL	first_trimester	VCT	2
72423_J9BAS:AGAGCTTCAAGCCATT	sci.adv	72423	CTRL	first_trimester	VCTp	1
72423_J9BAS:AGCAGCCGTTATCGGT	sci.adv	72423	CTRL	first_trimester	VCT	3
72423_J9BAS:AGCATACCAGGGTTAG	sci.adv	72423	CTRL	first_trimester	VCTp	1
72423_J9BAS:AGCATACGTCATATGC	sci.adv	72423	CTRL	first_trimester	VCT	7
72423_J9BAS:AGCTTGAGTACCATCA	sci.adv	72423	CTRL	first_trimester	VCT	2
72423_J9BAS:AGGTCATTCTTGTCAT	sci.adv	72423	CTRL	first_trimester	VCT	0
72423_J9BAS:ATCTGCCGTGTTCTTT	sci.adv	72423	CTRL	first_trimester	EVT	13
72423_J9BAS:ATGAGGGGTTACGCGC	sci.adv	72423	CTRL	first_trimester	VCT	2
72423_J9BAS:CACACTCGTCTCTCGT	sci.adv	72423	CTRL	first_trimester	VCT	3
72423_J9BAS:CACATAGAGGCATTGG	sci.adv	72423	CTRL	first_trimester	VCTp	1
72423_J9BAS:CAGCTAAGTTGTACAC	sci.adv	72423	CTRL	first_trimester	VCT	2
72423_J9BAS:CATATTCCAAGGGTCA	sci.adv	72423	CTRL	first_trimester	VCT	0
72423_J9BAS:CATCCACAGGGCACTA	sci.adv	72423	CTRL	first_trimester	VCTp	1
72423_J9BAS:CATCGAAAGTGATCGG	sci.adv	72423	CTRL	first_trimester	VCT	2
72423_J9BAS:CATCGAATCTCATTCA	sci.adv	72423	CTRL	first_trimester	VCT	0
72423_J9BAS:CATGACATCCTTAATC	sci.adv	72423	CTRL	first_trimester	VCT	0
72423_J9BAS:CCGTTCATCTAAGCCA	sci.adv	72423	CTRL	first_trimester	SCT	6
72423_J9BAS:CGCGTTTCATGGGAAC	sci.adv	72423	CTRL	first_trimester	VCT	2
72423_J9BAS:CGCTTCAAGTCCTCCT	sci.adv	72423	CTRL	first_trimester	VCTp	1
72423_J9BAS:CGGACACGTCAAAGAT	sci.adv	72423	CTRL	first_trimester	VCT	2
72423_J9BAS:CGTTCTGAGACAAAGG	sci.adv	72423	CTRL	first_trimester	VCT	2
72423_J9BAS:CGTTAGATCTGTGCAA	sci.adv	72423	CTRL	first_trimester	VCTp	8
72423_J9BAS:CTCATTATCGGCTTGG	sci.adv	72423	CTRL	first_trimester	VCTp	8
72423_J9BAS:CTCGAAACAGATAATG	sci.adv	72423	CTRL	first_trimester	VCT	2
72423_J9BAS:CTCTAATGTCGCTTTC	sci.adv	72423	CTRL	first_trimester	VCT	0
72423_J9BAS:CTCTACGGTGCATCTA	sci.adv	72423	CTRL	first_trimester	VCTp	4
72423_J9BAS:CTTACCGCATGGGACA	sci.adv	72423	CTRL	first_trimester	VCT	2
72423_J9BAS:CTTAGGAAGGACAGCT	sci.adv	72423	CTRL	first_trimester	VCT	7
72423_J9BAS:CTTGGCTCACACGCTG	sci.adv	72423	CTRL	first_trimester	VCTp	4
72423_J9BAS:GAACATCCACACCGCA	sci.adv	72423	CTRL	first_trimester	VCT	2
72423_J9BAS:GACAGAGGTGCTGTAT	sci.adv	72423	CTRL	first_trimester	VCT	2
72423_J9BAS:GACGGCTAGTTAGCGG	sci.adv	72423	CTRL	first_trimester	SCT	6
72423_J9BAS:GACTAACTCAACACCA	sci.adv	72423	CTRL	first_trimester	SCT	6
72423_J9BAS:GATCTAGTCTTTCCTC	sci.adv	72423	CTRL	first_trimester	SCT	6
72423_J9BAS:GCATGCGGTATCACCA	sci.adv	72423	CTRL	first_trimester	VCTp	8
72423_J9BAS:GCCTCTAAGCCAGAAC	sci.adv	72423	CTRL	first_trimester	SCT	6
72423_J9BAS:GCGCAGTAGCGCCTCA	sci.adv	72423	CTRL	first_trimester	VCT	0
72423_J9BAS:GCTTCCAAGCCCTAAT	sci.adv	72423	CTRL	first_trimester	VCTp	1
72423_J9BAS:GGATGTTAGATATGGT	sci.adv	72423	CTRL	first_trimester	VCT	0
72423_J9BAS:GGCAATTTCTAACTTC	sci.adv	72423	CTRL	first_trimester	VCT	0
72423_J9BAS:GGCCGATGTGTCCTCT	sci.adv	72423	CTRL	first_trimester	EVT	9
72423_J9BAS:GGGACCTGTTCGCTAA	sci.adv	72423	CTRL	first_trimester	VCT	0
72423_J9BAS:GGGCACTTCAAGCCTA	sci.adv	72423	CTRL	first_trimester	EVT	9
72423_J9BAS:GGGTTGCTCCTCTAGC	sci.adv	72423	CTRL	first_trimester	VCT	2
72423_J9BAS:GTACTTTGTAGCGCTC	sci.adv	72423	CTRL	first_trimester	VCT	0
72423_J9BAS:GTCACGGCAATGTAAG	sci.adv	72423	CTRL	first_trimester	VCTp	4
72423_J9BAS:GTGCAGCAGCCTATGT	sci.adv	72423	CTRL	first_trimester	VCT	0
72423_J9BAS:GTGCAGCTCAGTTGAC	sci.adv	72423	CTRL	first_trimester	VCT	2
72423_J9BAS:GTGCAGCTCTGTTTGT	sci.adv	72423	CTRL	first_trimester	VCTp	1
72423_J9BAS:GTGCTTCGTGCACTTA	sci.adv	72423	CTRL	first_trimester	VCTp	8
72423_J9BAS:GTGTTAGGTATAAACG	sci.adv	72423	CTRL	first_trimester	VCT	0
72423_J9BAS:GTTCTCGAGTGTACTC	sci.adv	72423	CTRL	first_trimester	VCT	0
72423_J9BAS:TAAGTGCCAGTGAGTG	sci.adv	72423	CTRL	first_trimester	VCT	0
72423_J9BAS:TAAGTGCGTTAAGTAG	sci.adv	72423	CTRL	first_trimester	EVT	11
72423_J9BAS:TAAGTGCTCATGCATG	sci.adv	72423	CTRL	first_trimester	EVT	13
72423_J9BAS:TACCTTAGTCAATACC	sci.adv	72423	CTRL	first_trimester	VCT	0
72423_J9BAS:TACGGATGTGCGATAG	sci.adv	72423	CTRL	first_trimester	VCT	10
72423_J9BAS:TACTCATCATGAAGTA	sci.adv	72423	CTRL	first_trimester	VCTp	1
72423_J9BAS:TAGAGCTTCCAAGTAC	sci.adv	72423	CTRL	first_trimester	VCTp	1
72423_J9BAS:TAGGCATTCGGAGCAA	sci.adv	72423	CTRL	first_trimester	VCT	2
72423_J9BAS:TATTACCTCCGCTGTT	sci.adv	72423	CTRL	first_trimester	VCT	0
72423_J9BAS:TCACAAGGTCATGCAT	sci.adv	72423	CTRL	first_trimester	VCT	2
72423_J9BAS:TCAGATGAGCCCAACC	sci.adv	72423	CTRL	first_trimester	VCT	0
72423_J9BAS:TCAGCAAGTTCAGTAC	sci.adv	72423	CTRL	first_trimester	SCT	6
72423_J9BAS:TCAGCTCCAACACGCC	sci.adv	72423	CTRL	first_trimester	VCT	0
72423_J9BAS:TCAGCTCGTGGTAACG	sci.adv	72423	CTRL	first_trimester	VCT	7
72423_J9BAS:TCATTTGTCAGAAATG	sci.adv	72423	CTRL	first_trimester	VCT	0
72423_J9BAS:TCCCGATTCCAAATGC	sci.adv	72423	CTRL	first_trimester	VCT	2
72423_J9BAS:TCCCGATTCTGGAGCC	sci.adv	72423	CTRL	first_trimester	VCTp	4
72423_J9BAS:TCGCGAGCAATCGAAA	sci.adv	72423	CTRL	first_trimester	VCTp	4
72423_J9BAS:TCTCATATCCACGAAT	sci.adv	72423	CTRL	first_trimester	SCT	6
72423_J9BAS:TGACGGCGTTTGACTG	sci.adv	72423	CTRL	first_trimester	SCT	6
72423_J9BAS:TGACTTTGTAGCACGA	sci.adv	72423	CTRL	first_trimester	VCT	0
72423_J9BAS:TGAGGGATCGCTTAGA	sci.adv	72423	CTRL	first_trimester	VCTp	8
72423_J9BAS:TGCACCTAGCGCCTCA	sci.adv	72423	CTRL	first_trimester	VCT	2
72423_J9BAS:TGCCCATTCAAACAAG	sci.adv	72423	CTRL	first_trimester	VCTp	4
72423_J9BAS:TGCTACCCAAAGCGGT	sci.adv	72423	CTRL	first_trimester	VCT	0
72423_J9BAS:TGGCGCACAGACGCCT	sci.adv	72423	CTRL	first_trimester	VCT	3
72423_J9BAS:TGGGAAGCAAACAACA	sci.adv	72423	CTRL	first_trimester	VCT	2
72423_J9BAS:TGGGAAGTCAAACAAG	sci.adv	72423	CTRL	first_trimester	VCT	2
72423_J9BAS:TGTATTCGTTATCCGA	sci.adv	72423	CTRL	first_trimester	EVT	9
72423_J9BAS:TTCTACAGTGCGAAAC	sci.adv	72423	CTRL	first_trimester	VCT	2
72423_J9BAS:TTGGAACAGACTGTAA	sci.adv	72423	CTRL	first_trimester	VCT	2
72423_J9BAS:TTGTAGGCAGATCTGT	sci.adv	72423	CTRL	first_trimester	VCT	10
72423_J9BAS:TTTCCTCAGTATTGGA	sci.adv	72423	CTRL	first_trimester	VCTp	8
72424_LDLOL:AAACGGGTCTACCTGC	sci.adv	72424	CTRL	first_trimester	VCT	0
72424_LDLOL:AAAGATGAGCAGGCTA	sci.adv	72424	CTRL	first_trimester	VCTp	1
72424_LDLOL:AAAGCAAGTCGCTTTC	sci.adv	72424	CTRL	first_trimester	VCTp	8
72424_LDLOL:AAAGCAAGTCTCCCTA	sci.adv	72424	CTRL	first_trimester	VCT	2
72424_LDLOL:AACCATGTCTACGAGT	sci.adv	72424	CTRL	first_trimester	VCT	0
72424_LDLOL:AACCGCGCATGAGCGA	sci.adv	72424	CTRL	first_trimester	SCT	6
72424_LDLOL:AACTCAGGTTCCAACA	sci.adv	72424	CTRL	first_trimester	VCT	3
72424_LDLOL:AACTGGTAGTGCCAGA	sci.adv	72424	CTRL	first_trimester	VCT	2
72424_LDLOL:AAGGAGCGTTACGCGC	sci.adv	72424	CTRL	first_trimester	VCT	7
72424_LDLOL:AAGGCAGAGGCTATCT	sci.adv	72424	CTRL	first_trimester	VCTp	1
72424_LDLOL:AAGGCAGGTGTGCGTC	sci.adv	72424	CTRL	first_trimester	VCT	10
72424_LDLOL:AATCCAGGTATCTGCA	sci.adv	72424	CTRL	first_trimester	VCT	2
72424_LDLOL:ACATACGCAAGGTGTG	sci.adv	72424	CTRL	first_trimester	EVT	9
72424_LDLOL:ACCAGTAGTCATCCCT	sci.adv	72424	CTRL	first_trimester	VCT	10
72424_LDLOL:ACCGTAAGTGCCTGGT	sci.adv	72424	CTRL	first_trimester	VCT	0
72424_LDLOL:ACCTTTAAGCATGGCA	sci.adv	72424	CTRL	first_trimester	VCT	0
72424_LDLOL:ACCTTTAAGTATTGGA	sci.adv	72424	CTRL	first_trimester	VCT	0
72424_LDLOL:ACGATGTGTACTCAAC	sci.adv	72424	CTRL	first_trimester	VCT	0
72424_LDLOL:ACGGCCAAGTCCATAC	sci.adv	72424	CTRL	first_trimester	VCTp	1
72424_LDLOL:ACGGCCATCTGCAAGT	sci.adv	72424	CTRL	first_trimester	VCT	2
72424_LDLOL:ACGGGCTCAGGGTACA	sci.adv	72424	CTRL	first_trimester	VCT	2
72424_LDLOL:ACGGGTCGTGCATCTA	sci.adv	72424	CTRL	first_trimester	VCTp	1
72424_LDLOL:ACGGGTCTCATACGGT	sci.adv	72424	CTRL	first_trimester	VCTp	1
72424_LDLOL:ACGTCAATCAACTCTT	sci.adv	72424	CTRL	first_trimester	VCT	0
72424_LDLOL:ACTGCTCCACGAAGCA	sci.adv	72424	CTRL	first_trimester	VCTp	4
72424_LDLOL:ACTTTCAGTGATAAAC	sci.adv	72424	CTRL	first_trimester	VCTp	1
72424_LDLOL:AGAATAGTCATTGCCC	sci.adv	72424	CTRL	first_trimester	SCT	6
72424_LDLOL:AGCGGTCAGCGTGTCC	sci.adv	72424	CTRL	first_trimester	EVT	9
72424_LDLOL:AGCGTATAGAAACGCC	sci.adv	72424	CTRL	first_trimester	VCT	0
72424_LDLOL:AGCGTCGAGGATGGTC	sci.adv	72424	CTRL	first_trimester	VCT	2
72424_LDLOL:AGCTCTCCAAGAAAGG	sci.adv	72424	CTRL	first_trimester	VCT	0
72424_LDLOL:AGGCCGTGTGATGTGG	sci.adv	72424	CTRL	first_trimester	VCTp	1
72424_LDLOL:AGGGAGTCATCACGAT	sci.adv	72424	CTRL	first_trimester	VCT	2
72424_LDLOL:AGGGATGCAATGGACG	sci.adv	72424	CTRL	first_trimester	VCTp	1
72424_LDLOL:AGGGTGATCAGTTGAC	sci.adv	72424	CTRL	first_trimester	VCTp	1
72424_LDLOL:AGGTCCGCACGGCCAT	sci.adv	72424	CTRL	first_trimester	VCT	7
72424_LDLOL:AGGTCCGGTCTGCAAT	sci.adv	72424	CTRL	first_trimester	VCTp	1
72424_LDLOL:AGGTCCGTCCTTCAAT	sci.adv	72424	CTRL	first_trimester	VCT	3
72424_LDLOL:AGTCTTTCAAGTAATG	sci.adv	72424	CTRL	first_trimester	VCT	7
72424_LDLOL:AGTGAGGTCGTTGACA	sci.adv	72424	CTRL	first_trimester	VCT	7
72424_LDLOL:ATAAGAGCACAAGTAA	sci.adv	72424	CTRL	first_trimester	VCT	3
72424_LDLOL:ATAGACCGTCTGCGGT	sci.adv	72424	CTRL	first_trimester	VCT	0
72424_LDLOL:ATCATGGGTGCGAAAC	sci.adv	72424	CTRL	first_trimester	VCTp	8
72424_LDLOL:ATCCGAATCCAGAAGG	sci.adv	72424	CTRL	first_trimester	EVT	9
72424_LDLOL:ATCGAGTCAAGTTGTC	sci.adv	72424	CTRL	first_trimester	VCT	0
72424_LDLOL:ATCTACTTCCGTACAA	sci.adv	72424	CTRL	first_trimester	VCT	7
72424_LDLOL:ATCTGCCTCGAACGGA	sci.adv	72424	CTRL	first_trimester	VCTp	8
72424_LDLOL:ATTGGACGTCCGTCAG	sci.adv	72424	CTRL	first_trimester	VCT	7
72424_LDLOL:ATTGGTGAGGGATGGG	sci.adv	72424	CTRL	first_trimester	VCT	0
72424_LDLOL:ATTTCTGTCAACGAAA	sci.adv	72424	CTRL	first_trimester	VCT	3
72424_LDLOL:CAACTAGCAAGTCTGT	sci.adv	72424	CTRL	first_trimester	VCTp	1
72424_LDLOL:CAAGTTGAGACACGAC	sci.adv	72424	CTRL	first_trimester	EVT	9
72424_LDLOL:CACATTTAGCAGACTG	sci.adv	72424	CTRL	first_trimester	VCT	7
72424_LDLOL:CACCACTTCACCGTAA	sci.adv	72424	CTRL	first_trimester	VCT	7
72424_LDLOL:CACCAGGTCCGTTGCT	sci.adv	72424	CTRL	first_trimester	VCTp	1
72424_LDLOL:CAGAGAGCAAAGGAAG	sci.adv	72424	CTRL	first_trimester	VCT	3
72424_LDLOL:CAGAGAGGTTGACGTT	sci.adv	72424	CTRL	first_trimester	VCTp	1
72424_LDLOL:CAGAGAGTCCTGTAGA	sci.adv	72424	CTRL	first_trimester	VCT	3
72424_LDLOL:CAGCATACACCACGTG	sci.adv	72424	CTRL	first_trimester	VCT	7
72424_LDLOL:CAGCCGAGTAAGAGAG	sci.adv	72424	CTRL	first_trimester	VCTp	1
72424_LDLOL:CAGCGACGTTAAGAAC	sci.adv	72424	CTRL	first_trimester	VCT	0
72424_LDLOL:CAGCTAATCTGGCGTG	sci.adv	72424	CTRL	first_trimester	VCTp	8
72424_LDLOL:CAGCTGGGTTGGACCC	sci.adv	72424	CTRL	first_trimester	VCTp	1
72424_LDLOL:CAGGTGCAGTACATGA	sci.adv	72424	CTRL	first_trimester	VCT	2
72424_LDLOL:CAGGTGCAGTAACCCT	sci.adv	72424	CTRL	first_trimester	VCT	2
72424_LDLOL:CAGTCCTTCAACTCTT	sci.adv	72424	CTRL	first_trimester	VCT	2
72424_LDLOL:CATATGGGTGATGCCC	sci.adv	72424	CTRL	first_trimester	VCT	0
72424_LDLOL:CATATGGTCTCTGCTG	sci.adv	72424	CTRL	first_trimester	VCT	7
72424_LDLOL:CATCCACCAGTCAGCC	sci.adv	72424	CTRL	first_trimester	VCT	0
72424_LDLOL:CATCGAACAGCGTAAG	sci.adv	72424	CTRL	first_trimester	VCTp	4
72424_LDLOL:CATCGGGCATTCCTGC	sci.adv	72424	CTRL	first_trimester	VCTp	8
72424_LDLOL:CATGGCGAGGTGCAAC	sci.adv	72424	CTRL	first_trimester	VCT	0
72424_LDLOL:CATGGCGGTCATCGGC	sci.adv	72424	CTRL	first_trimester	SCT	6
72424_LDLOL:CATTCGCCATAGACTC	sci.adv	72424	CTRL	first_trimester	VCT	2
72424_LDLOL:CCAATCCGTAAGAGAG	sci.adv	72424	CTRL	first_trimester	VCT	7
72424_LDLOL:CCACTACAGCGATAGC	sci.adv	72424	CTRL	first_trimester	VCT	0
72424_LDLOL:CCCAATCAGCGGATCA	sci.adv	72424	CTRL	first_trimester	VCT	7
72424_LDLOL:CCCAGTTAGTGTGGCA	sci.adv	72424	CTRL	first_trimester	VCT	5
72424_LDLOL:CCCAGTTAGTTAACGA	sci.adv	72424	CTRL	first_trimester	VCT	2
72424_LDLOL:CCGGTAGCACTCGACG	sci.adv	72424	CTRL	first_trimester	VCT	0
72424_LDLOL:CCGGTAGCAGGTCTCG	sci.adv	72424	CTRL	first_trimester	VCT	0
72424_LDLOL:CCGTACTGTGGTACAG	sci.adv	72424	CTRL	first_trimester	VCT	2
72424_LDLOL:CCTACACCAGGTGCCT	sci.adv	72424	CTRL	first_trimester	VCT	2
72424_LDLOL:CCTACACCATTGCGGC	sci.adv	72424	CTRL	first_trimester	VCTp	4
72424_LDLOL:CCTCAGTAGTCGTTTG	sci.adv	72424	CTRL	first_trimester	VCT	0
72424_LDLOL:CCTTACGCAGACAAAT	sci.adv	72424	CTRL	first_trimester	VCT	10
72424_LDLOL:CCTTTCTCAGGGTACA	sci.adv	72424	CTRL	first_trimester	SCT	6
72424_LDLOL:CCTTTCTTCGTCTGCT	sci.adv	72424	CTRL	first_trimester	VCT	0
72424_LDLOL:CGACCTTTCTGCCAGG	sci.adv	72424	CTRL	first_trimester	VCTp	4
72424_LDLOL:CGACTTCTCACGCGGT	sci.adv	72424	CTRL	first_trimester	VCTp	4
72424_LDLOL:CGAGCACCACGCGAAA	sci.adv	72424	CTRL	first_trimester	VCT	5
72424_LDLOL:CGAGCACGTCCATGAT	sci.adv	72424	CTRL	first_trimester	EVT	9
72424_LDLOL:CGAGCCAAGCGGATCA	sci.adv	72424	CTRL	first_trimester	VCT	7
72424_LDLOL:CGAGCCATCCAGGGCT	sci.adv	72424	CTRL	first_trimester	VCTp	4
72424_LDLOL:CGATGGCCAAACAACA	sci.adv	72424	CTRL	first_trimester	SCT	6
72424_LDLOL:CGATGTAAGGATGTAT	sci.adv	72424	CTRL	first_trimester	VCT	3
72424_LDLOL:CGATTGAGTGGCGAAT	sci.adv	72424	CTRL	first_trimester	VCT	2
72424_LDLOL:CGCGGTATCCGCGGTA	sci.adv	72424	CTRL	first_trimester	VCTp	1
72424_LDLOL:CGCGTTTCATCGGGTC	sci.adv	72424	CTRL	first_trimester	VCTp	8
72424_LDLOL:CGCGTTTCAGATCTGT	sci.adv	72424	CTRL	first_trimester	VCT	0
72424_LDLOL:CGCTATCAGGTGCAAC	sci.adv	72424	CTRL	first_trimester	VCT	2
72424_LDLOL:CGCTTCAGTAGCTGCC	sci.adv	72424	CTRL	first_trimester	VCT	0
72424_LDLOL:CGGACGTTCGGATGGA	sci.adv	72424	CTRL	first_trimester	VCT	2
72424_LDLOL:CGGACTGCAGATCTGT	sci.adv	72424	CTRL	first_trimester	VCT	0
72424_LDLOL:CGGAGCTCACAACTGT	sci.adv	72424	CTRL	first_trimester	VCT	7
72424_LDLOL:CGGCTAGAGGACATTA	sci.adv	72424	CTRL	first_trimester	VCT	10
72424_LDLOL:CGGTTAATCAAAGTAG	sci.adv	72424	CTRL	first_trimester	VCT	2
72424_LDLOL:CGTAGCGGTATCGCAT	sci.adv	72424	CTRL	first_trimester	VCTp	4
72424_LDLOL:CGTCAGGCACCATGTA	sci.adv	72424	CTRL	first_trimester	VCTp	1
72424_LDLOL:CGTCTACTCTTGAGAC	sci.adv	72424	CTRL	first_trimester	VCT	2
72424_LDLOL:CGTGTCTCAATAGAGT	sci.adv	72424	CTRL	first_trimester	VCT	2
72424_LDLOL:CGTTGGGCACTTCGAA	sci.adv	72424	CTRL	first_trimester	VCTp	1
72424_LDLOL:CTACACCAGCAGGCTA	sci.adv	72424	CTRL	first_trimester	VCTp	1
72424_LDLOL:CTACGTCCAGGTCTCG	sci.adv	72424	CTRL	first_trimester	VCTp	4
72424_LDLOL:CTACGTCCATTACGAC	sci.adv	72424	CTRL	first_trimester	VCT	0
72424_LDLOL:CTAGAGTAGCCACGCT	sci.adv	72424	CTRL	first_trimester	VCT	10
72424_LDLOL:CTAGTGATCTGGAGCC	sci.adv	72424	CTRL	first_trimester	VCTp	8
72424_LDLOL:CTCGAAAGTACAGCAG	sci.adv	72424	CTRL	first_trimester	EVT	9
72424_LDLOL:CTCGAAAGTTAAAGAC	sci.adv	72424	CTRL	first_trimester	VCT	5
72424_LDLOL:CTCGAGGCACGTAAGG	sci.adv	72424	CTRL	first_trimester	VCTp	1
72424_LDLOL:CTCGAGGTCAGCTTAG	sci.adv	72424	CTRL	first_trimester	EVT	11
72424_LDLOL:CTCGTACGTAAGTGTA	sci.adv	72424	CTRL	first_trimester	SCT	6
72424_LDLOL:CTCTACGCATCAGTAC	sci.adv	72424	CTRL	first_trimester	VCT	2
72424_LDLOL:CTCTACGTCCAGTAGT	sci.adv	72424	CTRL	first_trimester	VCT	2
72424_LDLOL:CTGAAACAGCGTGAAC	sci.adv	72424	CTRL	first_trimester	VCTp	1
72424_LDLOL:CTGAAGTTCTGGGCCA	sci.adv	72424	CTRL	first_trimester	VCTp	4
72424_LDLOL:CTGATAGCAAGTCTAC	sci.adv	72424	CTRL	first_trimester	VCTp	1
72424_LDLOL:CTGATAGTCGTACCGG	sci.adv	72424	CTRL	first_trimester	EVT	9
72424_LDLOL:CTGCCTAAGTACGACG	sci.adv	72424	CTRL	first_trimester	VCTp	1
72424_LDLOL:CTGCCTATCTTTACGT	sci.adv	72424	CTRL	first_trimester	VCT	0
72424_LDLOL:CTGTGCTGTCGCGGTT	sci.adv	72424	CTRL	first_trimester	VCTp	1
72424_LDLOL:CTTACCGAGACTTTCG	sci.adv	72424	CTRL	first_trimester	VCT	0
72424_LDLOL:CTTACCGAGGATTCGG	sci.adv	72424	CTRL	first_trimester	EVT	9
72424_LDLOL:CTTAGGACACATGACT	sci.adv	72424	CTRL	first_trimester	VCT	3
72424_LDLOL:CTTGGCTGTTTACTCT	sci.adv	72424	CTRL	first_trimester	EVT	9
72424_LDLOL:CTTGGCTTCAGCTCGG	sci.adv	72424	CTRL	first_trimester	EVT	9
72424_LDLOL:GAACGGAAGCGTCTAT	sci.adv	72424	CTRL	first_trimester	EVT	9
72424_LDLOL:GAAGCAGAGCCGCCTA	sci.adv	72424	CTRL	first_trimester	VCTp	1
72424_LDLOL:GACACGCAGCAATATG	sci.adv	72424	CTRL	first_trimester	VCTp	4
72424_LDLOL:GACAGAGGTACCGTTA	sci.adv	72424	CTRL	first_trimester	VCTp	4
72424_LDLOL:GACAGAGTCCTCAATT	sci.adv	72424	CTRL	first_trimester	VCT	0
72424_LDLOL:GACCAATGTCCATCCT	sci.adv	72424	CTRL	first_trimester	VCTp	8
72424_LDLOL:GACCTGGGTTGTACAC	sci.adv	72424	CTRL	first_trimester	VCTp	1
72424_LDLOL:GACGGCTCATTATCTC	sci.adv	72424	CTRL	first_trimester	VCT	0
72424_LDLOL:GACGGCTGTCGCGAAA	sci.adv	72424	CTRL	first_trimester	VCT	2
72424_LDLOL:GACGTTATCCCTAACC	sci.adv	72424	CTRL	first_trimester	VCT	7
72424_LDLOL:GACTAACAGCGATCCC	sci.adv	72424	CTRL	first_trimester	VCTp	14
72424_LDLOL:GACTAACAGTGTCTCA	sci.adv	72424	CTRL	first_trimester	VCTp	8
72424_LDLOL:GACTACATCATGCATG	sci.adv	72424	CTRL	first_trimester	VCTp	1
72424_LDLOL:GAGCAGAAGATCTGAA	sci.adv	72424	CTRL	first_trimester	VCT	0
72424_LDLOL:GAGCAGAAGATTACCC	sci.adv	72424	CTRL	first_trimester	VCT	7
72424_LDLOL:GAGCAGAAGGCATGGT	sci.adv	72424	CTRL	first_trimester	VCT	0
72424_LDLOL:GATCAGTCACGCGAAA	sci.adv	72424	CTRL	first_trimester	SCT	6
72424_LDLOL:GATCGATAGATGCCAG	sci.adv	72424	CTRL	first_trimester	VCTp	1
72424_LDLOL:GATCGTATCTTCGGTC	sci.adv	72424	CTRL	first_trimester	VCTp	14
72424_LDLOL:GATCTAGGTGAGGGAG	sci.adv	72424	CTRL	first_trimester	VCTp	4
72424_LDLOL:GATGAGGAGGCAAAGA	sci.adv	72424	CTRL	first_trimester	VCT	10
72424_LDLOL:GATGCTACAAACCCAT	sci.adv	72424	CTRL	first_trimester	VCTp	1
72424_LDLOL:GATGCTATCCAAATGC	sci.adv	72424	CTRL	first_trimester	VCT	2
72424_LDLOL:GATTCAGTCTTAGCCC	sci.adv	72424	CTRL	first_trimester	VCTp	4
72424_LDLOL:GCAAACTTCTGTCTAT	sci.adv	72424	CTRL	first_trimester	VCT	0
72424_LDLOL:GCAATCAAGGCAGGTT	sci.adv	72424	CTRL	first_trimester	VCT	0
72424_LDLOL:GCAATCAGTCTAGGTT	sci.adv	72424	CTRL	first_trimester	VCT	10
72424_LDLOL:GCACTCTTCGCTAGCG	sci.adv	72424	CTRL	first_trimester	VCT	2
72424_LDLOL:GCATACAAGAGACTTA	sci.adv	72424	CTRL	first_trimester	VCTp	8
72424_LDLOL:GCATGCGTCATGCTCC	sci.adv	72424	CTRL	first_trimester	VCT	2
72424_LDLOL:GCATGTAAGCTAACAA	sci.adv	72424	CTRL	first_trimester	VCT	2
72424_LDLOL:GCATGTACAAGGCTCC	sci.adv	72424	CTRL	first_trimester	VCT	0
72424_LDLOL:GCATGTAGTTTAGCTG	sci.adv	72424	CTRL	first_trimester	SCT	6
72424_LDLOL:GCGAGAAAGTACGCCC	sci.adv	72424	CTRL	first_trimester	VCTp	1
72424_LDLOL:GCGCAGTAGGCTACGA	sci.adv	72424	CTRL	first_trimester	VCTp	8
72424_LDLOL:GCGCGATGTCTTCAAG	sci.adv	72424	CTRL	first_trimester	VCTp	1
72424_LDLOL:GCGGGTTTCTTGTTTG	sci.adv	72424	CTRL	first_trimester	VCT	2
72424_LDLOL:GCTCCTATCCCATTAT	sci.adv	72424	CTRL	first_trimester	VCTp	1
72424_LDLOL:GCTCCTATCTCTTATG	sci.adv	72424	CTRL	first_trimester	VCT	7
72424_LDLOL:GCTGCAGCAAGGGTCA	sci.adv	72424	CTRL	first_trimester	EVT	9
72424_LDLOL:GCTGCGAGTACTTGAC	sci.adv	72424	CTRL	first_trimester	VCT	0
72424_LDLOL:GCTGGGTGTCCTAGCG	sci.adv	72424	CTRL	first_trimester	EVT	13
72424_LDLOL:GCTGGGTGTTTACTCT	sci.adv	72424	CTRL	first_trimester	VCT	7
72424_LDLOL:GCTTGAACATACGCCG	sci.adv	72424	CTRL	first_trimester	VCT	10
72424_LDLOL:GGAACTTAGAGCTTCT	sci.adv	72424	CTRL	first_trimester	VCTp	1
72424_LDLOL:GGACGTCGTCTTCTCG	sci.adv	72424	CTRL	first_trimester	VCT	3
72424_LDLOL:GGCAATTCAAACAACA	sci.adv	72424	CTRL	first_trimester	VCT	2
72424_LDLOL:GGCGACTAGTTATCGC	sci.adv	72424	CTRL	first_trimester	SCT	6
72424_LDLOL:GGGAGATTCTGGCGTG	sci.adv	72424	CTRL	first_trimester	VCTp	1
72424_LDLOL:GGGATGAAGCTAAGAT	sci.adv	72424	CTRL	first_trimester	VCT	3
72424_LDLOL:GGGATGATCTTGCCGT	sci.adv	72424	CTRL	first_trimester	VCTp	8
72424_LDLOL:GGGTCTGCAGCTGTTA	sci.adv	72424	CTRL	first_trimester	VCT	2
72424_LDLOL:GGTGCGTGTCTAAACC	sci.adv	72424	CTRL	first_trimester	EVT	9
72424_LDLOL:GGTGTTACAACTGGCC	sci.adv	72424	CTRL	first_trimester	VCT	0
72424_LDLOL:GTAACTGGTAGAGCTG	sci.adv	72424	CTRL	first_trimester	VCTp	4
72424_LDLOL:GTATCTTGTGTGCGTC	sci.adv	72424	CTRL	first_trimester	VCTp	4
72424_LDLOL:GTATTCTGTGGACGAT	sci.adv	72424	CTRL	first_trimester	VCT	2
72424_LDLOL:GTCGGGTCACATCCAA	sci.adv	72424	CTRL	first_trimester	VCT	2
72424_LDLOL:GTGAAGGCAGCTGTGC	sci.adv	72424	CTRL	first_trimester	VCT	3
72424_LDLOL:GTGCATAGTTTCGCTC	sci.adv	72424	CTRL	first_trimester	VCT	2
72424_LDLOL:GTGCTTCGTGATGTCT	sci.adv	72424	CTRL	first_trimester	VCT	7
72424_LDLOL:GTGGGTCGTCTTTCAT	sci.adv	72424	CTRL	first_trimester	VCT	3
72424_LDLOL:GTGTGCGAGGCATTGG	sci.adv	72424	CTRL	first_trimester	VCTp	4
72424_LDLOL:GTGTGCGCACATAACC	sci.adv	72424	CTRL	first_trimester	VCT	7
72424_LDLOL:GTGTTAGTCGGTTCGG	sci.adv	72424	CTRL	first_trimester	VCTp	8
72424_LDLOL:GTTACAGTCCACGCAG	sci.adv	72424	CTRL	first_trimester	VCT	2
72424_LDLOL:TAAACCGGTCAATGTC	sci.adv	72424	CTRL	first_trimester	VCT	2
72424_LDLOL:TAAGTGCAGATATACG	sci.adv	72424	CTRL	first_trimester	EVT	9
72424_LDLOL:TAAGTGCTCATCGGAT	sci.adv	72424	CTRL	first_trimester	VCT	2
72424_LDLOL:TACGGGCGTTCAACCA	sci.adv	72424	CTRL	first_trimester	VCT	2
72424_LDLOL:TACGGTACACCATGTA	sci.adv	72424	CTRL	first_trimester	VCTp	1
72424_LDLOL:TACTCGCAGATGTAAC	sci.adv	72424	CTRL	first_trimester	VCT	3
72424_LDLOL:TACTTACTCGCGTAGC	sci.adv	72424	CTRL	first_trimester	VCTp	8
72424_LDLOL:TAGGCATAGCGTTGCC	sci.adv	72424	CTRL	first_trimester	VCTp	4
72424_LDLOL:TAGTGGTGTAGGCATG	sci.adv	72424	CTRL	first_trimester	VCT	2
72424_LDLOL:TATCAGGGTCGAGTTT	sci.adv	72424	CTRL	first_trimester	VCT	2
72424_LDLOL:TATCTCATCACCAGGC	sci.adv	72424	CTRL	first_trimester	VCTp	8
72424_LDLOL:TATGCCCTCTTGTATC	sci.adv	72424	CTRL	first_trimester	EVT	9
72424_LDLOL:TATTACCAGGAGCGTT	sci.adv	72424	CTRL	first_trimester	VCTp	4
72424_LDLOL:TATTACCGTGCACCAC	sci.adv	72424	CTRL	first_trimester	VCTp	8
72424_LDLOL:TCAACGAGTCAGATAA	sci.adv	72424	CTRL	first_trimester	VCT	7
72424_LDLOL:TCAATCTGTAGTAGTA	sci.adv	72424	CTRL	first_trimester	SCT	6
72424_LDLOL:TCACAAGAGCTGCAAG	sci.adv	72424	CTRL	first_trimester	VCT	7
72424_LDLOL:TCACAAGGTGTGACGA	sci.adv	72424	CTRL	first_trimester	VCT	10
72424_LDLOL:TCACGAAAGTCAAGGC	sci.adv	72424	CTRL	first_trimester	VCTp	8
72424_LDLOL:TCAGATGGTCCGTGAC	sci.adv	72424	CTRL	first_trimester	VCT	2
72424_LDLOL:TCAGCAACAAGACGTG	sci.adv	72424	CTRL	first_trimester	VCT	2
72424_LDLOL:TCAGCTCAGTAACCCT	sci.adv	72424	CTRL	first_trimester	SCT	6
72424_LDLOL:TCAGCTCGTAAGTGGC	sci.adv	72424	CTRL	first_trimester	VCTp	8
72424_LDLOL:TCAGGATCAAGCCGTC	sci.adv	72424	CTRL	first_trimester	VCTp	1
72424_LDLOL:TCAGGTAAGTACGCGA	sci.adv	72424	CTRL	first_trimester	VCT	7
72424_LDLOL:TCATTTGCAACACCTA	sci.adv	72424	CTRL	first_trimester	VCTp	4
72424_LDLOL:TCATTTGTCCTTTCTC	sci.adv	72424	CTRL	first_trimester	VCTp	8
72424_LDLOL:TCGGTAAGTTGCCTCT	sci.adv	72424	CTRL	first_trimester	VCTp	1
72424_LDLOL:TCTATTGCAAGCTGGA	sci.adv	72424	CTRL	first_trimester	VCT	0
72424_LDLOL:TCTGAGACACGGACAA	sci.adv	72424	CTRL	first_trimester	VCTp	1
72424_LDLOL:TCTGGAATCGGATGTT	sci.adv	72424	CTRL	first_trimester	VCT	0
72424_LDLOL:TGACTAGAGATAGCAT	sci.adv	72424	CTRL	first_trimester	VCT	3
72424_LDLOL:TGACTAGAGCCAGGAT	sci.adv	72424	CTRL	first_trimester	VCT	2
72424_LDLOL:TGACTTTAGTGGAGTC	sci.adv	72424	CTRL	first_trimester	VCTp	1
72424_LDLOL:TGAGAGGCATCGATGT	sci.adv	72424	CTRL	first_trimester	VCTp	8
72424_LDLOL:TGCGCAGTCTGCGACG	sci.adv	72424	CTRL	first_trimester	VCT	2
72424_LDLOL:TGCGCAGTCTTGACGA	sci.adv	72424	CTRL	first_trimester	EVT	9
72424_LDLOL:TGCGTGGAGCTTATCG	sci.adv	72424	CTRL	first_trimester	VCT	7
72424_LDLOL:TGCGTGGAGGCTCATT	sci.adv	72424	CTRL	first_trimester	VCT	0
72424_LDLOL:TGCGTGGTCCCTTGTG	sci.adv	72424	CTRL	first_trimester	VCT	2
72424_LDLOL:TGGACGCAGAGTAAGG	sci.adv	72424	CTRL	first_trimester	VCT	7
72424_LDLOL:TGGACGCAGTATGACA	sci.adv	72424	CTRL	first_trimester	VCT	0
72424_LDLOL:TGGGCGTAGTCCATAC	sci.adv	72424	CTRL	first_trimester	VCT	0
72424_LDLOL:TGGGCGTTCCAAAGTC	sci.adv	72424	CTRL	first_trimester	VCTp	8
72424_LDLOL:TGTCCCAAGTGGTCCC	sci.adv	72424	CTRL	first_trimester	VCTp	1
72424_LDLOL:TGTGTTTAGCCCAGCT	sci.adv	72424	CTRL	first_trimester	VCT	0
72424_LDLOL:TGTGTTTTCTGTGCAA	sci.adv	72424	CTRL	first_trimester	VCT	2
72424_LDLOL:TTATGCTGTAAGTGGC	sci.adv	72424	CTRL	first_trimester	VCTp	1
72424_LDLOL:TTCCCAGTCCTCATTA	sci.adv	72424	CTRL	first_trimester	VCTp	1
72424_LDLOL:TTCGGTCGTGAAGGCT	sci.adv	72424	CTRL	first_trimester	VCT	10
72424_LDLOL:TTCTACAAGAGGTACC	sci.adv	72424	CTRL	first_trimester	VCT	7
72424_LDLOL:TTCTCCTAGGTGACCA	sci.adv	72424	CTRL	first_trimester	EVT	9
72424_LDLOL:TTGCCGTTCGGCGGTT	sci.adv	72424	CTRL	first_trimester	VCTp	8
72424_LDLOL:TTGGAACTCCCATTTA	sci.adv	72424	CTRL	first_trimester	VCTp	1
72424_LDLOL:TTGTAGGAGCCTTGAT	sci.adv	72424	CTRL	first_trimester	VCTp	1
72424_LDLOL:TTGTAGGTCTGCTTGC	sci.adv	72424	CTRL	first_trimester	SCT	6
72424_LDLOL:TTTGTCATCCACGAAT	sci.adv	72424	CTRL	first_trimester	VCTp	1
72426_0DZSU:AACACGTTCAACGCTA	sci.adv	72426	CTRL	first_trimester	SCT	6
72426_0DZSU:ACACCGGAGTGTCCAT	sci.adv	72426	CTRL	first_trimester	SCT	6
72426_0DZSU:ACGCCAGCAAAGGTGC	sci.adv	72426	CTRL	first_trimester	VCT	0
72426_0DZSU:AGCGTATAGATGCGAC	sci.adv	72426	CTRL	first_trimester	VCT	0
72426_0DZSU:AGCGTCGAGTGTGGCA	sci.adv	72426	CTRL	first_trimester	VCT	10
72426_0DZSU:AGTAGTCGTATATGAG	sci.adv	72426	CTRL	first_trimester	VCT	7
72426_0DZSU:ATGGGAGCAAACAACA	sci.adv	72426	CTRL	first_trimester	VCT	10
72426_0DZSU:ATTCTACGTCTCGTTC	sci.adv	72426	CTRL	first_trimester	VCT	10
72426_0DZSU:CACACTCGTTTCCACC	sci.adv	72426	CTRL	first_trimester	VCTp	1
72426_0DZSU:CGCGTTTTCATGGTCA	sci.adv	72426	CTRL	first_trimester	VCT	0
72426_0DZSU:CGCTATCGTCAGAATA	sci.adv	72426	CTRL	first_trimester	VCTp	4
72426_0DZSU:CGTAGCGGTTCCTCCA	sci.adv	72426	CTRL	first_trimester	VCT	7
72426_0DZSU:CTAGCCTAGAGCAATT	sci.adv	72426	CTRL	first_trimester	VCT	0
72426_0DZSU:GAATAAGGTCACACGC	sci.adv	72426	CTRL	first_trimester	VCT	0
72426_0DZSU:GACTAACAGCCAACAG	sci.adv	72426	CTRL	first_trimester	VCT	0
72426_0DZSU:GACTAACGTAAGTGTA	sci.adv	72426	CTRL	first_trimester	VCT	0
72426_0DZSU:GCACATAAGCCGGTAA	sci.adv	72426	CTRL	first_trimester	SCT	6
72426_0DZSU:GCATGATAGGTGGGTT	sci.adv	72426	CTRL	first_trimester	SCT	6
72426_0DZSU:GGATTACCAGATTGCT	sci.adv	72426	CTRL	first_trimester	VCT	3
72426_0DZSU:GGGCACTGTGTAACGG	sci.adv	72426	CTRL	first_trimester	VCT	10
72426_0DZSU:GGGTCTGAGAAGAAGC	sci.adv	72426	CTRL	first_trimester	VCTp	4
72426_0DZSU:GTACTCCTCCGCATCT	sci.adv	72426	CTRL	first_trimester	SCT	6
72426_0DZSU:GTACTTTAGCTATGCT	sci.adv	72426	CTRL	first_trimester	VCT	10
72426_0DZSU:GTAGGCCTCCTGCTTG	sci.adv	72426	CTRL	first_trimester	VCTp	4
72426_0DZSU:GTCCTCATCTGTGCAA	sci.adv	72426	CTRL	first_trimester	VCT	2
72426_0DZSU:GTCGTAAGTGACGGTA	sci.adv	72426	CTRL	first_trimester	VCTp	1
72426_0DZSU:GTGCAGCTCGGATGTT	sci.adv	72426	CTRL	first_trimester	SCT	6
72426_0DZSU:GTGCATAGTTATGTGC	sci.adv	72426	CTRL	first_trimester	SCT	6
72426_0DZSU:GTGCTTCAGATATACG	sci.adv	72426	CTRL	first_trimester	VCTp	4
72426_0DZSU:TAAGAGAAGAAGGTTT	sci.adv	72426	CTRL	first_trimester	VCT	0
72426_0DZSU:TACGGATGTAGAGTGC	sci.adv	72426	CTRL	first_trimester	EVT	11
72426_0DZSU:TACGGTAGTGGAAAGA	sci.adv	72426	CTRL	first_trimester	EVT	11
72426_0DZSU:TACTTACCATCGGACC	sci.adv	72426	CTRL	first_trimester	VCT	2
72426_0DZSU:TACTTACCATGTCGAT	sci.adv	72426	CTRL	first_trimester	VCT	10
72426_0DZSU:TACTTGTTCCGCTGTT	sci.adv	72426	CTRL	first_trimester	VCTp	1
72426_0DZSU:TAGGCATCAGGCAGTA	sci.adv	72426	CTRL	first_trimester	VCT	2
72426_0DZSU:TAGTGGTTCTCTGAGA	sci.adv	72426	CTRL	first_trimester	VCTp	8
72426_0DZSU:TAGTTGGAGGCATGGT	sci.adv	72426	CTRL	first_trimester	VCTp	4
72426_0DZSU:TCAACGATCACCGGGT	sci.adv	72426	CTRL	first_trimester	VCT	0
72426_0DZSU:TCAATCTCAAGACGTG	sci.adv	72426	CTRL	first_trimester	VCT	10
72426_0DZSU:TCGAGGCTCAGCTCGG	sci.adv	72426	CTRL	first_trimester	VCT	10
72426_0DZSU:TCGCGAGAGTGGTAAT	sci.adv	72426	CTRL	first_trimester	VCT	0
72426_0DZSU:TGAGGGAAGTTGTCGT	sci.adv	72426	CTRL	first_trimester	VCT	10
72426_0DZSU:TGCACCTCAAGGCTCC	sci.adv	72426	CTRL	first_trimester	VCT	7
72426_0DZSU:TGGGAAGAGTTAACGA	sci.adv	72426	CTRL	first_trimester	VCT	0
72426_0DZSU:TGGGAAGTCTCGTTTA	sci.adv	72426	CTRL	first_trimester	VCT	0
72426_0DZSU:TGTATTCAGGATGTAT	sci.adv	72426	CTRL	first_trimester	VCT	10
72426_0DZSU:TTCGAAGCACCTTGTC	sci.adv	72426	CTRL	first_trimester	VCTp	8
72426_0DZSU:TTTCCTCCACTTACGA	sci.adv	72426	CTRL	first_trimester	VCT	5
FCA7167226_AAGTCTGCAATGCCAT	nature2018	FCA7167226	CTRL	6-12gw	EVT	9
FCA7167226_ACACCGGAGACTAAGT	nature2018	FCA7167226	CTRL	6-12gw	EVT	9
FCA7167226_AGAGCTTTCTCTTATG	nature2018	FCA7167226	CTRL	6-12gw	EVT	13
FCA7167226_AGGCCGTTCGATGAGG	nature2018	FCA7167226	CTRL	6-12gw	SCT	12
FCA7167226_GGATGTTAGGCTAGGT	nature2018	FCA7167226	CTRL	6-12gw	EVT	13
FCA7167226_TTCTACAAGCTCAACT	nature2018	FCA7167226	CTRL	6-12gw	EVT	9
FCA7196220_AAACCTGCAAATCCGT	nature2018	FCA7196220	CTRL	6-12gw	VCT	10
FCA7196220_AAACCTGGTCGAGTTT	nature2018	FCA7196220	CTRL	6-12gw	VCT	0
FCA7196220_AAACGGGAGGTTACCT	nature2018	FCA7196220	CTRL	6-12gw	SCT	6
FCA7196220_AAACGGGAGTTGTCGT	nature2018	FCA7196220	CTRL	6-12gw	VCT	2
FCA7196220_AAACGGGCACCTGGTG	nature2018	FCA7196220	CTRL	6-12gw	VCT	2
FCA7196220_AAAGATGAGCTAGCCC	nature2018	FCA7196220	CTRL	6-12gw	VCTp	1
FCA7196220_AAAGATGGTCGTCTTC	nature2018	FCA7196220	CTRL	6-12gw	VCT	2
FCA7196220_AAAGATGTCCCTTGCA	nature2018	FCA7196220	CTRL	6-12gw	VCT	0
FCA7196220_AAAGCAACACCCATTC	nature2018	FCA7196220	CTRL	6-12gw	VCT	0
FCA7196220_AAAGCAACATGCCTAA	nature2018	FCA7196220	CTRL	6-12gw	VCT	10
FCA7196220_AAAGTAGAGTCATGCT	nature2018	FCA7196220	CTRL	6-12gw	SCT	12
FCA7196220_AAAGTAGCAAGCCGTC	nature2018	FCA7196220	CTRL	6-12gw	VCT	10
FCA7196220_AAAGTAGCACCAGTTA	nature2018	FCA7196220	CTRL	6-12gw	VCT	2
FCA7196220_AAAGTAGGTAGAAAGG	nature2018	FCA7196220	CTRL	6-12gw	VCT	10
FCA7196220_AAAGTAGTCCTGCTTG	nature2018	FCA7196220	CTRL	6-12gw	SCT	12
FCA7196220_AAATGCCAGGCACATG	nature2018	FCA7196220	CTRL	6-12gw	VCT	10
FCA7196220_AAATGCCTCGCTAGCG	nature2018	FCA7196220	CTRL	6-12gw	VCT	0
FCA7196220_AACACGTGTATTAGCC	nature2018	FCA7196220	CTRL	6-12gw	SCT	6
FCA7196220_AACCATGCAGGTGGAT	nature2018	FCA7196220	CTRL	6-12gw	VCT	10
FCA7196220_AACGTTGAGCCTCGTG	nature2018	FCA7196220	CTRL	6-12gw	VCT	10
FCA7196220_AACGTTGAGGCAAAGA	nature2018	FCA7196220	CTRL	6-12gw	VCT	10
FCA7196220_AACGTTGGTCTCACCT	nature2018	FCA7196220	CTRL	6-12gw	SCT	6
FCA7196220_AACTCAGCAGGAATGC	nature2018	FCA7196220	CTRL	6-12gw	SCT	6
FCA7196220_AACTCCCAGAAGATTC	nature2018	FCA7196220	CTRL	6-12gw	VCT	2
FCA7196220_AACTCCCAGATCTGCT	nature2018	FCA7196220	CTRL	6-12gw	VCT	10
FCA7196220_AACTCCCAGTGCAAGC	nature2018	FCA7196220	CTRL	6-12gw	VCT	10
FCA7196220_AACTCCCGTATAATGG	nature2018	FCA7196220	CTRL	6-12gw	VCT	0
FCA7196220_AACTCTTGTGCAGGTA	nature2018	FCA7196220	CTRL	6-12gw	VCT	0
FCA7196220_AACTCTTTCGCCCTTA	nature2018	FCA7196220	CTRL	6-12gw	SCT	6
FCA7196220_AACTCTTTCGTACGGC	nature2018	FCA7196220	CTRL	6-12gw	VCT	0
FCA7196220_AACTGGTAGGGTCGAT	nature2018	FCA7196220	CTRL	6-12gw	VCT	10
FCA7196220_AACTGGTAGTGGTAAT	nature2018	FCA7196220	CTRL	6-12gw	VCT	0
FCA7196220_AACTGGTCACAGGTTT	nature2018	FCA7196220	CTRL	6-12gw	VCT	0
FCA7196220_AACTGGTTCTTAGAGC	nature2018	FCA7196220	CTRL	6-12gw	VCT	0
FCA7196220_AACTTTCCAAAGCAAT	nature2018	FCA7196220	CTRL	6-12gw	VCT	3
FCA7196220_AACTTTCTCAGCACAT	nature2018	FCA7196220	CTRL	6-12gw	SCT	6
FCA7196220_AAGCCGCCAGGGAGAG	nature2018	FCA7196220	CTRL	6-12gw	SCT	6
FCA7196220_AAGCCGCTCGACGGAA	nature2018	FCA7196220	CTRL	6-12gw	SCT	6
FCA7196220_AAGGAGCCACGGTGTC	nature2018	FCA7196220	CTRL	6-12gw	VCT	7
FCA7196220_AAGGCAGGTCGCTTCT	nature2018	FCA7196220	CTRL	6-12gw	SCT	12
FCA7196220_AAGGTTCAGAACAATC	nature2018	FCA7196220	CTRL	6-12gw	VCT	10
FCA7196220_AAGGTTCCAGGTGCCT	nature2018	FCA7196220	CTRL	6-12gw	VCT	0
FCA7196220_AAGGTTCGTCTCAACA	nature2018	FCA7196220	CTRL	6-12gw	VCT	10
FCA7196220_AAGGTTCGTTGGTTTG	nature2018	FCA7196220	CTRL	6-12gw	SCT	6
FCA7196220_AAGTCTGCAAGCCGTC	nature2018	FCA7196220	CTRL	6-12gw	VCTp	1
FCA7196220_AATCCAGAGGCATTGG	nature2018	FCA7196220	CTRL	6-12gw	SCT	6
FCA7196220_AATCCAGAGGTGATTA	nature2018	FCA7196220	CTRL	6-12gw	VCT	10
FCA7196220_AATCCAGCACATCTTT	nature2018	FCA7196220	CTRL	6-12gw	VCT	0
FCA7196220_AATCCAGCACGTGAGA	nature2018	FCA7196220	CTRL	6-12gw	SCT	6
FCA7196220_AATCGGTAGCGGATCA	nature2018	FCA7196220	CTRL	6-12gw	SCT	6
FCA7196220_AATCGGTAGGAATGGA	nature2018	FCA7196220	CTRL	6-12gw	VCT	10
FCA7196220_AATCGGTCATCACAAC	nature2018	FCA7196220	CTRL	6-12gw	VCT	10
FCA7196220_ACACCGGGTACTTCTT	nature2018	FCA7196220	CTRL	6-12gw	VCT	10
FCA7196220_ACACCGGTCACCCGAG	nature2018	FCA7196220	CTRL	6-12gw	VCT	7
FCA7196220_ACACTGAGTCTAAAGA	nature2018	FCA7196220	CTRL	6-12gw	VCT	0
FCA7196220_ACAGCCGGTCTGCGGT	nature2018	FCA7196220	CTRL	6-12gw	VCT	10
FCA7196220_ACAGCTAAGCCGTCGT	nature2018	FCA7196220	CTRL	6-12gw	VCT	10
FCA7196220_ACAGCTAGTTTCCACC	nature2018	FCA7196220	CTRL	6-12gw	VCT	10
FCA7196220_ACATACGAGACTGGGT	nature2018	FCA7196220	CTRL	6-12gw	SCT	12
FCA7196220_ACATCAGCAAGCGCTC	nature2018	FCA7196220	CTRL	6-12gw	VCT	10
FCA7196220_ACATCAGCACAACGTT	nature2018	FCA7196220	CTRL	6-12gw	VCT	10
FCA7196220_ACATCAGGTCGGATCC	nature2018	FCA7196220	CTRL	6-12gw	VCT	0
FCA7196220_ACATGGTGTGTGGCTC	nature2018	FCA7196220	CTRL	6-12gw	SCT	12
FCA7196220_ACCAGTAAGCTAACTC	nature2018	FCA7196220	CTRL	6-12gw	VCT	0
FCA7196220_ACCCACTAGTACCGGA	nature2018	FCA7196220	CTRL	6-12gw	VCT	2
FCA7196220_ACCCACTCAGGTGCCT	nature2018	FCA7196220	CTRL	6-12gw	SCT	6
FCA7196220_ACCCACTGTGAAATCA	nature2018	FCA7196220	CTRL	6-12gw	VCT	7
FCA7196220_ACCGTAAAGCCGATTT	nature2018	FCA7196220	CTRL	6-12gw	SCT	6
FCA7196220_ACCGTAAGTGCGGTAA	nature2018	FCA7196220	CTRL	6-12gw	EVT	11
FCA7196220_ACCTTTACAAGCCTAT	nature2018	FCA7196220	CTRL	6-12gw	VCT	0
FCA7196220_ACCTTTAGTATCAGTC	nature2018	FCA7196220	CTRL	6-12gw	VCT	7
FCA7196220_ACCTTTATCCAGATCA	nature2018	FCA7196220	CTRL	6-12gw	VCT	0
FCA7196220_ACGAGGAGTCATATGC	nature2018	FCA7196220	CTRL	6-12gw	SCT	6
FCA7196220_ACGAGGATCGGCTTGG	nature2018	FCA7196220	CTRL	6-12gw	VCT	0
FCA7196220_ACGAGGATCGTGACAT	nature2018	FCA7196220	CTRL	6-12gw	SCT	6
FCA7196220_ACGATGTCACTTAAGC	nature2018	FCA7196220	CTRL	6-12gw	VCT	10
FCA7196220_ACGATGTCAGCTGGCT	nature2018	FCA7196220	CTRL	6-12gw	VCT	0
FCA7196220_ACGATGTTCCTGCCAT	nature2018	FCA7196220	CTRL	6-12gw	VCT	10
FCA7196220_ACGATGTTCTTCGAGA	nature2018	FCA7196220	CTRL	6-12gw	VCT	0
FCA7196220_ACGCAGCGTGCCTGTG	nature2018	FCA7196220	CTRL	6-12gw	VCT	2
FCA7196220_ACGCAGCGTGTGACGA	nature2018	FCA7196220	CTRL	6-12gw	VCT	10
FCA7196220_ACGCCAGAGGGATGGG	nature2018	FCA7196220	CTRL	6-12gw	VCT	0
FCA7196220_ACGCCAGCAATGAATG	nature2018	FCA7196220	CTRL	6-12gw	VCT	10
FCA7196220_ACGCCAGCACTCGACG	nature2018	FCA7196220	CTRL	6-12gw	SCT	6
FCA7196220_ACGCCAGCAGCTCGAC	nature2018	FCA7196220	CTRL	6-12gw	VCT	0
FCA7196220_ACGCCAGCATCTCGCT	nature2018	FCA7196220	CTRL	6-12gw	VCT	2
FCA7196220_ACGGAGAAGTTGCAGG	nature2018	FCA7196220	CTRL	6-12gw	VCT	0
FCA7196220_ACGGAGACAGGATTGG	nature2018	FCA7196220	CTRL	6-12gw	VCT	10
FCA7196220_ACGGAGACAGGTCGTC	nature2018	FCA7196220	CTRL	6-12gw	VCT	10
FCA7196220_ACGGCCAAGTCGCCGT	nature2018	FCA7196220	CTRL	6-12gw	SCT	12
FCA7196220_ACGGCCATCCGCGCAA	nature2018	FCA7196220	CTRL	6-12gw	VCT	2
FCA7196220_ACGGGCTCACTTCTGC	nature2018	FCA7196220	CTRL	6-12gw	VCT	10
FCA7196220_ACGGGCTCAGCATGAG	nature2018	FCA7196220	CTRL	6-12gw	VCT	0
FCA7196220_ACGGGTCAGACCTTTG	nature2018	FCA7196220	CTRL	6-12gw	VCT	10
FCA7196220_ACGGGTCGTTTAGCTG	nature2018	FCA7196220	CTRL	6-12gw	VCT	0
FCA7196220_ACGTCAAAGAGGTAGA	nature2018	FCA7196220	CTRL	6-12gw	VCT	0
FCA7196220_ACGTCAATCGCTTGTC	nature2018	FCA7196220	CTRL	6-12gw	VCT	10
FCA7196220_ACTGAACAGTGAAGTT	nature2018	FCA7196220	CTRL	6-12gw	VCT	10
FCA7196220_ACTGAACGTGTAAGTA	nature2018	FCA7196220	CTRL	6-12gw	VCT	0
FCA7196220_ACTGATGGTTTAAGCC	nature2018	FCA7196220	CTRL	6-12gw	VCT	5
FCA7196220_ACTGATGTCACTGGGC	nature2018	FCA7196220	CTRL	6-12gw	SCT	12
FCA7196220_ACTGCTCAGGGCACTA	nature2018	FCA7196220	CTRL	6-12gw	VCT	2
FCA7196220_ACTGCTCTCTGTCAAG	nature2018	FCA7196220	CTRL	6-12gw	VCT	10
FCA7196220_ACTGTCCCAGTTTACG	nature2018	FCA7196220	CTRL	6-12gw	SCT	6
FCA7196220_ACTTACTAGCTACCTA	nature2018	FCA7196220	CTRL	6-12gw	SCT	6
FCA7196220_ACTTGTTAGCTGCGAA	nature2018	FCA7196220	CTRL	6-12gw	SCT	6
FCA7196220_ACTTGTTGTAGAAGGA	nature2018	FCA7196220	CTRL	6-12gw	VCT	0
FCA7196220_ACTTGTTGTGTAACGG	nature2018	FCA7196220	CTRL	6-12gw	SCT	6
FCA7196220_ACTTGTTTCAAACCAC	nature2018	FCA7196220	CTRL	6-12gw	VCT	0
FCA7196220_AGAATAGAGAACAATC	nature2018	FCA7196220	CTRL	6-12gw	VCT	0
FCA7196220_AGAATAGGTCAGGACA	nature2018	FCA7196220	CTRL	6-12gw	VCT	10
FCA7196220_AGAATAGTCCCTAACC	nature2018	FCA7196220	CTRL	6-12gw	VCT	0
FCA7196220_AGACGTTCAGACGTAG	nature2018	FCA7196220	CTRL	6-12gw	SCT	6
FCA7196220_AGAGCTTAGTCATGCT	nature2018	FCA7196220	CTRL	6-12gw	SCT	6
FCA7196220_AGAGCTTCAAGCTGTT	nature2018	FCA7196220	CTRL	6-12gw	VCT	2
FCA7196220_AGAGTGGCAGATTGCT	nature2018	FCA7196220	CTRL	6-12gw	SCT	6
FCA7196220_AGAGTGGCAGGATTGG	nature2018	FCA7196220	CTRL	6-12gw	VCT	0
FCA7196220_AGATCTGAGGACGAAA	nature2018	FCA7196220	CTRL	6-12gw	SCT	12
FCA7196220_AGATTGCGTTACCAGT	nature2018	FCA7196220	CTRL	6-12gw	SCT	6
FCA7196220_AGCAGCCCACCGCTAG	nature2018	FCA7196220	CTRL	6-12gw	VCT	2
FCA7196220_AGCCTAACAGCGTAAG	nature2018	FCA7196220	CTRL	6-12gw	SCT	6
FCA7196220_AGCGTATAGCAATCTC	nature2018	FCA7196220	CTRL	6-12gw	VCT	0
FCA7196220_AGCGTATAGCCAGGAT	nature2018	FCA7196220	CTRL	6-12gw	VCT	0
FCA7196220_AGCGTCGGTGTAAGTA	nature2018	FCA7196220	CTRL	6-12gw	VCT	0
FCA7196220_AGCTCCTCAACTGCTA	nature2018	FCA7196220	CTRL	6-12gw	VCT	3
FCA7196220_AGCTCCTTCTTGTTTG	nature2018	FCA7196220	CTRL	6-12gw	VCT	7
FCA7196220_AGCTCTCGTGTGGTTT	nature2018	FCA7196220	CTRL	6-12gw	VCT	5
FCA7196220_AGCTTGAAGGGTCGAT	nature2018	FCA7196220	CTRL	6-12gw	VCT	0
FCA7196220_AGGCCACAGAAAGTGG	nature2018	FCA7196220	CTRL	6-12gw	SCT	12
FCA7196220_AGGCCACAGTTGAGAT	nature2018	FCA7196220	CTRL	6-12gw	VCT	10
FCA7196220_AGGCCACCAAGACGTG	nature2018	FCA7196220	CTRL	6-12gw	VCT	10
FCA7196220_AGGCCACCAGATCGGA	nature2018	FCA7196220	CTRL	6-12gw	VCT	10
FCA7196220_AGGCCACGTTAGGGTG	nature2018	FCA7196220	CTRL	6-12gw	VCT	0
FCA7196220_AGGCCGTAGATGGGTC	nature2018	FCA7196220	CTRL	6-12gw	VCT	10
FCA7196220_AGGCCGTAGCCAGGAT	nature2018	FCA7196220	CTRL	6-12gw	VCT	7
FCA7196220_AGGCCGTAGCCGTCGT	nature2018	FCA7196220	CTRL	6-12gw	VCT	10
FCA7196220_AGGCCGTAGCTAGTTC	nature2018	FCA7196220	CTRL	6-12gw	VCT	0
FCA7196220_AGGCCGTCACTGTGTA	nature2018	FCA7196220	CTRL	6-12gw	VCT	2
FCA7196220_AGGCCGTTCGAACGGA	nature2018	FCA7196220	CTRL	6-12gw	VCT	0
FCA7196220_AGGGAGTCAGCCTGTG	nature2018	FCA7196220	CTRL	6-12gw	VCT	10
FCA7196220_AGGGAGTGTATAGGGC	nature2018	FCA7196220	CTRL	6-12gw	VCT	2
FCA7196220_AGGGAGTGTATCGCAT	nature2018	FCA7196220	CTRL	6-12gw	VCT	0
FCA7196220_AGGGAGTGTTAAGACA	nature2018	FCA7196220	CTRL	6-12gw	VCT	10
FCA7196220_AGGGAGTGTTTGACTG	nature2018	FCA7196220	CTRL	6-12gw	VCT	0
FCA7196220_AGGGATGGTCATCCCT	nature2018	FCA7196220	CTRL	6-12gw	VCT	10
FCA7196220_AGGGATGGTTAAAGAC	nature2018	FCA7196220	CTRL	6-12gw	VCT	10
FCA7196220_AGGGATGTCGCCCTTA	nature2018	FCA7196220	CTRL	6-12gw	VCT	0
FCA7196220_AGGGTGAAGCCGTCGT	nature2018	FCA7196220	CTRL	6-12gw	VCT	5
FCA7196220_AGGGTGAAGGCATGTG	nature2018	FCA7196220	CTRL	6-12gw	VCT	10
FCA7196220_AGGTCATTCGATGAGG	nature2018	FCA7196220	CTRL	6-12gw	VCT	0
FCA7196220_AGGTCCGGTTGTGGCC	nature2018	FCA7196220	CTRL	6-12gw	VCT	2
FCA7196220_AGGTCCGTCGTCCGTT	nature2018	FCA7196220	CTRL	6-12gw	VCT	10
FCA7196220_AGTCTTTCAACTGCTA	nature2018	FCA7196220	CTRL	6-12gw	VCT	0
FCA7196220_AGTCTTTCACTACAGT	nature2018	FCA7196220	CTRL	6-12gw	SCT	6
FCA7196220_AGTGAGGAGGAATGGA	nature2018	FCA7196220	CTRL	6-12gw	VCT	7
FCA7196220_AGTGAGGCACCTATCC	nature2018	FCA7196220	CTRL	6-12gw	VCT	10
FCA7196220_AGTGAGGGTTTGACTG	nature2018	FCA7196220	CTRL	6-12gw	VCT	0
FCA7196220_AGTGAGGTCCACGCAG	nature2018	FCA7196220	CTRL	6-12gw	VCT	10
FCA7196220_AGTGGGAAGAGTGAGA	nature2018	FCA7196220	CTRL	6-12gw	SCT	6
FCA7196220_AGTGGGACATCGACGC	nature2018	FCA7196220	CTRL	6-12gw	SCT	6
FCA7196220_AGTGTCACATGGGACA	nature2018	FCA7196220	CTRL	6-12gw	VCT	2
FCA7196220_AGTGTCATCTTCTGGC	nature2018	FCA7196220	CTRL	6-12gw	VCT	7
FCA7196220_AGTTGGTAGTTAACGA	nature2018	FCA7196220	CTRL	6-12gw	VCT	10
FCA7196220_ATAACGCCATTGGTAC	nature2018	FCA7196220	CTRL	6-12gw	VCTp	1
FCA7196220_ATAACGCGTCGGCATC	nature2018	FCA7196220	CTRL	6-12gw	VCT	10
FCA7196220_ATAACGCGTCTAGAGG	nature2018	FCA7196220	CTRL	6-12gw	VCT	0
FCA7196220_ATAACGCGTGCTTCTC	nature2018	FCA7196220	CTRL	6-12gw	VCT	10
FCA7196220_ATAACGCTCAGGTTCA	nature2018	FCA7196220	CTRL	6-12gw	VCT	0
FCA7196220_ATAAGAGAGTTGTCGT	nature2018	FCA7196220	CTRL	6-12gw	VCT	0
FCA7196220_ATAAGAGCATTCCTCG	nature2018	FCA7196220	CTRL	6-12gw	SCT	6
FCA7196220_ATAAGAGTCCGTTGCT	nature2018	FCA7196220	CTRL	6-12gw	VCT	10
FCA7196220_ATAGACCCAATGGAAT	nature2018	FCA7196220	CTRL	6-12gw	SCT	6
FCA7196220_ATAGACCGTACATCCA	nature2018	FCA7196220	CTRL	6-12gw	VCT	10
FCA7196220_ATCATCTAGCTAGGCA	nature2018	FCA7196220	CTRL	6-12gw	VCT	7
FCA7196220_ATCATCTCACCGAATT	nature2018	FCA7196220	CTRL	6-12gw	VCT	10
FCA7196220_ATCATCTGTCATTAGC	nature2018	FCA7196220	CTRL	6-12gw	VCT	10
FCA7196220_ATCATCTGTTGATTGC	nature2018	FCA7196220	CTRL	6-12gw	VCT	2
FCA7196220_ATCATCTTCTGTCAAG	nature2018	FCA7196220	CTRL	6-12gw	VCT	0
FCA7196220_ATCATGGTCTATCGCC	nature2018	FCA7196220	CTRL	6-12gw	VCT	0
FCA7196220_ATCCACCGTGCGCTTG	nature2018	FCA7196220	CTRL	6-12gw	SCT	6
FCA7196220_ATCCACCGTTGTACAC	nature2018	FCA7196220	CTRL	6-12gw	VCT	0
FCA7196220_ATCCACCTCATGTAGC	nature2018	FCA7196220	CTRL	6-12gw	VCT	0
FCA7196220_ATCCGAAAGATCACGG	nature2018	FCA7196220	CTRL	6-12gw	VCT	10
FCA7196220_ATCTACTAGCCAGGAT	nature2018	FCA7196220	CTRL	6-12gw	VCT	2
FCA7196220_ATCTGCCGTTGCCTCT	nature2018	FCA7196220	CTRL	6-12gw	VCT	10
FCA7196220_ATGAGGGCAGCAGTTT	nature2018	FCA7196220	CTRL	6-12gw	VCT	2
FCA7196220_ATGAGGGTCTAACGGT	nature2018	FCA7196220	CTRL	6-12gw	VCT	5
FCA7196220_ATGCGATCATCGTCGG	nature2018	FCA7196220	CTRL	6-12gw	SCT	6
FCA7196220_ATGCGATCATGCCTAA	nature2018	FCA7196220	CTRL	6-12gw	VCT	10
FCA7196220_ATGCGATGTTACGCGC	nature2018	FCA7196220	CTRL	6-12gw	VCT	10
FCA7196220_ATGCGATTCAACGGGA	nature2018	FCA7196220	CTRL	6-12gw	SCT	6
FCA7196220_ATGGGAGCATCCGTGG	nature2018	FCA7196220	CTRL	6-12gw	VCT	10
FCA7196220_ATGGGAGGTTGTCGCG	nature2018	FCA7196220	CTRL	6-12gw	SCT	6
FCA7196220_ATGTGTGGTCCGAACC	nature2018	FCA7196220	CTRL	6-12gw	VCT	0
FCA7196220_ATGTGTGGTCTCTCGT	nature2018	FCA7196220	CTRL	6-12gw	VCT	0
FCA7196220_ATTACTCCATGGTAGG	nature2018	FCA7196220	CTRL	6-12gw	VCT	7
FCA7196220_ATTATCCAGAGACTAT	nature2018	FCA7196220	CTRL	6-12gw	SCT	6
FCA7196220_ATTATCCCATCACCCT	nature2018	FCA7196220	CTRL	6-12gw	VCT	10
FCA7196220_ATTATCCCATGCCCGA	nature2018	FCA7196220	CTRL	6-12gw	VCT	0
FCA7196220_ATTCTACCATTATCTC	nature2018	FCA7196220	CTRL	6-12gw	SCT	6
FCA7196220_ATTGGACAGAAGGCCT	nature2018	FCA7196220	CTRL	6-12gw	VCT	5
FCA7196220_ATTGGACAGTCTCAAC	nature2018	FCA7196220	CTRL	6-12gw	VCT	10
FCA7196220_ATTGGTGAGACTAGGC	nature2018	FCA7196220	CTRL	6-12gw	VCT	0
FCA7196220_ATTGGTGTCAGCTCGG	nature2018	FCA7196220	CTRL	6-12gw	VCT	0
FCA7196220_ATTTCTGTCCTTCAAT	nature2018	FCA7196220	CTRL	6-12gw	VCT	0
FCA7196220_CAACCAATCGCGGATC	nature2018	FCA7196220	CTRL	6-12gw	VCT	2
FCA7196220_CAACCAATCGTAGATC	nature2018	FCA7196220	CTRL	6-12gw	SCT	6
FCA7196220_CAACCTCTCTAGAGTC	nature2018	FCA7196220	CTRL	6-12gw	VCT	0
FCA7196220_CAACTAGTCCGCAAGC	nature2018	FCA7196220	CTRL	6-12gw	VCT	2
FCA7196220_CAAGAAAGTCTAGCCG	nature2018	FCA7196220	CTRL	6-12gw	VCT	10
FCA7196220_CAAGATCCAGCATACT	nature2018	FCA7196220	CTRL	6-12gw	VCT	2
FCA7196220_CAAGATCGTCCGCTGA	nature2018	FCA7196220	CTRL	6-12gw	VCT	10
FCA7196220_CAAGGCCCACGAAAGC	nature2018	FCA7196220	CTRL	6-12gw	VCT	2
FCA7196220_CAAGTTGAGTAATCCC	nature2018	FCA7196220	CTRL	6-12gw	VCT	0
FCA7196220_CACAAACAGGATGGAA	nature2018	FCA7196220	CTRL	6-12gw	VCT	0
FCA7196220_CACACTCGTTGTCGCG	nature2018	FCA7196220	CTRL	6-12gw	VCT	3
FCA7196220_CACACTCTCGTCCAGG	nature2018	FCA7196220	CTRL	6-12gw	VCT	0
FCA7196220_CACAGTATCACCTTAT	nature2018	FCA7196220	CTRL	6-12gw	VCT	10
FCA7196220_CACATTTTCCAGATCA	nature2018	FCA7196220	CTRL	6-12gw	VCT	10
FCA7196220_CACCACTGTCCAAGTT	nature2018	FCA7196220	CTRL	6-12gw	VCT	10
FCA7196220_CACCTTGCACTGTGTA	nature2018	FCA7196220	CTRL	6-12gw	SCT	6
FCA7196220_CACCTTGTCTTGTATC	nature2018	FCA7196220	CTRL	6-12gw	VCT	0
FCA7196220_CAGAGAGGTACAGCAG	nature2018	FCA7196220	CTRL	6-12gw	VCT	0
FCA7196220_CAGATCAAGGGTTTCT	nature2018	FCA7196220	CTRL	6-12gw	VCT	5
FCA7196220_CAGATCAGTCAATACC	nature2018	FCA7196220	CTRL	6-12gw	VCT	10
FCA7196220_CAGATCAGTTATGTGC	nature2018	FCA7196220	CTRL	6-12gw	VCT	10
FCA7196220_CAGCAGCCATACAGCT	nature2018	FCA7196220	CTRL	6-12gw	SCT	6
FCA7196220_CAGCAGCTCACGCATA	nature2018	FCA7196220	CTRL	6-12gw	VCT	0
FCA7196220_CAGCAGCTCGGAATCT	nature2018	FCA7196220	CTRL	6-12gw	VCT	7
FCA7196220_CAGCAGCTCTGGTTCC	nature2018	FCA7196220	CTRL	6-12gw	VCT	5
FCA7196220_CAGCATAAGCACGCCT	nature2018	FCA7196220	CTRL	6-12gw	VCT	7
FCA7196220_CAGCATAGTAGGGACT	nature2018	FCA7196220	CTRL	6-12gw	VCT	5
FCA7196220_CAGCATAGTCGCGGTT	nature2018	FCA7196220	CTRL	6-12gw	VCT	7
FCA7196220_CAGCCGAGTACGCTGC	nature2018	FCA7196220	CTRL	6-12gw	VCT	10
FCA7196220_CAGCCGAGTAGGCATG	nature2018	FCA7196220	CTRL	6-12gw	VCT	0
FCA7196220_CAGCCGATCTTCGAGA	nature2018	FCA7196220	CTRL	6-12gw	VCT	3
FCA7196220_CAGCGACAGACACGAC	nature2018	FCA7196220	CTRL	6-12gw	VCT	0
FCA7196220_CAGCGACGTTCAGGCC	nature2018	FCA7196220	CTRL	6-12gw	SCT	6
FCA7196220_CAGGTGCCAAGTTAAG	nature2018	FCA7196220	CTRL	6-12gw	VCT	2
FCA7196220_CAGGTGCCAGCTGTTA	nature2018	FCA7196220	CTRL	6-12gw	VCT	10
FCA7196220_CAGTCCTCAATGGAGC	nature2018	FCA7196220	CTRL	6-12gw	VCT	0
FCA7196220_CAGTCCTCACCGTTGG	nature2018	FCA7196220	CTRL	6-12gw	VCT	0
FCA7196220_CATATTCAGCTGCGAA	nature2018	FCA7196220	CTRL	6-12gw	VCT	0
FCA7196220_CATCAAGCACATGTGT	nature2018	FCA7196220	CTRL	6-12gw	VCT	10
FCA7196220_CATCAAGGTCAGAGGT	nature2018	FCA7196220	CTRL	6-12gw	VCT	2
FCA7196220_CATCAAGTCTCTTGAT	nature2018	FCA7196220	CTRL	6-12gw	SCT	6
FCA7196220_CATCAGAAGAGGGCTT	nature2018	FCA7196220	CTRL	6-12gw	VCT	10
FCA7196220_CATCAGAAGTGTCTCA	nature2018	FCA7196220	CTRL	6-12gw	VCT	0
FCA7196220_CATCAGAGTTACGCGC	nature2018	FCA7196220	CTRL	6-12gw	VCTp	1
FCA7196220_CATCCACGTTGGTGGA	nature2018	FCA7196220	CTRL	6-12gw	VCT	3
FCA7196220_CATCGAACAGGGTACA	nature2018	FCA7196220	CTRL	6-12gw	VCT	5
FCA7196220_CATCGGGCATCTCGCT	nature2018	FCA7196220	CTRL	6-12gw	VCT	0
FCA7196220_CATCGGGTCAGCTCGG	nature2018	FCA7196220	CTRL	6-12gw	SCT	6
FCA7196220_CATGACAAGAAACCAT	nature2018	FCA7196220	CTRL	6-12gw	VCT	10
FCA7196220_CATGCCTTCTTGCAAG	nature2018	FCA7196220	CTRL	6-12gw	SCT	6
FCA7196220_CATGGCGGTGCCTGCA	nature2018	FCA7196220	CTRL	6-12gw	VCT	2
FCA7196220_CATGGCGGTTATTCTC	nature2018	FCA7196220	CTRL	6-12gw	VCT	10
FCA7196220_CATTATCCACTCTGTC	nature2018	FCA7196220	CTRL	6-12gw	VCT	3
FCA7196220_CATTATCGTCTAGCGC	nature2018	FCA7196220	CTRL	6-12gw	VCT	10
FCA7196220_CATTCGCCATGAACCT	nature2018	FCA7196220	CTRL	6-12gw	VCT	0
FCA7196220_CATTCGCCATGATCCA	nature2018	FCA7196220	CTRL	6-12gw	VCT	10
FCA7196220_CATTCGCGTATCACCA	nature2018	FCA7196220	CTRL	6-12gw	VCT	2
FCA7196220_CATTCGCTCTGCCCTA	nature2018	FCA7196220	CTRL	6-12gw	VCT	2
FCA7196220_CCAATCCAGATGGGTC	nature2018	FCA7196220	CTRL	6-12gw	SCT	6
FCA7196220_CCAATCCCAAAGTGCG	nature2018	FCA7196220	CTRL	6-12gw	VCT	3
FCA7196220_CCAATCCGTATGAATG	nature2018	FCA7196220	CTRL	6-12gw	VCT	10
FCA7196220_CCACCTAAGTCATGCT	nature2018	FCA7196220	CTRL	6-12gw	VCT	0
FCA7196220_CCACGGAAGAAGGTGA	nature2018	FCA7196220	CTRL	6-12gw	VCT	10
FCA7196220_CCACGGACAATGACCT	nature2018	FCA7196220	CTRL	6-12gw	VCT	10
FCA7196220_CCACTACGTCGCGGTT	nature2018	FCA7196220	CTRL	6-12gw	VCT	10
FCA7196220_CCAGCGAAGATATACG	nature2018	FCA7196220	CTRL	6-12gw	VCT	0
FCA7196220_CCAGCGAGTGCTTCTC	nature2018	FCA7196220	CTRL	6-12gw	VCT	0
FCA7196220_CCAGCGATCAGTTTGG	nature2018	FCA7196220	CTRL	6-12gw	SCT	6
FCA7196220_CCCAATCGTCGAACAG	nature2018	FCA7196220	CTRL	6-12gw	SCT	6
FCA7196220_CCCAATCTCAAGGTAA	nature2018	FCA7196220	CTRL	6-12gw	VCT	0
FCA7196220_CCCATACCAAGCGATG	nature2018	FCA7196220	CTRL	6-12gw	VCT	2
FCA7196220_CCCATACGTCTAACGT	nature2018	FCA7196220	CTRL	6-12gw	SCT	6
FCA7196220_CCGGTAGTCGAATGGG	nature2018	FCA7196220	CTRL	6-12gw	SCT	6
FCA7196220_CCGTACTTCGTCGTTC	nature2018	FCA7196220	CTRL	6-12gw	VCT	0
FCA7196220_CCGTGGAGTAAATACG	nature2018	FCA7196220	CTRL	6-12gw	VCT	10
FCA7196220_CCGTGGAGTACTCAAC	nature2018	FCA7196220	CTRL	6-12gw	SCT	6
FCA7196220_CCGTGGATCGGTGTTA	nature2018	FCA7196220	CTRL	6-12gw	VCT	10
FCA7196220_CCGTTCAAGGGCTTGA	nature2018	FCA7196220	CTRL	6-12gw	VCT	3
FCA7196220_CCGTTCACAAGTCTGT	nature2018	FCA7196220	CTRL	6-12gw	VCT	0
FCA7196220_CCGTTCACATCCTTGC	nature2018	FCA7196220	CTRL	6-12gw	VCT	2
FCA7196220_CCGTTCATCATCTGTT	nature2018	FCA7196220	CTRL	6-12gw	VCT	10
FCA7196220_CCGTTCATCTGGTATG	nature2018	FCA7196220	CTRL	6-12gw	SCT	12
FCA7196220_CCTAAAGAGTAACCCT	nature2018	FCA7196220	CTRL	6-12gw	VCT	0
FCA7196220_CCTACACCATTGCGGC	nature2018	FCA7196220	CTRL	6-12gw	VCT	0
FCA7196220_CCTACACGTGCCTGTG	nature2018	FCA7196220	CTRL	6-12gw	VCTp	1
FCA7196220_CCTACCATCATGCTCC	nature2018	FCA7196220	CTRL	6-12gw	SCT	6
FCA7196220_CCTAGCTAGAGTGACC	nature2018	FCA7196220	CTRL	6-12gw	VCT	7
FCA7196220_CCTAGCTTCTGTGCAA	nature2018	FCA7196220	CTRL	6-12gw	SCT	12
FCA7196220_CCTAGCTTCTTGTATC	nature2018	FCA7196220	CTRL	6-12gw	SCT	6
FCA7196220_CCTCTGAAGCCCAGCT	nature2018	FCA7196220	CTRL	6-12gw	VCT	0
FCA7196220_CCTCTGAAGGAGTTTA	nature2018	FCA7196220	CTRL	6-12gw	SCT	6
FCA7196220_CCTTACGTCAGAGGTG	nature2018	FCA7196220	CTRL	6-12gw	SCT	6
FCA7196220_CCTTACGTCTGCAAGT	nature2018	FCA7196220	CTRL	6-12gw	VCT	10
FCA7196220_CCTTCCCAGTGGGATC	nature2018	FCA7196220	CTRL	6-12gw	VCT	2
FCA7196220_CCTTCCCCATCATCCC	nature2018	FCA7196220	CTRL	6-12gw	VCT	10
FCA7196220_CCTTCGAGTACTTAGC	nature2018	FCA7196220	CTRL	6-12gw	SCT	6
FCA7196220_CCTTTCTTCGTCCGTT	nature2018	FCA7196220	CTRL	6-12gw	VCT	0
FCA7196220_CGAACATAGCAATATG	nature2018	FCA7196220	CTRL	6-12gw	VCT	0
FCA7196220_CGAACATTCCAATGGT	nature2018	FCA7196220	CTRL	6-12gw	VCT	10
FCA7196220_CGAACATTCTGGCGTG	nature2018	FCA7196220	CTRL	6-12gw	VCT	5
FCA7196220_CGAATGTGTGAGGGAG	nature2018	FCA7196220	CTRL	6-12gw	VCT	10
FCA7196220_CGAATGTTCCGTCATC	nature2018	FCA7196220	CTRL	6-12gw	SCT	6
FCA7196220_CGACTTCCACGAAAGC	nature2018	FCA7196220	CTRL	6-12gw	VCT	10
FCA7196220_CGAGAAGTCTCGGACG	nature2018	FCA7196220	CTRL	6-12gw	VCT	2
FCA7196220_CGAGCACGTTCACGGC	nature2018	FCA7196220	CTRL	6-12gw	SCT	6
FCA7196220_CGAGCCACATTTCACT	nature2018	FCA7196220	CTRL	6-12gw	VCT	10
FCA7196220_CGAGCCATCTGGCGAC	nature2018	FCA7196220	CTRL	6-12gw	VCT	10
FCA7196220_CGATCGGAGACAAAGG	nature2018	FCA7196220	CTRL	6-12gw	VCT	0
FCA7196220_CGATCGGCATTACCTT	nature2018	FCA7196220	CTRL	6-12gw	SCT	6
FCA7196220_CGATCGGGTAATAGCA	nature2018	FCA7196220	CTRL	6-12gw	VCT	0
FCA7196220_CGATCGGGTTTAGGAA	nature2018	FCA7196220	CTRL	6-12gw	VCT	0
FCA7196220_CGATGGCAGATCACGG	nature2018	FCA7196220	CTRL	6-12gw	VCTp	1
FCA7196220_CGATGGCAGGCTAGCA	nature2018	FCA7196220	CTRL	6-12gw	VCT	10
FCA7196220_CGATGGCGTCCGTGAC	nature2018	FCA7196220	CTRL	6-12gw	SCT	12
FCA7196220_CGATGTATCGGAGCAA	nature2018	FCA7196220	CTRL	6-12gw	VCT	7
FCA7196220_CGATTGAAGAGCTATA	nature2018	FCA7196220	CTRL	6-12gw	VCT	0
FCA7196220_CGATTGAAGCAGGTCA	nature2018	FCA7196220	CTRL	6-12gw	VCT	0
FCA7196220_CGCCAAGAGGCGCTCT	nature2018	FCA7196220	CTRL	6-12gw	SCT	6
FCA7196220_CGCCAAGGTCTAGTCA	nature2018	FCA7196220	CTRL	6-12gw	VCT	0
FCA7196220_CGCCAAGTCAACGGCC	nature2018	FCA7196220	CTRL	6-12gw	SCT	6
FCA7196220_CGCGGTACAGCGTTCG	nature2018	FCA7196220	CTRL	6-12gw	VCT	0
FCA7196220_CGCGGTACATAGTAAG	nature2018	FCA7196220	CTRL	6-12gw	VCT	0
FCA7196220_CGCGTTTGTATGGTTC	nature2018	FCA7196220	CTRL	6-12gw	VCT	0
FCA7196220_CGCGTTTTCCCGACTT	nature2018	FCA7196220	CTRL	6-12gw	VCT	0
FCA7196220_CGCTATCAGCGGCTTC	nature2018	FCA7196220	CTRL	6-12gw	VCT	10
FCA7196220_CGCTATCCAGACGCTC	nature2018	FCA7196220	CTRL	6-12gw	VCT	10
FCA7196220_CGCTATCGTTCAACCA	nature2018	FCA7196220	CTRL	6-12gw	VCT	7
FCA7196220_CGCTGGAAGCTAAACA	nature2018	FCA7196220	CTRL	6-12gw	SCT	6
FCA7196220_CGCTGGAAGGAATCGC	nature2018	FCA7196220	CTRL	6-12gw	SCT	6
FCA7196220_CGCTGGACAATTGCTG	nature2018	FCA7196220	CTRL	6-12gw	VCT	10
FCA7196220_CGCTGGACACATGACT	nature2018	FCA7196220	CTRL	6-12gw	VCT	10
FCA7196220_CGCTTCATCCGTCAAA	nature2018	FCA7196220	CTRL	6-12gw	VCT	7
FCA7196220_CGGACACAGGCGTACA	nature2018	FCA7196220	CTRL	6-12gw	VCT	7
FCA7196220_CGGACACCACGTAAGG	nature2018	FCA7196220	CTRL	6-12gw	SCT	6
FCA7196220_CGGACACTCTTCCTTC	nature2018	FCA7196220	CTRL	6-12gw	VCT	0
FCA7196220_CGGACGTAGCTAGTTC	nature2018	FCA7196220	CTRL	6-12gw	VCT	0
FCA7196220_CGGACGTAGTCTTGCA	nature2018	FCA7196220	CTRL	6-12gw	VCT	3
FCA7196220_CGGACTGAGCTAACTC	nature2018	FCA7196220	CTRL	6-12gw	SCT	6
FCA7196220_CGGACTGTCGTTTGCC	nature2018	FCA7196220	CTRL	6-12gw	SCT	6
FCA7196220_CGGAGTCGTATCGCAT	nature2018	FCA7196220	CTRL	6-12gw	VCTp	1
FCA7196220_CGGCTAGCAATGTAAG	nature2018	FCA7196220	CTRL	6-12gw	VCT	10
FCA7196220_CGGTTAAGTAGCCTAT	nature2018	FCA7196220	CTRL	6-12gw	VCT	0
FCA7196220_CGTAGGCGTCTGATCA	nature2018	FCA7196220	CTRL	6-12gw	VCTp	1
FCA7196220_CGTAGGCTCTACGAGT	nature2018	FCA7196220	CTRL	6-12gw	VCT	10
FCA7196220_CGTCAGGCAGGGTTAG	nature2018	FCA7196220	CTRL	6-12gw	VCT	0
FCA7196220_CGTCAGGTCGTTGACA	nature2018	FCA7196220	CTRL	6-12gw	VCT	10
FCA7196220_CGTCCATAGACCTTTG	nature2018	FCA7196220	CTRL	6-12gw	VCT	10
FCA7196220_CGTCCATGTCGATTGT	nature2018	FCA7196220	CTRL	6-12gw	VCT	10
FCA7196220_CGTCTACGTAATAGCA	nature2018	FCA7196220	CTRL	6-12gw	VCT	10
FCA7196220_CGTCTACGTAGTAGTA	nature2018	FCA7196220	CTRL	6-12gw	VCT	0
FCA7196220_CGTGAGCAGAATCTCC	nature2018	FCA7196220	CTRL	6-12gw	SCT	6
FCA7196220_CGTGAGCTCCAGTATG	nature2018	FCA7196220	CTRL	6-12gw	VCTp	1
FCA7196220_CGTGTAAAGCGTGTCC	nature2018	FCA7196220	CTRL	6-12gw	VCTp	4
FCA7196220_CGTGTAAAGCTTATCG	nature2018	FCA7196220	CTRL	6-12gw	VCT	0
FCA7196220_CGTGTAACATGATCCA	nature2018	FCA7196220	CTRL	6-12gw	SCT	6
FCA7196220_CGTGTAAGTGTTGAGG	nature2018	FCA7196220	CTRL	6-12gw	VCT	0
FCA7196220_CGTGTCTAGGGCTTGA	nature2018	FCA7196220	CTRL	6-12gw	SCT	12
FCA7196220_CGTGTCTGTCAACTGT	nature2018	FCA7196220	CTRL	6-12gw	VCT	10
FCA7196220_CGTGTCTTCGTAGGAG	nature2018	FCA7196220	CTRL	6-12gw	SCT	6
FCA7196220_CGTTAGACACGGTAGA	nature2018	FCA7196220	CTRL	6-12gw	VCT	10
FCA7196220_CGTTCTGGTCTAGGTT	nature2018	FCA7196220	CTRL	6-12gw	VCT	10
FCA7196220_CGTTGGGGTCTTCGTC	nature2018	FCA7196220	CTRL	6-12gw	VCT	2
FCA7196220_CGTTGGGTCATTGCCC	nature2018	FCA7196220	CTRL	6-12gw	SCT	6
FCA7196220_CTAACTTCACGAAACG	nature2018	FCA7196220	CTRL	6-12gw	VCT	10
FCA7196220_CTAAGACGTCACCCAG	nature2018	FCA7196220	CTRL	6-12gw	VCT	10
FCA7196220_CTACACCGTTTGGGCC	nature2018	FCA7196220	CTRL	6-12gw	VCT	2
FCA7196220_CTACACCTCAACACGT	nature2018	FCA7196220	CTRL	6-12gw	VCT	0
FCA7196220_CTACACCTCAGCATGT	nature2018	FCA7196220	CTRL	6-12gw	VCT	5
FCA7196220_CTACACCTCCAAGTAC	nature2018	FCA7196220	CTRL	6-12gw	VCT	10
FCA7196220_CTACATTCAATCGGTT	nature2018	FCA7196220	CTRL	6-12gw	VCT	10
FCA7196220_CTACCCACAAGACGTG	nature2018	FCA7196220	CTRL	6-12gw	VCT	0
FCA7196220_CTACCCAGTCTAGCCG	nature2018	FCA7196220	CTRL	6-12gw	SCT	6
FCA7196220_CTACCCAGTGAGCGAT	nature2018	FCA7196220	CTRL	6-12gw	VCT	0
FCA7196220_CTACGTCAGTATTGGA	nature2018	FCA7196220	CTRL	6-12gw	VCT	2
FCA7196220_CTACGTCCAAGAGGCT	nature2018	FCA7196220	CTRL	6-12gw	SCT	6
FCA7196220_CTAGAGTGTGGTCCGT	nature2018	FCA7196220	CTRL	6-12gw	SCT	6
FCA7196220_CTAGAGTGTTATGTGC	nature2018	FCA7196220	CTRL	6-12gw	VCT	0
FCA7196220_CTAGAGTTCCGGCACA	nature2018	FCA7196220	CTRL	6-12gw	VCT	10
FCA7196220_CTAGCCTGTTGACGTT	nature2018	FCA7196220	CTRL	6-12gw	VCT	0
FCA7196220_CTAGCCTGTTTAGGAA	nature2018	FCA7196220	CTRL	6-12gw	SCT	6
FCA7196220_CTAGCCTTCCACGACG	nature2018	FCA7196220	CTRL	6-12gw	VCT	5
FCA7196220_CTAGTGACACCGATAT	nature2018	FCA7196220	CTRL	6-12gw	SCT	6
FCA7196220_CTAGTGAGTGTGCCTG	nature2018	FCA7196220	CTRL	6-12gw	VCT	10
FCA7196220_CTCACACAGCACGCCT	nature2018	FCA7196220	CTRL	6-12gw	VCT	10
FCA7196220_CTCACACCACCAGTTA	nature2018	FCA7196220	CTRL	6-12gw	VCT	0
FCA7196220_CTCACACCACCGTTGG	nature2018	FCA7196220	CTRL	6-12gw	SCT	6
FCA7196220_CTCAGAAAGCCCAATT	nature2018	FCA7196220	CTRL	6-12gw	VCT	10
FCA7196220_CTCAGAATCCTGCTTG	nature2018	FCA7196220	CTRL	6-12gw	VCT	10
FCA7196220_CTCATTAAGTTATCGC	nature2018	FCA7196220	CTRL	6-12gw	VCT	2
FCA7196220_CTCATTACAATGGTCT	nature2018	FCA7196220	CTRL	6-12gw	VCTp	8
FCA7196220_CTCATTAGTATCGCAT	nature2018	FCA7196220	CTRL	6-12gw	VCT	0
FCA7196220_CTCATTATCATAGCAC	nature2018	FCA7196220	CTRL	6-12gw	VCT	10
FCA7196220_CTCATTATCATGGTCA	nature2018	FCA7196220	CTRL	6-12gw	VCT	0
FCA7196220_CTCCTAGAGGTGACCA	nature2018	FCA7196220	CTRL	6-12gw	VCT	10
FCA7196220_CTCGAAACAGATCTGT	nature2018	FCA7196220	CTRL	6-12gw	VCT	10
FCA7196220_CTCGAGGTCGGAATCT	nature2018	FCA7196220	CTRL	6-12gw	VCT	3
FCA7196220_CTCGGAGAGCAGCCTC	nature2018	FCA7196220	CTRL	6-12gw	VCT	0
FCA7196220_CTCGGAGTCTTACCGC	nature2018	FCA7196220	CTRL	6-12gw	VCT	2
FCA7196220_CTCGGGAGTGCACCAC	nature2018	FCA7196220	CTRL	6-12gw	VCT	0
FCA7196220_CTCGGGATCACAACGT	nature2018	FCA7196220	CTRL	6-12gw	SCT	6
FCA7196220_CTCGTACAGTCCATAC	nature2018	FCA7196220	CTRL	6-12gw	VCT	0
FCA7196220_CTCGTACTCGGCTTGG	nature2018	FCA7196220	CTRL	6-12gw	SCT	6
FCA7196220_CTCGTCAGTATGGTTC	nature2018	FCA7196220	CTRL	6-12gw	VCT	2
FCA7196220_CTCGTCAGTGTTAAGA	nature2018	FCA7196220	CTRL	6-12gw	SCT	6
FCA7196220_CTCTAATAGTCCATAC	nature2018	FCA7196220	CTRL	6-12gw	VCT	0
FCA7196220_CTCTACGAGAAACGCC	nature2018	FCA7196220	CTRL	6-12gw	SCT	6
FCA7196220_CTCTACGCATCACCCT	nature2018	FCA7196220	CTRL	6-12gw	VCT	0
FCA7196220_CTCTACGTCATTCACT	nature2018	FCA7196220	CTRL	6-12gw	VCT	10
FCA7196220_CTGAAACCAGTATGCT	nature2018	FCA7196220	CTRL	6-12gw	VCT	0
FCA7196220_CTGAAGTCAGGCAGTA	nature2018	FCA7196220	CTRL	6-12gw	VCTp	8
FCA7196220_CTGATAGAGCTTCGCG	nature2018	FCA7196220	CTRL	6-12gw	VCT	2
FCA7196220_CTGATAGTCGCATGGC	nature2018	FCA7196220	CTRL	6-12gw	VCT	0
FCA7196220_CTGCCTAAGTAGCGGT	nature2018	FCA7196220	CTRL	6-12gw	VCT	3
FCA7196220_CTGCCTATCGGTGTTA	nature2018	FCA7196220	CTRL	6-12gw	SCT	6
FCA7196220_CTGCGGAAGCGATGAC	nature2018	FCA7196220	CTRL	6-12gw	VCT	7
FCA7196220_CTGCGGACAGCAGTTT	nature2018	FCA7196220	CTRL	6-12gw	SCT	6
FCA7196220_CTGCTGTCAAGGTTCT	nature2018	FCA7196220	CTRL	6-12gw	SCT	12
FCA7196220_CTGCTGTCAGCCTTTC	nature2018	FCA7196220	CTRL	6-12gw	VCT	10
FCA7196220_CTGCTGTGTCTAGTGT	nature2018	FCA7196220	CTRL	6-12gw	VCT	7
FCA7196220_CTGTGCTCATTGAGCT	nature2018	FCA7196220	CTRL	6-12gw	VCT	0
FCA7196220_CTGTGCTTCGCCGTGA	nature2018	FCA7196220	CTRL	6-12gw	VCT	2
FCA7196220_CTGTTTATCGATAGAA	nature2018	FCA7196220	CTRL	6-12gw	VCT	10
FCA7196220_CTTAACTAGGTACTCT	nature2018	FCA7196220	CTRL	6-12gw	VCT	7
FCA7196220_CTTAACTCATTCTTAC	nature2018	FCA7196220	CTRL	6-12gw	VCT	0
FCA7196220_CTTAACTTCTGGAGCC	nature2018	FCA7196220	CTRL	6-12gw	VCT	10
FCA7196220_CTTACCGAGGGTCTCC	nature2018	FCA7196220	CTRL	6-12gw	SCT	6
FCA7196220_CTTAGGAGTTGGTTTG	nature2018	FCA7196220	CTRL	6-12gw	VCT	10
FCA7196220_CTTAGGATCAACGGCC	nature2018	FCA7196220	CTRL	6-12gw	SCT	6
FCA7196220_CTTCTCTCACCCATTC	nature2018	FCA7196220	CTRL	6-12gw	VCT	0
FCA7196220_CTTCTCTCAGATGAGC	nature2018	FCA7196220	CTRL	6-12gw	SCT	6
FCA7196220_CTTCTCTTCTAACCGA	nature2018	FCA7196220	CTRL	6-12gw	VCT	10
FCA7196220_CTTGGCTGTCCTAGCG	nature2018	FCA7196220	CTRL	6-12gw	VCT	10
FCA7196220_CTTGGCTTCTTCTGGC	nature2018	FCA7196220	CTRL	6-12gw	VCT	10
FCA7196220_CTTGGCTTCTTGTACT	nature2018	FCA7196220	CTRL	6-12gw	SCT	12
FCA7196220_CTTTGCGAGAATGTGT	nature2018	FCA7196220	CTRL	6-12gw	SCT	6
FCA7196220_CTTTGCGAGTTACCCA	nature2018	FCA7196220	CTRL	6-12gw	VCTp	1
FCA7196220_CTTTGCGCAAGTAGTA	nature2018	FCA7196220	CTRL	6-12gw	VCT	10
FCA7196220_CTTTGCGTCTCTGTCG	nature2018	FCA7196220	CTRL	6-12gw	VCT	10
FCA7196220_GAAATGAAGACCCACC	nature2018	FCA7196220	CTRL	6-12gw	SCT	12
FCA7196220_GAAATGAGTCTAGCCG	nature2018	FCA7196220	CTRL	6-12gw	VCT	2
FCA7196220_GAAATGAGTGACGCCT	nature2018	FCA7196220	CTRL	6-12gw	SCT	6
FCA7196220_GAACATCGTGTTTGGT	nature2018	FCA7196220	CTRL	6-12gw	SCT	6
FCA7196220_GAACATCTCCTTGCCA	nature2018	FCA7196220	CTRL	6-12gw	VCTp	1
FCA7196220_GAACCTAAGCGTGTCC	nature2018	FCA7196220	CTRL	6-12gw	VCT	0
FCA7196220_GAACGGATCAAGGCTT	nature2018	FCA7196220	CTRL	6-12gw	VCT	7
FCA7196220_GAACGGATCGTCTGCT	nature2018	FCA7196220	CTRL	6-12gw	VCT	10
FCA7196220_GAAGCAGCACATTTCT	nature2018	FCA7196220	CTRL	6-12gw	VCT	0
FCA7196220_GAAGCAGGTACCGCTG	nature2018	FCA7196220	CTRL	6-12gw	VCT	0
FCA7196220_GAAGCAGTCGCTGATA	nature2018	FCA7196220	CTRL	6-12gw	VCT	2
FCA7196220_GAATAAGAGAGGTACC	nature2018	FCA7196220	CTRL	6-12gw	SCT	6
FCA7196220_GAATGAACAGGACCCT	nature2018	FCA7196220	CTRL	6-12gw	VCTp	8
FCA7196220_GACACGCAGCTAACTC	nature2018	FCA7196220	CTRL	6-12gw	VCT	10
FCA7196220_GACACGCAGGCTATCT	nature2018	FCA7196220	CTRL	6-12gw	VCT	2
FCA7196220_GACACGCAGTATCGAA	nature2018	FCA7196220	CTRL	6-12gw	VCT	0
FCA7196220_GACACGCGTTCTGAAC	nature2018	FCA7196220	CTRL	6-12gw	SCT	12
FCA7196220_GACCAATAGAATCTCC	nature2018	FCA7196220	CTRL	6-12gw	VCT	10
FCA7196220_GACCAATGTCCATGAT	nature2018	FCA7196220	CTRL	6-12gw	SCT	6
FCA7196220_GACCTGGTCTGCGTAA	nature2018	FCA7196220	CTRL	6-12gw	VCT	10
FCA7196220_GACGCGTAGAGCTGGT	nature2018	FCA7196220	CTRL	6-12gw	VCT	10
FCA7196220_GACGCGTAGTCCGGTC	nature2018	FCA7196220	CTRL	6-12gw	VCT	7
FCA7196220_GACGTTAAGGCACATG	nature2018	FCA7196220	CTRL	6-12gw	VCT	10
FCA7196220_GACGTTAGTAGCGTAG	nature2018	FCA7196220	CTRL	6-12gw	VCT	7
FCA7196220_GACTAACAGCTCCTTC	nature2018	FCA7196220	CTRL	6-12gw	VCT	0
FCA7196220_GACTAACCAGGCTCAC	nature2018	FCA7196220	CTRL	6-12gw	SCT	6
FCA7196220_GACTAACGTGTGAATA	nature2018	FCA7196220	CTRL	6-12gw	VCT	10
FCA7196220_GACTACAAGATAGCAT	nature2018	FCA7196220	CTRL	6-12gw	VCT	0
FCA7196220_GAGTCCGGTAATCGTC	nature2018	FCA7196220	CTRL	6-12gw	VCT	0
FCA7196220_GATCAGTAGAGCTATA	nature2018	FCA7196220	CTRL	6-12gw	VCT	5
FCA7196220_GATCAGTAGCTCTCGG	nature2018	FCA7196220	CTRL	6-12gw	VCT	7
FCA7196220_GATCAGTCAGGTCGTC	nature2018	FCA7196220	CTRL	6-12gw	VCT	2
FCA7196220_GATCAGTGTCTCTTTA	nature2018	FCA7196220	CTRL	6-12gw	VCT	2
FCA7196220_GATCAGTGTTTCGCTC	nature2018	FCA7196220	CTRL	6-12gw	VCT	0
FCA7196220_GATCAGTTCTGCGTAA	nature2018	FCA7196220	CTRL	6-12gw	VCT	10
FCA7196220_GATCGATAGCGTGAGT	nature2018	FCA7196220	CTRL	6-12gw	SCT	12
FCA7196220_GATCGCGCAAGTTCTG	nature2018	FCA7196220	CTRL	6-12gw	VCT	2
FCA7196220_GATCGCGGTAATCGTC	nature2018	FCA7196220	CTRL	6-12gw	VCT	0
FCA7196220_GATCGTAGTTAGAACA	nature2018	FCA7196220	CTRL	6-12gw	SCT	6
FCA7196220_GATCTAGCAATTCCTT	nature2018	FCA7196220	CTRL	6-12gw	SCT	6
FCA7196220_GATGAAAAGTAATCCC	nature2018	FCA7196220	CTRL	6-12gw	VCT	0
FCA7196220_GATGCTACAGTCTTCC	nature2018	FCA7196220	CTRL	6-12gw	VCT	10
FCA7196220_GATTCAGCAACCGCCA	nature2018	FCA7196220	CTRL	6-12gw	VCT	0
FCA7196220_GCAAACTCAATTGCTG	nature2018	FCA7196220	CTRL	6-12gw	VCT	0
FCA7196220_GCAATCAGTCATACTG	nature2018	FCA7196220	CTRL	6-12gw	VCT	7
FCA7196220_GCACATAAGGGCATGT	nature2018	FCA7196220	CTRL	6-12gw	VCT	0
FCA7196220_GCACTCTCACAAGACG	nature2018	FCA7196220	CTRL	6-12gw	VCT	10
FCA7196220_GCACTCTCAGCTTAAC	nature2018	FCA7196220	CTRL	6-12gw	VCT	10
FCA7196220_GCACTCTGTAAGTGTA	nature2018	FCA7196220	CTRL	6-12gw	VCT	10
FCA7196220_GCAGCCACAGCCTTGG	nature2018	FCA7196220	CTRL	6-12gw	SCT	6
FCA7196220_GCAGCCATCGTAGGTT	nature2018	FCA7196220	CTRL	6-12gw	VCT	0
FCA7196220_GCAGTTATCCAAACAC	nature2018	FCA7196220	CTRL	6-12gw	VCT	0
FCA7196220_GCATACACACCACGTG	nature2018	FCA7196220	CTRL	6-12gw	SCT	6
FCA7196220_GCATACACACTGAAGG	nature2018	FCA7196220	CTRL	6-12gw	VCT	0
FCA7196220_GCATGATAGTCACGCC	nature2018	FCA7196220	CTRL	6-12gw	SCT	6
FCA7196220_GCATGCGAGAATAGGG	nature2018	FCA7196220	CTRL	6-12gw	VCT	10
FCA7196220_GCCAAATGTCTTCAAG	nature2018	FCA7196220	CTRL	6-12gw	VCT	0
FCA7196220_GCCAAATTCTTGTATC	nature2018	FCA7196220	CTRL	6-12gw	VCTp	8
FCA7196220_GCGACCAAGAGTCGGT	nature2018	FCA7196220	CTRL	6-12gw	VCT	10
FCA7196220_GCGACCAAGGTAGCCA	nature2018	FCA7196220	CTRL	6-12gw	SCT	6
FCA7196220_GCGACCACACAGGTTT	nature2018	FCA7196220	CTRL	6-12gw	VCT	10
FCA7196220_GCGACCACAGTGACAG	nature2018	FCA7196220	CTRL	6-12gw	VCT	0
FCA7196220_GCGACCAGTTCGTTGA	nature2018	FCA7196220	CTRL	6-12gw	SCT	6
FCA7196220_GCGAGAAAGGTACTCT	nature2018	FCA7196220	CTRL	6-12gw	VCT	10
FCA7196220_GCGAGAAGTAGCGCAA	nature2018	FCA7196220	CTRL	6-12gw	SCT	6
FCA7196220_GCGAGAATCTACGAGT	nature2018	FCA7196220	CTRL	6-12gw	VCT	0
FCA7196220_GCGCAGTCAAGCTGTT	nature2018	FCA7196220	CTRL	6-12gw	SCT	6
FCA7196220_GCGCAGTGTTCCTCCA	nature2018	FCA7196220	CTRL	6-12gw	VCT	10
FCA7196220_GCGCCAACACACATGT	nature2018	FCA7196220	CTRL	6-12gw	SCT	6
FCA7196220_GCGCCAAGTGGTCCGT	nature2018	FCA7196220	CTRL	6-12gw	VCT	10
FCA7196220_GCGGGTTCAAGGGTCA	nature2018	FCA7196220	CTRL	6-12gw	VCT	0
FCA7196220_GCGGGTTTCCTTTCTC	nature2018	FCA7196220	CTRL	6-12gw	VCT	5
FCA7196220_GCTCCTAAGAGTTGGC	nature2018	FCA7196220	CTRL	6-12gw	VCT	10
FCA7196220_GCTCCTAGTCAGAAGC	nature2018	FCA7196220	CTRL	6-12gw	VCT	10
FCA7196220_GCTCCTATCCTACAGA	nature2018	FCA7196220	CTRL	6-12gw	VCT	7
FCA7196220_GCTCTGTAGCTGCGAA	nature2018	FCA7196220	CTRL	6-12gw	VCT	10
FCA7196220_GCTGCAGCACGGCCAT	nature2018	FCA7196220	CTRL	6-12gw	VCT	10
FCA7196220_GCTGCAGGTCGAGTTT	nature2018	FCA7196220	CTRL	6-12gw	VCT	10
FCA7196220_GCTGCAGGTTAGTGGG	nature2018	FCA7196220	CTRL	6-12gw	SCT	12
FCA7196220_GCTGCGAAGATGAGAG	nature2018	FCA7196220	CTRL	6-12gw	VCT	10
FCA7196220_GCTGCGACAGCTGTAT	nature2018	FCA7196220	CTRL	6-12gw	VCT	0
FCA7196220_GCTGCGAGTTAAAGAC	nature2018	FCA7196220	CTRL	6-12gw	VCTp	1
FCA7196220_GCTGCTTAGCGACGTA	nature2018	FCA7196220	CTRL	6-12gw	VCT	7
FCA7196220_GCTGCTTGTAAGTGTA	nature2018	FCA7196220	CTRL	6-12gw	VCT	7
FCA7196220_GCTGCTTGTAGGAGTC	nature2018	FCA7196220	CTRL	6-12gw	VCTp	1
FCA7196220_GCTGGGTGTAAACACA	nature2018	FCA7196220	CTRL	6-12gw	SCT	6
FCA7196220_GCTGGGTGTGATAAAC	nature2018	FCA7196220	CTRL	6-12gw	VCT	0
FCA7196220_GCTTCCAAGATCTGAA	nature2018	FCA7196220	CTRL	6-12gw	VCT	2
FCA7196220_GCTTCCACAGGTCGTC	nature2018	FCA7196220	CTRL	6-12gw	SCT	6
FCA7196220_GCTTCCAGTAAGGGCT	nature2018	FCA7196220	CTRL	6-12gw	VCT	10
FCA7196220_GCTTCCATCTTGTACT	nature2018	FCA7196220	CTRL	6-12gw	VCT	0
FCA7196220_GCTTGAACAAACGTGG	nature2018	FCA7196220	CTRL	6-12gw	VCT	2
FCA7196220_GCTTGAAGTATGCTTG	nature2018	FCA7196220	CTRL	6-12gw	VCT	0
FCA7196220_GGAAAGCCACGAAACG	nature2018	FCA7196220	CTRL	6-12gw	VCT	7
FCA7196220_GGAAAGCGTCAAGCGA	nature2018	FCA7196220	CTRL	6-12gw	SCT	6
FCA7196220_GGACATTAGTTTGCGT	nature2018	FCA7196220	CTRL	6-12gw	EVT	11
FCA7196220_GGACGTCGTACGCTGC	nature2018	FCA7196220	CTRL	6-12gw	VCT	7
FCA7196220_GGAGCAACATGCCTAA	nature2018	FCA7196220	CTRL	6-12gw	VCT	5
FCA7196220_GGAGCAAGTTCCATGA	nature2018	FCA7196220	CTRL	6-12gw	VCT	10
FCA7196220_GGATGTTCACAAGTAA	nature2018	FCA7196220	CTRL	6-12gw	VCT	2
FCA7196220_GGATGTTGTAACGACG	nature2018	FCA7196220	CTRL	6-12gw	VCT	0
FCA7196220_GGCAATTGTTACGCGC	nature2018	FCA7196220	CTRL	6-12gw	SCT	6
FCA7196220_GGCAATTGTTATGCGT	nature2018	FCA7196220	CTRL	6-12gw	VCT	7
FCA7196220_GGCGACTAGTCATCCA	nature2018	FCA7196220	CTRL	6-12gw	VCT	3
FCA7196220_GGCGACTGTAGCTCCG	nature2018	FCA7196220	CTRL	6-12gw	VCT	0
FCA7196220_GGCGTGTAGGGAACGG	nature2018	FCA7196220	CTRL	6-12gw	VCT	2
FCA7196220_GGCGTGTAGGTTCCTA	nature2018	FCA7196220	CTRL	6-12gw	VCT	2
FCA7196220_GGCGTGTCAAGTAATG	nature2018	FCA7196220	CTRL	6-12gw	SCT	6
FCA7196220_GGCGTGTGTACAAGTA	nature2018	FCA7196220	CTRL	6-12gw	VCT	10
FCA7196220_GGCTCGAAGACTACAA	nature2018	FCA7196220	CTRL	6-12gw	VCT	10
FCA7196220_GGCTCGAAGCGGCTTC	nature2018	FCA7196220	CTRL	6-12gw	VCT	10
FCA7196220_GGCTGGTAGTGTTGAA	nature2018	FCA7196220	CTRL	6-12gw	VCT	5
FCA7196220_GGCTGGTCACATAACC	nature2018	FCA7196220	CTRL	6-12gw	VCT	0
FCA7196220_GGCTGGTGTGTTGAGG	nature2018	FCA7196220	CTRL	6-12gw	VCT	5
FCA7196220_GGGACCTAGCTAGTGG	nature2018	FCA7196220	CTRL	6-12gw	VCT	0
FCA7196220_GGGACCTCAGTTTACG	nature2018	FCA7196220	CTRL	6-12gw	VCT	0
FCA7196220_GGGACCTGTCTACCTC	nature2018	FCA7196220	CTRL	6-12gw	VCT	10
FCA7196220_GGGACCTTCTACTTAC	nature2018	FCA7196220	CTRL	6-12gw	SCT	6
FCA7196220_GGGAGATAGCTGTTCA	nature2018	FCA7196220	CTRL	6-12gw	VCT	7
FCA7196220_GGGAGATAGTGTTTGC	nature2018	FCA7196220	CTRL	6-12gw	VCT	10
FCA7196220_GGGAGATTCAGCTCGG	nature2018	FCA7196220	CTRL	6-12gw	VCT	7
FCA7196220_GGGAGATTCCGCAAGC	nature2018	FCA7196220	CTRL	6-12gw	VCT	7
FCA7196220_GGGAGATTCTCAAGTG	nature2018	FCA7196220	CTRL	6-12gw	SCT	6
FCA7196220_GGGATGAGTACAGTTC	nature2018	FCA7196220	CTRL	6-12gw	VCT	10
FCA7196220_GGGCACTCACAAGACG	nature2018	FCA7196220	CTRL	6-12gw	SCT	6
FCA7196220_GGGCACTTCACATAGC	nature2018	FCA7196220	CTRL	6-12gw	SCT	6
FCA7196220_GGGCATCAGATATGCA	nature2018	FCA7196220	CTRL	6-12gw	VCT	0
FCA7196220_GGGCATCAGTACACCT	nature2018	FCA7196220	CTRL	6-12gw	SCT	6
FCA7196220_GGGTCTGGTTGATTCG	nature2018	FCA7196220	CTRL	6-12gw	VCT	10
FCA7196220_GGGTCTGTCGTTTATC	nature2018	FCA7196220	CTRL	6-12gw	SCT	6
FCA7196220_GGGTTGCTCTAACGGT	nature2018	FCA7196220	CTRL	6-12gw	VCT	2
FCA7196220_GGTATTGTCGTCTGCT	nature2018	FCA7196220	CTRL	6-12gw	VCT	10
FCA7196220_GGTGAAGAGCTGTCTA	nature2018	FCA7196220	CTRL	6-12gw	VCTp	1
FCA7196220_GGTGAAGTCGTTGCCT	nature2018	FCA7196220	CTRL	6-12gw	VCT	5
FCA7196220_GGTGAAGTCTTTAGGG	nature2018	FCA7196220	CTRL	6-12gw	VCT	7
FCA7196220_GGTGCGTAGTTACCCA	nature2018	FCA7196220	CTRL	6-12gw	VCT	0
FCA7196220_GGTGCGTCAATCCAAC	nature2018	FCA7196220	CTRL	6-12gw	VCT	0
FCA7196220_GGTGCGTTCCTCGCAT	nature2018	FCA7196220	CTRL	6-12gw	VCT	10
FCA7196220_GGTGTTAAGCTGTCTA	nature2018	FCA7196220	CTRL	6-12gw	VCT	0
FCA7196220_GGTGTTATCCGAAGAG	nature2018	FCA7196220	CTRL	6-12gw	VCT	0
FCA7196220_GTAACGTAGTATCTCG	nature2018	FCA7196220	CTRL	6-12gw	VCT	2
FCA7196220_GTAACGTCACATCCAA	nature2018	FCA7196220	CTRL	6-12gw	VCT	10
FCA7196220_GTACTCCAGCAGGTCA	nature2018	FCA7196220	CTRL	6-12gw	SCT	6
FCA7196220_GTACTCCAGGTGATAT	nature2018	FCA7196220	CTRL	6-12gw	VCT	10
FCA7196220_GTACTTTCAATGGTCT	nature2018	FCA7196220	CTRL	6-12gw	VCT	10
FCA7196220_GTACTTTCAGTCTTCC	nature2018	FCA7196220	CTRL	6-12gw	VCT	0
FCA7196220_GTAGTCAGTAAGCACG	nature2018	FCA7196220	CTRL	6-12gw	SCT	12
FCA7196220_GTAGTCATCGCGTAGC	nature2018	FCA7196220	CTRL	6-12gw	VCT	0
FCA7196220_GTATCTTCATACTCTT	nature2018	FCA7196220	CTRL	6-12gw	VCT	0
FCA7196220_GTATTCTAGTCATGCT	nature2018	FCA7196220	CTRL	6-12gw	VCT	10
FCA7196220_GTCAAGTGTATATCCG	nature2018	FCA7196220	CTRL	6-12gw	SCT	6
FCA7196220_GTCAAGTTCGTACCGG	nature2018	FCA7196220	CTRL	6-12gw	VCT	10
FCA7196220_GTCACAAAGACTCGGA	nature2018	FCA7196220	CTRL	6-12gw	VCT	10
FCA7196220_GTCACAAAGGGCACTA	nature2018	FCA7196220	CTRL	6-12gw	VCT	5
FCA7196220_GTCACGGTCTGATTCT	nature2018	FCA7196220	CTRL	6-12gw	VCT	0
FCA7196220_GTCATTTAGCGATGAC	nature2018	FCA7196220	CTRL	6-12gw	SCT	6
FCA7196220_GTCATTTTCACCGGGT	nature2018	FCA7196220	CTRL	6-12gw	VCT	0
FCA7196220_GTCATTTTCGGTCTAA	nature2018	FCA7196220	CTRL	6-12gw	VCT	0
FCA7196220_GTCCTCACATCGATTG	nature2018	FCA7196220	CTRL	6-12gw	VCT	7
FCA7196220_GTCCTCATCAACACTG	nature2018	FCA7196220	CTRL	6-12gw	VCT	7
FCA7196220_GTCGTAAGTCTCTCTG	nature2018	FCA7196220	CTRL	6-12gw	VCT	0
FCA7196220_GTCTCGTCAATAAGCA	nature2018	FCA7196220	CTRL	6-12gw	VCT	0
FCA7196220_GTCTCGTCACCAGGCT	nature2018	FCA7196220	CTRL	6-12gw	VCT	10
FCA7196220_GTCTCGTGTATATGAG	nature2018	FCA7196220	CTRL	6-12gw	VCT	0
FCA7196220_GTCTCGTTCACCATAG	nature2018	FCA7196220	CTRL	6-12gw	VCT	10
FCA7196220_GTCTCGTTCTTCTGGC	nature2018	FCA7196220	CTRL	6-12gw	VCT	0
FCA7196220_GTCTTCGTCGCACTCT	nature2018	FCA7196220	CTRL	6-12gw	VCT	0
FCA7196220_GTGAAGGTCTGTCTAT	nature2018	FCA7196220	CTRL	6-12gw	SCT	6
FCA7196220_GTGCAGCAGCCCAGCT	nature2018	FCA7196220	CTRL	6-12gw	SCT	6
FCA7196220_GTGCAGCAGTGCAAGC	nature2018	FCA7196220	CTRL	6-12gw	EVT	11
FCA7196220_GTGCAGCCACGGTGTC	nature2018	FCA7196220	CTRL	6-12gw	SCT	6
FCA7196220_GTGCGGTAGCGCCTCA	nature2018	FCA7196220	CTRL	6-12gw	VCTp	1
FCA7196220_GTGCGGTAGGTGCAAC	nature2018	FCA7196220	CTRL	6-12gw	VCT	0
FCA7196220_GTGCGGTCATGTCCTC	nature2018	FCA7196220	CTRL	6-12gw	VCT	0
FCA7196220_GTGCTTCGTACAGTGG	nature2018	FCA7196220	CTRL	6-12gw	VCT	0
FCA7196220_GTGCTTCGTAGCTAAA	nature2018	FCA7196220	CTRL	6-12gw	SCT	12
FCA7196220_GTGCTTCGTGCGGTAA	nature2018	FCA7196220	CTRL	6-12gw	VCT	10
FCA7196220_GTGCTTCTCAACACAC	nature2018	FCA7196220	CTRL	6-12gw	VCT	10
FCA7196220_GTGCTTCTCTCTGCTG	nature2018	FCA7196220	CTRL	6-12gw	SCT	6
FCA7196220_GTGGGTCTCTGCGGCA	nature2018	FCA7196220	CTRL	6-12gw	VCT	0
FCA7196220_GTGTGCGGTATCACCA	nature2018	FCA7196220	CTRL	6-12gw	VCT	10
FCA7196220_GTGTTAGCATCACCCT	nature2018	FCA7196220	CTRL	6-12gw	SCT	6
FCA7196220_GTGTTAGGTAAGCACG	nature2018	FCA7196220	CTRL	6-12gw	SCT	12
FCA7196220_GTTAAGCAGCCCAATT	nature2018	FCA7196220	CTRL	6-12gw	VCT	0
FCA7196220_GTTACAGTCTATCGCC	nature2018	FCA7196220	CTRL	6-12gw	VCT	2
FCA7196220_GTTACAGTCTGTTGAG	nature2018	FCA7196220	CTRL	6-12gw	VCT	0
FCA7196220_GTTCATTGTCAGGACA	nature2018	FCA7196220	CTRL	6-12gw	VCT	5
FCA7196220_GTTCGGGGTTGTGGCC	nature2018	FCA7196220	CTRL	6-12gw	VCT	10
FCA7196220_GTTCTCGCAATGGACG	nature2018	FCA7196220	CTRL	6-12gw	SCT	6
FCA7196220_GTTCTCGTCATGGTCA	nature2018	FCA7196220	CTRL	6-12gw	VCT	0
FCA7196220_GTTTCTAAGTTAAGTG	nature2018	FCA7196220	CTRL	6-12gw	VCT	7
FCA7196220_GTTTCTAGTACCGTAT	nature2018	FCA7196220	CTRL	6-12gw	VCT	0
FCA7196220_GTTTCTATCCTTTCGG	nature2018	FCA7196220	CTRL	6-12gw	VCT	0
FCA7196220_TAAACCGAGTGCCATT	nature2018	FCA7196220	CTRL	6-12gw	VCT	7
FCA7196220_TAAACCGTCAACACGT	nature2018	FCA7196220	CTRL	6-12gw	VCTp	1
FCA7196220_TAAGAGAAGACATAAC	nature2018	FCA7196220	CTRL	6-12gw	VCT	5
FCA7196220_TAAGAGACAGGGTATG	nature2018	FCA7196220	CTRL	6-12gw	SCT	12
FCA7196220_TAAGAGAGTAAACGCG	nature2018	FCA7196220	CTRL	6-12gw	VCTp	1
FCA7196220_TAAGAGAGTGGTACAG	nature2018	FCA7196220	CTRL	6-12gw	VCT	7
FCA7196220_TAAGAGAGTTTAGCTG	nature2018	FCA7196220	CTRL	6-12gw	VCT	7
FCA7196220_TAAGCGTAGGACCACA	nature2018	FCA7196220	CTRL	6-12gw	SCT	6
FCA7196220_TAAGCGTAGGCAGGTT	nature2018	FCA7196220	CTRL	6-12gw	SCT	6
FCA7196220_TAAGCGTTCGTCCGTT	nature2018	FCA7196220	CTRL	6-12gw	VCT	10
FCA7196220_TACACGAGTCTCCACT	nature2018	FCA7196220	CTRL	6-12gw	VCT	0
FCA7196220_TACACGATCACTCTTA	nature2018	FCA7196220	CTRL	6-12gw	VCT	0
FCA7196220_TACCTATCATAAAGGT	nature2018	FCA7196220	CTRL	6-12gw	VCT	10
FCA7196220_TACCTATTCCGTAGTA	nature2018	FCA7196220	CTRL	6-12gw	VCTp	4
FCA7196220_TACCTTAGTACCAGTT	nature2018	FCA7196220	CTRL	6-12gw	VCT	2
FCA7196220_TACGGATAGCTATGCT	nature2018	FCA7196220	CTRL	6-12gw	VCTp	1
FCA7196220_TACGGATGTGCATCTA	nature2018	FCA7196220	CTRL	6-12gw	VCT	0
FCA7196220_TACGGGCAGAGGTAGA	nature2018	FCA7196220	CTRL	6-12gw	VCT	10
FCA7196220_TACGGGCGTCGGGTCT	nature2018	FCA7196220	CTRL	6-12gw	VCT	0
FCA7196220_TACGGGCGTCTTTCAT	nature2018	FCA7196220	CTRL	6-12gw	VCT	2
FCA7196220_TACGGTAAGCCACCTG	nature2018	FCA7196220	CTRL	6-12gw	SCT	12
FCA7196220_TACGGTACAGACTCGC	nature2018	FCA7196220	CTRL	6-12gw	VCT	7
FCA7196220_TACGGTATCCAAACAC	nature2018	FCA7196220	CTRL	6-12gw	VCT	5
FCA7196220_TACTCATAGTATGACA	nature2018	FCA7196220	CTRL	6-12gw	SCT	6
FCA7196220_TACTCATCACTTACGA	nature2018	FCA7196220	CTRL	6-12gw	VCT	2
FCA7196220_TACTCATTCCTTGACC	nature2018	FCA7196220	CTRL	6-12gw	VCT	0
FCA7196220_TACTCATTCGGACAAG	nature2018	FCA7196220	CTRL	6-12gw	VCTp	1
FCA7196220_TACTCGCGTAGTAGTA	nature2018	FCA7196220	CTRL	6-12gw	VCT	10
FCA7196220_TACTTACTCATCGATG	nature2018	FCA7196220	CTRL	6-12gw	VCT	0
FCA7196220_TACTTGTAGGAGTAGA	nature2018	FCA7196220	CTRL	6-12gw	VCT	2
FCA7196220_TACTTGTCATCGATTG	nature2018	FCA7196220	CTRL	6-12gw	SCT	12
FCA7196220_TACTTGTGTGTGCCTG	nature2018	FCA7196220	CTRL	6-12gw	VCTp	1
FCA7196220_TACTTGTGTTGATTGC	nature2018	FCA7196220	CTRL	6-12gw	VCT	10
FCA7196220_TAGACCAAGGACAGAA	nature2018	FCA7196220	CTRL	6-12gw	VCT	7
FCA7196220_TAGACCACAGGGTTAG	nature2018	FCA7196220	CTRL	6-12gw	VCT	2
FCA7196220_TAGACCATCTCCAACC	nature2018	FCA7196220	CTRL	6-12gw	VCT	10
FCA7196220_TAGCCGGGTCGAAAGC	nature2018	FCA7196220	CTRL	6-12gw	VCTp	1
FCA7196220_TAGTGGTGTACGAAAT	nature2018	FCA7196220	CTRL	6-12gw	SCT	12
FCA7196220_TAGTTGGCATCTACGA	nature2018	FCA7196220	CTRL	6-12gw	VCT	5
FCA7196220_TAGTTGGGTAAATGAC	nature2018	FCA7196220	CTRL	6-12gw	VCTp	1
FCA7196220_TAGTTGGGTCATGCCG	nature2018	FCA7196220	CTRL	6-12gw	VCT	10
FCA7196220_TAGTTGGTCGGCGCAT	nature2018	FCA7196220	CTRL	6-12gw	VCT	10
FCA7196220_TATCAGGAGTCGAGTG	nature2018	FCA7196220	CTRL	6-12gw	SCT	12
FCA7196220_TATCTCAAGAGCAATT	nature2018	FCA7196220	CTRL	6-12gw	VCT	2
FCA7196220_TATGCCCAGGCACATG	nature2018	FCA7196220	CTRL	6-12gw	VCT	10
FCA7196220_TATGCCCGTTGTGGCC	nature2018	FCA7196220	CTRL	6-12gw	VCT	0
FCA7196220_TATGCCCGTTTGTTTC	nature2018	FCA7196220	CTRL	6-12gw	VCT	10
FCA7196220_TATTACCCACTTCGAA	nature2018	FCA7196220	CTRL	6-12gw	VCT	10
FCA7196220_TATTACCGTTCAGACT	nature2018	FCA7196220	CTRL	6-12gw	VCT	0
FCA7196220_TCAACGATCCTACAGA	nature2018	FCA7196220	CTRL	6-12gw	SCT	6
FCA7196220_TCAATCTAGATGTCGG	nature2018	FCA7196220	CTRL	6-12gw	VCT	0
FCA7196220_TCAATCTGTCAGGACA	nature2018	FCA7196220	CTRL	6-12gw	SCT	6
FCA7196220_TCAATCTTCCACTGGG	nature2018	FCA7196220	CTRL	6-12gw	SCT	6
FCA7196220_TCAATCTTCGCCATAA	nature2018	FCA7196220	CTRL	6-12gw	VCT	10
FCA7196220_TCACAAGAGCTAACAA	nature2018	FCA7196220	CTRL	6-12gw	VCT	0
FCA7196220_TCACAAGGTCGACTAT	nature2018	FCA7196220	CTRL	6-12gw	VCT	0
FCA7196220_TCACAAGTCGGACAAG	nature2018	FCA7196220	CTRL	6-12gw	SCT	6
FCA7196220_TCACGAAAGCAATCTC	nature2018	FCA7196220	CTRL	6-12gw	VCT	10
FCA7196220_TCACGAAGTCGAGATG	nature2018	FCA7196220	CTRL	6-12gw	VCT	10
FCA7196220_TCAGATGAGGCTCATT	nature2018	FCA7196220	CTRL	6-12gw	VCT	10
FCA7196220_TCAGATGGTCTTCGTC	nature2018	FCA7196220	CTRL	6-12gw	VCT	0
FCA7196220_TCAGCAAAGCAGATCG	nature2018	FCA7196220	CTRL	6-12gw	VCT	0
FCA7196220_TCAGCAAGTTGCTCCT	nature2018	FCA7196220	CTRL	6-12gw	VCT	0
FCA7196220_TCAGCTCGTCACTTCC	nature2018	FCA7196220	CTRL	6-12gw	VCT	0
FCA7196220_TCAGCTCGTTTGGGCC	nature2018	FCA7196220	CTRL	6-12gw	VCT	0
FCA7196220_TCAGCTCTCTGCTTGC	nature2018	FCA7196220	CTRL	6-12gw	VCT	0
FCA7196220_TCAGGATAGCGCCTTG	nature2018	FCA7196220	CTRL	6-12gw	VCT	0
FCA7196220_TCAGGATCAGAAGCAC	nature2018	FCA7196220	CTRL	6-12gw	VCT	2
FCA7196220_TCAGGTAAGTGAATTG	nature2018	FCA7196220	CTRL	6-12gw	VCT	10
FCA7196220_TCAGGTAAGTGGACGT	nature2018	FCA7196220	CTRL	6-12gw	VCT	0
FCA7196220_TCAGGTACATTTCAGG	nature2018	FCA7196220	CTRL	6-12gw	SCT	6
FCA7196220_TCATTACAGCCACCTG	nature2018	FCA7196220	CTRL	6-12gw	VCT	0
FCA7196220_TCATTACGTAGATTAG	nature2018	FCA7196220	CTRL	6-12gw	VCT	0
FCA7196220_TCCACACAGATGTCGG	nature2018	FCA7196220	CTRL	6-12gw	VCT	0
FCA7196220_TCCACACAGTAGCCGA	nature2018	FCA7196220	CTRL	6-12gw	SCT	6
FCA7196220_TCCACACGTACCGTAT	nature2018	FCA7196220	CTRL	6-12gw	VCT	0
FCA7196220_TCCCGATGTTCCAACA	nature2018	FCA7196220	CTRL	6-12gw	SCT	6
FCA7196220_TCGAGGCAGAGAACAG	nature2018	FCA7196220	CTRL	6-12gw	VCT	10
FCA7196220_TCGAGGCTCGCCTGAG	nature2018	FCA7196220	CTRL	6-12gw	VCT	10
FCA7196220_TCGCGAGAGTCGATAA	nature2018	FCA7196220	CTRL	6-12gw	VCT	0
FCA7196220_TCGCGAGCAAGTACCT	nature2018	FCA7196220	CTRL	6-12gw	SCT	12
FCA7196220_TCGCGAGTCGTCCAGG	nature2018	FCA7196220	CTRL	6-12gw	VCT	10
FCA7196220_TCGCGTTCAGGCGATA	nature2018	FCA7196220	CTRL	6-12gw	VCT	7
FCA7196220_TCGCGTTTCAGGCAAG	nature2018	FCA7196220	CTRL	6-12gw	VCT	10
FCA7196220_TCGCGTTTCCTAGGGC	nature2018	FCA7196220	CTRL	6-12gw	VCT	0
FCA7196220_TCGGGACCAAAGAATC	nature2018	FCA7196220	CTRL	6-12gw	VCT	2
FCA7196220_TCGGGACCACAGACAG	nature2018	FCA7196220	CTRL	6-12gw	VCT	0
FCA7196220_TCGGTAACAATGTTGC	nature2018	FCA7196220	CTRL	6-12gw	VCT	0
FCA7196220_TCGGTAAGTACTCTCC	nature2018	FCA7196220	CTRL	6-12gw	VCT	0
FCA7196220_TCGGTAAGTGCAGTAG	nature2018	FCA7196220	CTRL	6-12gw	VCT	10
FCA7196220_TCGTACCAGGCGTACA	nature2018	FCA7196220	CTRL	6-12gw	VCT	2
FCA7196220_TCGTACCAGTGTTGAA	nature2018	FCA7196220	CTRL	6-12gw	VCT	2
FCA7196220_TCGTACCTCCCATTAT	nature2018	FCA7196220	CTRL	6-12gw	VCT	10
FCA7196220_TCGTAGACACGGTTTA	nature2018	FCA7196220	CTRL	6-12gw	SCT	6
FCA7196220_TCGTAGATCATTATCC	nature2018	FCA7196220	CTRL	6-12gw	VCT	2
FCA7196220_TCTATTGAGTTAAGTG	nature2018	FCA7196220	CTRL	6-12gw	VCT	7
FCA7196220_TCTATTGCAAGTCTGT	nature2018	FCA7196220	CTRL	6-12gw	VCT	2
FCA7196220_TCTATTGCATTCACTT	nature2018	FCA7196220	CTRL	6-12gw	VCT	0
FCA7196220_TCTATTGGTCCAGTTA	nature2018	FCA7196220	CTRL	6-12gw	VCT	0
FCA7196220_TCTCATAAGGAGCGAG	nature2018	FCA7196220	CTRL	6-12gw	VCT	10
FCA7196220_TCTCTAAGTAAGTTCC	nature2018	FCA7196220	CTRL	6-12gw	VCT	10
FCA7196220_TCTCTAAGTGAAGGCT	nature2018	FCA7196220	CTRL	6-12gw	VCT	0
FCA7196220_TCTGAGAAGCGTGTCC	nature2018	FCA7196220	CTRL	6-12gw	VCT	0
FCA7196220_TCTGAGAGTGAGCGAT	nature2018	FCA7196220	CTRL	6-12gw	VCT	0
FCA7196220_TCTGGAAAGCACAGGT	nature2018	FCA7196220	CTRL	6-12gw	VCT	0
FCA7196220_TCTGGAAAGTTGAGTA	nature2018	FCA7196220	CTRL	6-12gw	VCT	10
FCA7196220_TCTTTCCAGAGACTTA	nature2018	FCA7196220	CTRL	6-12gw	VCT	10
FCA7196220_TCTTTCCCAATGCCAT	nature2018	FCA7196220	CTRL	6-12gw	SCT	6
FCA7196220_TGAAAGAAGCCAGTAG	nature2018	FCA7196220	CTRL	6-12gw	VCT	2
FCA7196220_TGAAAGAAGCTGCCCA	nature2018	FCA7196220	CTRL	6-12gw	VCT	10
FCA7196220_TGAAAGACATCCCATC	nature2018	FCA7196220	CTRL	6-12gw	VCT	10
FCA7196220_TGAAAGATCCCTCAGT	nature2018	FCA7196220	CTRL	6-12gw	VCT	5
FCA7196220_TGACGGCAGGCAATTA	nature2018	FCA7196220	CTRL	6-12gw	VCT	0
FCA7196220_TGACGGCAGTGTACCT	nature2018	FCA7196220	CTRL	6-12gw	VCT	0
FCA7196220_TGACGGCCAGAGCCAA	nature2018	FCA7196220	CTRL	6-12gw	SCT	6
FCA7196220_TGACGGCGTTAAGTAG	nature2018	FCA7196220	CTRL	6-12gw	VCT	0
FCA7196220_TGACGGCGTTGTCGCG	nature2018	FCA7196220	CTRL	6-12gw	SCT	6
FCA7196220_TGACTAGAGAAGAAGC	nature2018	FCA7196220	CTRL	6-12gw	SCT	6
FCA7196220_TGACTAGAGTCGCCGT	nature2018	FCA7196220	CTRL	6-12gw	VCT	10
FCA7196220_TGACTAGCAACAACCT	nature2018	FCA7196220	CTRL	6-12gw	SCT	12
FCA7196220_TGACTTTGTCCGAACC	nature2018	FCA7196220	CTRL	6-12gw	VCT	10
FCA7196220_TGACTTTGTCGCTTCT	nature2018	FCA7196220	CTRL	6-12gw	VCT	0
FCA7196220_TGAGAGGTCCCGGATG	nature2018	FCA7196220	CTRL	6-12gw	VCT	10
FCA7196220_TGAGCATGTTAGGGTG	nature2018	FCA7196220	CTRL	6-12gw	VCT	10
FCA7196220_TGAGCCGAGGGCTTGA	nature2018	FCA7196220	CTRL	6-12gw	VCT	10
FCA7196220_TGAGCCGTCACCCTCA	nature2018	FCA7196220	CTRL	6-12gw	VCT	0
FCA7196220_TGAGGGAAGAATCTCC	nature2018	FCA7196220	CTRL	6-12gw	VCT	10
FCA7196220_TGAGGGATCGGAATCT	nature2018	FCA7196220	CTRL	6-12gw	VCT	0
FCA7196220_TGATTTCAGTCTTGCA	nature2018	FCA7196220	CTRL	6-12gw	SCT	6
FCA7196220_TGATTTCGTTGGGACA	nature2018	FCA7196220	CTRL	6-12gw	VCT	0
FCA7196220_TGCACCTTCGTCACGG	nature2018	FCA7196220	CTRL	6-12gw	VCT	7
FCA7196220_TGCCAAAAGCAGCGTA	nature2018	FCA7196220	CTRL	6-12gw	VCT	10
FCA7196220_TGCCAAAAGCTAGCCC	nature2018	FCA7196220	CTRL	6-12gw	VCT	0
FCA7196220_TGCCAAAGTCCCTACT	nature2018	FCA7196220	CTRL	6-12gw	VCT	10
FCA7196220_TGCCAAAGTCTAAAGA	nature2018	FCA7196220	CTRL	6-12gw	SCT	12
FCA7196220_TGCCCATAGGGCTTGA	nature2018	FCA7196220	CTRL	6-12gw	VCT	10
FCA7196220_TGCCCATTCCTGTACC	nature2018	FCA7196220	CTRL	6-12gw	VCT	7
FCA7196220_TGCCCATTCTTGGGTA	nature2018	FCA7196220	CTRL	6-12gw	VCT	7
FCA7196220_TGCCCTAAGCCAGTAG	nature2018	FCA7196220	CTRL	6-12gw	SCT	6
FCA7196220_TGCCCTAGTCGTTGTA	nature2018	FCA7196220	CTRL	6-12gw	SCT	6
FCA7196220_TGCGCAGCAGATCTGT	nature2018	FCA7196220	CTRL	6-12gw	SCT	6
FCA7196220_TGCGCAGGTTAAAGAC	nature2018	FCA7196220	CTRL	6-12gw	VCT	0
FCA7196220_TGCGCAGGTTTGACTG	nature2018	FCA7196220	CTRL	6-12gw	VCT	0
FCA7196220_TGCGCAGTCCGTCATC	nature2018	FCA7196220	CTRL	6-12gw	VCT	2
FCA7196220_TGCGGGTGTAAACCTC	nature2018	FCA7196220	CTRL	6-12gw	VCT	2
FCA7196220_TGCGGGTGTATGCTTG	nature2018	FCA7196220	CTRL	6-12gw	VCT	0
FCA7196220_TGCGTGGCACGGCTAC	nature2018	FCA7196220	CTRL	6-12gw	VCT	2
FCA7196220_TGCGTGGGTAGCTCCG	nature2018	FCA7196220	CTRL	6-12gw	SCT	6
FCA7196220_TGCGTGGGTGGACGAT	nature2018	FCA7196220	CTRL	6-12gw	VCT	10
FCA7196220_TGCGTGGTCTCTGTCG	nature2018	FCA7196220	CTRL	6-12gw	SCT	6
FCA7196220_TGCTACCAGAAGGACA	nature2018	FCA7196220	CTRL	6-12gw	VCT	7
FCA7196220_TGCTACCAGGGTGTTG	nature2018	FCA7196220	CTRL	6-12gw	VCT	5
FCA7196220_TGCTACCGTGCTCTTC	nature2018	FCA7196220	CTRL	6-12gw	VCTp	1
FCA7196220_TGCTACCTCCAAGTAC	nature2018	FCA7196220	CTRL	6-12gw	VCT	10
FCA7196220_TGCTGCTCAATTGCTG	nature2018	FCA7196220	CTRL	6-12gw	VCT	10
FCA7196220_TGGACGCAGACTAGGC	nature2018	FCA7196220	CTRL	6-12gw	SCT	6
FCA7196220_TGGACGCCATCGGAAG	nature2018	FCA7196220	CTRL	6-12gw	VCT	0
FCA7196220_TGGACGCTCTCGAGTA	nature2018	FCA7196220	CTRL	6-12gw	SCT	6
FCA7196220_TGGCCAGCAATCACAC	nature2018	FCA7196220	CTRL	6-12gw	VCT	7
FCA7196220_TGGCCAGTCCTCCTAG	nature2018	FCA7196220	CTRL	6-12gw	VCT	10
FCA7196220_TGGCGCAAGACAGAGA	nature2018	FCA7196220	CTRL	6-12gw	VCTp	1
FCA7196220_TGGCGCAAGGCATTGG	nature2018	FCA7196220	CTRL	6-12gw	VCT	7
FCA7196220_TGGCGCACATCCGTGG	nature2018	FCA7196220	CTRL	6-12gw	VCT	0
FCA7196220_TGGCGCACATTTCACT	nature2018	FCA7196220	CTRL	6-12gw	VCT	2
FCA7196220_TGGCGCAGTCCAACTA	nature2018	FCA7196220	CTRL	6-12gw	VCT	0
FCA7196220_TGGCGCAGTGTGTGCC	nature2018	FCA7196220	CTRL	6-12gw	SCT	6
FCA7196220_TGGCTGGCAAAGGCGT	nature2018	FCA7196220	CTRL	6-12gw	VCT	0
FCA7196220_TGGCTGGCACATGTGT	nature2018	FCA7196220	CTRL	6-12gw	VCT	0
FCA7196220_TGGCTGGGTGTTGAGG	nature2018	FCA7196220	CTRL	6-12gw	SCT	6
FCA7196220_TGGGAAGAGGCGACAT	nature2018	FCA7196220	CTRL	6-12gw	VCT	2
FCA7196220_TGGGAAGGTGAGGCTA	nature2018	FCA7196220	CTRL	6-12gw	VCT	7
FCA7196220_TGGTTAGAGGCCATAG	nature2018	FCA7196220	CTRL	6-12gw	VCT	0
FCA7196220_TGGTTAGTCTGCTGTC	nature2018	FCA7196220	CTRL	6-12gw	SCT	6
FCA7196220_TGGTTCCAGCAGATCG	nature2018	FCA7196220	CTRL	6-12gw	VCT	7
FCA7196220_TGGTTCCAGTTCGCGC	nature2018	FCA7196220	CTRL	6-12gw	VCT	2
FCA7196220_TGGTTCCGTCCTAGCG	nature2018	FCA7196220	CTRL	6-12gw	VCT	7
FCA7196220_TGTATTCGTAGAGTGC	nature2018	FCA7196220	CTRL	6-12gw	VCT	0
FCA7196220_TGTCCCAAGAATTGTG	nature2018	FCA7196220	CTRL	6-12gw	VCT	10
FCA7196220_TGTCCCAGTAAAGGAG	nature2018	FCA7196220	CTRL	6-12gw	VCT	0
FCA7196220_TGTCCCAGTGCCTGCA	nature2018	FCA7196220	CTRL	6-12gw	VCT	10
FCA7196220_TGTGGTACAAGACGTG	nature2018	FCA7196220	CTRL	6-12gw	VCT	10
FCA7196220_TGTGGTAGTCGTGGCT	nature2018	FCA7196220	CTRL	6-12gw	VCT	0
FCA7196220_TGTGGTAGTTACGGAG	nature2018	FCA7196220	CTRL	6-12gw	VCT	0
FCA7196220_TGTGTTTGTGCGAAAC	nature2018	FCA7196220	CTRL	6-12gw	VCT	5
FCA7196220_TTAACTCTCACCTCGT	nature2018	FCA7196220	CTRL	6-12gw	VCT	0
FCA7196220_TTAACTCTCGAGAACG	nature2018	FCA7196220	CTRL	6-12gw	VCT	0
FCA7196220_TTAGGACCAGGGTACA	nature2018	FCA7196220	CTRL	6-12gw	SCT	6
FCA7196220_TTAGGCAGTCTTGATG	nature2018	FCA7196220	CTRL	6-12gw	VCT	0
FCA7196220_TTAGTTCCAGACACTT	nature2018	FCA7196220	CTRL	6-12gw	VCT	10
FCA7196220_TTATGCTTCAACACTG	nature2018	FCA7196220	CTRL	6-12gw	SCT	6
FCA7196220_TTCCCAGAGCAATCTC	nature2018	FCA7196220	CTRL	6-12gw	SCT	6
FCA7196220_TTCCCAGGTGATGTCT	nature2018	FCA7196220	CTRL	6-12gw	VCT	0
FCA7196220_TTCTACACACTGCCAG	nature2018	FCA7196220	CTRL	6-12gw	VCT	0
FCA7196220_TTCTACAGTCGTCTTC	nature2018	FCA7196220	CTRL	6-12gw	SCT	6
FCA7196220_TTCTCAACAGGTGGAT	nature2018	FCA7196220	CTRL	6-12gw	SCT	12
FCA7196220_TTCTCAAGTGATGCCC	nature2018	FCA7196220	CTRL	6-12gw	VCT	0
FCA7196220_TTCTCCTTCTCAAACG	nature2018	FCA7196220	CTRL	6-12gw	VCT	2
FCA7196220_TTCTTAGCATATGGTC	nature2018	FCA7196220	CTRL	6-12gw	VCT	10
FCA7196220_TTCTTAGGTGCCTTGG	nature2018	FCA7196220	CTRL	6-12gw	VCT	2
FCA7196220_TTGACTTAGTCGTACT	nature2018	FCA7196220	CTRL	6-12gw	VCT	10
FCA7196220_TTGACTTGTACGCTGC	nature2018	FCA7196220	CTRL	6-12gw	VCT	2
FCA7196220_TTGACTTTCCTTTCTC	nature2018	FCA7196220	CTRL	6-12gw	VCT	0
FCA7196220_TTGCCGTAGACTACAA	nature2018	FCA7196220	CTRL	6-12gw	VCT	10
FCA7196220_TTGCCGTAGTTTGCGT	nature2018	FCA7196220	CTRL	6-12gw	SCT	6
FCA7196220_TTGCCGTCAATCAGAA	nature2018	FCA7196220	CTRL	6-12gw	VCT	10
FCA7196220_TTGCGTCGTCACTGGC	nature2018	FCA7196220	CTRL	6-12gw	SCT	6
FCA7196220_TTGCGTCTCTACTCAT	nature2018	FCA7196220	CTRL	6-12gw	VCT	7
FCA7196220_TTGCGTCTCTGAGGGA	nature2018	FCA7196220	CTRL	6-12gw	SCT	6
FCA7196220_TTGGAACAGACAGGCT	nature2018	FCA7196220	CTRL	6-12gw	VCT	3
FCA7196220_TTGGAACGTCTCCACT	nature2018	FCA7196220	CTRL	6-12gw	SCT	12
FCA7196220_TTGGAACTCTGGTGTA	nature2018	FCA7196220	CTRL	6-12gw	VCT	2
FCA7196220_TTGGCAACACTGTGTA	nature2018	FCA7196220	CTRL	6-12gw	VCT	0
FCA7196220_TTGGCAAGTGAAATCA	nature2018	FCA7196220	CTRL	6-12gw	VCT	10
FCA7196220_TTGGCAAGTGCTGTAT	nature2018	FCA7196220	CTRL	6-12gw	VCT	2
FCA7196220_TTGTAGGAGCGTTCCG	nature2018	FCA7196220	CTRL	6-12gw	VCTp	1
FCA7196220_TTGTAGGAGGTTCCTA	nature2018	FCA7196220	CTRL	6-12gw	VCT	2
FCA7196220_TTTACTGCACGGTAGA	nature2018	FCA7196220	CTRL	6-12gw	VCT	10
FCA7196220_TTTACTGCAGGAATGC	nature2018	FCA7196220	CTRL	6-12gw	SCT	12
FCA7196220_TTTACTGTCAGTTCGA	nature2018	FCA7196220	CTRL	6-12gw	SCT	12
FCA7196220_TTTATGCCAATAACGA	nature2018	FCA7196220	CTRL	6-12gw	VCT	10
FCA7196220_TTTATGCCACCAGGCT	nature2018	FCA7196220	CTRL	6-12gw	VCT	0
FCA7196220_TTTATGCGTACGCACC	nature2018	FCA7196220	CTRL	6-12gw	VCT	0
FCA7196220_TTTATGCTCACAACGT	nature2018	FCA7196220	CTRL	6-12gw	VCT	0
FCA7196220_TTTATGCTCATAAAGG	nature2018	FCA7196220	CTRL	6-12gw	VCT	2
FCA7196220_TTTATGCTCCGTCATC	nature2018	FCA7196220	CTRL	6-12gw	SCT	6
FCA7196220_TTTGCGCAGCACAGGT	nature2018	FCA7196220	CTRL	6-12gw	SCT	6
FCA7196220_TTTGCGCCAATCTACG	nature2018	FCA7196220	CTRL	6-12gw	VCT	0
FCA7196220_TTTGCGCCATATACCG	nature2018	FCA7196220	CTRL	6-12gw	VCT	10
FCA7196220_TTTGCGCCATCTATGG	nature2018	FCA7196220	CTRL	6-12gw	VCT	10
FCA7196220_TTTGGTTAGGGTGTGT	nature2018	FCA7196220	CTRL	6-12gw	SCT	6
FCA7196220_TTTGGTTCACATTAGC	nature2018	FCA7196220	CTRL	6-12gw	VCT	10
FCA7196220_TTTGTCAAGCTAGTGG	nature2018	FCA7196220	CTRL	6-12gw	SCT	6
FCA7196220_TTTGTCAGTAGCTCCG	nature2018	FCA7196220	CTRL	6-12gw	VCT	0
FCA7196220_TTTGTCAGTCCCTACT	nature2018	FCA7196220	CTRL	6-12gw	VCT	2
FCA7196226_AGAGTGGAGGTTACCT	nature2018	FCA7196226	CTRL	6-12gw	VCTp	4
FCA7196226_AGATTGCTCAGCTCGG	nature2018	FCA7196226	CTRL	6-12gw	VCTp	8
FCA7196226_AGATTGCTCATTATCC	nature2018	FCA7196226	CTRL	6-12gw	EVT	11
FCA7196226_AGCGTCGAGTCCGTAT	nature2018	FCA7196226	CTRL	6-12gw	VCTp	8
FCA7196226_AGCGTCGTCCCAAGTA	nature2018	FCA7196226	CTRL	6-12gw	EVT	13
FCA7196226_AGGGAGTTCTGGGCCA	nature2018	FCA7196226	CTRL	6-12gw	VCT	7
FCA7196226_AGTGAGGGTAATTGGA	nature2018	FCA7196226	CTRL	6-12gw	VCTp	8
FCA7196226_AGTTGGTAGAGCTGGT	nature2018	FCA7196226	CTRL	6-12gw	VCT	7
FCA7196226_ATAACGCTCGCGTAGC	nature2018	FCA7196226	CTRL	6-12gw	VCTp	8
FCA7196226_ATAGACCGTATGGTTC	nature2018	FCA7196226	CTRL	6-12gw	EVT	11
FCA7196226_ATAGACCGTCTGGTCG	nature2018	FCA7196226	CTRL	6-12gw	VCT	2
FCA7196226_ATCACGAAGCTTATCG	nature2018	FCA7196226	CTRL	6-12gw	EVT	9
FCA7196226_ATCTACTTCTAACCGA	nature2018	FCA7196226	CTRL	6-12gw	EVT	11
FCA7196226_ATGAGGGCACAGACTT	nature2018	FCA7196226	CTRL	6-12gw	EVT	13
FCA7196226_ATGCGATTCGGATGTT	nature2018	FCA7196226	CTRL	6-12gw	EVT	11
FCA7196226_ATTACTCAGGTGCACA	nature2018	FCA7196226	CTRL	6-12gw	EVT	9
FCA7196226_ATTATCCGTCTAGTGT	nature2018	FCA7196226	CTRL	6-12gw	VCTp	4
FCA7196226_ATTCTACGTATCACCA	nature2018	FCA7196226	CTRL	6-12gw	SCT	12
FCA7196226_CAAGTTGAGCACACAG	nature2018	FCA7196226	CTRL	6-12gw	EVT	11
FCA7196226_CAAGTTGGTACCTACA	nature2018	FCA7196226	CTRL	6-12gw	VCTp	4
FCA7196226_CACACAAAGCGTAATA	nature2018	FCA7196226	CTRL	6-12gw	EVT	13
FCA7196226_CACACCTCAAGCTGGA	nature2018	FCA7196226	CTRL	6-12gw	EVT	9
FCA7196226_CACACCTCATTTGCCC	nature2018	FCA7196226	CTRL	6-12gw	EVT	13
FCA7196226_CACATAGCAGGGTTAG	nature2018	FCA7196226	CTRL	6-12gw	EVT	13
FCA7196226_CAGAGAGTCAGTTGAC	nature2018	FCA7196226	CTRL	6-12gw	EVT	11
FCA7196226_CAGCAGCGTAAGAGGA	nature2018	FCA7196226	CTRL	6-12gw	VCTp	8
FCA7196226_CAGCCGAAGGAGCGAG	nature2018	FCA7196226	CTRL	6-12gw	EVT	11
FCA7196226_CAGCGACAGTGGGTTG	nature2018	FCA7196226	CTRL	6-12gw	VCTp	4
FCA7196226_CATCCACAGAATTGTG	nature2018	FCA7196226	CTRL	6-12gw	EVT	13
FCA7196226_CATCGGGGTATCACCA	nature2018	FCA7196226	CTRL	6-12gw	VCTp	8
FCA7196226_CATGACAAGTGGAGTC	nature2018	FCA7196226	CTRL	6-12gw	EVT	11
FCA7196226_CCACTACAGCCAGTAG	nature2018	FCA7196226	CTRL	6-12gw	EVT	9
FCA7196226_CCACTACCATCCCATC	nature2018	FCA7196226	CTRL	6-12gw	EVT	11
FCA7196226_CCCAATCAGACTGTAA	nature2018	FCA7196226	CTRL	6-12gw	EVT	13
FCA7196226_CCCAATCCAAGAGGCT	nature2018	FCA7196226	CTRL	6-12gw	VCTp	1
FCA7196226_CCCAATCCAAGCCGCT	nature2018	FCA7196226	CTRL	6-12gw	EVT	13
FCA7196226_CCCATACTCTCCAGGG	nature2018	FCA7196226	CTRL	6-12gw	VCTp	8
FCA7196226_CCCTCCTTCGTAGGTT	nature2018	FCA7196226	CTRL	6-12gw	EVT	13
FCA7196226_CGAGAAGTCCTGTACC	nature2018	FCA7196226	CTRL	6-12gw	EVT	11
FCA7196226_CGATCGGAGACAGGCT	nature2018	FCA7196226	CTRL	6-12gw	EVT	13
FCA7196226_CGATGGCTCAGCGACC	nature2018	FCA7196226	CTRL	6-12gw	VCT	2
FCA7196226_CGATGGCTCCAGATCA	nature2018	FCA7196226	CTRL	6-12gw	VCTp	8
FCA7196226_CGCTATCGTGACAAAT	nature2018	FCA7196226	CTRL	6-12gw	EVT	13
FCA7196226_CGGAGCTCAGTCAGCC	nature2018	FCA7196226	CTRL	6-12gw	EVT	13
FCA7196226_CGTCACTCAGATGGGT	nature2018	FCA7196226	CTRL	6-12gw	EVT	11
FCA7196226_CGTCACTTCGAATGCT	nature2018	FCA7196226	CTRL	6-12gw	EVT	11
FCA7196226_CGTGAGCAGGACGAAA	nature2018	FCA7196226	CTRL	6-12gw	VCTp	1
FCA7196226_CGTGAGCCATACGCTA	nature2018	FCA7196226	CTRL	6-12gw	EVT	11
FCA7196226_CGTGTAATCTGAAAGA	nature2018	FCA7196226	CTRL	6-12gw	EVT	11
FCA7196226_CGTTGGGTCCTTGGTC	nature2018	FCA7196226	CTRL	6-12gw	VCTp	1
FCA7196226_CTAAGACCAATAAGCA	nature2018	FCA7196226	CTRL	6-12gw	VCTp	1
FCA7196226_CTACATTAGCGATAGC	nature2018	FCA7196226	CTRL	6-12gw	SCT	12
FCA7196226_CTACCCACACAGCGTC	nature2018	FCA7196226	CTRL	6-12gw	EVT	9
FCA7196226_CTAGTGATCAGTCCCT	nature2018	FCA7196226	CTRL	6-12gw	VCTp	4
FCA7196226_CTCGTACCATACGCTA	nature2018	FCA7196226	CTRL	6-12gw	VCTp	8
FCA7196226_CTGATAGTCATATCGG	nature2018	FCA7196226	CTRL	6-12gw	EVT	11
FCA7196226_CTTACCGAGACACGAC	nature2018	FCA7196226	CTRL	6-12gw	EVT	9
FCA7196226_CTTAGGATCGTGTAGT	nature2018	FCA7196226	CTRL	6-12gw	VCT	2
FCA7196226_CTTGGCTGTATGCTTG	nature2018	FCA7196226	CTRL	6-12gw	EVT	11
FCA7196226_GAAACTCGTTGATTGC	nature2018	FCA7196226	CTRL	6-12gw	VCTp	1
FCA7196226_GAATGAAAGGCTATCT	nature2018	FCA7196226	CTRL	6-12gw	EVT	11
FCA7196226_GAATGAACAGACAAAT	nature2018	FCA7196226	CTRL	6-12gw	VCT	2
FCA7196226_GACCTGGGTGCAGACA	nature2018	FCA7196226	CTRL	6-12gw	VCTp	4
FCA7196226_GACTGCGGTCCGAGTC	nature2018	FCA7196226	CTRL	6-12gw	EVT	11
FCA7196226_GAGCAGATCCACTGGG	nature2018	FCA7196226	CTRL	6-12gw	SCT	12
FCA7196226_GAGTCCGGTAGTGAAT	nature2018	FCA7196226	CTRL	6-12gw	EVT	13
FCA7196226_GATCTAGAGAGGGATA	nature2018	FCA7196226	CTRL	6-12gw	EVT	13
FCA7196226_GATGCTAGTGACCAAG	nature2018	FCA7196226	CTRL	6-12gw	EVT	13
FCA7196226_GCCAAATTCCGCGTTT	nature2018	FCA7196226	CTRL	6-12gw	EVT	13
FCA7196226_GCCTCTACATCACGTA	nature2018	FCA7196226	CTRL	6-12gw	VCTp	8
FCA7196226_GCGACCAGTGTGAAAT	nature2018	FCA7196226	CTRL	6-12gw	EVT	13
FCA7196226_GCGAGAAAGCCGGTAA	nature2018	FCA7196226	CTRL	6-12gw	EVT	11
FCA7196226_GCGAGAACACGTCTCT	nature2018	FCA7196226	CTRL	6-12gw	EVT	11
FCA7196226_GCTGCAGGTAGCGTCC	nature2018	FCA7196226	CTRL	6-12gw	EVT	11
FCA7196226_GGAAAGCTCCGAATGT	nature2018	FCA7196226	CTRL	6-12gw	VCTp	8
FCA7196226_GGACAGATCTAACCGA	nature2018	FCA7196226	CTRL	6-12gw	EVT	13
FCA7196226_GGCAATTGTTACCAGT	nature2018	FCA7196226	CTRL	6-12gw	EVT	13
FCA7196226_GGGATGACAATCCAAC	nature2018	FCA7196226	CTRL	6-12gw	EVT	11
FCA7196226_GGGATGAGTCAACTGT	nature2018	FCA7196226	CTRL	6-12gw	EVT	9
FCA7196226_GGGTCTGTCTATGTGG	nature2018	FCA7196226	CTRL	6-12gw	EVT	11
FCA7196226_GGTGCGTAGGAACTGC	nature2018	FCA7196226	CTRL	6-12gw	EVT	13
FCA7196226_GGTGTTAAGTGTGAAT	nature2018	FCA7196226	CTRL	6-12gw	EVT	9
FCA7196226_GTAACTGCAGTAACGG	nature2018	FCA7196226	CTRL	6-12gw	EVT	11
FCA7196226_GTAGTCAAGAGCAATT	nature2018	FCA7196226	CTRL	6-12gw	VCTp	1
FCA7196226_GTAGTCACACCAACCG	nature2018	FCA7196226	CTRL	6-12gw	VCT	2
FCA7196226_GTCAAGTGTAACGACG	nature2018	FCA7196226	CTRL	6-12gw	VCTp	4
FCA7196226_GTCCTCATCATCTGCC	nature2018	FCA7196226	CTRL	6-12gw	EVT	9
FCA7196226_GTTCATTAGCGCTTAT	nature2018	FCA7196226	CTRL	6-12gw	EVT	11
FCA7196226_TACGGGCCACGACTCG	nature2018	FCA7196226	CTRL	6-12gw	VCT	2
FCA7196226_TACGGTAAGGCAAAGA	nature2018	FCA7196226	CTRL	6-12gw	EVT	13
FCA7196226_TACTCATTCAGCATGT	nature2018	FCA7196226	CTRL	6-12gw	EVT	11
FCA7196226_TACTTACGTCGCGAAA	nature2018	FCA7196226	CTRL	6-12gw	EVT	13
FCA7196226_TACTTGTCATCCGGGT	nature2018	FCA7196226	CTRL	6-12gw	EVT	9
FCA7196226_TAGGCATCAGATGGGT	nature2018	FCA7196226	CTRL	6-12gw	EVT	13
FCA7196226_TATCAGGAGTGACTCT	nature2018	FCA7196226	CTRL	6-12gw	VCTp	8
FCA7196226_TATCTCAAGAGGACGG	nature2018	FCA7196226	CTRL	6-12gw	EVT	9
FCA7196226_TCAGCAAGTTAAGTAG	nature2018	FCA7196226	CTRL	6-12gw	EVT	11
FCA7196226_TCGCGTTCATTCTTAC	nature2018	FCA7196226	CTRL	6-12gw	EVT	11
FCA7196226_TCGTACCAGGCAGGTT	nature2018	FCA7196226	CTRL	6-12gw	VCTp	8
FCA7196226_TCTTTCCGTTCGGGCT	nature2018	FCA7196226	CTRL	6-12gw	EVT	9
FCA7196226_TGACAACTCAGGATCT	nature2018	FCA7196226	CTRL	6-12gw	VCTp	1
FCA7196226_TGAGAGGAGTGGAGTC	nature2018	FCA7196226	CTRL	6-12gw	VCTp	1
FCA7196226_TGAGAGGTCATCACCC	nature2018	FCA7196226	CTRL	6-12gw	EVT	13
FCA7196226_TGATTTCCACTTAAGC	nature2018	FCA7196226	CTRL	6-12gw	EVT	11
FCA7196226_TGCTACCAGAACAACT	nature2018	FCA7196226	CTRL	6-12gw	VCTp	1
FCA7196226_TGGACGCGTTTGTTGG	nature2018	FCA7196226	CTRL	6-12gw	EVT	11
FCA7196226_TGGCTGGAGGAATCGC	nature2018	FCA7196226	CTRL	6-12gw	EVT	11
FCA7196226_TGGCTGGCAGCCTTGG	nature2018	FCA7196226	CTRL	6-12gw	EVT	9
FCA7196226_TTAGGACAGCTTATCG	nature2018	FCA7196226	CTRL	6-12gw	EVT	11
FCA7196226_TTCGAAGAGCTAGTGG	nature2018	FCA7196226	CTRL	6-12gw	EVT	13
FCA7196226_TTCGGTCAGAGTCTGG	nature2018	FCA7196226	CTRL	6-12gw	EVT	13
FCA7196226_TTCTACATCATCACCC	nature2018	FCA7196226	CTRL	6-12gw	EVT	11
FCA7196226_TTCTTAGCAATCGAAA	nature2018	FCA7196226	CTRL	6-12gw	EVT	13
FCA7196226_TTTCCTCCACCGATAT	nature2018	FCA7196226	CTRL	6-12gw	VCTp	1
FCA7196226_TTTCCTCCACTCGACG	nature2018	FCA7196226	CTRL	6-12gw	VCTp	4
FCA7474063_AAAGATGCACGGTGTC	nature2018	FCA7474063	CTRL	6-12gw	VCT	0
FCA7474063_ACTATCTGTATCTGCA	nature2018	FCA7474063	CTRL	6-12gw	EVT	13
FCA7474063_AGACGTTGTCCGAGTC	nature2018	FCA7474063	CTRL	6-12gw	EVT	9
FCA7474063_CAACCAATCCACGTGG	nature2018	FCA7474063	CTRL	6-12gw	EVT	9
FCA7474063_CCTTCGACACCCAGTG	nature2018	FCA7474063	CTRL	6-12gw	EVT	9
FCA7474063_CGAGCCACATGTCGAT	nature2018	FCA7474063	CTRL	6-12gw	EVT	9
FCA7474063_CGTCCATTCTAGAGTC	nature2018	FCA7474063	CTRL	6-12gw	EVT	13
FCA7474063_CTAGAGTAGCCGATTT	nature2018	FCA7474063	CTRL	6-12gw	EVT	13
FCA7474063_CTCTGGTAGACACTAA	nature2018	FCA7474063	CTRL	6-12gw	EVT	13
FCA7474063_GATTCAGCACATGTGT	nature2018	FCA7474063	CTRL	6-12gw	EVT	13
FCA7474063_GCACATACAATGTTGC	nature2018	FCA7474063	CTRL	6-12gw	EVT	9
FCA7474063_GCTGCGAGTAGTAGTA	nature2018	FCA7474063	CTRL	6-12gw	EVT	13
FCA7474063_GTACTTTCACTAGTAC	nature2018	FCA7474063	CTRL	6-12gw	EVT	13
FCA7474063_TACTCGCAGCTTCGCG	nature2018	FCA7474063	CTRL	6-12gw	EVT	9
FCA7474063_TGGCCAGCAACGATGG	nature2018	FCA7474063	CTRL	6-12gw	EVT	13
FCA7474063_TGTGTTTTCCCGGATG	nature2018	FCA7474063	CTRL	6-12gw	EVT	11
FCA7474063_TTTCCTCCACGGTTTA	nature2018	FCA7474063	CTRL	6-12gw	EVT	13
FCA7474064_AAACCTGTCGGATGGA	nature2018	FCA7474064	CTRL	6-12gw	VCT	2
FCA7474064_AAAGATGTCAGCTTAG	nature2018	FCA7474064	CTRL	6-12gw	SCT	6
FCA7474064_AAAGCAAGTTCCCGAG	nature2018	FCA7474064	CTRL	6-12gw	VCT	2
FCA7474064_AAAGTAGCACGGTTTA	nature2018	FCA7474064	CTRL	6-12gw	VCTp	1
FCA7474064_AAAGTAGTCCTCAATT	nature2018	FCA7474064	CTRL	6-12gw	VCTp	1
FCA7474064_AAATGCCCAAAGCAAT	nature2018	FCA7474064	CTRL	6-12gw	VCTp	8
FCA7474064_AAATGCCGTTATGTGC	nature2018	FCA7474064	CTRL	6-12gw	VCTp	8
FCA7474064_AAATGCCTCTTGACGA	nature2018	FCA7474064	CTRL	6-12gw	VCTp	8
FCA7474064_AACACGTTCGGTGTCG	nature2018	FCA7474064	CTRL	6-12gw	VCT	2
FCA7474064_AACCATGTCCAGAGGA	nature2018	FCA7474064	CTRL	6-12gw	VCT	0
FCA7474064_AACCATGTCCCTCTTT	nature2018	FCA7474064	CTRL	6-12gw	VCTp	8
FCA7474064_AAGCCGCCAGTATAAG	nature2018	FCA7474064	CTRL	6-12gw	VCT	10
FCA7474064_AAGGAGCCACAGGCCT	nature2018	FCA7474064	CTRL	6-12gw	VCTp	8
FCA7474064_AAGGTTCAGCAGACTG	nature2018	FCA7474064	CTRL	6-12gw	VCTp	1
FCA7474064_AAGTCTGTCGTTGACA	nature2018	FCA7474064	CTRL	6-12gw	VCTp	8
FCA7474064_AATCCAGTCGCTAGCG	nature2018	FCA7474064	CTRL	6-12gw	VCT	3
FCA7474064_AATCGGTCATTCCTCG	nature2018	FCA7474064	CTRL	6-12gw	VCTp	4
FCA7474064_AATCGGTGTTCCGGCA	nature2018	FCA7474064	CTRL	6-12gw	VCTp	8
FCA7474064_ACACCAATCTCCAGGG	nature2018	FCA7474064	CTRL	6-12gw	VCTp	8
FCA7474064_ACACTGAAGGCTCTTA	nature2018	FCA7474064	CTRL	6-12gw	VCT	7
FCA7474064_ACACTGAGTGCGCTTG	nature2018	FCA7474064	CTRL	6-12gw	VCTp	4
FCA7474064_ACAGCCGAGATACACA	nature2018	FCA7474064	CTRL	6-12gw	VCTp	1
FCA7474064_ACATCAGAGCTGAAAT	nature2018	FCA7474064	CTRL	6-12gw	VCTp	8
FCA7474064_ACATGGTGTCATCCCT	nature2018	FCA7474064	CTRL	6-12gw	VCTp	4
FCA7474064_ACCGTAAAGGTGTTAA	nature2018	FCA7474064	CTRL	6-12gw	VCTp	1
FCA7474064_ACCGTAAAGGTTACCT	nature2018	FCA7474064	CTRL	6-12gw	VCTp	4
FCA7474064_ACCGTAATCCAAAGTC	nature2018	FCA7474064	CTRL	6-12gw	VCTp	8
FCA7474064_ACCTTTAAGACACTAA	nature2018	FCA7474064	CTRL	6-12gw	VCTp	4
FCA7474064_ACGAGGAGTCTTCAAG	nature2018	FCA7474064	CTRL	6-12gw	VCTp	8
FCA7474064_ACGATACAGCCAACAG	nature2018	FCA7474064	CTRL	6-12gw	SCT	6
FCA7474064_ACGCAGCCATCCCACT	nature2018	FCA7474064	CTRL	6-12gw	VCT	10
FCA7474064_ACGCCAGCAAGTCATC	nature2018	FCA7474064	CTRL	6-12gw	VCTp	4
FCA7474064_ACGGGTCCAAGTTAAG	nature2018	FCA7474064	CTRL	6-12gw	VCTp	4
FCA7474064_ACTGATGAGCGCCTCA	nature2018	FCA7474064	CTRL	6-12gw	VCTp	4
FCA7474064_ACTGCTCTCCGTTGTC	nature2018	FCA7474064	CTRL	6-12gw	VCTp	4
FCA7474064_ACTTACTGTAAACCTC	nature2018	FCA7474064	CTRL	6-12gw	VCTp	1
FCA7474064_ACTTTCAAGATAGTCA	nature2018	FCA7474064	CTRL	6-12gw	VCTp	1
FCA7474064_AGAATAGAGGCCCGTT	nature2018	FCA7474064	CTRL	6-12gw	VCT	2
FCA7474064_AGAATAGCACCGTTGG	nature2018	FCA7474064	CTRL	6-12gw	VCTp	8
FCA7474064_AGAATAGGTAGTAGTA	nature2018	FCA7474064	CTRL	6-12gw	VCTp	8
FCA7474064_AGAGCTTAGGGCTTCC	nature2018	FCA7474064	CTRL	6-12gw	VCT	10
FCA7474064_AGATCTGCAGTGGAGT	nature2018	FCA7474064	CTRL	6-12gw	VCTp	1
FCA7474064_AGCAGCCAGGTGCTAG	nature2018	FCA7474064	CTRL	6-12gw	VCTp	8
FCA7474064_AGCAGCCCAGCTATTG	nature2018	FCA7474064	CTRL	6-12gw	VCTp	8
FCA7474064_AGCAGCCGTCGAACAG	nature2018	FCA7474064	CTRL	6-12gw	VCTp	4
FCA7474064_AGCGGTCGTACATGTC	nature2018	FCA7474064	CTRL	6-12gw	VCTp	4
FCA7474064_AGCGGTCTCGCCATAA	nature2018	FCA7474064	CTRL	6-12gw	VCTp	8
FCA7474064_AGCGTCGAGCGATGAC	nature2018	FCA7474064	CTRL	6-12gw	VCTp	4
FCA7474064_AGCGTCGAGTTCGATC	nature2018	FCA7474064	CTRL	6-12gw	VCT	2
FCA7474064_AGCTTGAGTAGCTTGT	nature2018	FCA7474064	CTRL	6-12gw	SCT	12
FCA7474064_AGCTTGATCTGGTGTA	nature2018	FCA7474064	CTRL	6-12gw	VCTp	4
FCA7474064_AGGCCACAGGCATGTG	nature2018	FCA7474064	CTRL	6-12gw	VCT	2
FCA7474064_AGGGATGTCCCATTAT	nature2018	FCA7474064	CTRL	6-12gw	VCTp	8
FCA7474064_AGGGTGACAAAGTGCG	nature2018	FCA7474064	CTRL	6-12gw	VCTp	4
FCA7474064_AGTAGTCCACGGACAA	nature2018	FCA7474064	CTRL	6-12gw	VCTp	4
FCA7474064_AGTCTTTAGGTTACCT	nature2018	FCA7474064	CTRL	6-12gw	SCT	6
FCA7474064_AGTGGGAAGCGTAGTG	nature2018	FCA7474064	CTRL	6-12gw	VCTp	4
FCA7474064_AGTGTCATCACCCGAG	nature2018	FCA7474064	CTRL	6-12gw	VCTp	4
FCA7474064_ATAACGCTCAATCACG	nature2018	FCA7474064	CTRL	6-12gw	VCTp	4
FCA7474064_ATAAGAGCACAGAGGT	nature2018	FCA7474064	CTRL	6-12gw	VCTp	4
FCA7474064_ATCACGACAGGGTACA	nature2018	FCA7474064	CTRL	6-12gw	VCTp	4
FCA7474064_ATCATCTGTCTAGCCG	nature2018	FCA7474064	CTRL	6-12gw	VCTp	8
FCA7474064_ATCATCTGTTTGTGTG	nature2018	FCA7474064	CTRL	6-12gw	VCTp	1
FCA7474064_ATCCACCGTTGGGACA	nature2018	FCA7474064	CTRL	6-12gw	VCTp	1
FCA7474064_ATCCGAAAGCCTATGT	nature2018	FCA7474064	CTRL	6-12gw	VCT	0
FCA7474064_ATCGAGTTCACGAAGG	nature2018	FCA7474064	CTRL	6-12gw	VCTp	4
FCA7474064_ATCTGCCAGCTGAAAT	nature2018	FCA7474064	CTRL	6-12gw	VCTp	4
FCA7474064_ATCTGCCTCTTGCATT	nature2018	FCA7474064	CTRL	6-12gw	VCTp	8
FCA7474064_ATGCGATGTAACGACG	nature2018	FCA7474064	CTRL	6-12gw	VCTp	8
FCA7474064_ATTACTCCAGTCAGAG	nature2018	FCA7474064	CTRL	6-12gw	VCTp	4
FCA7474064_ATTTCTGGTAAATGAC	nature2018	FCA7474064	CTRL	6-12gw	VCTp	1
FCA7474064_CAACCAACACAAGCCC	nature2018	FCA7474064	CTRL	6-12gw	VCTp	1
FCA7474064_CAACCAAGTTGTGGCC	nature2018	FCA7474064	CTRL	6-12gw	SCT	6
FCA7474064_CAACTAGGTTCGTTGA	nature2018	FCA7474064	CTRL	6-12gw	VCTp	8
FCA7474064_CAACTAGTCCTGTACC	nature2018	FCA7474064	CTRL	6-12gw	VCTp	8
FCA7474064_CAACTAGTCGCCTGTT	nature2018	FCA7474064	CTRL	6-12gw	VCTp	8
FCA7474064_CAAGAAAAGATGCCTT	nature2018	FCA7474064	CTRL	6-12gw	VCTp	1
FCA7474064_CAAGAAACAAATACAG	nature2018	FCA7474064	CTRL	6-12gw	VCTp	8
FCA7474064_CAAGATCCATGGTCAT	nature2018	FCA7474064	CTRL	6-12gw	VCTp	8
FCA7474064_CAAGGCCAGGTACTCT	nature2018	FCA7474064	CTRL	6-12gw	VCTp	4
FCA7474064_CACAAACAGCTACCGC	nature2018	FCA7474064	CTRL	6-12gw	VCT	2
FCA7474064_CACACCTGTCGTTGTA	nature2018	FCA7474064	CTRL	6-12gw	VCTp	8
FCA7474064_CACACCTGTGTTGAGG	nature2018	FCA7474064	CTRL	6-12gw	VCTp	1
FCA7474064_CACACTCGTCTTGCGG	nature2018	FCA7474064	CTRL	6-12gw	VCTp	4
FCA7474064_CACAGGCGTAGGACAC	nature2018	FCA7474064	CTRL	6-12gw	VCTp	4
FCA7474064_CACAGTAAGACTGGGT	nature2018	FCA7474064	CTRL	6-12gw	VCT	2
FCA7474064_CACATAGTCGCCGTGA	nature2018	FCA7474064	CTRL	6-12gw	VCTp	1
FCA7474064_CACCACTGTATAGGGC	nature2018	FCA7474064	CTRL	6-12gw	VCTp	4
FCA7474064_CAGAGAGAGCCACGCT	nature2018	FCA7474064	CTRL	6-12gw	VCT	2
FCA7474064_CAGCGACTCTGCCAGG	nature2018	FCA7474064	CTRL	6-12gw	EVT	11
FCA7474064_CAGGTGCCATGGGACA	nature2018	FCA7474064	CTRL	6-12gw	VCTp	8
FCA7474064_CAGTAACAGGGTGTGT	nature2018	FCA7474064	CTRL	6-12gw	VCTp	8
FCA7474064_CAGTAACTCTGCAAGT	nature2018	FCA7474064	CTRL	6-12gw	VCTp	8
FCA7474064_CATATTCAGGGCTCTC	nature2018	FCA7474064	CTRL	6-12gw	VCT	2
FCA7474064_CATCAGACAAAGGAAG	nature2018	FCA7474064	CTRL	6-12gw	VCT	10
FCA7474064_CATCAGAGTGCTAGCC	nature2018	FCA7474064	CTRL	6-12gw	VCTp	1
FCA7474064_CATCCACTCGTTTATC	nature2018	FCA7474064	CTRL	6-12gw	VCT	2
FCA7474064_CATCGGGAGATGTGGC	nature2018	FCA7474064	CTRL	6-12gw	VCTp	8
FCA7474064_CATGACAAGTGAACGC	nature2018	FCA7474064	CTRL	6-12gw	VCTp	8
FCA7474064_CATGACAGTTACGACT	nature2018	FCA7474064	CTRL	6-12gw	EVT	13
FCA7474064_CATGACATCTTGAGAC	nature2018	FCA7474064	CTRL	6-12gw	VCTp	8
FCA7474064_CATTATCAGCCATCGC	nature2018	FCA7474064	CTRL	6-12gw	VCTp	4
FCA7474064_CATTATCCACACGCTG	nature2018	FCA7474064	CTRL	6-12gw	VCT	10
FCA7474064_CATTATCGTAATCGTC	nature2018	FCA7474064	CTRL	6-12gw	VCTp	4
FCA7474064_CATTCGCAGAAACCTA	nature2018	FCA7474064	CTRL	6-12gw	VCTp	4
FCA7474064_CATTCGCCATACAGCT	nature2018	FCA7474064	CTRL	6-12gw	VCT	2
FCA7474064_CATTCGCGTCTCCACT	nature2018	FCA7474064	CTRL	6-12gw	VCTp	1
FCA7474064_CATTCGCGTCTGATTG	nature2018	FCA7474064	CTRL	6-12gw	VCTp	8
FCA7474064_CCACCTACAAGAGGCT	nature2018	FCA7474064	CTRL	6-12gw	VCTp	8
FCA7474064_CCACGGACACCATCCT	nature2018	FCA7474064	CTRL	6-12gw	VCTp	8
FCA7474064_CCACTACTCCAGAGGA	nature2018	FCA7474064	CTRL	6-12gw	VCTp	8
FCA7474064_CCATGTCAGAGGTACC	nature2018	FCA7474064	CTRL	6-12gw	VCTp	4
FCA7474064_CCATGTCAGATGCGAC	nature2018	FCA7474064	CTRL	6-12gw	VCTp	1
FCA7474064_CCCTCCTAGAGTAAGG	nature2018	FCA7474064	CTRL	6-12gw	VCTp	4
FCA7474064_CCCTCCTCAATAACGA	nature2018	FCA7474064	CTRL	6-12gw	VCT	2
FCA7474064_CCGGGATAGCTGCGAA	nature2018	FCA7474064	CTRL	6-12gw	VCTp	8
FCA7474064_CCGTGGAGTTCAGTAC	nature2018	FCA7474064	CTRL	6-12gw	VCTp	1
FCA7474064_CCGTTCAAGACTTTCG	nature2018	FCA7474064	CTRL	6-12gw	VCTp	4
FCA7474064_CCGTTCACATCAGTAC	nature2018	FCA7474064	CTRL	6-12gw	VCTp	1
FCA7474064_CCTAAAGTCATCTGCC	nature2018	FCA7474064	CTRL	6-12gw	VCTp	4
FCA7474064_CCTACCACATCACCCT	nature2018	FCA7474064	CTRL	6-12gw	VCTp	8
FCA7474064_CCTTACGTCGTCCAGG	nature2018	FCA7474064	CTRL	6-12gw	VCTp	8
FCA7474064_CCTTTCTCACGACTCG	nature2018	FCA7474064	CTRL	6-12gw	VCT	2
FCA7474064_CGAACATTCTTGTTTG	nature2018	FCA7474064	CTRL	6-12gw	VCT	2
FCA7474064_CGACCTTGTTCGTTGA	nature2018	FCA7474064	CTRL	6-12gw	VCTp	1
FCA7474064_CGAGCACCAGATCGGA	nature2018	FCA7474064	CTRL	6-12gw	VCT	3
FCA7474064_CGATCGGAGCGTGAGT	nature2018	FCA7474064	CTRL	6-12gw	VCTp	4
FCA7474064_CGATCGGAGTAGGTGC	nature2018	FCA7474064	CTRL	6-12gw	VCT	2
FCA7474064_CGATCGGGTGTCGCTG	nature2018	FCA7474064	CTRL	6-12gw	VCT	10
FCA7474064_CGATGGCTCTCGTATT	nature2018	FCA7474064	CTRL	6-12gw	VCTp	8
FCA7474064_CGCCAAGAGTGTTGAA	nature2018	FCA7474064	CTRL	6-12gw	VCTp	8
FCA7474064_CGCCAAGTCGCCCTTA	nature2018	FCA7474064	CTRL	6-12gw	VCTp	8
FCA7474064_CGCGTTTAGTCACGCC	nature2018	FCA7474064	CTRL	6-12gw	VCT	2
FCA7474064_CGGAGCTGTTGGACCC	nature2018	FCA7474064	CTRL	6-12gw	VCTp	4
FCA7474064_CGGCTAGGTGCCTGGT	nature2018	FCA7474064	CTRL	6-12gw	VCT	2
FCA7474064_CGGGTCAAGTGATCGG	nature2018	FCA7474064	CTRL	6-12gw	VCTp	4
FCA7474064_CGTAGCGTCACAGGCC	nature2018	FCA7474064	CTRL	6-12gw	VCTp	1
FCA7474064_CGTAGCGTCTTCCTTC	nature2018	FCA7474064	CTRL	6-12gw	VCTp	4
FCA7474064_CGTCCATAGATAGGAG	nature2018	FCA7474064	CTRL	6-12gw	VCTp	1
FCA7474064_CGTCTACCATGTTCCC	nature2018	FCA7474064	CTRL	6-12gw	VCTp	4
FCA7474064_CGTCTACTCACATAGC	nature2018	FCA7474064	CTRL	6-12gw	VCTp	4
FCA7474064_CGTGAGCGTCCGTGAC	nature2018	FCA7474064	CTRL	6-12gw	VCTp	4
FCA7474064_CGTGTAAAGATTACCC	nature2018	FCA7474064	CTRL	6-12gw	VCTp	8
FCA7474064_CGTGTCTTCTACCTGC	nature2018	FCA7474064	CTRL	6-12gw	EVT	13
FCA7474064_CGTTCTGCATGTCCTC	nature2018	FCA7474064	CTRL	6-12gw	VCTp	4
FCA7474064_CGTTCTGTCTAGAGTC	nature2018	FCA7474064	CTRL	6-12gw	VCT	2
FCA7474064_CTAAGACTCGTTTGCC	nature2018	FCA7474064	CTRL	6-12gw	VCTp	1
FCA7474064_CTAATGGGTCATATGC	nature2018	FCA7474064	CTRL	6-12gw	VCTp	8
FCA7474064_CTAATGGTCCCTAACC	nature2018	FCA7474064	CTRL	6-12gw	VCT	2
FCA7474064_CTAGAGTTCAGCACAT	nature2018	FCA7474064	CTRL	6-12gw	VCT	0
FCA7474064_CTAGCCTCAATGACCT	nature2018	FCA7474064	CTRL	6-12gw	VCTp	8
FCA7474064_CTCAGAAGTGGTCTCG	nature2018	FCA7474064	CTRL	6-12gw	VCT	2
FCA7474064_CTCAGAATCACTCTTA	nature2018	FCA7474064	CTRL	6-12gw	VCT	2
FCA7474064_CTCGGAGAGATACACA	nature2018	FCA7474064	CTRL	6-12gw	VCT	2
FCA7474064_CTCGGAGGTCCAGTAT	nature2018	FCA7474064	CTRL	6-12gw	VCT	2
FCA7474064_CTCGTCATCTCGTTTA	nature2018	FCA7474064	CTRL	6-12gw	VCTp	8
FCA7474064_CTCTAATCATATGAGA	nature2018	FCA7474064	CTRL	6-12gw	VCTp	4
FCA7474064_CTCTGGTTCTTCAACT	nature2018	FCA7474064	CTRL	6-12gw	VCTp	1
FCA7474064_CTGCCTAAGTACTTGC	nature2018	FCA7474064	CTRL	6-12gw	VCT	0
FCA7474064_CTGTGCTGTAGCACGA	nature2018	FCA7474064	CTRL	6-12gw	VCT	0
FCA7474064_CTGTTTAAGCCAACAG	nature2018	FCA7474064	CTRL	6-12gw	VCTp	4
FCA7474064_CTTAACTAGACATAAC	nature2018	FCA7474064	CTRL	6-12gw	VCTp	8
FCA7474064_CTTAACTCACATCCAA	nature2018	FCA7474064	CTRL	6-12gw	VCT	2
FCA7474064_CTTAACTGTACGCTGC	nature2018	FCA7474064	CTRL	6-12gw	VCTp	4
FCA7474064_CTTACCGCAAAGGAAG	nature2018	FCA7474064	CTRL	6-12gw	VCTp	1
FCA7474064_GAAACTCGTCCGAGTC	nature2018	FCA7474064	CTRL	6-12gw	VCT	10
FCA7474064_GAAACTCTCTAACTTC	nature2018	FCA7474064	CTRL	6-12gw	VCTp	8
FCA7474064_GAAGCAGGTACTCGCG	nature2018	FCA7474064	CTRL	6-12gw	VCTp	4
FCA7474064_GAATAAGGTCACAAGG	nature2018	FCA7474064	CTRL	6-12gw	VCTp	4
FCA7474064_GAATAAGTCCAAGTAC	nature2018	FCA7474064	CTRL	6-12gw	VCTp	4
FCA7474064_GAATGAAAGGGAACGG	nature2018	FCA7474064	CTRL	6-12gw	VCTp	4
FCA7474064_GAATGAAGTCTAACGT	nature2018	FCA7474064	CTRL	6-12gw	VCT	2
FCA7474064_GACACGCAGATAGCAT	nature2018	FCA7474064	CTRL	6-12gw	VCTp	8
FCA7474064_GACACGCGTTAAAGAC	nature2018	FCA7474064	CTRL	6-12gw	VCTp	4
FCA7474064_GACAGAGAGCCGCCTA	nature2018	FCA7474064	CTRL	6-12gw	VCT	2
FCA7474064_GACAGAGTCACCTCGT	nature2018	FCA7474064	CTRL	6-12gw	SCT	6
FCA7474064_GACCAATCAAGCCTAT	nature2018	FCA7474064	CTRL	6-12gw	VCTp	1
FCA7474064_GACCTGGAGACAGACC	nature2018	FCA7474064	CTRL	6-12gw	VCTp	4
FCA7474064_GACGTGCAGGTAGCCA	nature2018	FCA7474064	CTRL	6-12gw	VCTp	4
FCA7474064_GACTAACGTAAAGTCA	nature2018	FCA7474064	CTRL	6-12gw	VCTp	8
FCA7474064_GATCGATGTGATGTCT	nature2018	FCA7474064	CTRL	6-12gw	VCTp	8
FCA7474064_GATCGTAAGCACCGCT	nature2018	FCA7474064	CTRL	6-12gw	VCTp	8
FCA7474064_GATCTAGAGCTAGGCA	nature2018	FCA7474064	CTRL	6-12gw	VCTp	8
FCA7474064_GATCTAGGTTATCACG	nature2018	FCA7474064	CTRL	6-12gw	VCTp	4
FCA7474064_GATGAAACAAAGAATC	nature2018	FCA7474064	CTRL	6-12gw	SCT	6
FCA7474064_GCAAACTGTTGAGTTC	nature2018	FCA7474064	CTRL	6-12gw	SCT	6
FCA7474064_GCAATCAAGTGGAGTC	nature2018	FCA7474064	CTRL	6-12gw	VCTp	4
FCA7474064_GCAATCACACATGGGA	nature2018	FCA7474064	CTRL	6-12gw	SCT	6
FCA7474064_GCACATAAGTTAAGTG	nature2018	FCA7474064	CTRL	6-12gw	VCTp	8
FCA7474064_GCAGCCACAGCCAATT	nature2018	FCA7474064	CTRL	6-12gw	VCTp	8
FCA7474064_GCAGCCAGTTGAGTTC	nature2018	FCA7474064	CTRL	6-12gw	VCTp	4
FCA7474064_GCATGCGGTAGCCTCG	nature2018	FCA7474064	CTRL	6-12gw	VCTp	8
FCA7474064_GCATGTAAGCCCGAAA	nature2018	FCA7474064	CTRL	6-12gw	VCTp	4
FCA7474064_GCATGTATCCTGTAGA	nature2018	FCA7474064	CTRL	6-12gw	VCTp	4
FCA7474064_GCATGTATCGTTGACA	nature2018	FCA7474064	CTRL	6-12gw	VCTp	4
FCA7474064_GCCAAATAGTATCGAA	nature2018	FCA7474064	CTRL	6-12gw	VCTp	8
FCA7474064_GCCTCTATCTACTATC	nature2018	FCA7474064	CTRL	6-12gw	VCTp	4
FCA7474064_GCGACCAAGGTGTTAA	nature2018	FCA7474064	CTRL	6-12gw	VCTp	4
FCA7474064_GCGCAACTCACTCTTA	nature2018	FCA7474064	CTRL	6-12gw	VCTp	8
FCA7474064_GCGGGTTCAGGGAGAG	nature2018	FCA7474064	CTRL	6-12gw	SCT	6
FCA7474064_GCTCTGTCAGCATGAG	nature2018	FCA7474064	CTRL	6-12gw	VCTp	8
FCA7474064_GCTGCTTCATGCCACG	nature2018	FCA7474064	CTRL	6-12gw	VCTp	4
FCA7474064_GCTTGAACAAGGTTTC	nature2018	FCA7474064	CTRL	6-12gw	VCT	2
FCA7474064_GCTTGAACATTAACCG	nature2018	FCA7474064	CTRL	6-12gw	VCT	2
FCA7474064_GGAATAAGTATTCTCT	nature2018	FCA7474064	CTRL	6-12gw	VCTp	4
FCA7474064_GGACAAGCAACGCACC	nature2018	FCA7474064	CTRL	6-12gw	VCTp	1
FCA7474064_GGACAGAGTCGCGTGT	nature2018	FCA7474064	CTRL	6-12gw	VCTp	8
FCA7474064_GGACAGATCAACACTG	nature2018	FCA7474064	CTRL	6-12gw	VCTp	8
FCA7474064_GGACAGATCACTTACT	nature2018	FCA7474064	CTRL	6-12gw	VCTp	1
FCA7474064_GGACGTCCACCAGGCT	nature2018	FCA7474064	CTRL	6-12gw	VCTp	4
FCA7474064_GGACGTCCATCGTCGG	nature2018	FCA7474064	CTRL	6-12gw	VCTp	4
FCA7474064_GGATTACCACGAGAGT	nature2018	FCA7474064	CTRL	6-12gw	VCT	2
FCA7474064_GGCAATTAGAATCTCC	nature2018	FCA7474064	CTRL	6-12gw	VCTp	4
FCA7474064_GGCAATTGTACCCAAT	nature2018	FCA7474064	CTRL	6-12gw	VCTp	8
FCA7474064_GGCCGATTCAAGGTAA	nature2018	FCA7474064	CTRL	6-12gw	VCTp	8
FCA7474064_GGGAATGGTCCGTTAA	nature2018	FCA7474064	CTRL	6-12gw	VCTp	1
FCA7474064_GGGACCTCACAGGTTT	nature2018	FCA7474064	CTRL	6-12gw	VCT	0
FCA7474064_GGGCATCGTATGAAAC	nature2018	FCA7474064	CTRL	6-12gw	VCTp	8
FCA7474064_GGGTTGCAGCAGACTG	nature2018	FCA7474064	CTRL	6-12gw	VCT	2
FCA7474064_GGTATTGGTCCATCCT	nature2018	FCA7474064	CTRL	6-12gw	VCTp	4
FCA7474064_GGTGTTAAGCGACGTA	nature2018	FCA7474064	CTRL	6-12gw	SCT	6
FCA7474064_GGTGTTAGTGTGAATA	nature2018	FCA7474064	CTRL	6-12gw	VCT	10
FCA7474064_GTAACGTGTCGTGGCT	nature2018	FCA7474064	CTRL	6-12gw	VCTp	8
FCA7474064_GTACTCCTCATCATTC	nature2018	FCA7474064	CTRL	6-12gw	VCTp	4
FCA7474064_GTACTTTAGCTGTTCA	nature2018	FCA7474064	CTRL	6-12gw	VCTp	8
FCA7474064_GTAGTCATCGCTGATA	nature2018	FCA7474064	CTRL	6-12gw	VCTp	8
FCA7474064_GTATTCTCACCCTATC	nature2018	FCA7474064	CTRL	6-12gw	SCT	6
FCA7474064_GTATTCTTCCGTAGTA	nature2018	FCA7474064	CTRL	6-12gw	SCT	6
FCA7474064_GTCAAGTGTATAAACG	nature2018	FCA7474064	CTRL	6-12gw	EVT	13
FCA7474064_GTCAAGTTCATAGCAC	nature2018	FCA7474064	CTRL	6-12gw	VCT	2
FCA7474064_GTCAAGTTCGTGTAGT	nature2018	FCA7474064	CTRL	6-12gw	VCT	0
FCA7474064_GTCACGGAGATGCCTT	nature2018	FCA7474064	CTRL	6-12gw	VCTp	4
FCA7474064_GTCACGGGTCAAGCGA	nature2018	FCA7474064	CTRL	6-12gw	VCT	10
FCA7474064_GTCTTCGGTGCAACTT	nature2018	FCA7474064	CTRL	6-12gw	VCTp	4
FCA7474064_GTCTTCGTCATCTGCC	nature2018	FCA7474064	CTRL	6-12gw	VCTp	4
FCA7474064_GTGGGTCAGCTTCGCG	nature2018	FCA7474064	CTRL	6-12gw	VCTp	4
FCA7474064_GTGGGTCGTTGTCTTT	nature2018	FCA7474064	CTRL	6-12gw	VCT	2
FCA7474064_GTGGGTCTCCCGACTT	nature2018	FCA7474064	CTRL	6-12gw	VCTp	4
FCA7474064_GTGTGCGCAAAGGAAG	nature2018	FCA7474064	CTRL	6-12gw	VCTp	8
FCA7474064_GTGTTAGAGTTAGGTA	nature2018	FCA7474064	CTRL	6-12gw	VCTp	4
FCA7474064_GTTAAGCCAGCTATTG	nature2018	FCA7474064	CTRL	6-12gw	VCTp	1
FCA7474064_GTTAAGCTCATGTCTT	nature2018	FCA7474064	CTRL	6-12gw	VCTp	8
FCA7474064_GTTACAGAGGACACCA	nature2018	FCA7474064	CTRL	6-12gw	VCTp	4
FCA7474064_GTTACAGCAATCTGCA	nature2018	FCA7474064	CTRL	6-12gw	VCTp	1
FCA7474064_GTTCATTTCTGTCAAG	nature2018	FCA7474064	CTRL	6-12gw	VCTp	8
FCA7474064_GTTCGGGTCCACGTTC	nature2018	FCA7474064	CTRL	6-12gw	VCTp	8
FCA7474064_GTTCTCGAGCACCGTC	nature2018	FCA7474064	CTRL	6-12gw	EVT	11
FCA7474064_GTTTCTAAGTTGTCGT	nature2018	FCA7474064	CTRL	6-12gw	VCTp	4
FCA7474064_GTTTCTAGTCTGCGGT	nature2018	FCA7474064	CTRL	6-12gw	VCTp	8
FCA7474064_GTTTCTATCTGATACG	nature2018	FCA7474064	CTRL	6-12gw	VCT	2
FCA7474064_TAAACCGAGCTATGCT	nature2018	FCA7474064	CTRL	6-12gw	VCTp	8
FCA7474064_TAAGCGTAGATGTCGG	nature2018	FCA7474064	CTRL	6-12gw	EVT	13
FCA7474064_TAAGTGCGTGAGGCTA	nature2018	FCA7474064	CTRL	6-12gw	VCTp	8
FCA7474064_TACCTATGTCGGCACT	nature2018	FCA7474064	CTRL	6-12gw	VCTp	8
FCA7474064_TACCTATTCTTAGAGC	nature2018	FCA7474064	CTRL	6-12gw	VCT	0
FCA7474064_TACGGTACACCGAAAG	nature2018	FCA7474064	CTRL	6-12gw	VCTp	8
FCA7474064_TACTCGCAGCGTTTAC	nature2018	FCA7474064	CTRL	6-12gw	VCTp	4
FCA7474064_TACTTACCACCGGAAA	nature2018	FCA7474064	CTRL	6-12gw	VCTp	1
FCA7474064_TAGACCAGTAAGGGAA	nature2018	FCA7474064	CTRL	6-12gw	VCTp	4
FCA7474064_TAGCCGGGTGTGAAAT	nature2018	FCA7474064	CTRL	6-12gw	VCTp	4
FCA7474064_TAGTGGTCAAGCGTAG	nature2018	FCA7474064	CTRL	6-12gw	VCT	2
FCA7474064_TATGCCCAGTTAGGTA	nature2018	FCA7474064	CTRL	6-12gw	VCTp	1
FCA7474064_TATTACCCAGGTCCAC	nature2018	FCA7474064	CTRL	6-12gw	VCTp	8
FCA7474064_TCAACGAAGCGTTGCC	nature2018	FCA7474064	CTRL	6-12gw	VCTp	4
FCA7474064_TCAACGAGTTTAAGCC	nature2018	FCA7474064	CTRL	6-12gw	VCTp	8
FCA7474064_TCACAAGGTCTCTCGT	nature2018	FCA7474064	CTRL	6-12gw	VCTp	4
FCA7474064_TCACGAAAGGTGTGGT	nature2018	FCA7474064	CTRL	6-12gw	VCTp	4
FCA7474064_TCAGCTCAGGACACCA	nature2018	FCA7474064	CTRL	6-12gw	VCTp	8
FCA7474064_TCATTACAGTGGTCCC	nature2018	FCA7474064	CTRL	6-12gw	VCT	2
FCA7474064_TCCACACAGGTCGGAT	nature2018	FCA7474064	CTRL	6-12gw	VCTp	8
FCA7474064_TCCACACCAGTACACT	nature2018	FCA7474064	CTRL	6-12gw	VCTp	4
FCA7474064_TCGAGGCGTTAAAGTG	nature2018	FCA7474064	CTRL	6-12gw	VCTp	8
FCA7474064_TCGGGACGTAGCGCTC	nature2018	FCA7474064	CTRL	6-12gw	VCTp	4
FCA7474064_TCGGTAAGTTGTACAC	nature2018	FCA7474064	CTRL	6-12gw	VCTp	8
FCA7474064_TCGTAGAAGCTGTCTA	nature2018	FCA7474064	CTRL	6-12gw	VCT	2
FCA7474064_TCTCATAGTAAGTGTA	nature2018	FCA7474064	CTRL	6-12gw	VCT	10
FCA7474064_TCTGAGAAGACCTTTG	nature2018	FCA7474064	CTRL	6-12gw	VCTp	8
FCA7474064_TCTGGAATCCTTTACA	nature2018	FCA7474064	CTRL	6-12gw	VCTp	4
FCA7474064_TCTTCGGAGTGGGCTA	nature2018	FCA7474064	CTRL	6-12gw	VCTp	4
FCA7474064_TGACGGCCAATGGTCT	nature2018	FCA7474064	CTRL	6-12gw	VCTp	4
FCA7474064_TGACGGCGTAGAGGAA	nature2018	FCA7474064	CTRL	6-12gw	VCTp	4
FCA7474064_TGACTTTGTAACGTTC	nature2018	FCA7474064	CTRL	6-12gw	VCTp	4
FCA7474064_TGACTTTTCTGTCAAG	nature2018	FCA7474064	CTRL	6-12gw	VCT	0
FCA7474064_TGCACCTGTACATCCA	nature2018	FCA7474064	CTRL	6-12gw	VCTp	8
FCA7474064_TGCCCATAGTACGACG	nature2018	FCA7474064	CTRL	6-12gw	VCTp	4
FCA7474064_TGCCCATTCGGTGTTA	nature2018	FCA7474064	CTRL	6-12gw	VCTp	4
FCA7474064_TGCGGGTGTTTCGCTC	nature2018	FCA7474064	CTRL	6-12gw	VCT	2
FCA7474064_TGCGTGGGTAGCGTCC	nature2018	FCA7474064	CTRL	6-12gw	VCTp	8
FCA7474064_TGGCGCACATCCCATC	nature2018	FCA7474064	CTRL	6-12gw	VCTp	8
FCA7474064_TGGCTGGAGGCGACAT	nature2018	FCA7474064	CTRL	6-12gw	SCT	12
FCA7474064_TGGGAAGTCTGCAGTA	nature2018	FCA7474064	CTRL	6-12gw	VCTp	4
FCA7474064_TGGTTAGAGGACCACA	nature2018	FCA7474064	CTRL	6-12gw	VCTp	4
FCA7474064_TGGTTAGCAATACGCT	nature2018	FCA7474064	CTRL	6-12gw	VCT	2
FCA7474064_TTAACTCCATGGATGG	nature2018	FCA7474064	CTRL	6-12gw	VCTp	4
FCA7474064_TTAGGACCATTTCACT	nature2018	FCA7474064	CTRL	6-12gw	VCTp	4
FCA7474064_TTAGGACTCATGTCTT	nature2018	FCA7474064	CTRL	6-12gw	VCTp	1
FCA7474064_TTCGAAGTCAATCTCT	nature2018	FCA7474064	CTRL	6-12gw	SCT	6
FCA7474064_TTCTCAAAGAATTCCC	nature2018	FCA7474064	CTRL	6-12gw	VCTp	8
FCA7474064_TTCTCAACAGTCGATT	nature2018	FCA7474064	CTRL	6-12gw	VCTp	4
FCA7474064_TTCTCAATCACTTCAT	nature2018	FCA7474064	CTRL	6-12gw	VCTp	4
FCA7474064_TTGAACGAGGCAAAGA	nature2018	FCA7474064	CTRL	6-12gw	VCTp	8
FCA7474064_TTGCCGTCACGCTTTC	nature2018	FCA7474064	CTRL	6-12gw	VCT	2
FCA7474064_TTGGAACTCCTACAGA	nature2018	FCA7474064	CTRL	6-12gw	VCT	2
FCA7474064_TTGGAACTCTCCGGTT	nature2018	FCA7474064	CTRL	6-12gw	VCTp	4
FCA7474064_TTGGCAAGTTACGACT	nature2018	FCA7474064	CTRL	6-12gw	VCTp	1
FCA7474064_TTTACTGCAACGATGG	nature2018	FCA7474064	CTRL	6-12gw	VCT	2
FCA7474064_TTTACTGGTTTGTGTG	nature2018	FCA7474064	CTRL	6-12gw	VCTp	4
FCA7474064_TTTGCGCTCTACCAGA	nature2018	FCA7474064	CTRL	6-12gw	VCTp	1
FCA7474065_AAACGGGAGCCGGTAA	nature2018	FCA7474065	CTRL	6-12gw	VCT	2
FCA7474065_AAACGGGGTCGCTTCT	nature2018	FCA7474065	CTRL	6-12gw	VCTp	1
FCA7474065_AAACGGGGTTGATTGC	nature2018	FCA7474065	CTRL	6-12gw	VCTp	1
FCA7474065_AAAGATGAGTGAAGAG	nature2018	FCA7474065	CTRL	6-12gw	VCTp	8
FCA7474065_AAAGATGGTTCAGTAC	nature2018	FCA7474065	CTRL	6-12gw	VCT	2
FCA7474065_AACACGTGTCGGCACT	nature2018	FCA7474065	CTRL	6-12gw	VCT	2
FCA7474065_AACCATGTCACTTATC	nature2018	FCA7474065	CTRL	6-12gw	VCTp	1
FCA7474065_AACCGCGGTCTAGGTT	nature2018	FCA7474065	CTRL	6-12gw	VCTp	1
FCA7474065_AACCGCGTCTGAGGGA	nature2018	FCA7474065	CTRL	6-12gw	VCTp	4
FCA7474065_AACTCCCTCCCAAGAT	nature2018	FCA7474065	CTRL	6-12gw	VCT	2
FCA7474065_AACTGGTCATTTCACT	nature2018	FCA7474065	CTRL	6-12gw	VCT	10
FCA7474065_AACTTTCAGATTACCC	nature2018	FCA7474065	CTRL	6-12gw	VCTp	4
FCA7474065_AAGACCTAGCTACCGC	nature2018	FCA7474065	CTRL	6-12gw	VCTp	8
FCA7474065_AAGCCGCAGCTCTCGG	nature2018	FCA7474065	CTRL	6-12gw	VCTp	8
FCA7474065_AAGGAGCAGCCAGAAC	nature2018	FCA7474065	CTRL	6-12gw	VCT	2
FCA7474065_AAGGAGCAGGCAGGTT	nature2018	FCA7474065	CTRL	6-12gw	VCTp	8
FCA7474065_AAGGTTCGTCTCAACA	nature2018	FCA7474065	CTRL	6-12gw	VCT	0
FCA7474065_AAGGTTCTCTCTAGGA	nature2018	FCA7474065	CTRL	6-12gw	VCTp	4
FCA7474065_AATCGGTGTAGCACGA	nature2018	FCA7474065	CTRL	6-12gw	VCTp	8
FCA7474065_ACACCAATCAGGTTCA	nature2018	FCA7474065	CTRL	6-12gw	VCT	2
FCA7474065_ACACCGGGTTACTGAC	nature2018	FCA7474065	CTRL	6-12gw	VCTp	1
FCA7474065_ACATCAGAGTGGTAGC	nature2018	FCA7474065	CTRL	6-12gw	VCTp	8
FCA7474065_ACATCAGTCTTGTTTG	nature2018	FCA7474065	CTRL	6-12gw	VCTp	4
FCA7474065_ACATGGTCAGGTCCAC	nature2018	FCA7474065	CTRL	6-12gw	VCT	2
FCA7474065_ACATGGTTCTGGTATG	nature2018	FCA7474065	CTRL	6-12gw	VCT	2
FCA7474065_ACCAGTACAAGCCGTC	nature2018	FCA7474065	CTRL	6-12gw	VCT	2
FCA7474065_ACCGTAAGTCGAGATG	nature2018	FCA7474065	CTRL	6-12gw	VCTp	8
FCA7474065_ACCGTAATCGGAAACG	nature2018	FCA7474065	CTRL	6-12gw	VCTp	8
FCA7474065_ACGATACCACCGAATT	nature2018	FCA7474065	CTRL	6-12gw	VCT	0
FCA7474065_ACGATACGTAGGAGTC	nature2018	FCA7474065	CTRL	6-12gw	VCT	2
FCA7474065_ACGCAGCCACAGCCCA	nature2018	FCA7474065	CTRL	6-12gw	VCT	2
FCA7474065_ACGCCAGCAAGTCATC	nature2018	FCA7474065	CTRL	6-12gw	VCT	0
FCA7474065_ACGGAGAAGTGGGATC	nature2018	FCA7474065	CTRL	6-12gw	VCT	2
FCA7474065_ACGGCCAGTGAAAGAG	nature2018	FCA7474065	CTRL	6-12gw	VCT	2
FCA7474065_ACGGCCATCCTGCTTG	nature2018	FCA7474065	CTRL	6-12gw	VCTp	4
FCA7474065_ACGGGTCCAGAGCCAA	nature2018	FCA7474065	CTRL	6-12gw	VCT	2
FCA7474065_ACTGAACTCCATGAGT	nature2018	FCA7474065	CTRL	6-12gw	VCT	10
FCA7474065_ACTGAGTGTCGCTTCT	nature2018	FCA7474065	CTRL	6-12gw	VCT	2
FCA7474065_ACTGTCCGTTCAGGCC	nature2018	FCA7474065	CTRL	6-12gw	VCT	0
FCA7474065_ACTTACTTCCCGACTT	nature2018	FCA7474065	CTRL	6-12gw	VCTp	4
FCA7474065_ACTTTCAGTCGGATCC	nature2018	FCA7474065	CTRL	6-12gw	VCT	2
FCA7474065_AGACGTTAGACAAGCC	nature2018	FCA7474065	CTRL	6-12gw	VCT	2
FCA7474065_AGAGCGAGTCGCGAAA	nature2018	FCA7474065	CTRL	6-12gw	VCTp	8
FCA7474065_AGAGCTTAGAACTCGG	nature2018	FCA7474065	CTRL	6-12gw	VCTp	4
FCA7474065_AGAGCTTCAAGAAGAG	nature2018	FCA7474065	CTRL	6-12gw	VCTp	4
FCA7474065_AGAGTGGAGCAGCGTA	nature2018	FCA7474065	CTRL	6-12gw	VCT	2
FCA7474065_AGAGTGGCAGGTCTCG	nature2018	FCA7474065	CTRL	6-12gw	VCT	10
FCA7474065_AGCTCCTGTTATGTGC	nature2018	FCA7474065	CTRL	6-12gw	VCTp	8
FCA7474065_AGCTTGAAGTGTGAAT	nature2018	FCA7474065	CTRL	6-12gw	VCTp	4
FCA7474065_AGGCCGTCATCTCCCA	nature2018	FCA7474065	CTRL	6-12gw	VCTp	4
FCA7474065_AGGGAGTCATGGGACA	nature2018	FCA7474065	CTRL	6-12gw	VCTp	8
FCA7474065_AGGGATGGTCCGAAGA	nature2018	FCA7474065	CTRL	6-12gw	VCT	2
FCA7474065_AGGTCCGGTTAAGACA	nature2018	FCA7474065	CTRL	6-12gw	VCT	2
FCA7474065_AGTAGTCGTCATTAGC	nature2018	FCA7474065	CTRL	6-12gw	VCTp	4
FCA7474065_AGTCTTTTCGAACTGT	nature2018	FCA7474065	CTRL	6-12gw	VCTp	4
FCA7474065_AGTGAGGGTTACAGAA	nature2018	FCA7474065	CTRL	6-12gw	VCT	2
FCA7474065_AGTGTCACACGCCAGT	nature2018	FCA7474065	CTRL	6-12gw	VCTp	8
FCA7474065_ATCACGAAGGGTGTTG	nature2018	FCA7474065	CTRL	6-12gw	VCT	2
FCA7474065_ATCCACCAGTACGCCC	nature2018	FCA7474065	CTRL	6-12gw	VCTp	4
FCA7474065_ATCCACCCAAACGCGA	nature2018	FCA7474065	CTRL	6-12gw	VCTp	4
FCA7474065_ATCGAGTCATCGGACC	nature2018	FCA7474065	CTRL	6-12gw	VCTp	1
FCA7474065_ATGCGATCAGGATTGG	nature2018	FCA7474065	CTRL	6-12gw	VCT	2
FCA7474065_ATGGGAGCATTATCTC	nature2018	FCA7474065	CTRL	6-12gw	VCTp	1
FCA7474065_ATGGGAGTCCCTCTTT	nature2018	FCA7474065	CTRL	6-12gw	VCT	2
FCA7474065_ATTACTCCAGACAAGC	nature2018	FCA7474065	CTRL	6-12gw	VCTp	4
FCA7474065_ATTATCCGTTTGTGTG	nature2018	FCA7474065	CTRL	6-12gw	VCTp	4
FCA7474065_ATTGGACCAGATGAGC	nature2018	FCA7474065	CTRL	6-12gw	VCTp	4
FCA7474065_ATTGGTGCAATGAAAC	nature2018	FCA7474065	CTRL	6-12gw	VCTp	1
FCA7474065_ATTTCTGTCAGAGGTG	nature2018	FCA7474065	CTRL	6-12gw	VCTp	8
FCA7474065_CAACCTCGTGACGGTA	nature2018	FCA7474065	CTRL	6-12gw	VCTp	8
FCA7474065_CAACCTCTCCGAATGT	nature2018	FCA7474065	CTRL	6-12gw	VCTp	1
FCA7474065_CAAGAAACATGACATC	nature2018	FCA7474065	CTRL	6-12gw	VCTp	4
FCA7474065_CAAGATCTCCGTTGCT	nature2018	FCA7474065	CTRL	6-12gw	VCTp	4
FCA7474065_CAAGTTGTCCGTTGCT	nature2018	FCA7474065	CTRL	6-12gw	VCTp	8
FCA7474065_CACAAACCAGGTGGAT	nature2018	FCA7474065	CTRL	6-12gw	VCTp	4
FCA7474065_CACATAGGTTGACGTT	nature2018	FCA7474065	CTRL	6-12gw	VCTp	4
FCA7474065_CACATTTAGCTTATCG	nature2018	FCA7474065	CTRL	6-12gw	VCT	10
FCA7474065_CACCACTAGCTAACAA	nature2018	FCA7474065	CTRL	6-12gw	VCTp	4
FCA7474065_CACCTTGGTTGTGGCC	nature2018	FCA7474065	CTRL	6-12gw	VCT	2
FCA7474065_CACCTTGTCCACGTTC	nature2018	FCA7474065	CTRL	6-12gw	VCTp	8
FCA7474065_CACCTTGTCGATGAGG	nature2018	FCA7474065	CTRL	6-12gw	VCTp	1
FCA7474065_CACTCCAGTAACGCGA	nature2018	FCA7474065	CTRL	6-12gw	VCT	2
FCA7474065_CACTCCATCATGCATG	nature2018	FCA7474065	CTRL	6-12gw	VCTp	4
FCA7474065_CAGCCGAAGCTAGTCT	nature2018	FCA7474065	CTRL	6-12gw	VCTp	4
FCA7474065_CAGCCGAGTACCGAGA	nature2018	FCA7474065	CTRL	6-12gw	VCTp	4
FCA7474065_CAGCCGAGTTCCATGA	nature2018	FCA7474065	CTRL	6-12gw	VCT	0
FCA7474065_CAGCGACTCGGCTTGG	nature2018	FCA7474065	CTRL	6-12gw	VCTp	4
FCA7474065_CAGCTAACATCAGTAC	nature2018	FCA7474065	CTRL	6-12gw	VCTp	8
FCA7474065_CAGGTGCTCGCATGAT	nature2018	FCA7474065	CTRL	6-12gw	VCTp	4
FCA7474065_CAGTCCTGTCTGATCA	nature2018	FCA7474065	CTRL	6-12gw	VCTp	4
FCA7474065_CAGTCCTGTTGATTCG	nature2018	FCA7474065	CTRL	6-12gw	VCTp	4
FCA7474065_CATATTCGTCTGGAGA	nature2018	FCA7474065	CTRL	6-12gw	VCTp	4
FCA7474065_CATCAAGTCGGCGGTT	nature2018	FCA7474065	CTRL	6-12gw	VCTp	4
FCA7474065_CATGACATCGCAAGCC	nature2018	FCA7474065	CTRL	6-12gw	VCT	2
FCA7474065_CATGCCTAGAGTAATC	nature2018	FCA7474065	CTRL	6-12gw	VCT	2
FCA7474065_CATTATCCAAGCTGAG	nature2018	FCA7474065	CTRL	6-12gw	VCTp	4
FCA7474065_CCAATCCAGCCCAGCT	nature2018	FCA7474065	CTRL	6-12gw	VCTp	4
FCA7474065_CCACTACTCCTCCTAG	nature2018	FCA7474065	CTRL	6-12gw	VCTp	1
FCA7474065_CCAGCGACATACTACG	nature2018	FCA7474065	CTRL	6-12gw	VCT	10
FCA7474065_CCCAATCCAAGTACCT	nature2018	FCA7474065	CTRL	6-12gw	VCT	2
FCA7474065_CCCAGTTCAGACAAGC	nature2018	FCA7474065	CTRL	6-12gw	VCT	2
FCA7474065_CCCATACAGACTCGGA	nature2018	FCA7474065	CTRL	6-12gw	VCTp	4
FCA7474065_CCCATACCAGTGACAG	nature2018	FCA7474065	CTRL	6-12gw	VCTp	8
FCA7474065_CCCATACGTACCAGTT	nature2018	FCA7474065	CTRL	6-12gw	VCT	2
FCA7474065_CCCTCCTTCACCGTAA	nature2018	FCA7474065	CTRL	6-12gw	VCTp	4
FCA7474065_CCGTGGAAGAGTACCG	nature2018	FCA7474065	CTRL	6-12gw	VCTp	4
FCA7474065_CCGTTCAGTCAGAAGC	nature2018	FCA7474065	CTRL	6-12gw	VCT	2
FCA7474065_CCGTTCAGTTCAGCGC	nature2018	FCA7474065	CTRL	6-12gw	VCTp	8
FCA7474065_CCTAAAGTCGTGACAT	nature2018	FCA7474065	CTRL	6-12gw	VCT	3
FCA7474065_CCTAGCTAGACTAGAT	nature2018	FCA7474065	CTRL	6-12gw	VCT	0
FCA7474065_CCTAGCTGTCGCGAAA	nature2018	FCA7474065	CTRL	6-12gw	VCT	2
FCA7474065_CCTATTAGTAGCGATG	nature2018	FCA7474065	CTRL	6-12gw	VCT	2
FCA7474065_CCTATTATCAGTTGAC	nature2018	FCA7474065	CTRL	6-12gw	VCT	2
FCA7474065_CCTCAGTCAGACGCAA	nature2018	FCA7474065	CTRL	6-12gw	VCT	2
FCA7474065_CCTTCCCCATCGTCGG	nature2018	FCA7474065	CTRL	6-12gw	VCT	2
FCA7474065_CCTTTCTGTAGGGTAC	nature2018	FCA7474065	CTRL	6-12gw	VCTp	1
FCA7474065_CGAACATGTTTACTCT	nature2018	FCA7474065	CTRL	6-12gw	VCT	2
FCA7474065_CGACTTCAGCTAGTGG	nature2018	FCA7474065	CTRL	6-12gw	SCT	6
FCA7474065_CGAGAAGAGCTATGCT	nature2018	FCA7474065	CTRL	6-12gw	VCTp	8
FCA7474065_CGAGAAGTCCCTCAGT	nature2018	FCA7474065	CTRL	6-12gw	VCTp	8
FCA7474065_CGAGCCAGTACCCAAT	nature2018	FCA7474065	CTRL	6-12gw	VCT	10
FCA7474065_CGATCGGAGAGTACCG	nature2018	FCA7474065	CTRL	6-12gw	VCT	2
FCA7474065_CGATTGAAGCCACCTG	nature2018	FCA7474065	CTRL	6-12gw	VCT	10
FCA7474065_CGATTGACAGTAACGG	nature2018	FCA7474065	CTRL	6-12gw	VCTp	4
FCA7474065_CGATTGAGTATAGTAG	nature2018	FCA7474065	CTRL	6-12gw	VCTp	8
FCA7474065_CGATTGATCCTCAACC	nature2018	FCA7474065	CTRL	6-12gw	VCTp	4
FCA7474065_CGCCAAGGTCAATACC	nature2018	FCA7474065	CTRL	6-12gw	VCT	2
FCA7474065_CGCGGTACACAAGTAA	nature2018	FCA7474065	CTRL	6-12gw	VCTp	8
FCA7474065_CGCTGGAGTCTAAAGA	nature2018	FCA7474065	CTRL	6-12gw	VCT	2
FCA7474065_CGCTTCACAGACAAGC	nature2018	FCA7474065	CTRL	6-12gw	VCTp	8
FCA7474065_CGCTTCATCACCGGGT	nature2018	FCA7474065	CTRL	6-12gw	VCTp	8
FCA7474065_CGGACTGTCCGGCACA	nature2018	FCA7474065	CTRL	6-12gw	VCTp	1
FCA7474065_CGGAGCTAGATGTGGC	nature2018	FCA7474065	CTRL	6-12gw	VCT	2
FCA7474065_CGGAGCTCAATAAGCA	nature2018	FCA7474065	CTRL	6-12gw	VCTp	4
FCA7474065_CGGAGCTCACCGTTGG	nature2018	FCA7474065	CTRL	6-12gw	VCT	2
FCA7474065_CGTAGCGAGTATGACA	nature2018	FCA7474065	CTRL	6-12gw	VCTp	1
FCA7474065_CGTCAGGGTCTCTCTG	nature2018	FCA7474065	CTRL	6-12gw	VCT	10
FCA7474065_CGTCCATAGTAGGCCA	nature2018	FCA7474065	CTRL	6-12gw	VCTp	8
FCA7474065_CGTGTCTCACGACTCG	nature2018	FCA7474065	CTRL	6-12gw	VCTp	4
FCA7474065_CGTTAGAGTACCGAGA	nature2018	FCA7474065	CTRL	6-12gw	VCT	2
FCA7474065_CTAACTTAGCTCCTCT	nature2018	FCA7474065	CTRL	6-12gw	VCT	0
FCA7474065_CTAATGGGTTGAGTTC	nature2018	FCA7474065	CTRL	6-12gw	VCT	2
FCA7474065_CTAATGGTCCAACCAA	nature2018	FCA7474065	CTRL	6-12gw	VCTp	4
FCA7474065_CTAATGGTCCACTGGG	nature2018	FCA7474065	CTRL	6-12gw	VCT	2
FCA7474065_CTAATGGTCGCTGATA	nature2018	FCA7474065	CTRL	6-12gw	VCT	2
FCA7474065_CTACATTGTTTGGGCC	nature2018	FCA7474065	CTRL	6-12gw	VCTp	1
FCA7474065_CTACCCACAAGACACG	nature2018	FCA7474065	CTRL	6-12gw	VCTp	4
FCA7474065_CTAGAGTTCTGGGCCA	nature2018	FCA7474065	CTRL	6-12gw	VCTp	1
FCA7474065_CTCAGAAGTTGGTTTG	nature2018	FCA7474065	CTRL	6-12gw	VCT	2
FCA7474065_CTCGAGGCAAGTTAAG	nature2018	FCA7474065	CTRL	6-12gw	VCTp	8
FCA7474065_CTCGGAGAGAATCTCC	nature2018	FCA7474065	CTRL	6-12gw	VCT	2
FCA7474065_CTCGGGATCCTGCTTG	nature2018	FCA7474065	CTRL	6-12gw	VCT	2
FCA7474065_CTCGTCAAGTACGATA	nature2018	FCA7474065	CTRL	6-12gw	VCT	2
FCA7474065_CTCTGGTCAACTGGCC	nature2018	FCA7474065	CTRL	6-12gw	VCTp	8
FCA7474065_CTCTGGTCAAGCGATG	nature2018	FCA7474065	CTRL	6-12gw	VCTp	4
FCA7474065_CTCTGGTTCCTAGAAC	nature2018	FCA7474065	CTRL	6-12gw	VCTp	4
FCA7474065_CTGAAACAGTGACATA	nature2018	FCA7474065	CTRL	6-12gw	VCT	2
FCA7474065_CTGATCCTCCGTCATC	nature2018	FCA7474065	CTRL	6-12gw	VCTp	8
FCA7474065_CTGCTGTAGTGTCTCA	nature2018	FCA7474065	CTRL	6-12gw	VCTp	8
FCA7474065_CTGCTGTTCAAACGGG	nature2018	FCA7474065	CTRL	6-12gw	VCTp	8
FCA7474065_CTGTTTACAACACCTA	nature2018	FCA7474065	CTRL	6-12gw	VCTp	8
FCA7474065_CTTAACTGTTTCCACC	nature2018	FCA7474065	CTRL	6-12gw	VCTp	1
FCA7474065_CTTCTCTTCATGTCTT	nature2018	FCA7474065	CTRL	6-12gw	VCTp	8
FCA7474065_GAAACTCCAGCCTTGG	nature2018	FCA7474065	CTRL	6-12gw	VCT	2
FCA7474065_GAAATGAAGCTTATCG	nature2018	FCA7474065	CTRL	6-12gw	VCT	0
FCA7474065_GAACATCCAAAGCAAT	nature2018	FCA7474065	CTRL	6-12gw	VCTp	8
FCA7474065_GAACCTAAGGTGGGTT	nature2018	FCA7474065	CTRL	6-12gw	VCT	2
FCA7474065_GAAGCAGGTCGCGAAA	nature2018	FCA7474065	CTRL	6-12gw	VCTp	4
FCA7474065_GAAGCAGGTTTCGCTC	nature2018	FCA7474065	CTRL	6-12gw	VCTp	8
FCA7474065_GACAGAGCACTACAGT	nature2018	FCA7474065	CTRL	6-12gw	VCTp	8
FCA7474065_GACCTGGAGTTACGGG	nature2018	FCA7474065	CTRL	6-12gw	VCTp	4
FCA7474065_GACGCGTCAGGTCTCG	nature2018	FCA7474065	CTRL	6-12gw	EVT	9
FCA7474065_GACGGCTCATGCCCGA	nature2018	FCA7474065	CTRL	6-12gw	VCTp	4
FCA7474065_GACGTGCCAGGGAGAG	nature2018	FCA7474065	CTRL	6-12gw	VCTp	4
FCA7474065_GACGTTACAATCACAC	nature2018	FCA7474065	CTRL	6-12gw	VCT	2
FCA7474065_GATCAGTGTGTATGGG	nature2018	FCA7474065	CTRL	6-12gw	VCT	10
FCA7474065_GATCGCGAGGGCTCTC	nature2018	FCA7474065	CTRL	6-12gw	VCTp	1
FCA7474065_GATCGCGGTGCCTTGG	nature2018	FCA7474065	CTRL	6-12gw	VCT	2
FCA7474065_GATGAAAAGGCGACAT	nature2018	FCA7474065	CTRL	6-12gw	VCTp	8
FCA7474065_GATGAGGAGCTATGCT	nature2018	FCA7474065	CTRL	6-12gw	VCT	2
FCA7474065_GATGAGGCATAAGACA	nature2018	FCA7474065	CTRL	6-12gw	VCTp	4
FCA7474065_GATGCTAGTAGCGTCC	nature2018	FCA7474065	CTRL	6-12gw	VCTp	4
FCA7474065_GATTCAGCAACCGCCA	nature2018	FCA7474065	CTRL	6-12gw	VCTp	1
FCA7474065_GCACATAGTTACTGAC	nature2018	FCA7474065	CTRL	6-12gw	VCTp	1
FCA7474065_GCACATATCCCATTAT	nature2018	FCA7474065	CTRL	6-12gw	VCT	2
FCA7474065_GCACTCTTCGTAGGTT	nature2018	FCA7474065	CTRL	6-12gw	VCT	2
FCA7474065_GCAGTTAGTAGCCTCG	nature2018	FCA7474065	CTRL	6-12gw	VCT	2
FCA7474065_GCATACAAGCTAACTC	nature2018	FCA7474065	CTRL	6-12gw	VCTp	8
FCA7474065_GCATGATCATCACCCT	nature2018	FCA7474065	CTRL	6-12gw	VCTp	4
FCA7474065_GCGACCAAGATGTCGG	nature2018	FCA7474065	CTRL	6-12gw	VCT	2
FCA7474065_GCGACCAGTTATCACG	nature2018	FCA7474065	CTRL	6-12gw	VCTp	4
FCA7474065_GCGCCAAAGCGTCAAG	nature2018	FCA7474065	CTRL	6-12gw	VCT	2
FCA7474065_GCTCCTAAGGCCCTTG	nature2018	FCA7474065	CTRL	6-12gw	VCTp	8
FCA7474065_GCTCTGTAGTGAAGTT	nature2018	FCA7474065	CTRL	6-12gw	VCT	2
FCA7474065_GCTCTGTCACCGAATT	nature2018	FCA7474065	CTRL	6-12gw	VCT	2
FCA7474065_GCTTGAAAGAGACTTA	nature2018	FCA7474065	CTRL	6-12gw	VCTp	4
FCA7474065_GGAACTTAGAAACCTA	nature2018	FCA7474065	CTRL	6-12gw	VCTp	1
FCA7474065_GGACATTGTAAAGTCA	nature2018	FCA7474065	CTRL	6-12gw	VCT	2
FCA7474065_GGCTCGAAGTCGATAA	nature2018	FCA7474065	CTRL	6-12gw	VCTp	8
FCA7474065_GGCTGGTCAGAGTGTG	nature2018	FCA7474065	CTRL	6-12gw	VCT	10
FCA7474065_GGCTGGTTCTTCGAGA	nature2018	FCA7474065	CTRL	6-12gw	VCTp	8
FCA7474065_GGGTCTGCAAGTACCT	nature2018	FCA7474065	CTRL	6-12gw	VCTp	8
FCA7474065_GGTATTGCACCTATCC	nature2018	FCA7474065	CTRL	6-12gw	VCTp	8
FCA7474065_GTAACGTTCCGTACAA	nature2018	FCA7474065	CTRL	6-12gw	VCTp	4
FCA7474065_GTAACTGGTACCAGTT	nature2018	FCA7474065	CTRL	6-12gw	VCT	2
FCA7474065_GTACTTTGTCCCTTGT	nature2018	FCA7474065	CTRL	6-12gw	VCTp	8
FCA7474065_GTAGTCAAGACCACGA	nature2018	FCA7474065	CTRL	6-12gw	VCTp	8
FCA7474065_GTATCTTGTTCCACGG	nature2018	FCA7474065	CTRL	6-12gw	VCT	10
FCA7474065_GTCATTTCACGGTGTC	nature2018	FCA7474065	CTRL	6-12gw	VCT	2
FCA7474065_GTCCTCAAGACCTAGG	nature2018	FCA7474065	CTRL	6-12gw	VCT	2
FCA7474065_GTCTCGTAGGACACCA	nature2018	FCA7474065	CTRL	6-12gw	VCT	2
FCA7474065_GTCTTCGAGTTAGCGG	nature2018	FCA7474065	CTRL	6-12gw	VCTp	8
FCA7474065_GTGAAGGGTTTGGGCC	nature2018	FCA7474065	CTRL	6-12gw	VCTp	8
FCA7474065_GTGCGGTCATTGAGCT	nature2018	FCA7474065	CTRL	6-12gw	VCT	2
FCA7474065_GTGCTTCCAGATGAGC	nature2018	FCA7474065	CTRL	6-12gw	VCT	2
FCA7474065_GTGTTAGAGAGGTTGC	nature2018	FCA7474065	CTRL	6-12gw	VCTp	1
FCA7474065_GTGTTAGGTATAAACG	nature2018	FCA7474065	CTRL	6-12gw	VCTp	8
FCA7474065_GTTAAGCTCAACACTG	nature2018	FCA7474065	CTRL	6-12gw	VCTp	8
FCA7474065_GTTACAGAGAGCTATA	nature2018	FCA7474065	CTRL	6-12gw	VCTp	1
FCA7474065_GTTACAGGTTCAGGCC	nature2018	FCA7474065	CTRL	6-12gw	VCTp	4
FCA7474065_GTTACAGTCGGGAGTA	nature2018	FCA7474065	CTRL	6-12gw	VCT	2
FCA7474065_GTTTCTAGTGTGACGA	nature2018	FCA7474065	CTRL	6-12gw	VCTp	8
FCA7474065_TAAACCGTCGCGTAGC	nature2018	FCA7474065	CTRL	6-12gw	VCT	0
FCA7474065_TAAGAGAAGGCTCATT	nature2018	FCA7474065	CTRL	6-12gw	VCTp	4
FCA7474065_TAAGTGCAGTAGATGT	nature2018	FCA7474065	CTRL	6-12gw	VCT	2
FCA7474065_TACGGATTCCTGCAGG	nature2018	FCA7474065	CTRL	6-12gw	VCTp	1
FCA7474065_TACGGGCGTAAACCTC	nature2018	FCA7474065	CTRL	6-12gw	VCT	2
FCA7474065_TACTTACTCACCTTAT	nature2018	FCA7474065	CTRL	6-12gw	VCT	10
FCA7474065_TACTTGTCACCTCGGA	nature2018	FCA7474065	CTRL	6-12gw	VCTp	8
FCA7474065_TACTTGTCACGAAGCA	nature2018	FCA7474065	CTRL	6-12gw	VCTp	4
FCA7474065_TAGACCACATTTCACT	nature2018	FCA7474065	CTRL	6-12gw	VCT	0
FCA7474065_TAGCCGGAGGCACATG	nature2018	FCA7474065	CTRL	6-12gw	VCTp	8
FCA7474065_TAGCCGGTCTGGTTCC	nature2018	FCA7474065	CTRL	6-12gw	VCT	2
FCA7474065_TAGGCATAGCGATATA	nature2018	FCA7474065	CTRL	6-12gw	VCTp	4
FCA7474065_TCAACGACACCTCGTT	nature2018	FCA7474065	CTRL	6-12gw	VCTp	8
FCA7474065_TCACGAAAGCTATGCT	nature2018	FCA7474065	CTRL	6-12gw	VCTp	4
FCA7474065_TCAGATGGTCATATCG	nature2018	FCA7474065	CTRL	6-12gw	VCTp	4
FCA7474065_TCATTACAGAAGAAGC	nature2018	FCA7474065	CTRL	6-12gw	VCTp	4
FCA7474065_TCGCGTTAGACTGGGT	nature2018	FCA7474065	CTRL	6-12gw	VCTp	1
FCA7474065_TCGCGTTTCCAGTAGT	nature2018	FCA7474065	CTRL	6-12gw	VCTp	4
FCA7474065_TCGGGACAGAGTACCG	nature2018	FCA7474065	CTRL	6-12gw	VCT	0
FCA7474065_TCGTACCAGCGAGAAA	nature2018	FCA7474065	CTRL	6-12gw	VCTp	1
FCA7474065_TCGTAGACAAACGCGA	nature2018	FCA7474065	CTRL	6-12gw	VCTp	4
FCA7474065_TCTATTGAGGCGTACA	nature2018	FCA7474065	CTRL	6-12gw	VCTp	8
FCA7474065_TCTCTAAAGGCTAGAC	nature2018	FCA7474065	CTRL	6-12gw	VCT	2
FCA7474065_TCTGAGACATGGATGG	nature2018	FCA7474065	CTRL	6-12gw	VCTp	1
FCA7474065_TGAAAGATCTGGTGTA	nature2018	FCA7474065	CTRL	6-12gw	VCTp	4
FCA7474065_TGACTAGTCAGCATGT	nature2018	FCA7474065	CTRL	6-12gw	VCTp	4
FCA7474065_TGACTAGTCTAAGCCA	nature2018	FCA7474065	CTRL	6-12gw	VCTp	1
FCA7474065_TGAGCATGTCAGCTAT	nature2018	FCA7474065	CTRL	6-12gw	VCTp	8
FCA7474065_TGAGGGAAGTACACCT	nature2018	FCA7474065	CTRL	6-12gw	VCTp	4
FCA7474065_TGAGGGACAAGTCTAC	nature2018	FCA7474065	CTRL	6-12gw	VCTp	4
FCA7474065_TGCCAAAAGCTCCCAG	nature2018	FCA7474065	CTRL	6-12gw	VCTp	8
FCA7474065_TGCCAAACAGGGCATA	nature2018	FCA7474065	CTRL	6-12gw	VCTp	8
FCA7474065_TGCCAAATCAACACGT	nature2018	FCA7474065	CTRL	6-12gw	VCTp	8
FCA7474065_TGCCCTAAGCCCAACC	nature2018	FCA7474065	CTRL	6-12gw	SCT	6
FCA7474065_TGCGCAGAGGTAGCCA	nature2018	FCA7474065	CTRL	6-12gw	VCT	2
FCA7474065_TGCGCAGGTTTGTTGG	nature2018	FCA7474065	CTRL	6-12gw	VCT	2
FCA7474065_TGGCCAGCAAAGCGGT	nature2018	FCA7474065	CTRL	6-12gw	VCT	2
FCA7474065_TGGGAAGCATCCGCGA	nature2018	FCA7474065	CTRL	6-12gw	VCTp	1
FCA7474065_TGGGAAGCATGCAACT	nature2018	FCA7474065	CTRL	6-12gw	SCT	6
FCA7474065_TGTGTTTAGACCACGA	nature2018	FCA7474065	CTRL	6-12gw	VCTp	8
FCA7474065_TGTTCCGCACATGGGA	nature2018	FCA7474065	CTRL	6-12gw	VCTp	8
FCA7474065_TTAACTCTCGCTTAGA	nature2018	FCA7474065	CTRL	6-12gw	VCT	2
FCA7474065_TTAGGCATCGTACGGC	nature2018	FCA7474065	CTRL	6-12gw	VCT	2
FCA7474065_TTAGTTCAGGCAGGTT	nature2018	FCA7474065	CTRL	6-12gw	VCT	2
FCA7474065_TTAGTTCTCTCTGAGA	nature2018	FCA7474065	CTRL	6-12gw	VCT	2
FCA7474065_TTCTCAATCTCCAGGG	nature2018	FCA7474065	CTRL	6-12gw	VCTp	1
FCA7474065_TTGGAACCATCCGGGT	nature2018	FCA7474065	CTRL	6-12gw	EVT	9
FCA7474065_TTGGCAACATCCTTGC	nature2018	FCA7474065	CTRL	6-12gw	VCT	2
FCA7474065_TTTACTGCACTAAGTC	nature2018	FCA7474065	CTRL	6-12gw	VCT	2
FCA7474065_TTTGGTTTCACTATTC	nature2018	FCA7474065	CTRL	6-12gw	VCTp	8
FCA7474066_AAAGATGCATGGATGG	nature2018	FCA7474066	CTRL	6-12gw	VCT	2
FCA7474066_AACCATGAGGTCGGAT	nature2018	FCA7474066	CTRL	6-12gw	VCTp	8
FCA7474066_AACTCAGCAAAGCAAT	nature2018	FCA7474066	CTRL	6-12gw	EVT	11
FCA7474066_AACTCCCCAATGCCAT	nature2018	FCA7474066	CTRL	6-12gw	VCTp	1
FCA7474066_AAGACCTGTTAAGATG	nature2018	FCA7474066	CTRL	6-12gw	VCT	2
FCA7474066_ACACCAAAGAGCCCAA	nature2018	FCA7474066	CTRL	6-12gw	VCT	2
FCA7474066_ACACCAAAGCAACGGT	nature2018	FCA7474066	CTRL	6-12gw	VCT	2
FCA7474066_ACACCAAGTACTCTCC	nature2018	FCA7474066	CTRL	6-12gw	VCT	10
FCA7474066_ACACTGATCACGCGGT	nature2018	FCA7474066	CTRL	6-12gw	VCT	7
FCA7474066_ACATGGTTCTCTAGGA	nature2018	FCA7474066	CTRL	6-12gw	SCT	6
FCA7474066_ACCCACTAGTCCATAC	nature2018	FCA7474066	CTRL	6-12gw	VCT	2
FCA7474066_ACCCACTCATCCAACA	nature2018	FCA7474066	CTRL	6-12gw	VCTp	1
[truncated: 11,302 more rows]

## Sheet: Tropho_scRNA_DCDA_and_GDM
cell	donor_id	seurat_clusters	sample_gw	source	PE_phenotype	annotation
2100042S1-10XSC3_AAACGAACACTTCATT	5182711	38	11	BYS	CTRL	VCT
2100042S1-10XSC3_AAACGCTAGAACGTGC	5182711	38	2	BYS	CTRL	VCT
2100042S1-10XSC3_AAAGAACCATTGACAC	5182711	38	6	BYS	CTRL	EVT
2100042S1-10XSC3_AAAGGGCAGACCTCAT	5182711	38	7	BYS	CTRL	VCTp
2100042S1-10XSC3_AAAGGGCGTACGGTTT	5182711	38	9	BYS	CTRL	VCT
2100042S1-10XSC3_AAAGGTAGTTCCCAAA	5182711	38	8	BYS	CTRL	VCT
2100042S1-10XSC3_AAAGTCCAGATAGCAT	5182711	38	12	BYS	CTRL	SCT
2100042S1-10XSC3_AAAGTCCAGCCAACCC	5182711	38	9	BYS	CTRL	VCT
2100042S1-10XSC3_AAAGTCCAGGATGGCT	5182711	38	9	BYS	CTRL	VCT
2100042S1-10XSC3_AAAGTCCCAATACGAA	5182711	38	1	BYS	CTRL	VCT
2100042S1-10XSC3_AACAACCAGAAGCTCG	5182711	38	9	BYS	CTRL	VCT
2100042S1-10XSC3_AACACACGTTCGAACT	5182711	38	11	BYS	CTRL	VCT
2100042S1-10XSC3_AACAGGGCAGCAATTC	5182711	38	5	BYS	CTRL	VCT
2100042S1-10XSC3_AACCACACACGTTGGC	5182711	38	10	BYS	CTRL	VCT
2100042S1-10XSC3_AACCATGGTATACGGG	5182711	38	1	BYS	CTRL	VCT
2100042S1-10XSC3_AACCCAAGTCGAATGG	5182711	38	4	BYS	CTRL	VCT
2100042S1-10XSC3_AACCTGACATTCTGTT	5182711	38	9	BYS	CTRL	VCT
2100042S1-10XSC3_AACGAAACACTCCGAG	5182711	38	9	BYS	CTRL	VCT
2100042S1-10XSC3_AACGGGAGTCAACACT	5182711	38	8	BYS	CTRL	VCT
2100042S1-10XSC3_AACGTCACATCGCTCT	5182711	38	7	BYS	CTRL	VCTp
2100042S1-10XSC3_AACGTCAGTCTCACAA	5182711	38	9	BYS	CTRL	VCT
2100042S1-10XSC3_AAGAACATCAGCAGAG	5182711	38	7	BYS	CTRL	VCTp
2100042S1-10XSC3_AAGACAATCTCAATCT	5182711	38	9	BYS	CTRL	VCT
2100042S1-10XSC3_AAGCATCTCGACACTA	5182711	38	9	BYS	CTRL	VCT
2100042S1-10XSC3_AAGCCATCAAATCGTC	5182711	38	9	BYS	CTRL	VCT
2100042S1-10XSC3_AAGCGAGAGGAGGCAG	5182711	38	9	BYS	CTRL	VCT
2100042S1-10XSC3_AAGGAATAGCACTCGC	5182711	38	4	BYS	CTRL	VCT
2100042S1-10XSC3_AAGGTAACAAATCCCA	5182711	38	11	BYS	CTRL	VCT
2100042S1-10XSC3_AAGTACCAGCGCCTTG	5182711	38	6	BYS	CTRL	EVT
2100042S1-10XSC3_AAGTACCTCCCATAAG	5182711	38	4	BYS	CTRL	VCT
2100042S1-10XSC3_AAGTCGTTCACAATGC	5182711	38	10	BYS	CTRL	VCT
2100042S1-10XSC3_AAGTGAACAGTCTGGC	5182711	38	10	BYS	CTRL	VCT
2100042S1-10XSC3_AATAGAGTCCAAGCCG	5182711	38	4	BYS	CTRL	VCT
2100042S1-10XSC3_AATCGTGTCGCTTGAA	5182711	38	9	BYS	CTRL	VCT
2100042S1-10XSC3_AATCGTGTCTCGACGG	5182711	38	4	BYS	CTRL	VCT
2100042S1-10XSC3_AATGCCACATTGTGCA	5182711	38	4	BYS	CTRL	VCT
2100042S1-10XSC3_AATGGCTTCCCTGGTT	5182711	38	4	BYS	CTRL	VCT
2100042S1-10XSC3_ACAACCATCACAGAGG	5182711	38	4	BYS	CTRL	VCT
2100042S1-10XSC3_ACAAGCTGTGTATCCA	5182711	38	9	BYS	CTRL	VCT
2100042S1-10XSC3_ACACAGTCACGGGCTT	5182711	38	4	BYS	CTRL	VCT
2100042S1-10XSC3_ACAGAAAGTAGGCCTC	5182711	38	2	BYS	CTRL	VCT
2100042S1-10XSC3_ACAGCCGCAAGGAGTC	5182711	38	7	BYS	CTRL	VCTp
2100042S1-10XSC3_ACATCCCCAGCTGGTC	5182711	38	4	BYS	CTRL	VCT
2100042S1-10XSC3_ACATTTCTCAGTCATG	5182711	38	13	BYS	CTRL	SCT
2100042S1-10XSC3_ACCATTTCACGTAGAG	5182711	38	4	BYS	CTRL	VCT
2100042S1-10XSC3_ACCCTCAGTTGGCTAT	5182711	38	6	BYS	CTRL	EVT
2100042S1-10XSC3_ACCTGAAGTTGTTGCA	5182711	38	9	BYS	CTRL	VCT
2100042S1-10XSC3_ACCTGTCAGCTAGATA	5182711	38	10	BYS	CTRL	VCT
2100042S1-10XSC3_ACCTGTCCAAAGGTTA	5182711	38	9	BYS	CTRL	VCT
2100042S1-10XSC3_ACGATCAAGTTACTCG	5182711	38	4	BYS	CTRL	VCT
2100042S1-10XSC3_ACGGGTCTCTTCTTCC	5182711	38	2	BYS	CTRL	VCT
2100042S1-10XSC3_ACGGTCGTCAGCAATC	5182711	38	7	BYS	CTRL	VCTp
2100042S1-10XSC3_ACGTAACCAGTAGGAC	5182711	38	4	BYS	CTRL	VCT
2100042S1-10XSC3_ACGTAGTCATAGTCGT	5182711	38	2	BYS	CTRL	VCT
2100042S1-10XSC3_ACTATGGTCAATCCGA	5182711	38	10	BYS	CTRL	VCT
2100042S1-10XSC3_ACTATTCAGATAGCAT	5182711	38	4	BYS	CTRL	VCT
2100042S1-10XSC3_ACTCCCACAAATACAG	5182711	38	9	BYS	CTRL	VCT
2100042S1-10XSC3_ACTCCCACACGGCGTT	5182711	38	11	BYS	CTRL	VCT
2100042S1-10XSC3_ACTCCCATCGAGTGGA	5182711	38	0	BYS	CTRL	VCT
2100042S1-10XSC3_ACTGATGTCCATCTGC	5182711	38	9	BYS	CTRL	VCT
2100042S1-10XSC3_ACTGCAAAGACATAGT	5182711	38	11	BYS	CTRL	VCT
2100042S1-10XSC3_ACTGTCCAGGTTCTTG	5182711	38	4	BYS	CTRL	VCT
2100042S1-10XSC3_ACTGTCCAGTAGTCTC	5182711	38	9	BYS	CTRL	VCT
2100042S1-10XSC3_ACTGTCCGTACTGGGA	5182711	38	10	BYS	CTRL	VCT
2100042S1-10XSC3_ACTTATCAGGTGCAGT	5182711	38	9	BYS	CTRL	VCT
2100042S1-10XSC3_ACTTATCTCCCGAAAT	5182711	38	4	BYS	CTRL	VCT
2100042S1-10XSC3_ACTTCCGCATAGAGGC	5182711	38	4	BYS	CTRL	VCT
2100042S1-10XSC3_ACTTCGCTCGTGGAAG	5182711	38	3	BYS	CTRL	VCT
2100042S1-10XSC3_AGAAATGGTTATAGCC	5182711	38	9	BYS	CTRL	VCT
2100042S1-10XSC3_AGAACAATCAGGACGA	5182711	38	9	BYS	CTRL	VCT
2100042S1-10XSC3_AGAACCTTCAAGTGGG	5182711	38	6	BYS	CTRL	EVT
2100042S1-10XSC3_AGACAAACACCAGCTG	5182711	38	4	BYS	CTRL	VCT
2100042S1-10XSC3_AGACACTGTCGCAGTC	5182711	38	9	BYS	CTRL	VCT
2100042S1-10XSC3_AGAGAATCACACGGTC	5182711	38	9	BYS	CTRL	VCT
2100042S1-10XSC3_AGAGAATCATGGGTTT	5182711	38	9	BYS	CTRL	VCT
2100042S1-10XSC3_AGAGAATGTTTCGACA	5182711	38	1	BYS	CTRL	VCT
2100042S1-10XSC3_AGAGCCCGTTTACCTT	5182711	38	2	BYS	CTRL	VCT
2100042S1-10XSC3_AGATAGACAATGTCTG	5182711	38	7	BYS	CTRL	VCTp
2100042S1-10XSC3_AGATAGACAGCAGTAG	5182711	38	11	BYS	CTRL	VCT
2100042S1-10XSC3_AGATCGTGTGTTAGCT	5182711	38	11	BYS	CTRL	VCT
2100042S1-10XSC3_AGCTACACACCTATCC	5182711	38	11	BYS	CTRL	VCT
2100042S1-10XSC3_AGCTCAAGTCATAGTC	5182711	38	9	BYS	CTRL	VCT
2100042S1-10XSC3_AGCTCAAGTTCCTACC	5182711	38	4	BYS	CTRL	VCT
2100042S1-10XSC3_AGCTTCCTCTTAGTTC	5182711	38	4	BYS	CTRL	VCT
2100042S1-10XSC3_AGGAATAAGCATGGGT	5182711	38	6	BYS	CTRL	EVT
2100042S1-10XSC3_AGGAATATCATCTACT	5182711	38	6	BYS	CTRL	EVT
2100042S1-10XSC3_AGGACGATCTCCGAGG	5182711	38	3	BYS	CTRL	VCT
2100042S1-10XSC3_AGGACTTTCCGCAGTG	5182711	38	4	BYS	CTRL	VCT
2100042S1-10XSC3_AGGATAACAGAGCGTA	5182711	38	2	BYS	CTRL	VCT
2100042S1-10XSC3_AGGGAGTGTGTAAATG	5182711	38	9	BYS	CTRL	VCT
2100042S1-10XSC3_AGGGCCTAGCTACTAC	5182711	38	10	BYS	CTRL	VCT
2100042S1-10XSC3_AGGGCCTCAAATCAGA	5182711	38	5	BYS	CTRL	VCT
2100042S1-10XSC3_AGGGTGAAGCCAAGTG	5182711	38	2	BYS	CTRL	VCT
2100042S1-10XSC3_AGGGTGAAGGACAGTC	5182711	38	4	BYS	CTRL	VCT
2100042S1-10XSC3_AGGTAGGCATAAGATG	5182711	38	11	BYS	CTRL	VCT
2100042S1-10XSC3_AGGTGTTCAAACGGCA	5182711	38	4	BYS	CTRL	VCT
2100042S1-10XSC3_AGGTTGTGTACCTTCC	5182711	38	9	BYS	CTRL	VCT
2100042S1-10XSC3_AGTACCATCGATCCAA	5182711	38	4	BYS	CTRL	VCT
2100042S1-10XSC3_AGTACCATCGGAGCAA	5182711	38	16	BYS	CTRL	SCT
2100042S1-10XSC3_AGTCAACCAGCGACAA	5182711	38	9	BYS	CTRL	VCT
2100042S1-10XSC3_AGTCAACGTGCCCGTA	5182711	38	9	BYS	CTRL	VCT
2100042S1-10XSC3_AGTCTCCTCATCTACT	5182711	38	9	BYS	CTRL	VCT
2100042S1-10XSC3_AGTGACTCAACTCGAT	5182711	38	11	BYS	CTRL	VCT
2100042S1-10XSC3_AGTGCCGGTGACTGTT	5182711	38	2	BYS	CTRL	VCT
2100042S1-10XSC3_ATACCGAGTGGCCCAT	5182711	38	4	BYS	CTRL	VCT
2100042S1-10XSC3_ATACCTTTCAATCAGC	5182711	38	2	BYS	CTRL	VCT
2100042S1-10XSC3_ATCACAGGTGGCCCAT	5182711	38	13	BYS	CTRL	SCT
2100042S1-10XSC3_ATCACTTGTATCGTTG	5182711	38	8	BYS	CTRL	VCT
2100042S1-10XSC3_ATCAGGTAGACTCATC	5182711	38	10	BYS	CTRL	VCT
2100042S1-10XSC3_ATCATTCAGTAGGCCA	5182711	38	9	BYS	CTRL	VCT
2100042S1-10XSC3_ATCATTCTCCCAAGCG	5182711	38	4	BYS	CTRL	VCT
2100042S1-10XSC3_ATCCACCCAGCCTACG	5182711	38	9	BYS	CTRL	VCT
2100042S1-10XSC3_ATCCACCTCTGGCCAG	5182711	38	5	BYS	CTRL	VCT
2100042S1-10XSC3_ATCGGATAGACATAAC	5182711	38	4	BYS	CTRL	VCT
2100042S1-10XSC3_ATCGTGACATCTTAGG	5182711	38	9	BYS	CTRL	VCT
2100042S1-10XSC3_ATCTTCAAGAGAATCT	5182711	38	15	BYS	CTRL	SCT
2100042S1-10XSC3_ATGACCAGTGGTCTTA	5182711	38	6	BYS	CTRL	EVT
2100042S1-10XSC3_ATGAGGGAGTACTGTC	5182711	38	6	BYS	CTRL	EVT
2100042S1-10XSC3_ATGAGTCCAAGGATGC	5182711	38	9	BYS	CTRL	VCT
2100042S1-10XSC3_ATGAGTCTCGTCGCTT	5182711	38	4	BYS	CTRL	VCT
2100042S1-10XSC3_ATGATCGAGTGCCGAA	5182711	38	11	BYS	CTRL	VCT
2100042S1-10XSC3_ATGATCGGTCTTGCTC	5182711	38	6	BYS	CTRL	EVT
2100042S1-10XSC3_ATGCATGAGCCTGAGA	5182711	38	4	BYS	CTRL	VCT
2100042S1-10XSC3_ATGCCTCAGGTAAACT	5182711	38	12	BYS	CTRL	SCT
2100042S1-10XSC3_ATGCGATAGACTCCGC	5182711	38	2	BYS	CTRL	VCT
2100042S1-10XSC3_ATGGAGGTCTCAGTCC	5182711	38	4	BYS	CTRL	VCT
2100042S1-10XSC3_ATGTCCCGTCAAATCC	5182711	38	4	BYS	CTRL	VCT
2100042S1-10XSC3_ATGTCCCTCTAGTACG	5182711	38	4	BYS	CTRL	VCT
2100042S1-10XSC3_ATGTCTTGTTCTTCAT	5182711	38	11	BYS	CTRL	VCT
2100042S1-10XSC3_ATGTCTTTCCACGTAA	5182711	38	9	BYS	CTRL	VCT
2100042S1-10XSC3_ATTCCATGTAACCCGC	5182711	38	2	BYS	CTRL	VCT
2100042S1-10XSC3_ATTCCATTCGTGGAAG	5182711	38	9	BYS	CTRL	VCT
2100042S1-10XSC3_ATTCTTGTCAATCTCT	5182711	38	4	BYS	CTRL	VCT
2100042S1-10XSC3_ATTCTTGTCTATCACT	5182711	38	9	BYS	CTRL	VCT
2100042S1-10XSC3_ATTGGGTAGACGGTTG	5182711	38	2	BYS	CTRL	VCT
2100042S1-10XSC3_ATTGTTCGTTCCCACT	5182711	38	9	BYS	CTRL	VCT
2100042S1-10XSC3_ATTGTTCTCCGGTAGC	5182711	38	3	BYS	CTRL	VCT
2100042S1-10XSC3_CAACAACCAAGCAGGT	5182711	38	13	BYS	CTRL	SCT
2100042S1-10XSC3_CAACCAACACGTAACT	5182711	38	2	BYS	CTRL	VCT
2100042S1-10XSC3_CAACGATCAGGCACTC	5182711	38	2	BYS	CTRL	VCT
2100042S1-10XSC3_CAAGAGGCACCCAATA	5182711	38	6	BYS	CTRL	EVT
2100042S1-10XSC3_CAAGAGGTCGTTGCCT	5182711	38	4	BYS	CTRL	VCT
2100042S1-10XSC3_CAAGCTACAAACGGCA	5182711	38	4	BYS	CTRL	VCT
2100042S1-10XSC3_CAAGGGAGTAATTAGG	5182711	38	4	BYS	CTRL	VCT
2100042S1-10XSC3_CAATACGAGCGGCTCT	5182711	38	8	BYS	CTRL	VCT
2100042S1-10XSC3_CAATACGCATGGGTTT	5182711	38	2	BYS	CTRL	VCT
2100042S1-10XSC3_CAATCGATCCGTGGCA	5182711	38	4	BYS	CTRL	VCT
2100042S1-10XSC3_CAATGACGTGTGGTCC	5182711	38	9	BYS	CTRL	VCT
2100042S1-10XSC3_CAATTTCAGGCCGCTT	5182711	38	1	BYS	CTRL	VCT
2100042S1-10XSC3_CACACAAAGGCGATAC	5182711	38	13	BYS	CTRL	SCT
2100042S1-10XSC3_CACACAACATTGACAC	5182711	38	10	BYS	CTRL	VCT
2100042S1-10XSC3_CACAGATCAACTGTGT	5182711	38	4	BYS	CTRL	VCT
2100042S1-10XSC3_CACAGATCAGGTCAGA	5182711	38	2	BYS	CTRL	VCT
2100042S1-10XSC3_CACCAAAGTGATAGTA	5182711	38	6	BYS	CTRL	EVT
2100042S1-10XSC3_CACCGTTAGGCGAACT	5182711	38	4	BYS	CTRL	VCT
2100042S1-10XSC3_CACCGTTTCAACTACG	5182711	38	9	BYS	CTRL	VCT
2100042S1-10XSC3_CACGGGTGTAGAGACC	5182711	38	7	BYS	CTRL	VCTp
2100042S1-10XSC3_CACGGGTTCGGTCTAA	5182711	38	9	BYS	CTRL	VCT
2100042S1-10XSC3_CACGTGGCAGTTGGTT	5182711	38	16	BYS	CTRL	SCT
2100042S1-10XSC3_CACGTGGCATCCGTTC	5182711	38	13	BYS	CTRL	SCT
2100042S1-10XSC3_CACTAAGAGATTGTGA	5182711	38	9	BYS	CTRL	VCT
2100042S1-10XSC3_CACTAAGCAACACAGG	5182711	38	9	BYS	CTRL	VCT
2100042S1-10XSC3_CACTGAAAGGCTCACC	5182711	38	9	BYS	CTRL	VCT
2100042S1-10XSC3_CACTGGGAGTCGAGGT	5182711	38	12	BYS	CTRL	SCT
2100042S1-10XSC3_CACTTCGAGTATAGGT	5182711	38	9	BYS	CTRL	VCT
2100042S1-10XSC3_CACTTCGGTTCCACGG	5182711	38	9	BYS	CTRL	VCT
2100042S1-10XSC3_CAGCAATCAAACCATC	5182711	38	4	BYS	CTRL	VCT
2100042S1-10XSC3_CAGCAATGTTAGAAAC	5182711	38	2	BYS	CTRL	VCT
2100042S1-10XSC3_CAGCAATTCATGCGGC	5182711	38	8	BYS	CTRL	VCT
2100042S1-10XSC3_CAGCAATTCTGCTTAT	5182711	38	13	BYS	CTRL	SCT
2100042S1-10XSC3_CAGCACGTCTCGACCT	5182711	38	5	BYS	CTRL	VCT
2100042S1-10XSC3_CAGCAGCGTCGAACAG	5182711	38	2	BYS	CTRL	VCT
2100042S1-10XSC3_CAGCCAGGTTCAATCG	5182711	38	9	BYS	CTRL	VCT
2100042S1-10XSC3_CAGGGCTGTTGTGGCC	5182711	38	0	BYS	CTRL	VCT
2100042S1-10XSC3_CAGGTATAGGGTACAC	5182711	38	9	BYS	CTRL	VCT
2100042S1-10XSC3_CAGGTATCACGACGCT	5182711	38	4	BYS	CTRL	VCT
2100042S1-10XSC3_CAGGTATGTAGCTGAG	5182711	38	9	BYS	CTRL	VCT
2100042S1-10XSC3_CAGTGCGGTGAATGAT	5182711	38	9	BYS	CTRL	VCT
2100042S1-10XSC3_CAGTTAGAGTCGCGAA	5182711	38	1	BYS	CTRL	VCT
2100042S1-10XSC3_CAGTTAGCAATTTCCT	5182711	38	9	BYS	CTRL	VCT
2100042S1-10XSC3_CAGTTAGCAGACGATG	5182711	38	4	BYS	CTRL	VCT
2100042S1-10XSC3_CAGTTAGGTCCAGAAG	5182711	38	11	BYS	CTRL	VCT
2100042S1-10XSC3_CAGTTCCAGACTTCAC	5182711	38	9	BYS	CTRL	VCT
2100042S1-10XSC3_CAGTTCCGTCTTGGTA	5182711	38	8	BYS	CTRL	VCT
2100042S1-10XSC3_CATAAGCTCTCTGACC	5182711	38	15	BYS	CTRL	SCT
2100042S1-10XSC3_CATACCCTCACATCAG	5182711	38	9	BYS	CTRL	VCT
2100042S1-10XSC3_CATACTTTCCGACGGT	5182711	38	9	BYS	CTRL	VCT
2100042S1-10XSC3_CATAGACGTACTCCGG	5182711	38	3	BYS	CTRL	VCT
2100042S1-10XSC3_CATAGACTCAAGCGTT	5182711	38	9	BYS	CTRL	VCT
2100042S1-10XSC3_CATAGACTCTTCACAT	5182711	38	9	BYS	CTRL	VCT
2100042S1-10XSC3_CATCAAGCACACACGC	5182711	38	9	BYS	CTRL	VCT
2100042S1-10XSC3_CATCAAGTCTCATGGA	5182711	38	11	BYS	CTRL	VCT
2100042S1-10XSC3_CATCCACTCCTACAAG	5182711	38	6	BYS	CTRL	EVT
2100042S1-10XSC3_CATCCCATCCCGAAAT	5182711	38	4	BYS	CTRL	VCT
2100042S1-10XSC3_CATCGGGCATCAGTCA	5182711	38	10	BYS	CTRL	VCT
2100042S1-10XSC3_CATCGGGTCTTGTTAC	5182711	38	9	BYS	CTRL	VCT
2100042S1-10XSC3_CATCGTCCACGCGGTT	5182711	38	9	BYS	CTRL	VCT
2100042S1-10XSC3_CATGAGTGTGGCAACA	5182711	38	6	BYS	CTRL	EVT
2100042S1-10XSC3_CATGAGTTCGTAACTG	5182711	38	4	BYS	CTRL	VCT
2100042S1-10XSC3_CATGCGGAGCCTTTGA	5182711	38	1	BYS	CTRL	VCT
2100042S1-10XSC3_CATGCGGTCTCCGAGG	5182711	38	4	BYS	CTRL	VCT
2100042S1-10XSC3_CATGCTCGTAATGCTC	5182711	38	6	BYS	CTRL	EVT
2100042S1-10XSC3_CATGGTAAGGAACTCG	5182711	38	10	BYS	CTRL	VCT
2100042S1-10XSC3_CATTCCGAGCCTTTCC	5182711	38	0	BYS	CTRL	VCT
2100042S1-10XSC3_CATTCCGTCCATTTAC	5182711	38	10	BYS	CTRL	VCT
2100042S1-10XSC3_CATTGAGAGTCAGCGA	5182711	38	9	BYS	CTRL	VCT
2100042S1-10XSC3_CATTGAGAGTGATTCC	5182711	38	11	BYS	CTRL	VCT
2100042S1-10XSC3_CATTGAGTCACGGAGA	5182711	38	4	BYS	CTRL	VCT
2100042S1-10XSC3_CATTGCCAGCCATCCG	5182711	38	13	BYS	CTRL	SCT
2100042S1-10XSC3_CATTGTTTCCTCTAAT	5182711	38	6	BYS	CTRL	EVT
2100042S1-10XSC3_CATTTCAAGTACAGCG	5182711	38	8	BYS	CTRL	VCT
2100042S1-10XSC3_CATTTCACATTATGCG	5182711	38	6	BYS	CTRL	EVT
2100042S1-10XSC3_CCAATGAAGCCAGAGT	5182711	38	6	BYS	CTRL	EVT
2100042S1-10XSC3_CCAATGATCGAGCCAC	5182711	38	9	BYS	CTRL	VCT
2100042S1-10XSC3_CCAATTTTCCCGAGTG	5182711	38	9	BYS	CTRL	VCT
2100042S1-10XSC3_CCACAAACAGCTGGTC	5182711	38	4	BYS	CTRL	VCT
2100042S1-10XSC3_CCACACTGTGTATTCG	5182711	38	11	BYS	CTRL	VCT
2100042S1-10XSC3_CCACCATTCTCGGGAC	5182711	38	3	BYS	CTRL	VCT
2100042S1-10XSC3_CCACGAGGTTGGGACA	5182711	38	2	BYS	CTRL	VCT
2100042S1-10XSC3_CCACGTTAGCCTATCA	5182711	38	9	BYS	CTRL	VCT
2100042S1-10XSC3_CCACTTGAGCTCATAC	5182711	38	2	BYS	CTRL	VCT
2100042S1-10XSC3_CCCGAAGAGGATATGT	5182711	38	4	BYS	CTRL	VCT
2100042S1-10XSC3_CCCGAAGTCGTGTCAA	5182711	38	4	BYS	CTRL	VCT
2100042S1-10XSC3_CCCTCAACAGAGGACT	5182711	38	9	BYS	CTRL	VCT
2100042S1-10XSC3_CCCTCAATCACCTACC	5182711	38	5	BYS	CTRL	VCT
2100042S1-10XSC3_CCCTTAGAGAAACCAT	5182711	38	9	BYS	CTRL	VCT
2100042S1-10XSC3_CCGAACGCAGCTGAGA	5182711	38	2	BYS	CTRL	VCT
2100042S1-10XSC3_CCGAACGGTGACCTGC	5182711	38	13	BYS	CTRL	SCT
2100042S1-10XSC3_CCGATCTGTTCGATTG	5182711	38	8	BYS	CTRL	VCT
2100042S1-10XSC3_CCGATCTTCATCTATC	5182711	38	9	BYS	CTRL	VCT
2100042S1-10XSC3_CCGGACACAGAACATA	5182711	38	4	BYS	CTRL	VCT
2100042S1-10XSC3_CCGGTAGGTTGCAAGG	5182711	38	4	BYS	CTRL	VCT
2100042S1-10XSC3_CCGGTAGGTTTGCCGG	5182711	38	4	BYS	CTRL	VCT
2100042S1-10XSC3_CCGGTGAAGTCCCAAT	5182711	38	5	BYS	CTRL	VCT
2100042S1-10XSC3_CCGTTCACATCTCAAG	5182711	38	4	BYS	CTRL	VCT
2100042S1-10XSC3_CCGTTCATCACTGTCC	5182711	38	10	BYS	CTRL	VCT
2100042S1-10XSC3_CCTACGTCATAACTCG	5182711	38	4	BYS	CTRL	VCT
2100042S1-10XSC3_CCTATCGCAACCCGCA	5182711	38	4	BYS	CTRL	VCT
2100042S1-10XSC3_CCTATCGGTCATCGCG	5182711	38	4	BYS	CTRL	VCT
2100042S1-10XSC3_CCTCAACGTACAGTAA	5182711	38	8	BYS	CTRL	VCT
2100042S1-10XSC3_CCTCACAAGCGCTTCG	5182711	38	3	BYS	CTRL	VCT
2100042S1-10XSC3_CCTCACACATCCTCAC	5182711	38	9	BYS	CTRL	VCT
2100042S1-10XSC3_CCTCATGGTCAGGAGT	5182711	38	8	BYS	CTRL	VCT
2100042S1-10XSC3_CCTCATGTCCATTCGC	5182711	38	9	BYS	CTRL	VCT
2100042S1-10XSC3_CCTCCAAGTACGATCT	5182711	38	6	BYS	CTRL	EVT
2100042S1-10XSC3_CGAAGGATCATTCGGA	5182711	38	2	BYS	CTRL	VCT
2100042S1-10XSC3_CGACAGCTCCTACAAG	5182711	38	2	BYS	CTRL	VCT
2100042S1-10XSC3_CGAGGAACAAGCGATG	5182711	38	4	BYS	CTRL	VCT
2100042S1-10XSC3_CGAGTGCTCAGCTTGA	5182711	38	4	BYS	CTRL	VCT
2100042S1-10XSC3_CGCAGGTTCTCTGAGA	5182711	38	9	BYS	CTRL	VCT
2100042S1-10XSC3_CGCATAAAGCTAAACA	5182711	38	9	BYS	CTRL	VCT
2100042S1-10XSC3_CGCATAAAGTATTCCG	5182711	38	4	BYS	CTRL	VCT
2100042S1-10XSC3_CGCATAACAACGCCCA	5182711	38	12	BYS	CTRL	SCT
2100042S1-10XSC3_CGCATGGTCTCTTAAC	5182711	38	9	BYS	CTRL	VCT
2100042S1-10XSC3_CGCCATTCAGAACCGA	5182711	38	9	BYS	CTRL	VCT
2100042S1-10XSC3_CGCGTGAAGCCGTCGT	5182711	38	11	BYS	CTRL	VCT
2100042S1-10XSC3_CGGACACCAAGTGGTG	5182711	38	1	BYS	CTRL	VCT
2100042S1-10XSC3_CGGACACGTATCGCAT	5182711	38	4	BYS	CTRL	VCT
2100042S1-10XSC3_CGGACACGTTTCGATG	5182711	38	8	BYS	CTRL	VCT
2100042S1-10XSC3_CGGCAGTAGGGTATAT	5182711	38	2	BYS	CTRL	VCT
2100042S1-10XSC3_CGGGACTTCAAAGGTA	5182711	38	9	BYS	CTRL	VCT
2100042S1-10XSC3_CGGGTCAAGAAACTAC	5182711	38	10	BYS	CTRL	VCT
2100042S1-10XSC3_CGGGTGTAGCCGAATG	5182711	38	11	BYS	CTRL	VCT
2100042S1-10XSC3_CGGGTGTCACCTTCGT	5182711	38	2	BYS	CTRL	VCT
2100042S1-10XSC3_CGGGTGTTCCTACCGT	5182711	38	9	BYS	CTRL	VCT
2100042S1-10XSC3_CGGTCAGCAAGCCATT	5182711	38	12	BYS	CTRL	SCT
2100042S1-10XSC3_CGGTCAGGTGAATAAC	5182711	38	6	BYS	CTRL	EVT
2100042S1-10XSC3_CGTAAGTTCACTCCGT	5182711	38	4	BYS	CTRL	VCT
2100042S1-10XSC3_CGTAGTAAGCATCGAG	5182711	38	6	BYS	CTRL	EVT
2100042S1-10XSC3_CGTAGTAGTTGCTAGT	5182711	38	12	BYS	CTRL	SCT
2100042S1-10XSC3_CGTCCATAGGAAGTGA	5182711	38	9	BYS	CTRL	VCT
2100042S1-10XSC3_CGTCCATCATCATGAC	5182711	38	4	BYS	CTRL	VCT
2100042S1-10XSC3_CGTGATAAGACTCGAG	5182711	38	4	BYS	CTRL	VCT
2100042S1-10XSC3_CGTGATATCTTAGGAC	5182711	38	7	BYS	CTRL	VCTp
2100042S1-10XSC3_CGTGTCTTCATTGCCC	5182711	38	9	BYS	CTRL	VCT
2100042S1-10XSC3_CGTTAGATCATAGCAC	5182711	38	2	BYS	CTRL	VCT
2100042S1-10XSC3_CGTTGGGCAGATCACT	5182711	38	4	BYS	CTRL	VCT
2100042S1-10XSC3_CGTTGGGGTGCTCTTC	5182711	38	9	BYS	CTRL	VCT
2100042S1-10XSC3_CTAAGTGAGAGGACTC	5182711	38	4	BYS	CTRL	VCT
2100042S1-10XSC3_CTACAGAGTCGAATTC	5182711	38	6	BYS	CTRL	EVT
2100042S1-10XSC3_CTACATTTCTGGTTGA	5182711	38	4	BYS	CTRL	VCT
2100042S1-10XSC3_CTACATTTCTTCTGTA	5182711	38	9	BYS	CTRL	VCT
2100042S1-10XSC3_CTACGGGCAGCGAACA	5182711	38	4	BYS	CTRL	VCT
2100042S1-10XSC3_CTACGGGTCAGTGATC	5182711	38	10	BYS	CTRL	VCT
2100042S1-10XSC3_CTACGGGTCCTCAGGG	5182711	38	4	BYS	CTRL	VCT
2100042S1-10XSC3_CTAGGTATCTCTCTAA	5182711	38	9	BYS	CTRL	VCT
2100042S1-10XSC3_CTATAGGTCCTTCAGC	5182711	38	4	BYS	CTRL	VCT
2100042S1-10XSC3_CTATAGGTCGGCTGGT	5182711	38	10	BYS	CTRL	VCT
2100042S1-10XSC3_CTATCCGTCCTGGGAC	5182711	38	10	BYS	CTRL	VCT
2100042S1-10XSC3_CTATCTAAGCATCCTA	5182711	38	9	BYS	CTRL	VCT
2100042S1-10XSC3_CTCAACCCATGACTGT	5182711	38	15	BYS	CTRL	SCT
2100042S1-10XSC3_CTCAGAACAATGACCT	5182711	38	9	BYS	CTRL	VCT
2100042S1-10XSC3_CTCAGGGTCTCTTCAA	5182711	38	9	BYS	CTRL	VCT
2100042S1-10XSC3_CTCATCGAGACTTGTC	5182711	38	9	BYS	CTRL	VCT
2100042S1-10XSC3_CTCATCGAGGCGACAT	5182711	38	9	BYS	CTRL	VCT
2100042S1-10XSC3_CTCATCGTCCACGGGT	5182711	38	9	BYS	CTRL	VCT
2100042S1-10XSC3_CTCCACAGTTCGGCTG	5182711	38	9	BYS	CTRL	VCT
2100042S1-10XSC3_CTCCATGCACAGACGA	5182711	38	4	BYS	CTRL	VCT
2100042S1-10XSC3_CTCCATGTCGTCACCT	5182711	38	9	BYS	CTRL	VCT
2100042S1-10XSC3_CTCCCTCGTTACCTGA	5182711	38	14	BYS	CTRL	VCT
2100042S1-10XSC3_CTCCGATAGTATAGGT	5182711	38	8	BYS	CTRL	VCT
2100042S1-10XSC3_CTCCGATCATTGAGGG	5182711	38	7	BYS	CTRL	VCTp
2100042S1-10XSC3_CTCCGATTCATGCAGT	5182711	38	3	BYS	CTRL	VCT
2100042S1-10XSC3_CTCCTTTCAAGGTCAG	5182711	38	9	BYS	CTRL	VCT
2100042S1-10XSC3_CTCGAGGAGACATCAA	5182711	38	2	BYS	CTRL	VCT
2100042S1-10XSC3_CTCTCGATCATGAGAA	5182711	38	2	BYS	CTRL	VCT
2100042S1-10XSC3_CTGAATGAGCTTCATG	5182711	38	4	BYS	CTRL	VCT
2100042S1-10XSC3_CTGAGGCTCCCAGGCA	5182711	38	9	BYS	CTRL	VCT
2100042S1-10XSC3_CTGATCCCACCATTCC	5182711	38	4	BYS	CTRL	VCT
2100042S1-10XSC3_CTGATCCGTGTCCGTG	5182711	38	13	BYS	CTRL	SCT
2100042S1-10XSC3_CTGATCCTCCCAGCGA	5182711	38	4	BYS	CTRL	VCT
2100042S1-10XSC3_CTGCATCCAGGCGATA	5182711	38	4	BYS	CTRL	VCT
2100042S1-10XSC3_CTGCCATTCGCCCAGA	5182711	38	9	BYS	CTRL	VCT
2100042S1-10XSC3_CTGCGAGTCCTAAACG	5182711	38	9	BYS	CTRL	VCT
2100042S1-10XSC3_CTGCTCATCACGGTCG	5182711	38	9	BYS	CTRL	VCT
2100042S1-10XSC3_CTGGACGGTCAAGGCA	5182711	38	4	BYS	CTRL	VCT
2100042S1-10XSC3_CTGGACGTCCTCTCGA	5182711	38	9	BYS	CTRL	VCT
2100042S1-10XSC3_CTGTCGTGTTCTAAGC	5182711	38	11	BYS	CTRL	VCT
2100042S1-10XSC3_CTGTCGTTCAGCGTCG	5182711	38	4	BYS	CTRL	VCT
2100042S1-10XSC3_CTGTCGTTCTCCGCAT	5182711	38	9	BYS	CTRL	VCT
2100042S1-10XSC3_CTTACCGAGGACTGGT	5182711	38	4	BYS	CTRL	VCT
2100042S1-10XSC3_CTTCAATCACCGTGCA	5182711	38	8	BYS	CTRL	VCT
2100042S1-10XSC3_CTTCCGAGTCGATGCC	5182711	38	9	BYS	CTRL	VCT
2100042S1-10XSC3_CTTCTCTAGATGCCGA	5182711	38	0	BYS	CTRL	VCT
2100042S1-10XSC3_CTTGAGAAGGAACTCG	5182711	38	6	BYS	CTRL	EVT
2100042S1-10XSC3_CTTGAGATCGAGATGG	5182711	38	9	BYS	CTRL	VCT
2100042S1-10XSC3_CTTTCAAGTTCGTAAC	5182711	38	9	BYS	CTRL	VCT
2100042S1-10XSC3_CTTTCGGTCGCCTAGG	5182711	38	4	BYS	CTRL	VCT
2100042S1-10XSC3_GAAACCTTCCGAAATC	5182711	38	6	BYS	CTRL	EVT
2100042S1-10XSC3_GAAATGATCGGAGTGA	5182711	38	4	BYS	CTRL	VCT
2100042S1-10XSC3_GAACACTGTTTACACG	5182711	38	9	BYS	CTRL	VCT
2100042S1-10XSC3_GAACACTTCTGCTCTG	5182711	38	4	BYS	CTRL	VCT
2100042S1-10XSC3_GAACGTTAGAGAATCT	5182711	38	1	BYS	CTRL	VCT
2100042S1-10XSC3_GAACTGTAGTCTGTAC	5182711	38	10	BYS	CTRL	VCT
2100042S1-10XSC3_GAACTGTCAATGAGCG	5182711	38	4	BYS	CTRL	VCT
2100042S1-10XSC3_GAACTGTGTTATGACC	5182711	38	1	BYS	CTRL	VCT
2100042S1-10XSC3_GAAGAATAGTACCGGA	5182711	38	4	BYS	CTRL	VCT
2100042S1-10XSC3_GAAGAATCAACAGTGG	5182711	38	9	BYS	CTRL	VCT
2100042S1-10XSC3_GAAGGGTCAATTGCGT	5182711	38	3	BYS	CTRL	VCT
2100042S1-10XSC3_GAAGTAACATGACCCG	5182711	38	9	BYS	CTRL	VCT
2100042S1-10XSC3_GACACGCGTTCAAACC	5182711	38	6	BYS	CTRL	EVT
2100042S1-10XSC3_GACAGCCCATAATCGC	5182711	38	11	BYS	CTRL	VCT
2100042S1-10XSC3_GACCAATAGGACAGTC	5182711	38	6	BYS	CTRL	EVT
2100042S1-10XSC3_GACCAATCAGGCATGA	5182711	38	2	BYS	CTRL	VCT
2100042S1-10XSC3_GACCCAGTCGTGAGAG	5182711	38	4	BYS	CTRL	VCT
2100042S1-10XSC3_GACCTTCAGCTGTCCG	5182711	38	11	BYS	CTRL	VCT
2100042S1-10XSC3_GACCTTCGTATCCTCC	5182711	38	4	BYS	CTRL	VCT
2100042S1-10XSC3_GACGTTAAGCCGTCGT	5182711	38	6	BYS	CTRL	EVT
2100042S1-10XSC3_GACTATGGTCGCAGTC	5182711	38	9	BYS	CTRL	VCT
2100042S1-10XSC3_GACTCAAGTTTACGAC	5182711	38	9	BYS	CTRL	VCT
2100042S1-10XSC3_GACTTCCGTCTTTCAT	5182711	38	4	BYS	CTRL	VCT
2100042S1-10XSC3_GAGACTTAGAGATGCC	5182711	38	3	BYS	CTRL	VCT
2100042S1-10XSC3_GAGAGGTGTAGAGGAA	5182711	38	10	BYS	CTRL	VCT
2100042S1-10XSC3_GAGATGGAGTGGTGGT	5182711	38	9	BYS	CTRL	VCT
2100042S1-10XSC3_GAGATGGGTACAACGG	5182711	38	8	BYS	CTRL	VCT
2100042S1-10XSC3_GAGATGGGTTCGGGTC	5182711	38	3	BYS	CTRL	VCT
2100042S1-10XSC3_GAGCTGCAGGCCTTCG	5182711	38	4	BYS	CTRL	VCT
2100042S1-10XSC3_GAGTCTAAGCCTAACT	5182711	38	1	BYS	CTRL	VCT
2100042S1-10XSC3_GAGTGTTAGCACGGAT	5182711	38	4	BYS	CTRL	VCT
2100042S1-10XSC3_GAGTGTTTCCGTTGGG	5182711	38	11	BYS	CTRL	VCT
2100042S1-10XSC3_GAGTTACAGATGAAGG	5182711	38	13	BYS	CTRL	SCT
2100042S1-10XSC3_GATCACATCGCTAATG	5182711	38	9	BYS	CTRL	VCT
2100042S1-10XSC3_GATCAGTCACATAGCT	5182711	38	9	BYS	CTRL	VCT
2100042S1-10XSC3_GATCAGTGTAACTTCG	5182711	38	9	BYS	CTRL	VCT
2100042S1-10XSC3_GATCATGCATGGTGGA	5182711	38	9	BYS	CTRL	VCT
2100042S1-10XSC3_GATCATGTCTTTGCTA	5182711	38	15	BYS	CTRL	SCT
2100042S1-10XSC3_GATCGTATCACGTCCT	5182711	38	7	BYS	CTRL	VCTp
2100042S1-10XSC3_GATGACTCAAGCAATA	5182711	38	4	BYS	CTRL	VCT
2100042S1-10XSC3_GATGACTCACTGTGTA	5182711	38	11	BYS	CTRL	VCT
2100042S1-10XSC3_GATGAGGGTGTCCAAT	5182711	38	9	BYS	CTRL	VCT
2100042S1-10XSC3_GATGAGGGTTCGGCTG	5182711	38	4	BYS	CTRL	VCT
2100042S1-10XSC3_GATGCTAAGACCCGCT	5182711	38	8	BYS	CTRL	VCT
2100042S1-10XSC3_GATGCTATCGCCAACG	5182711	38	9	BYS	CTRL	VCT
2100042S1-10XSC3_GATGCTATCGTAGGAG	5182711	38	4	BYS	CTRL	VCT
2100042S1-10XSC3_GATGTTGTCATTACGG	5182711	38	6	BYS	CTRL	EVT
2100042S1-10XSC3_GATTCGATCCGTGGTG	5182711	38	6	BYS	CTRL	EVT
2100042S1-10XSC3_GATTCTTTCATCACCC	5182711	38	9	BYS	CTRL	VCT
2100042S1-10XSC3_GATTCTTTCCACGAAT	5182711	38	8	BYS	CTRL	VCT
2100042S1-10XSC3_GATTCTTTCTCGCCTA	5182711	38	6	BYS	CTRL	EVT
2100042S1-10XSC3_GATTGGTAGGATTCAA	5182711	38	13	BYS	CTRL	SCT
2100042S1-10XSC3_GCACGGTTCCGGCAGT	5182711	38	7	BYS	CTRL	VCTp
2100042S1-10XSC3_GCACGTGGTACTGGGA	5182711	38	9	BYS	CTRL	VCT
2100042S1-10XSC3_GCACTAACAGCATTGT	5182711	38	12	BYS	CTRL	SCT
2100042S1-10XSC3_GCACTAAGTAGACACG	5182711	38	9	BYS	CTRL	VCT
2100042S1-10XSC3_GCACTAATCACTGGGC	5182711	38	2	BYS	CTRL	VCT
2100042S1-10XSC3_GCAGCCAAGCTTTGTG	5182711	38	9	BYS	CTRL	VCT
2100042S1-10XSC3_GCAGCCACACTTGAGT	5182711	38	12	BYS	CTRL	SCT
2100042S1-10XSC3_GCAGGCTAGACCAAGC	5182711	38	10	BYS	CTRL	VCT
2100042S1-10XSC3_GCATCGGTCGGAGCAA	5182711	38	6	BYS	CTRL	EVT
2100042S1-10XSC3_GCCAACGTCTTTCAGT	5182711	38	5	BYS	CTRL	VCT
2100042S1-10XSC3_GCCAGGTTCCGCCTAT	5182711	38	7	BYS	CTRL	VCTp
2100042S1-10XSC3_GCCCGAAAGCTCTATG	5182711	38	11	BYS	CTRL	VCT
2100042S1-10XSC3_GCCGATGAGAGCAGAA	5182711	38	8	BYS	CTRL	VCT
2100042S1-10XSC3_GCGAGAATCCTAGCTC	5182711	38	8	BYS	CTRL	VCT
2100042S1-10XSC3_GCGGAAATCTCGAACA	5182711	38	9	BYS	CTRL	VCT
2100042S1-10XSC3_GCGTTTCCACCCTTGT	5182711	38	6	BYS	CTRL	EVT
2100042S1-10XSC3_GCGTTTCCAGAGACTG	5182711	38	9	BYS	CTRL	VCT
2100042S1-10XSC3_GCTACCTCACAAGCCC	5182711	38	9	BYS	CTRL	VCT
2100042S1-10XSC3_GCTGAATTCCATCGTC	5182711	38	4	BYS	CTRL	VCT
2100042S1-10XSC3_GCTGGGTAGTTGGAAT	5182711	38	9	BYS	CTRL	VCT
2100042S1-10XSC3_GCTGGGTTCGAACACT	5182711	38	4	BYS	CTRL	VCT
2100042S1-10XSC3_GCTTCACGTTCCGCTT	5182711	38	9	BYS	CTRL	VCT
2100042S1-10XSC3_GCTTGGGAGATAGGGA	5182711	38	10	BYS	CTRL	VCT
2100042S1-10XSC3_GGAACCCGTGCTGTCG	5182711	38	9	BYS	CTRL	VCT
2100042S1-10XSC3_GGAAGTGAGGAATGTT	5182711	38	4	BYS	CTRL	VCT
2100042S1-10XSC3_GGAAGTGGTCTGATAC	5182711	38	6	BYS	CTRL	EVT
2100042S1-10XSC3_GGAATGGAGCGGCTCT	5182711	38	9	BYS	CTRL	VCT
2100042S1-10XSC3_GGAGAACAGGACGGAG	5182711	38	8	BYS	CTRL	VCT
2100042S1-10XSC3_GGAGAACCACGTCGTG	5182711	38	3	BYS	CTRL	VCT
2100042S1-10XSC3_GGAGATGGTGCACAAG	5182711	38	4	BYS	CTRL	VCT
2100042S1-10XSC3_GGAGGATAGCTTGTGT	5182711	38	4	BYS	CTRL	VCT
2100042S1-10XSC3_GGAGGATTCCACACCT	5182711	38	3	BYS	CTRL	VCT
2100042S1-10XSC3_GGAGGTAGTAGACGGT	5182711	38	10	BYS	CTRL	VCT
2100042S1-10XSC3_GGATCTAAGTCTCGTA	5182711	38	9	BYS	CTRL	VCT
2100042S1-10XSC3_GGCACGTGTTACCTGA	5182711	38	3	BYS	CTRL	VCT
2100042S1-10XSC3_GGCTTTCCATCTATCT	5182711	38	2	BYS	CTRL	VCT
2100042S1-10XSC3_GGCTTTCGTCCACGCA	5182711	38	11	BYS	CTRL	VCT
2100042S1-10XSC3_GGCTTTCGTGTTATCG	5182711	38	4	BYS	CTRL	VCT
2100042S1-10XSC3_GGGACCTGTGGCTTGC	5182711	38	9	BYS	CTRL	VCT
2100042S1-10XSC3_GGGACCTTCACTGAAC	5182711	38	10	BYS	CTRL	VCT
2100042S1-10XSC3_GGGACCTTCCCTCGAT	5182711	38	9	BYS	CTRL	VCT
2100042S1-10XSC3_GGGATCCTCGACCTAA	5182711	38	9	BYS	CTRL	VCT
2100042S1-10XSC3_GGGATGAAGACCACGA	5182711	38	10	BYS	CTRL	VCT
2100042S1-10XSC3_GGGCCATGTCTGTGTA	5182711	38	4	BYS	CTRL	VCT
2100042S1-10XSC3_GGGCCATTCTACTGAG	5182711	38	9	BYS	CTRL	VCT
2100042S1-10XSC3_GGGCTACAGACGACGT	5182711	38	6	BYS	CTRL	EVT
2100042S1-10XSC3_GGGCTCAGTGGCTGCT	5182711	38	0	BYS	CTRL	VCT
2100042S1-10XSC3_GGGTAGACATCCGCGA	5182711	38	9	BYS	CTRL	VCT
2100042S1-10XSC3_GGGTATTAGGAGCAAA	5182711	38	0	BYS	CTRL	VCT
2100042S1-10XSC3_GGGTCACTCCAACTGA	5182711	38	4	BYS	CTRL	VCT
2100042S1-10XSC3_GGGTCTGTCATGCCGG	5182711	38	9	BYS	CTRL	VCT
2100042S1-10XSC3_GGGTTATGTAATTGGA	5182711	38	8	BYS	CTRL	VCT
2100042S1-10XSC3_GGGTTTAGTAACATCC	5182711	38	3	BYS	CTRL	VCT
2100042S1-10XSC3_GGTAACTCAAGCACCC	5182711	38	11	BYS	CTRL	VCT
2100042S1-10XSC3_GGTAATCCAAAGAACT	5182711	38	4	BYS	CTRL	VCT
2100042S1-10XSC3_GGTAATCCACAGTCGC	5182711	38	10	BYS	CTRL	VCT
2100042S1-10XSC3_GGTAATCGTAAGTTGA	5182711	38	4	BYS	CTRL	VCT
2100042S1-10XSC3_GGTAGAGAGTACTGTC	5182711	38	6	BYS	CTRL	EVT
2100042S1-10XSC3_GGTAGAGCAACGAGGT	5182711	38	5	BYS	CTRL	VCT
2100042S1-10XSC3_GGTCACGGTACCCGAC	5182711	38	10	BYS	CTRL	VCT
2100042S1-10XSC3_GGTGAAGAGACGGTCA	5182711	38	9	BYS	CTRL	VCT
2100042S1-10XSC3_GGTGAAGAGTCAGCCC	5182711	38	4	BYS	CTRL	VCT
2100042S1-10XSC3_GGTGGCTGTACCTTCC	5182711	38	9	BYS	CTRL	VCT
2100042S1-10XSC3_GGTTAACAGTAGCATA	5182711	38	10	BYS	CTRL	VCT
2100042S1-10XSC3_GGTTAACTCACTCACC	5182711	38	1	BYS	CTRL	VCT
2100042S1-10XSC3_GGTTCTCAGCCTCCAG	5182711	38	3	BYS	CTRL	VCT
2100042S1-10XSC3_GGTTCTCGTTCCGCAG	5182711	38	15	BYS	CTRL	SCT
2100042S1-10XSC3_GGTTGTATCACTCTTA	5182711	38	10	BYS	CTRL	VCT
2100042S1-10XSC3_GTAACACGTTCGTACA	5182711	38	2	BYS	CTRL	VCT
2100042S1-10XSC3_GTAAGTCAGCACAAAT	5182711	38	4	BYS	CTRL	VCT
2100042S1-10XSC3_GTAAGTCTCGTACACA	5182711	38	9	BYS	CTRL	VCT
2100042S1-10XSC3_GTAATGCTCAACCGAT	5182711	38	9	BYS	CTRL	VCT
2100042S1-10XSC3_GTACAACCATCCGCGA	5182711	38	8	BYS	CTRL	VCT
2100042S1-10XSC3_GTAGATCAGCAGCAGT	5182711	38	7	BYS	CTRL	VCTp
2100042S1-10XSC3_GTAGCTATCACATACG	5182711	38	9	BYS	CTRL	VCT
2100042S1-10XSC3_GTAGCTATCTCAACGA	5182711	38	9	BYS	CTRL	VCT
2100042S1-10XSC3_GTAGGTTCAAGCGCTC	5182711	38	9	BYS	CTRL	VCT
2100042S1-10XSC3_GTAGTACAGTTGTCGT	5182711	38	4	BYS	CTRL	VCT
2100042S1-10XSC3_GTATTGGAGAATCGAT	5182711	38	4	BYS	CTRL	VCT
2100042S1-10XSC3_GTATTGGTCTGGTGCG	5182711	38	10	BYS	CTRL	VCT
2100042S1-10XSC3_GTCAAACAGGTTGGAC	5182711	38	6	BYS	CTRL	EVT
2100042S1-10XSC3_GTCAAACCACAACCGC	5182711	38	9	BYS	CTRL	VCT
2100042S1-10XSC3_GTCAGCGGTGTAACGG	5182711	38	9	BYS	CTRL	VCT
2100042S1-10XSC3_GTCATTTCAGAACATA	5182711	38	4	BYS	CTRL	VCT
2100042S1-10XSC3_GTCATTTGTTTCCAAG	5182711	38	2	BYS	CTRL	VCT
2100042S1-10XSC3_GTCCACTCACCCTCTA	5182711	38	3	BYS	CTRL	VCT
2100042S1-10XSC3_GTCGAATTCAACCGAT	5182711	38	12	BYS	CTRL	SCT
2100042S1-10XSC3_GTCGAATTCTCGTCGT	5182711	38	4	BYS	CTRL	VCT
2100042S1-10XSC3_GTCGCGATCCGTGGCA	5182711	38	9	BYS	CTRL	VCT
2100042S1-10XSC3_GTCGTAAAGCGCCTTG	5182711	38	4	BYS	CTRL	VCT
2100042S1-10XSC3_GTCGTTCCACAAATCC	5182711	38	9	BYS	CTRL	VCT
2100042S1-10XSC3_GTCGTTCGTGTGATGG	5182711	38	1	BYS	CTRL	VCT
2100042S1-10XSC3_GTCTTTAAGCCTCATA	5182711	38	11	BYS	CTRL	VCT
2100042S1-10XSC3_GTCTTTATCTTCGATT	5182711	38	6	BYS	CTRL	EVT
2100042S1-10XSC3_GTGACGCTCACCATCC	5182711	38	7	BYS	CTRL	VCTp
2100042S1-10XSC3_GTGAGCCTCGATTTCT	5182711	38	9	BYS	CTRL	VCT
2100042S1-10XSC3_GTGAGTTAGCAACCAG	5182711	38	5	BYS	CTRL	VCT
2100042S1-10XSC3_GTGATGTCAGGCACAA	5182711	38	3	BYS	CTRL	VCT
2100042S1-10XSC3_GTGCGTGCAGGTCTCG	5182711	38	3	BYS	CTRL	VCT
2100042S1-10XSC3_GTGCTGGAGGACGCAT	5182711	38	8	BYS	CTRL	VCT
2100042S1-10XSC3_GTGCTTCGTATCCTCC	5182711	38	4	BYS	CTRL	VCT
2100042S1-10XSC3_GTGGAAGAGGGCTGAT	5182711	38	9	BYS	CTRL	VCT
2100042S1-10XSC3_GTGGAGACAAGAAATC	5182711	38	4	BYS	CTRL	VCT
2100042S1-10XSC3_GTGGCGTGTCTTCATT	5182711	38	11	BYS	CTRL	VCT
2100042S1-10XSC3_GTGGTTAAGATGAATC	5182711	38	9	BYS	CTRL	VCT
2100042S1-10XSC3_GTGGTTACATGTTACG	5182711	38	15	BYS	CTRL	SCT
2100042S1-10XSC3_GTGTAACAGCTTTGTG	5182711	38	1	BYS	CTRL	VCT
2100042S1-10XSC3_GTGTAACCAACACGTT	5182711	38	4	BYS	CTRL	VCT
2100042S1-10XSC3_GTGTCCTAGAATCGTA	5182711	38	16	BYS	CTRL	SCT
2100042S1-10XSC3_GTGTCCTAGTGAGGTC	5182711	38	9	BYS	CTRL	VCT
2100042S1-10XSC3_GTGTGGCTCCTGTTAT	5182711	38	11	BYS	CTRL	VCT
2100042S1-10XSC3_GTGTTAGAGAAGCTGC	5182711	38	9	BYS	CTRL	VCT
2100042S1-10XSC3_GTGTTCCTCATCACCC	5182711	38	2	BYS	CTRL	VCT
2100042S1-10XSC3_GTTACAGTCCTATTTG	5182711	38	10	BYS	CTRL	VCT
2100042S1-10XSC3_GTTACCCCAGCTGTAT	5182711	38	9	BYS	CTRL	VCT
2100042S1-10XSC3_GTTACGACAACACGTT	5182711	38	16	BYS	CTRL	SCT
2100042S1-10XSC3_GTTAGACCAAGAGATT	5182711	38	4	BYS	CTRL	VCT
2100042S1-10XSC3_GTTAGTGGTCCGGACT	5182711	38	0	BYS	CTRL	VCT
2100042S1-10XSC3_GTTCCGTAGAGCATTA	5182711	38	10	BYS	CTRL	VCT
2100042S1-10XSC3_GTTCCGTTCCTTATAC	5182711	38	9	BYS	CTRL	VCT
2100042S1-10XSC3_GTTCGCTAGCGGTAGT	5182711	38	2	BYS	CTRL	VCT
2100042S1-10XSC3_GTTCTATAGGGCTTCC	5182711	38	10	BYS	CTRL	VCT
2100042S1-10XSC3_GTTGAACCAGAATGTA	5182711	38	1	BYS	CTRL	VCT
2100042S1-10XSC3_GTTGTAGGTCAGTCCG	5182711	38	9	BYS	CTRL	VCT
2100042S1-10XSC3_GTTGTAGTCTTCCTAA	5182711	38	11	BYS	CTRL	VCT
2100042S1-10XSC3_GTTTACTAGACGCTCC	5182711	38	9	BYS	CTRL	VCT
2100042S1-10XSC3_GTTTGGATCTGGACTA	5182711	38	2	BYS	CTRL	VCT
2100042S1-10XSC3_TAACACGGTGAATATG	5182711	38	9	BYS	CTRL	VCT
2100042S1-10XSC3_TAACGACGTGCTCTTC	5182711	38	9	BYS	CTRL	VCT
2100042S1-10XSC3_TAAGCGTAGCTAGCCC	5182711	38	7	BYS	CTRL	VCTp
2100042S1-10XSC3_TAAGCGTAGGAGCAAA	5182711	38	4	BYS	CTRL	VCT
2100042S1-10XSC3_TAATCTCCAGTTCTAG	5182711	38	9	BYS	CTRL	VCT
2100042S1-10XSC3_TAATTCCGTGATTAGA	5182711	38	11	BYS	CTRL	VCT
2100042S1-10XSC3_TACACCCGTATTCTCT	5182711	38	4	BYS	CTRL	VCT
2100042S1-10XSC3_TACACCCGTGAGGAAA	5182711	38	2	BYS	CTRL	VCT
2100042S1-10XSC3_TACCCACGTCCCGTGA	5182711	38	9	BYS	CTRL	VCT
2100042S1-10XSC3_TACCCACTCGATTGAC	5182711	38	9	BYS	CTRL	VCT
2100042S1-10XSC3_TACCGAAGTTTACCAG	5182711	38	9	BYS	CTRL	VCT
2100042S1-10XSC3_TACCGAATCAAGTTGC	5182711	38	9	BYS	CTRL	VCT
2100042S1-10XSC3_TACCTGCTCTCTGCCA	5182711	38	10	BYS	CTRL	VCT
2100042S1-10XSC3_TACGCTCAGTCGAAAT	5182711	38	11	BYS	CTRL	VCT
2100042S1-10XSC3_TACGGGCCATGTGCTA	5182711	38	5	BYS	CTRL	VCT
2100042S1-10XSC3_TACGGGCGTACAGAGC	5182711	38	4	BYS	CTRL	VCT
2100042S1-10XSC3_TACGGTACACTACGGC	5182711	38	6	BYS	CTRL	EVT
2100042S1-10XSC3_TACGTCCTCCTCAGGG	5182711	38	3	BYS	CTRL	VCT
2100042S1-10XSC3_TACTTCACAGCGTTTA	5182711	38	3	BYS	CTRL	VCT
2100042S1-10XSC3_TACTTGTGTCGCGTTG	5182711	38	10	BYS	CTRL	VCT
2100042S1-10XSC3_TAGACCATCTCGCTCA	5182711	38	11	BYS	CTRL	VCT
2100042S1-10XSC3_TAGATCGCAACAACAA	5182711	38	2	BYS	CTRL	VCT
2100042S1-10XSC3_TAGCACACAGGCTCTG	5182711	38	2	BYS	CTRL	VCT
2100042S1-10XSC3_TAGTGCAAGCGACTGA	5182711	38	11	BYS	CTRL	VCT
2100042S1-10XSC3_TATACCTAGTAAGACT	5182711	38	6	BYS	CTRL	EVT
2100042S1-10XSC3_TATACCTAGTCTCCTC	5182711	38	2	BYS	CTRL	VCT
2100042S1-10XSC3_TATACCTGTGTTAACC	5182711	38	9	BYS	CTRL	VCT
2100042S1-10XSC3_TATCAGGCAACCAGAG	5182711	38	4	BYS	CTRL	VCT
2100042S1-10XSC3_TATCAGGTCAAGCCTA	5182711	38	0	BYS	CTRL	VCT
2100042S1-10XSC3_TATCAGGTCTCAACGA	5182711	38	1	BYS	CTRL	VCT
2100042S1-10XSC3_TCAAGCACACAAACGG	5182711	38	8	BYS	CTRL	VCT
2100042S1-10XSC3_TCAAGCATCCACGTAA	5182711	38	8	BYS	CTRL	VCT
2100042S1-10XSC3_TCAAGTGCAGACCATT	5182711	38	4	BYS	CTRL	VCT
2100042S1-10XSC3_TCAAGTGCATGTGGTT	5182711	38	1	BYS	CTRL	VCT
2100042S1-10XSC3_TCAATCTGTGACTGAG	5182711	38	11	BYS	CTRL	VCT
2100042S1-10XSC3_TCACAAGTCTGGCCTT	5182711	38	9	BYS	CTRL	VCT
2100042S1-10XSC3_TCACTATCACTTCATT	5182711	38	6	BYS	CTRL	EVT
2100042S1-10XSC3_TCAGCAAAGAAGTGTT	5182711	38	9	BYS	CTRL	VCT
2100042S1-10XSC3_TCAGCAAAGCAATAGT	5182711	38	13	BYS	CTRL	SCT
2100042S1-10XSC3_TCAGCAACACCTATCC	5182711	38	4	BYS	CTRL	VCT
2100042S1-10XSC3_TCAGCAATCGATTGAC	5182711	38	10	BYS	CTRL	VCT
2100042S1-10XSC3_TCAGGGCAGGCCTGCT	5182711	38	4	BYS	CTRL	VCT
2100042S1-10XSC3_TCAGGTACACGTTCGG	5182711	38	4	BYS	CTRL	VCT
2100042S1-10XSC3_TCAGGTAGTAAGGAGA	5182711	38	10	BYS	CTRL	VCT
2100042S1-10XSC3_TCAGGTATCCTGCCAT	5182711	38	9	BYS	CTRL	VCT
2100042S1-10XSC3_TCAGTCCGTCGTTGCG	5182711	38	11	BYS	CTRL	VCT
2100042S1-10XSC3_TCAGTCCTCATGCATG	5182711	38	2	BYS	CTRL	VCT
2100042S1-10XSC3_TCAGTGAAGCTAGCCC	5182711	38	11	BYS	CTRL	VCT
2100042S1-10XSC3_TCATCATAGCGGATCA	5182711	38	2	BYS	CTRL	VCT
2100042S1-10XSC3_TCATGCCTCATGCGGC	5182711	38	11	BYS	CTRL	VCT
2100042S1-10XSC3_TCATTGTCACGACGTC	5182711	38	8	BYS	CTRL	VCT
2100042S1-10XSC3_TCCACCAGTCGTTGCG	5182711	38	6	BYS	CTRL	EVT
2100042S1-10XSC3_TCCACCAGTGGCTTGC	5182711	38	4	BYS	CTRL	VCT
2100042S1-10XSC3_TCCACGTAGCTGTTCA	5182711	38	9	BYS	CTRL	VCT
2100042S1-10XSC3_TCCATGCGTTAGAAAC	5182711	38	10	BYS	CTRL	VCT
2100042S1-10XSC3_TCCATGCTCATTCCTA	5182711	38	3	BYS	CTRL	VCT
2100042S1-10XSC3_TCCCACAGTACCCAGC	5182711	38	9	BYS	CTRL	VCT
2100042S1-10XSC3_TCCCAGTTCACTGGGC	5182711	38	6	BYS	CTRL	EVT
2100042S1-10XSC3_TCCCATGGTATACGGG	5182711	38	1	BYS	CTRL	VCT
2100042S1-10XSC3_TCCGAAATCCGTAATG	5182711	38	9	BYS	CTRL	VCT
2100042S1-10XSC3_TCCTAATTCCACAAGT	5182711	38	9	BYS	CTRL	VCT
2100042S1-10XSC3_TCCTCGATCGACATAC	5182711	38	9	BYS	CTRL	VCT
2100042S1-10XSC3_TCCTGCAGTGCGAACA	5182711	38	11	BYS	CTRL	VCT
2100042S1-10XSC3_TCCTTTCTCGTAATGC	5182711	38	9	BYS	CTRL	VCT
2100042S1-10XSC3_TCGAACATCGGTGCAC	5182711	38	9	BYS	CTRL	VCT
2100042S1-10XSC3_TCGAAGTAGAGGTCGT	5182711	38	4	BYS	CTRL	VCT
2100042S1-10XSC3_TCGACCTGTCTGTCAA	5182711	38	9	BYS	CTRL	VCT
2100042S1-10XSC3_TCGACGGGTGACTATC	5182711	38	6	BYS	CTRL	EVT
2100042S1-10XSC3_TCGACGGTCCTCTTTC	5182711	38	9	BYS	CTRL	VCT
2100042S1-10XSC3_TCGATTTCAAATAAGC	5182711	38	6	BYS	CTRL	EVT
2100042S1-10XSC3_TCGATTTTCTCCTGAC	5182711	38	9	BYS	CTRL	VCT
2100042S1-10XSC3_TCGCACTCACGAGGAT	5182711	38	9	BYS	CTRL	VCT
2100042S1-10XSC3_TCGCAGGAGCGGGTTA	5182711	38	9	BYS	CTRL	VCT
2100042S1-10XSC3_TCGCAGGCAGTATACC	5182711	38	4	BYS	CTRL	VCT
2100042S1-10XSC3_TCGCTCACAAACGTGG	5182711	38	12	BYS	CTRL	SCT
2100042S1-10XSC3_TCGCTCAGTGTGGTCC	5182711	38	8	BYS	CTRL	VCT
2100042S1-10XSC3_TCGCTTGCAAGAGATT	5182711	38	13	BYS	CTRL	SCT
2100042S1-10XSC3_TCGCTTGGTAGTGGCA	5182711	38	6	BYS	CTRL	EVT
2100042S1-10XSC3_TCGCTTGGTGTTAAAG	5182711	38	2	BYS	CTRL	VCT
2100042S1-10XSC3_TCGCTTGTCTAATTCC	5182711	38	2	BYS	CTRL	VCT
2100042S1-10XSC3_TCGGATAAGCTAGAGC	5182711	38	9	BYS	CTRL	VCT
2100042S1-10XSC3_TCGGGACCAGCGCTTG	5182711	38	7	BYS	CTRL	VCTp
2100042S1-10XSC3_TCGGGTGCATCCAATG	5182711	38	9	BYS	CTRL	VCT
2100042S1-10XSC3_TCGGGTGGTTTACTTC	5182711	38	9	BYS	CTRL	VCT
2100042S1-10XSC3_TCGGTCTTCTGCACCT	5182711	38	8	BYS	CTRL	VCT
2100042S1-10XSC3_TCGTAGATCGTTCCTG	5182711	38	9	BYS	CTRL	VCT
2100042S1-10XSC3_TCGTCCAGTAATCAGA	5182711	38	9	BYS	CTRL	VCT
2100042S1-10XSC3_TCGTGGGAGCCAAGGT	5182711	38	13	BYS	CTRL	SCT
2100042S1-10XSC3_TCTACATTCAAAGACA	5182711	38	9	BYS	CTRL	VCT
2100042S1-10XSC3_TCTACCGTCTGGAAGG	5182711	38	4	BYS	CTRL	VCT
2100042S1-10XSC3_TCTCACGCACTATCCC	5182711	38	2	BYS	CTRL	VCT
2100042S1-10XSC3_TCTCCGATCCTAGCCT	5182711	38	9	BYS	CTRL	VCT
2100042S1-10XSC3_TCTCTGGTCTTGCAAG	5182711	38	10	BYS	CTRL	VCT
2100042S1-10XSC3_TCTGCCAGTACGAGTG	5182711	38	2	BYS	CTRL	VCT
2100042S1-10XSC3_TCTGCCAGTATCCTTT	5182711	38	4	BYS	CTRL	VCT
2100042S1-10XSC3_TCTGGCTTCGCCAGTG	5182711	38	10	BYS	CTRL	VCT
2100042S1-10XSC3_TCTGGCTTCTGGGTCG	5182711	38	9	BYS	CTRL	VCT
2100042S1-10XSC3_TCTTAGTCACCATAAC	5182711	38	9	BYS	CTRL	VCT
2100042S1-10XSC3_TCTTGCGTCTAAGCCA	5182711	38	7	BYS	CTRL	VCTp
2100042S1-10XSC3_TGAATGCCACTACTTT	5182711	38	1	BYS	CTRL	VCT
2100042S1-10XSC3_TGAATGCGTGAGCTCC	5182711	38	7	BYS	CTRL	VCTp
2100042S1-10XSC3_TGACTCCAGATGCTTC	5182711	38	8	BYS	CTRL	VCT
2100042S1-10XSC3_TGACTCCTCGAGAGAC	5182711	38	12	BYS	CTRL	SCT
2100042S1-10XSC3_TGAGGAGAGTTGCGAG	5182711	38	5	BYS	CTRL	VCT
2100042S1-10XSC3_TGAGGAGGTTCTCCTG	5182711	38	8	BYS	CTRL	VCT
2100042S1-10XSC3_TGAGGAGTCGCAATGT	5182711	38	0	BYS	CTRL	VCT
2100042S1-10XSC3_TGAGTCAAGAATTCAG	5182711	38	4	BYS	CTRL	VCT
2100042S1-10XSC3_TGATCAGGTGACTGTT	5182711	38	9	BYS	CTRL	VCT
2100042S1-10XSC3_TGATGGTCACTCCTTG	5182711	38	4	BYS	CTRL	VCT
2100042S1-10XSC3_TGATGGTCAGTCCCGA	5182711	38	4	BYS	CTRL	VCT
2100042S1-10XSC3_TGATTCTAGAGAGGGC	5182711	38	8	BYS	CTRL	VCT
2100042S1-10XSC3_TGATTCTAGTATGTAG	5182711	38	6	BYS	CTRL	EVT
2100042S1-10XSC3_TGATTTCGTCGGATTT	5182711	38	6	BYS	CTRL	EVT
2100042S1-10XSC3_TGATTTCTCTTGAACG	5182711	38	9	BYS	CTRL	VCT
2100042S1-10XSC3_TGCACGGAGTCCTGTA	5182711	38	6	BYS	CTRL	EVT
2100042S1-10XSC3_TGCACGGCACAATGCT	5182711	38	9	BYS	CTRL	VCT
2100042S1-10XSC3_TGCAGTAGTGATACCT	5182711	38	9	BYS	CTRL	VCT
2100042S1-10XSC3_TGCGACGCATGCCGGT	5182711	38	4	BYS	CTRL	VCT
2100042S1-10XSC3_TGCGACGGTGACACAG	5182711	38	9	BYS	CTRL	VCT
2100042S1-10XSC3_TGCGGCATCAAGCCCG	5182711	38	9	BYS	CTRL	VCT
2100042S1-10XSC3_TGCTCCACAGCTCGGT	5182711	38	2	BYS	CTRL	VCT
2100042S1-10XSC3_TGCTCGTCAGGTGTGA	5182711	38	9	BYS	CTRL	VCT
2100042S1-10XSC3_TGCTGAAAGCTTACGT	5182711	38	9	BYS	CTRL	VCT
2100042S1-10XSC3_TGCTGAAAGGATTTCC	5182711	38	6	BYS	CTRL	EVT
2100042S1-10XSC3_TGCTGAAAGTTGTACC	5182711	38	9	BYS	CTRL	VCT
2100042S1-10XSC3_TGGGATTAGGGTACGT	5182711	38	0	BYS	CTRL	VCT
2100042S1-10XSC3_TGGGATTGTGACACAG	5182711	38	4	BYS	CTRL	VCT
2100042S1-10XSC3_TGGGCGTTCAAAGAAC	5182711	38	9	BYS	CTRL	VCT
2100042S1-10XSC3_TGGGCTGGTCCAGAAG	5182711	38	11	BYS	CTRL	VCT
2100042S1-10XSC3_TGGGTTATCCTGTACC	5182711	38	9	BYS	CTRL	VCT
2100042S1-10XSC3_TGGTAGTGTCTCAGAT	5182711	38	4	BYS	CTRL	VCT
2100042S1-10XSC3_TGGTGATTCCTGTAGA	5182711	38	2	BYS	CTRL	VCT
2100042S1-10XSC3_TGTAAGCTCAAGCCAT	5182711	38	0	BYS	CTRL	VCT
2100042S1-10XSC3_TGTACAGAGATCGCTT	5182711	38	4	BYS	CTRL	VCT
2100042S1-10XSC3_TGTCCCACAAGGGCAT	5182711	38	4	BYS	CTRL	VCT
2100042S1-10XSC3_TGTCCCAGTTCTTCAT	5182711	38	1	BYS	CTRL	VCT
2100042S1-10XSC3_TGTCCTGTCGCATTAG	5182711	38	2	BYS	CTRL	VCT
2100042S1-10XSC3_TGTGAGTTCGAGATAA	5182711	38	4	BYS	CTRL	VCT
2100042S1-10XSC3_TGTGTGAGTATCGCTA	5182711	38	4	BYS	CTRL	VCT
2100042S1-10XSC3_TGTTCATCAGTCCCGA	5182711	38	13	BYS	CTRL	SCT
2100042S1-10XSC3_TGTTCTATCTGTTCAT	5182711	38	4	BYS	CTRL	VCT
2100042S1-10XSC3_TGTTGGACAACCGTGC	5182711	38	9	BYS	CTRL	VCT
2100042S1-10XSC3_TTACCATAGATCGACG	5182711	38	4	BYS	CTRL	VCT
2100042S1-10XSC3_TTACGCCGTGGTGATG	5182711	38	9	BYS	CTRL	VCT
2100042S1-10XSC3_TTACGTTAGGAATCGC	5182711	38	4	BYS	CTRL	VCT
2100042S1-10XSC3_TTACGTTTCTCGTGAA	5182711	38	9	BYS	CTRL	VCT
2100042S1-10XSC3_TTACGTTTCTTTCTAG	5182711	38	4	BYS	CTRL	VCT
2100042S1-10XSC3_TTACTGTCAACCGCCA	5182711	38	9	BYS	CTRL	VCT
2100042S1-10XSC3_TTAGGCAGTAGAGCTG	5182711	38	10	BYS	CTRL	VCT
2100042S1-10XSC3_TTAGGGTAGGGTGAGG	5182711	38	5	BYS	CTRL	VCT
2100042S1-10XSC3_TTAGTCTTCCCGTTCA	5182711	38	11	BYS	CTRL	VCT
2100042S1-10XSC3_TTATTGCTCCTGCCAT	5182711	38	6	BYS	CTRL	EVT
2100042S1-10XSC3_TTCAATCAGCTCCACG	5182711	38	0	BYS	CTRL	VCT
2100042S1-10XSC3_TTCCAATGTGGATCAG	5182711	38	2	BYS	CTRL	VCT
2100042S1-10XSC3_TTCCGGTAGAACCCGA	5182711	38	12	BYS	CTRL	SCT
2100042S1-10XSC3_TTCCGGTTCATAAGGA	5182711	38	9	BYS	CTRL	VCT
2100042S1-10XSC3_TTCGCTGAGCCACCGT	5182711	38	9	BYS	CTRL	VCT
2100042S1-10XSC3_TTCTGTAAGTTCTCTT	5182711	38	4	BYS	CTRL	VCT
2100042S1-10XSC3_TTCTTGATCTGAGTCA	5182711	38	11	BYS	CTRL	VCT
2100042S1-10XSC3_TTGAACGGTCAGTTTG	5182711	38	10	BYS	CTRL	VCT
2100042S1-10XSC3_TTGCCTGTCGAGGCAA	5182711	38	9	BYS	CTRL	VCT
2100042S1-10XSC3_TTGGATGAGGTACAAT	5182711	38	4	BYS	CTRL	VCT
2100042S1-10XSC3_TTGGATGTCCACTTCG	5182711	38	10	BYS	CTRL	VCT
2100042S1-10XSC3_TTGGGATAGGCCTTGC	5182711	38	9	BYS	CTRL	VCT
2100042S1-10XSC3_TTGGGATTCTCATGGA	5182711	38	9	BYS	CTRL	VCT
2100042S1-10XSC3_TTGGGCGTCCTGGCTT	5182711	38	7	BYS	CTRL	VCTp
2100042S1-10XSC3_TTGGTTTAGGCGAACT	5182711	38	6	BYS	CTRL	EVT
2100042S1-10XSC3_TTGTGGAAGGTCACTT	5182711	38	12	BYS	CTRL	SCT
2100042S1-10XSC3_TTGTGGACAGCTGTGC	5182711	38	9	BYS	CTRL	VCT
2100042S1-10XSC3_TTGTGTTTCTTCGGTC	5182711	38	0	BYS	CTRL	VCT
2100042S1-10XSC3_TTTACGTTCTGCTAGA	5182711	38	9	BYS	CTRL	VCT
2100042S1-10XSC3_TTTACTGAGTTGCTGT	5182711	38	7	BYS	CTRL	VCTp
2100042S1-10XSC3_TTTACTGCAAGCGAAC	5182711	38	3	BYS	CTRL	VCT
2100042S1-10XSC3_TTTATGCAGCATACTC	5182711	38	9	BYS	CTRL	VCT
2100042S1-10XSC3_TTTATGCCACTTCATT	5182711	38	6	BYS	CTRL	EVT
2100042S1-10XSC3_TTTCACACAGGTTCAT	5182711	38	12	BYS	CTRL	SCT
2100042S1-10XSC3_TTTCAGTTCAAGCCAT	5182711	38	8	BYS	CTRL	VCT
2100042S1-10XSC3_TTTCATGTCTTTCGAT	5182711	38	6	BYS	CTRL	EVT
2100042S1-10XSC3_TTTGACTGTACACGTT	5182711	38	4	BYS	CTRL	VCT
2100042S1-10XSC3_TTTGATCGTTTGTTGG	5182711	38	8	BYS	CTRL	VCT
2100042S1-10XSC3_TTTGGAGGTGTCTTCC	5182711	38	6	BYS	CTRL	EVT
2100042S1-10XSC3_TTTGGAGTCACGGACC	5182711	38	9	BYS	CTRL	VCT
2100042S1-10XSC3_TTTGGAGTCCCAAGCG	5182711	38	12	BYS	CTRL	SCT
2100042S2-10XSC3_AAACCCAAGCGCCCAT	5182711	38	12	BYS	CTRL	SCT
2100042S2-10XSC3_AAACCCATCCGTGCGA	5182711	38	3	BYS	CTRL	VCT
2100042S2-10XSC3_AAACGAACAACGTATC	5182711	38	7	BYS	CTRL	VCTp
2100042S2-10XSC3_AAACGCTAGCAAGTGC	5182711	38	2	BYS	CTRL	VCT
2100042S2-10XSC3_AAACGCTTCGAATGCT	5182711	38	9	BYS	CTRL	VCT
2100042S2-10XSC3_AAACGCTTCTGTTGGA	5182711	38	6	BYS	CTRL	EVT
2100042S2-10XSC3_AAAGAACAGTATTAGG	5182711	38	12	BYS	CTRL	SCT
2100042S2-10XSC3_AAAGGTACACAGAGCA	5182711	38	3	BYS	CTRL	VCT
2100042S2-10XSC3_AAAGTGAGTTCCCACT	5182711	38	4	BYS	CTRL	VCT
2100042S2-10XSC3_AAAGTGATCAATCGGT	5182711	38	4	BYS	CTRL	VCT
2100042S2-10XSC3_AAATGGACATTGCAAC	5182711	38	6	BYS	CTRL	EVT
2100042S2-10XSC3_AAATGGAGTTAGAGTA	5182711	38	4	BYS	CTRL	VCT
2100042S2-10XSC3_AACAAAGCAGGCTCTG	5182711	38	8	BYS	CTRL	VCT
2100042S2-10XSC3_AACACACGTGTGCTTA	5182711	38	4	BYS	CTRL	VCT
2100042S2-10XSC3_AACACACTCAGATGCT	5182711	38	2	BYS	CTRL	VCT
2100042S2-10XSC3_AACAGGGGTTTACGTG	5182711	38	2	BYS	CTRL	VCT
2100042S2-10XSC3_AACCAACAGGACAGTC	5182711	38	12	BYS	CTRL	SCT
2100042S2-10XSC3_AACCACACACTTGAAC	5182711	38	3	BYS	CTRL	VCT
2100042S2-10XSC3_AACCACATCTGGCCAG	5182711	38	4	BYS	CTRL	VCT
2100042S2-10XSC3_AACCATGAGGCATGGT	5182711	38	6	BYS	CTRL	EVT
2100042S2-10XSC3_AACGAAATCACCTGGG	5182711	38	4	BYS	CTRL	VCT
2100042S2-10XSC3_AACGGGAAGAACCGCA	5182711	38	2	BYS	CTRL	VCT
2100042S2-10XSC3_AACGGGAAGGTCCGAA	5182711	38	12	BYS	CTRL	SCT
2100042S2-10XSC3_AACGGGACATGAGAAT	5182711	38	4	BYS	CTRL	VCT
2100042S2-10XSC3_AACGTCACACCGGCTA	5182711	38	4	BYS	CTRL	VCT
2100042S2-10XSC3_AACTTCTCACAGCCAC	5182711	38	4	BYS	CTRL	VCT
2100042S2-10XSC3_AACTTCTTCCGTATGA	5182711	38	4	BYS	CTRL	VCT
2100042S2-10XSC3_AAGAACACATAACTCG	5182711	38	3	BYS	CTRL	VCT
2100042S2-10XSC3_AAGAACAGTAGTCTGT	5182711	38	0	BYS	CTRL	VCT
2100042S2-10XSC3_AAGACAAAGAGTCTGG	5182711	38	4	BYS	CTRL	VCT
2100042S2-10XSC3_AAGATAGAGAGTGAAG	5182711	38	4	BYS	CTRL	VCT
2100042S2-10XSC3_AAGATAGAGTTGGGAC	5182711	38	12	BYS	CTRL	SCT
2100042S2-10XSC3_AAGCATCGTACAGTCT	5182711	38	4	BYS	CTRL	VCT
2100042S2-10XSC3_AAGCATCTCTGGGCAC	5182711	38	12	BYS	CTRL	SCT
2100042S2-10XSC3_AAGCCATGTGACAGCA	5182711	38	1	BYS	CTRL	VCT
2100042S2-10XSC3_AAGCCATTCGTCTCAC	5182711	38	3	BYS	CTRL	VCT
2100042S2-10XSC3_AAGCGTTCACTCTAGA	5182711	38	4	BYS	CTRL	VCT
2100042S2-10XSC3_AAGGAATCAAGTGCAG	5182711	38	4	BYS	CTRL	VCT
2100042S2-10XSC3_AAGTACCCAACCGGAA	5182711	38	12	BYS	CTRL	SCT
2100042S2-10XSC3_AAGTACCTCACGAGGA	5182711	38	4	BYS	CTRL	VCT
2100042S2-10XSC3_AAGTGAAAGGGTAATT	5182711	38	13	BYS	CTRL	SCT
2100042S2-10XSC3_AAGTGAAAGTCAGCGA	5182711	38	4	BYS	CTRL	VCT
2100042S2-10XSC3_AATAGAGAGCAAATGT	5182711	38	12	BYS	CTRL	SCT
2100042S2-10XSC3_AATAGAGAGTTCTACG	5182711	38	4	BYS	CTRL	VCT
2100042S2-10XSC3_AATAGAGGTTACACAC	5182711	38	1	BYS	CTRL	VCT
2100042S2-10XSC3_AATAGAGTCCGTCCTA	5182711	38	11	BYS	CTRL	VCT
2100042S2-10XSC3_AATCACGCAATCCTAG	5182711	38	4	BYS	CTRL	VCT
2100042S2-10XSC3_AATCGTGAGCACGATG	5182711	38	4	BYS	CTRL	VCT
2100042S2-10XSC3_AATGAAGAGGTCGAGT	5182711	38	12	BYS	CTRL	SCT
2100042S2-10XSC3_AATGAAGTCATCTGTT	5182711	38	3	BYS	CTRL	VCT
2100042S2-10XSC3_AATGACCTCCAATCTT	5182711	38	13	BYS	CTRL	SCT
2100042S2-10XSC3_AATGCCAAGTAAACTG	5182711	38	15	BYS	CTRL	SCT
2100042S2-10XSC3_AATGCCAGTCAACATC	5182711	38	12	BYS	CTRL	SCT
2100042S2-10XSC3_AATGCCAGTCAACCTA	5182711	38	4	BYS	CTRL	VCT
2100042S2-10XSC3_AATGGAATCCTGGGAC	5182711	38	4	BYS	CTRL	VCT
2100042S2-10XSC3_AATGGCTAGCAGCGAT	5182711	38	4	BYS	CTRL	VCT
2100042S2-10XSC3_AATGGCTCATCGATAC	5182711	38	12	BYS	CTRL	SCT
2100042S2-10XSC3_AATGGCTTCCACTTTA	5182711	38	3	BYS	CTRL	VCT
2100042S2-10XSC3_ACAAAGACAGGTAGTG	5182711	38	6	BYS	CTRL	EVT
2100042S2-10XSC3_ACAAAGAGTCTGATAC	5182711	38	12	BYS	CTRL	SCT
2100042S2-10XSC3_ACAAAGATCCCGTAAA	5182711	38	12	BYS	CTRL	SCT
2100042S2-10XSC3_ACAACCACAGCGACCT	5182711	38	4	BYS	CTRL	VCT
2100042S2-10XSC3_ACAACCAGTCTGCCTT	5182711	38	0	BYS	CTRL	VCT
2100042S2-10XSC3_ACAAGCTGTGGCCTCA	5182711	38	0	BYS	CTRL	VCT
2100042S2-10XSC3_ACACAGTTCACCTACC	5182711	38	4	BYS	CTRL	VCT
2100042S2-10XSC3_ACACCAAAGCACGGAT	5182711	38	12	BYS	CTRL	SCT
2100042S2-10XSC3_ACACCAAGTTGGGATG	5182711	38	4	BYS	CTRL	VCT
2100042S2-10XSC3_ACACCAATCATAGCAC	5182711	38	4	BYS	CTRL	VCT
2100042S2-10XSC3_ACACGCGGTGGATGAC	5182711	38	12	BYS	CTRL	SCT
2100042S2-10XSC3_ACACTGAAGACAACAT	5182711	38	2	BYS	CTRL	VCT
2100042S2-10XSC3_ACAGAAAAGACATGCG	5182711	38	4	BYS	CTRL	VCT
2100042S2-10XSC3_ACAGAAAAGCGACTGA	5182711	38	4	BYS	CTRL	VCT
2100042S2-10XSC3_ACAGAAAGTGGACCTC	5182711	38	2	BYS	CTRL	VCT
2100042S2-10XSC3_ACAGCCGTCAGTCTTT	5182711	38	9	BYS	CTRL	VCT
2100042S2-10XSC3_ACAGGGAAGGCCTGCT	5182711	38	4	BYS	CTRL	VCT
2100042S2-10XSC3_ACAGGGAAGGTAGCCA	5182711	38	4	BYS	CTRL	VCT
2100042S2-10XSC3_ACAGGGATCTTTCCAA	5182711	38	4	BYS	CTRL	VCT
2100042S2-10XSC3_ACATCCCCAGTTTCGA	5182711	38	2	BYS	CTRL	VCT
2100042S2-10XSC3_ACATCCCTCAAGTGGG	5182711	38	2	BYS	CTRL	VCT
2100042S2-10XSC3_ACCAACAGTGAGTCAG	5182711	38	10	BYS	CTRL	VCT
2100042S2-10XSC3_ACCATTTTCACTACGA	5182711	38	9	BYS	CTRL	VCT
2100042S2-10XSC3_ACCATTTTCGCATTGA	5182711	38	4	BYS	CTRL	VCT
2100042S2-10XSC3_ACCGTTCGTAGTATAG	5182711	38	12	BYS	CTRL	SCT
2100042S2-10XSC3_ACCTGTCGTACCTGTA	5182711	38	4	BYS	CTRL	VCT
2100042S2-10XSC3_ACGATGTCATTACGGT	5182711	38	3	BYS	CTRL	VCT
2100042S2-10XSC3_ACGATGTTCTCTGCCA	5182711	38	2	BYS	CTRL	VCT
2100042S2-10XSC3_ACGGGTCAGCGGCTCT	5182711	38	6	BYS	CTRL	EVT
2100042S2-10XSC3_ACGGTCGCAATTTCCT	5182711	38	2	BYS	CTRL	VCT
2100042S2-10XSC3_ACGGTCGGTCGAGTTT	5182711	38	12	BYS	CTRL	SCT
2100042S2-10XSC3_ACGTACACATGTCGTA	5182711	38	3	BYS	CTRL	VCT
2100042S2-10XSC3_ACGTACAGTCGTATTG	5182711	38	2	BYS	CTRL	VCT
2100042S2-10XSC3_ACGTAGTCATACCAGT	5182711	38	12	BYS	CTRL	SCT
2100042S2-10XSC3_ACGTAGTGTTCTCCTG	5182711	38	12	BYS	CTRL	SCT
2100042S2-10XSC3_ACGTCCTAGAAGTGTT	5182711	38	8	BYS	CTRL	VCT
2100042S2-10XSC3_ACTACGACAAAGGCAC	5182711	38	4	BYS	CTRL	VCT
2100042S2-10XSC3_ACTATTCCACATGTTG	5182711	38	6	BYS	CTRL	EVT
2100042S2-10XSC3_ACTATTCCAGCTGCCA	5182711	38	12	BYS	CTRL	SCT
2100042S2-10XSC3_ACTCTCGTCCACGAAT	5182711	38	4	BYS	CTRL	VCT
2100042S2-10XSC3_ACTGATGTCCGCATAA	5182711	38	4	BYS	CTRL	VCT
2100042S2-10XSC3_ACTGCAACATACCACA	5182711	38	4	BYS	CTRL	VCT
2100042S2-10XSC3_ACTGCAAGTGCGCTCA	5182711	38	12	BYS	CTRL	SCT
2100042S2-10XSC3_ACTGCAATCTAAGCCA	5182711	38	2	BYS	CTRL	VCT
2100042S2-10XSC3_ACTGTCCAGAACCCGA	5182711	38	13	BYS	CTRL	SCT
2100042S2-10XSC3_ACTGTCCGTGAGGATC	5182711	38	7	BYS	CTRL	VCTp
2100042S2-10XSC3_ACTGTGATCCGCGATG	5182711	38	1	BYS	CTRL	VCT
2100042S2-10XSC3_ACTTATCGTTCTCTAT	5182711	38	3	BYS	CTRL	VCT
2100042S2-10XSC3_ACTTATCTCACCTGTC	5182711	38	3	BYS	CTRL	VCT
2100042S2-10XSC3_ACTTCCGCATTATGCG	5182711	38	4	BYS	CTRL	VCT
2100042S2-10XSC3_ACTTCGCTCATTGCGA	5182711	38	0	BYS	CTRL	VCT
2100042S2-10XSC3_AGAACAAGTCTTGAAC	5182711	38	3	BYS	CTRL	VCT
2100042S2-10XSC3_AGAAGCGCAACCTAAC	5182711	38	12	BYS	CTRL	SCT
2100042S2-10XSC3_AGACAAATCAAGCCCG	5182711	38	3	BYS	CTRL	VCT
2100042S2-10XSC3_AGACAGGCAGCGTAGA	5182711	38	12	BYS	CTRL	SCT
2100042S2-10XSC3_AGACCATGTTCCATTT	5182711	38	4	BYS	CTRL	VCT
2100042S2-10XSC3_AGACCCGTCCTCCACA	5182711	38	4	BYS	CTRL	VCT
2100042S2-10XSC3_AGACTCAGTGTTGATC	5182711	38	12	BYS	CTRL	SCT
2100042S2-10XSC3_AGAGAATCAAATGCGG	5182711	38	15	BYS	CTRL	SCT
2100042S2-10XSC3_AGAGAATTCTTGGTGA	5182711	38	7	BYS	CTRL	VCTp
2100042S2-10XSC3_AGAGCCCCAGACGCTC	5182711	38	10	BYS	CTRL	VCT
2100042S2-10XSC3_AGATAGAAGACAACAT	5182711	38	7	BYS	CTRL	VCTp
2100042S2-10XSC3_AGATAGAAGACCTCAT	5182711	38	4	BYS	CTRL	VCT
2100042S2-10XSC3_AGATAGAGTTCAGTAC	5182711	38	1	BYS	CTRL	VCT
2100042S2-10XSC3_AGATCCAGTTCGGTTA	5182711	38	2	BYS	CTRL	VCT
2100042S2-10XSC3_AGCATCATCGACGCTG	5182711	38	6	BYS	CTRL	EVT
2100042S2-10XSC3_AGCCAATGTTATCTGG	5182711	38	2	BYS	CTRL	VCT
2100042S2-10XSC3_AGCCAATTCGGTAACT	5182711	38	2	BYS	CTRL	VCT
2100042S2-10XSC3_AGCCAGCCATATGCGT	5182711	38	2	BYS	CTRL	VCT
2100042S2-10XSC3_AGCCAGCGTCCACACG	5182711	38	4	BYS	CTRL	VCT
2100042S2-10XSC3_AGCGATTGTACTCGCG	5182711	38	12	BYS	CTRL	SCT
2100042S2-10XSC3_AGCGCTGAGCGGCTCT	5182711	38	4	BYS	CTRL	VCT
2100042S2-10XSC3_AGCGTATTCTTGGCTC	5182711	38	9	BYS	CTRL	VCT
2100042S2-10XSC3_AGCTACAAGTGTAGAT	5182711	38	3	BYS	CTRL	VCT
2100042S2-10XSC3_AGCTACATCCATTTCA	5182711	38	4	BYS	CTRL	VCT
2100042S2-10XSC3_AGCTACATCCTTTGAT	5182711	38	2	BYS	CTRL	VCT
2100042S2-10XSC3_AGGAAATCAGGTCAAG	5182711	38	12	BYS	CTRL	SCT
2100042S2-10XSC3_AGGAAATGTCAACCTA	5182711	38	2	BYS	CTRL	VCT
2100042S2-10XSC3_AGGATAAAGAGGACTC	5182711	38	7	BYS	CTRL	VCTp
2100042S2-10XSC3_AGGATAAAGGTAAACT	5182711	38	6	BYS	CTRL	EVT
2100042S2-10XSC3_AGGATCTGTAGCTTAC	5182711	38	4	BYS	CTRL	VCT
2100042S2-10XSC3_AGGCATTTCTTCCAGC	5182711	38	4	BYS	CTRL	VCT
2100042S2-10XSC3_AGGCCACCAAACTAAG	5182711	38	4	BYS	CTRL	VCT
2100042S2-10XSC3_AGGCCACCAACGGGTA	5182711	38	4	BYS	CTRL	VCT
2100042S2-10XSC3_AGGCTGCAGGAGCAAA	5182711	38	4	BYS	CTRL	VCT
2100042S2-10XSC3_AGGGCCTAGGTGATAT	5182711	38	12	BYS	CTRL	SCT
2100042S2-10XSC3_AGGGCTCCACACAGCC	5182711	38	12	BYS	CTRL	SCT
2100042S2-10XSC3_AGGGCTCGTCAACATC	5182711	38	7	BYS	CTRL	VCTp
2100042S2-10XSC3_AGGGTCCCATACCACA	5182711	38	6	BYS	CTRL	EVT
2100042S2-10XSC3_AGGGTCCGTCAGCGTC	5182711	38	4	BYS	CTRL	VCT
2100042S2-10XSC3_AGGGTCCTCTCATTAC	5182711	38	12	BYS	CTRL	SCT
2100042S2-10XSC3_AGGGTTTGTAATGATG	5182711	38	4	BYS	CTRL	VCT
2100042S2-10XSC3_AGGTCATAGTGATCGG	5182711	38	6	BYS	CTRL	EVT
2100042S2-10XSC3_AGGTTACAGTTTGGCT	5182711	38	6	BYS	CTRL	EVT
2100042S2-10XSC3_AGGTTACCACCAAAGG	5182711	38	4	BYS	CTRL	VCT
2100042S2-10XSC3_AGGTTGTCATCTAGAC	5182711	38	4	BYS	CTRL	VCT
2100042S2-10XSC3_AGGTTGTTCGGCTGAC	5182711	38	12	BYS	CTRL	SCT
2100042S2-10XSC3_AGTAACCCACAAGCCC	5182711	38	3	BYS	CTRL	VCT
2100042S2-10XSC3_AGTAACCGTCTGTAGT	5182711	38	13	BYS	CTRL	SCT
2100042S2-10XSC3_AGTACCAAGACCATGG	5182711	38	12	BYS	CTRL	SCT
2100042S2-10XSC3_AGTACTGCACTAAACC	5182711	38	4	BYS	CTRL	VCT
2100042S2-10XSC3_AGTAGCTCATGGCCCA	5182711	38	6	BYS	CTRL	EVT
2100042S2-10XSC3_AGTAGTCTCCATCTAT	5182711	38	5	BYS	CTRL	VCT
2100042S2-10XSC3_AGTCAACGTAGCGTCC	5182711	38	4	BYS	CTRL	VCT
2100042S2-10XSC3_AGTCACACACGCTGTG	5182711	38	4	BYS	CTRL	VCT
2100042S2-10XSC3_AGTGACTGTTTCTATC	5182711	38	4	BYS	CTRL	VCT
2100042S2-10XSC3_AGTGATCCAGCACCCA	5182711	38	4	BYS	CTRL	VCT
2100042S2-10XSC3_AGTGATCTCTGAGCAT	5182711	38	4	BYS	CTRL	VCT
2100042S2-10XSC3_AGTGATCTCTGTGCAA	5182711	38	7	BYS	CTRL	VCTp
2100042S2-10XSC3_AGTTAGCTCTATACGG	5182711	38	0	BYS	CTRL	VCT
2100042S2-10XSC3_AGTTCCCTCAGCTCTC	5182711	38	4	BYS	CTRL	VCT
2100042S2-10XSC3_AGTTCGATCCATAAGC	5182711	38	7	BYS	CTRL	VCTp
2100042S2-10XSC3_ATACCTTCAAACTAAG	5182711	38	6	BYS	CTRL	EVT
2100042S2-10XSC3_ATACTTCTCTCTCTAA	5182711	38	4	BYS	CTRL	VCT
2100042S2-10XSC3_ATAGACCCAAAGACTA	5182711	38	4	BYS	CTRL	VCT
2100042S2-10XSC3_ATAGACCGTAGCTTTG	5182711	38	3	BYS	CTRL	VCT
2100042S2-10XSC3_ATAGGCTTCCATGCAA	5182711	38	12	BYS	CTRL	SCT
2100042S2-10XSC3_ATCACAGTCAAGTCTG	5182711	38	12	BYS	CTRL	SCT
2100042S2-10XSC3_ATCATTCCAAACGTGG	5182711	38	12	BYS	CTRL	SCT
2100042S2-10XSC3_ATCATTCGTTCTCTAT	5182711	38	6	BYS	CTRL	EVT
2100042S2-10XSC3_ATCCTATAGGGAGTGG	5182711	38	2	BYS	CTRL	VCT
2100042S2-10XSC3_ATCGCCTGTCAAAGCG	5182711	38	2	BYS	CTRL	VCT
2100042S2-10XSC3_ATCGCCTGTTCCACAA	5182711	38	0	BYS	CTRL	VCT
2100042S2-10XSC3_ATCGGATGTGCTGTCG	5182711	38	9	BYS	CTRL	VCT
2100042S2-10XSC3_ATCGGCGTCGTGGTAT	5182711	38	4	BYS	CTRL	VCT
2100042S2-10XSC3_ATCGTAGAGAAATTGC	5182711	38	4	BYS	CTRL	VCT
2100042S2-10XSC3_ATCGTAGGTAAGGCCA	5182711	38	2	BYS	CTRL	VCT
2100042S2-10XSC3_ATCGTCCAGGTAAGAG	5182711	38	4	BYS	CTRL	VCT
2100042S2-10XSC3_ATCGTCCCAGTCCGTG	5182711	38	4	BYS	CTRL	VCT
2100042S2-10XSC3_ATCGTCCGTGCATGTT	5182711	38	4	BYS	CTRL	VCT
2100042S2-10XSC3_ATCGTCCTCTCCGAGG	5182711	38	2	BYS	CTRL	VCT
2100042S2-10XSC3_ATCTTCACAAGTGGTG	5182711	38	12	BYS	CTRL	SCT
2100042S2-10XSC3_ATCTTCAGTAGACGTG	5182711	38	4	BYS	CTRL	VCT
2100042S2-10XSC3_ATCTTCATCGCTTAAG	5182711	38	9	BYS	CTRL	VCT
2100042S2-10XSC3_ATCTTCATCTACGGTA	5182711	38	4	BYS	CTRL	VCT
2100042S2-10XSC3_ATGAAAGGTCTTCCGT	5182711	38	4	BYS	CTRL	VCT
2100042S2-10XSC3_ATGACCACAGAGTCTT	5182711	38	12	BYS	CTRL	SCT
2100042S2-10XSC3_ATGAGGGAGAGGCTGT	5182711	38	4	BYS	CTRL	VCT
2100042S2-10XSC3_ATGAGTCCAGTATGAA	5182711	38	2	BYS	CTRL	VCT
2100042S2-10XSC3_ATGATCGGTGAGCCAA	5182711	38	4	BYS	CTRL	VCT
2100042S2-10XSC3_ATGCATGCAAGTACCT	5182711	38	9	BYS	CTRL	VCT
2100042S2-10XSC3_ATGCCTCTCCGTTTCG	5182711	38	4	BYS	CTRL	VCT
2100042S2-10XSC3_ATGCGATAGGCTGGAT	5182711	38	4	BYS	CTRL	VCT
2100042S2-10XSC3_ATGCGATCAGATCCTA	5182711	38	6	BYS	CTRL	EVT
2100042S2-10XSC3_ATGGGTTAGGAATCGC	5182711	38	4	BYS	CTRL	VCT
2100042S2-10XSC3_ATGGGTTAGTCACTGT	5182711	38	3	BYS	CTRL	VCT
2100042S2-10XSC3_ATGTCTTCAGTAGAGC	5182711	38	2	BYS	CTRL	VCT
2100042S2-10XSC3_ATTACCTCAGTGACCC	5182711	38	7	BYS	CTRL	VCTp
2100042S2-10XSC3_ATTCCTATCGAACGGA	5182711	38	2	BYS	CTRL	VCT
2100042S2-10XSC3_ATTCGTTAGCAACTTC	5182711	38	12	BYS	CTRL	SCT
2100042S2-10XSC3_ATTCGTTGTCTAGGCC	5182711	38	4	BYS	CTRL	VCT
2100042S2-10XSC3_ATTCTACTCGACGTCG	5182711	38	4	BYS	CTRL	VCT
2100042S2-10XSC3_ATTCTTGGTGGATCGA	5182711	38	6	BYS	CTRL	EVT
2100042S2-10XSC3_ATTGTTCCACAACGAG	5182711	38	6	BYS	CTRL	EVT
2100042S2-10XSC3_ATTGTTCTCCATCTAT	5182711	38	5	BYS	CTRL	VCT
2100042S2-10XSC3_ATTGTTCTCCGCGAGT	5182711	38	2	BYS	CTRL	VCT
2100042S2-10XSC3_ATTTACCAGGTCCTGC	5182711	38	4	BYS	CTRL	VCT
2100042S2-10XSC3_ATTTACCTCCCGTTCA	5182711	38	4	BYS	CTRL	VCT
2100042S2-10XSC3_ATTTCACTCAGACAAA	5182711	38	13	BYS	CTRL	SCT
2100042S2-10XSC3_ATTTCTGCACGATAGG	5182711	38	6	BYS	CTRL	EVT
2100042S2-10XSC3_CAAAGAATCGTTGTAG	5182711	38	16	BYS	CTRL	SCT
2100042S2-10XSC3_CAAAGAATCTATCGTT	5182711	38	12	BYS	CTRL	SCT
2100042S2-10XSC3_CAACCTCAGATGAAGG	5182711	38	12	BYS	CTRL	SCT
2100042S2-10XSC3_CAAGACTGTCACTCTC	5182711	38	3	BYS	CTRL	VCT
2100042S2-10XSC3_CAATACGTCGTGGACC	5182711	38	4	BYS	CTRL	VCT
2100042S2-10XSC3_CAATTTCAGGGTGAAA	5182711	38	4	BYS	CTRL	VCT
2100042S2-10XSC3_CAATTTCAGTGGTTCT	5182711	38	3	BYS	CTRL	VCT
2100042S2-10XSC3_CACACAAGTTCCAAAC	5182711	38	4	BYS	CTRL	VCT
2100042S2-10XSC3_CACCAAATCCCGTGTT	5182711	38	2	BYS	CTRL	VCT
2100042S2-10XSC3_CACCAAATCGCGTGAC	5182711	38	12	BYS	CTRL	SCT
2100042S2-10XSC3_CACGAATTCCGGACTG	5182711	38	4	BYS	CTRL	VCT
2100042S2-10XSC3_CACGGGTCAGGTTCGC	5182711	38	4	BYS	CTRL	VCT
2100042S2-10XSC3_CACGGGTGTAAGGAGA	5182711	38	2	BYS	CTRL	VCT
2100042S2-10XSC3_CACGTGGCAAGCGCAA	5182711	38	12	BYS	CTRL	SCT
2100042S2-10XSC3_CACGTGGTCGATTGAC	5182711	38	6	BYS	CTRL	EVT
2100042S2-10XSC3_CACGTTCAGCTAAGTA	5182711	38	4	BYS	CTRL	VCT
2100042S2-10XSC3_CACTGAATCATTTGCT	5182711	38	12	BYS	CTRL	SCT
2100042S2-10XSC3_CACTGGGGTCGCACGT	5182711	38	9	BYS	CTRL	VCT
2100042S2-10XSC3_CACTGGGTCACCGGTG	5182711	38	6	BYS	CTRL	EVT
2100042S2-10XSC3_CACTGTCTCCTTCTGG	5182711	38	4	BYS	CTRL	VCT
2100042S2-10XSC3_CACTTCGAGAGCCGTA	5182711	38	1	BYS	CTRL	VCT
2100042S2-10XSC3_CACTTCGCATCTCAAG	5182711	38	6	BYS	CTRL	EVT
2100042S2-10XSC3_CAGATACCAAAGTGTA	5182711	38	6	BYS	CTRL	EVT
2100042S2-10XSC3_CAGATACGTATGGGAC	5182711	38	4	BYS	CTRL	VCT
2100042S2-10XSC3_CAGATCAGTCGATTCA	5182711	38	6	BYS	CTRL	EVT
2100042S2-10XSC3_CAGATCAGTGACAGCA	5182711	38	9	BYS	CTRL	VCT
2100042S2-10XSC3_CAGATCATCTTAAGGC	5182711	38	4	BYS	CTRL	VCT
2100042S2-10XSC3_CAGATTGGTCGTCAGC	5182711	38	0	BYS	CTRL	VCT
2100042S2-10XSC3_CAGCAATTCCGAGTGC	5182711	38	4	BYS	CTRL	VCT
2100042S2-10XSC3_CAGCACGGTAGAATAC	5182711	38	12	BYS	CTRL	SCT
2100042S2-10XSC3_CAGCCAGCATCATTGG	5182711	38	12	BYS	CTRL	SCT
2100042S2-10XSC3_CAGGTATAGCGTGTTT	5182711	38	12	BYS	CTRL	SCT
2100042S2-10XSC3_CAGTGCGAGGATTTAG	5182711	38	1	BYS	CTRL	VCT
2100042S2-10XSC3_CAGTGCGTCTACTTCA	5182711	38	13	BYS	CTRL	SCT
2100042S2-10XSC3_CAGTGCGTCTGCGATA	5182711	38	4	BYS	CTRL	VCT
2100042S2-10XSC3_CAGTTAGCACCCTTAC	5182711	38	15	BYS	CTRL	SCT
2100042S2-10XSC3_CAGTTAGGTGTCATTG	5182711	38	6	BYS	CTRL	EVT
2100042S2-10XSC3_CATAAGCGTTCTCGCT	5182711	38	12	BYS	CTRL	SCT
2100042S2-10XSC3_CATAAGCTCGAAGAAT	5182711	38	7	BYS	CTRL	VCTp
2100042S2-10XSC3_CATACAGCAAATGAGT	5182711	38	4	BYS	CTRL	VCT
2100042S2-10XSC3_CATACCCGTAGATTGA	5182711	38	12	BYS	CTRL	SCT
2100042S2-10XSC3_CATCCCAGTGGCCTCA	5182711	38	12	BYS	CTRL	SCT
2100042S2-10XSC3_CATCCGTAGCCTGACC	5182711	38	4	BYS	CTRL	VCT
2100042S2-10XSC3_CATCGGGCATCGGTTA	5182711	38	4	BYS	CTRL	VCT
2100042S2-10XSC3_CATGAGTCACAATCTG	5182711	38	2	BYS	CTRL	VCT
2100042S2-10XSC3_CATGCAACATCTGGGC	5182711	38	1	BYS	CTRL	VCT
2100042S2-10XSC3_CATGCAAGTGGTATGG	5182711	38	4	BYS	CTRL	VCT
2100042S2-10XSC3_CATGCGGCAAGTGTCT	5182711	38	4	BYS	CTRL	VCT
2100042S2-10XSC3_CATGCGGGTGCCTACG	5182711	38	2	BYS	CTRL	VCT
2100042S2-10XSC3_CATGCTCAGCTCGACC	5182711	38	5	BYS	CTRL	VCT
2100042S2-10XSC3_CATGCTCGTGCAGTGA	5182711	38	1	BYS	CTRL	VCT
2100042S2-10XSC3_CATGGATAGGCGCTCT	5182711	38	13	BYS	CTRL	SCT
2100042S2-10XSC3_CATTCCGGTGTTACAC	5182711	38	12	BYS	CTRL	SCT
2100042S2-10XSC3_CATTCTAGTAGATCGG	5182711	38	1	BYS	CTRL	VCT
2100042S2-10XSC3_CATTCTATCTGTCCCA	5182711	38	4	BYS	CTRL	VCT
2100042S2-10XSC3_CATTTCATCGAACTCA	5182711	38	12	BYS	CTRL	SCT
2100042S2-10XSC3_CCAATTTGTCTTCAAG	5182711	38	4	BYS	CTRL	VCT
2100042S2-10XSC3_CCACAAACAGCTTCGG	5182711	38	6	BYS	CTRL	EVT
2100042S2-10XSC3_CCACAAAGTCACTCAA	5182711	38	5	BYS	CTRL	VCT
2100042S2-10XSC3_CCACACTAGTCCCGAC	5182711	38	13	BYS	CTRL	SCT
2100042S2-10XSC3_CCACGAGAGGATACCG	5182711	38	4	BYS	CTRL	VCT
2100042S2-10XSC3_CCACTTGAGGTCGAGT	5182711	38	2	BYS	CTRL	VCT
2100042S2-10XSC3_CCATCACCAAGCAATA	5182711	38	12	BYS	CTRL	SCT
2100042S2-10XSC3_CCCTAACAGACAGCGT	5182711	38	4	BYS	CTRL	VCT
2100042S2-10XSC3_CCCTGATAGCTCGCAC	5182711	38	4	BYS	CTRL	VCT
2100042S2-10XSC3_CCCTTAGGTTGCATTG	5182711	38	13	BYS	CTRL	SCT
2100042S2-10XSC3_CCGATGGCATTCAGCA	5182711	38	6	BYS	CTRL	EVT
2100042S2-10XSC3_CCGCAAGTCGTGGCTG	5182711	38	13	BYS	CTRL	SCT
2100042S2-10XSC3_CCGGTAGGTCATGGCC	5182711	38	4	BYS	CTRL	VCT
2100042S2-10XSC3_CCGTAGGAGACGTCGA	5182711	38	12	BYS	CTRL	SCT
2100042S2-10XSC3_CCGTAGGGTGAATGTA	5182711	38	6	BYS	CTRL	EVT
2100042S2-10XSC3_CCGTAGGGTTACTCAG	5182711	38	6	BYS	CTRL	EVT
2100042S2-10XSC3_CCGTAGGTCAGGAACG	5182711	38	4	BYS	CTRL	VCT
2100042S2-10XSC3_CCGTGAGCAGCCTACG	5182711	38	9	BYS	CTRL	VCT
2100042S2-10XSC3_CCTAACCAGTCATCCA	5182711	38	4	BYS	CTRL	VCT
2100042S2-10XSC3_CCTAACCTCCAAAGGG	5182711	38	0	BYS	CTRL	VCT
2100042S2-10XSC3_CCTACGTGTCAACCAT	5182711	38	12	BYS	CTRL	SCT
2100042S2-10XSC3_CCTATCGAGACTCATC	5182711	38	2	BYS	CTRL	VCT
2100042S2-10XSC3_CCTATCGTCAACCGAT	5182711	38	4	BYS	CTRL	VCT
2100042S2-10XSC3_CCTCAACCAGTTTCGA	5182711	38	12	BYS	CTRL	SCT
2100042S2-10XSC3_CCTCACAGTAATGCGG	5182711	38	5	BYS	CTRL	VCT
2100042S2-10XSC3_CCTCATGAGCGCATCC	5182711	38	7	BYS	CTRL	VCTp
2100042S2-10XSC3_CCTCCAACAACTGATC	5182711	38	2	BYS	CTRL	VCT
2100042S2-10XSC3_CCTCCAACATTCTTCA	5182711	38	4	BYS	CTRL	VCT
2100042S2-10XSC3_CCTCCTCAGTGCAACG	5182711	38	4	BYS	CTRL	VCT
2100042S2-10XSC3_CCTCCTCTCGTTCATT	5182711	38	2	BYS	CTRL	VCT
2100042S2-10XSC3_CCTCTAGTCGAACGCC	5182711	38	4	BYS	CTRL	VCT
2100042S2-10XSC3_CCTGTTGAGAGCAACC	5182711	38	4	BYS	CTRL	VCT
2100042S2-10XSC3_CCTTCAGGTTTACTGG	5182711	38	12	BYS	CTRL	SCT
2100042S2-10XSC3_CGAAGGATCGCTTAAG	5182711	38	6	BYS	CTRL	EVT
2100042S2-10XSC3_CGAATTGAGCGATTCT	5182711	38	4	BYS	CTRL	VCT
2100042S2-10XSC3_CGAATTGAGCGTTAGG	5182711	38	6	BYS	CTRL	EVT
2100042S2-10XSC3_CGAATTGCAAAGACTA	5182711	38	14	BYS	CTRL	VCT
2100042S2-10XSC3_CGAGAAGCACCGGAAA	5182711	38	4	BYS	CTRL	VCT
2100042S2-10XSC3_CGAGGAACATGGACAG	5182711	38	12	BYS	CTRL	SCT
2100042S2-10XSC3_CGAGTGCCAGACGATG	5182711	38	4	BYS	CTRL	VCT
2100042S2-10XSC3_CGAGTGCGTTTCACAG	5182711	38	6	BYS	CTRL	EVT
2100042S2-10XSC3_CGAGTTACACTGGAAG	5182711	38	8	BYS	CTRL	VCT
2100042S2-10XSC3_CGAGTTATCCGGGACT	5182711	38	4	BYS	CTRL	VCT
2100042S2-10XSC3_CGATGCGAGCGAACTG	5182711	38	4	BYS	CTRL	VCT
2100042S2-10XSC3_CGATGCGCAAGCGCTC	5182711	38	9	BYS	CTRL	VCT
2100042S2-10XSC3_CGATGCGCATGACTCA	5182711	38	6	BYS	CTRL	EVT
2100042S2-10XSC3_CGCCATTGTTAGGCTT	5182711	38	6	BYS	CTRL	EVT
2100042S2-10XSC3_CGCGTGACAATCGCGC	5182711	38	4	BYS	CTRL	VCT
2100042S2-10XSC3_CGCGTGAGTACCCAGC	5182711	38	4	BYS	CTRL	VCT
2100042S2-10XSC3_CGGAATTGTCATAAAG	5182711	38	12	BYS	CTRL	SCT
2100042S2-10XSC3_CGGGACTAGTACCATC	5182711	38	3	BYS	CTRL	VCT
2100042S2-10XSC3_CGGGCATTCAGTCAGT	5182711	38	12	BYS	CTRL	SCT
2100042S2-10XSC3_CGGGTCACAAGCCCAC	5182711	38	4	BYS	CTRL	VCT
2100042S2-10XSC3_CGGGTCATCCTTTAGT	5182711	38	6	BYS	CTRL	EVT
2100042S2-10XSC3_CGGGTCATCGGTGTTA	5182711	38	0	BYS	CTRL	VCT
2100042S2-10XSC3_CGTAAGTGTAGTTCCA	5182711	38	6	BYS	CTRL	EVT
2100042S2-10XSC3_CGTAAGTTCTCTCGAC	5182711	38	12	BYS	CTRL	SCT
2100042S2-10XSC3_CGTCCATTCATGGAGG	5182711	38	2	BYS	CTRL	VCT
2100042S2-10XSC3_CGTCCATTCGCTGTTC	5182711	38	4	BYS	CTRL	VCT
2100042S2-10XSC3_CGTGAATAGTATGATG	5182711	38	4	BYS	CTRL	VCT
2100042S2-10XSC3_CGTGAATGTCCCACGA	5182711	38	12	BYS	CTRL	SCT
2100042S2-10XSC3_CGTGATACAATTTCCT	5182711	38	1	BYS	CTRL	VCT
2100042S2-10XSC3_CGTTAGACACTTACAG	5182711	38	2	BYS	CTRL	VCT
2100042S2-10XSC3_CGTTCTGCAACAGTGG	5182711	38	4	BYS	CTRL	VCT
2100042S2-10XSC3_CTAACCCTCGCAAGAG	5182711	38	4	BYS	CTRL	VCT
2100042S2-10XSC3_CTAACTTTCAACCCGG	5182711	38	4	BYS	CTRL	VCT
2100042S2-10XSC3_CTACAGAGTAGACGGT	5182711	38	12	BYS	CTRL	SCT
2100042S2-10XSC3_CTACCTGAGGTGCTAG	5182711	38	5	BYS	CTRL	VCT
2100042S2-10XSC3_CTACGGGAGGTGCTAG	5182711	38	11	BYS	CTRL	VCT
2100042S2-10XSC3_CTACGGGGTGTGGACA	5182711	38	4	BYS	CTRL	VCT
2100042S2-10XSC3_CTACTATAGGACAAGA	5182711	38	2	BYS	CTRL	VCT
2100042S2-10XSC3_CTACTATAGTCCTACA	5182711	38	4	BYS	CTRL	VCT
2100042S2-10XSC3_CTACTATCAGGCACAA	5182711	38	2	BYS	CTRL	VCT
2100042S2-10XSC3_CTACTATTCCGCTGTT	5182711	38	13	BYS	CTRL	SCT
2100042S2-10XSC3_CTATAGGGTATTGAGA	5182711	38	9	BYS	CTRL	VCT
2100042S2-10XSC3_CTATCCGAGGACAACC	5182711	38	4	BYS	CTRL	VCT
2100042S2-10XSC3_CTATCTAAGGACTGGT	5182711	38	13	BYS	CTRL	SCT
2100042S2-10XSC3_CTCAACCCAGAACTCT	5182711	38	2	BYS	CTRL	VCT
2100042S2-10XSC3_CTCAAGACATGTGGCC	5182711	38	12	BYS	CTRL	SCT
2100042S2-10XSC3_CTCAATTGTAACAGGC	5182711	38	9	BYS	CTRL	VCT
2100042S2-10XSC3_CTCAATTGTCTGTGGC	5182711	38	2	BYS	CTRL	VCT
2100042S2-10XSC3_CTCACTGCAGGATCTT	5182711	38	4	BYS	CTRL	VCT
2100042S2-10XSC3_CTCACTGGTAGACAGC	5182711	38	4	BYS	CTRL	VCT
2100042S2-10XSC3_CTCACTGGTTCACGAT	5182711	38	2	BYS	CTRL	VCT
2100042S2-10XSC3_CTCACTGTCCGAGAAG	5182711	38	2	BYS	CTRL	VCT
2100042S2-10XSC3_CTCACTGTCTACGCAA	5182711	38	4	BYS	CTRL	VCT
2100042S2-10XSC3_CTCACTGTCTCTCCGA	5182711	38	4	BYS	CTRL	VCT
2100042S2-10XSC3_CTCAGGGAGCGTGTTT	5182711	38	4	BYS	CTRL	VCT
2100042S2-10XSC3_CTCAGGGCACCTGATA	5182711	38	6	BYS	CTRL	EVT
2100042S2-10XSC3_CTCAGGGTCGAGCCAC	5182711	38	3	BYS	CTRL	VCT
2100042S2-10XSC3_CTCAGTCCACCCGTAG	5182711	38	13	BYS	CTRL	SCT
2100042S2-10XSC3_CTCATGCAGACATAGT	5182711	38	4	BYS	CTRL	VCT
2100042S2-10XSC3_CTCATGCCATCCCACT	5182711	38	13	BYS	CTRL	SCT
2100042S2-10XSC3_CTCATGCTCGTCCTTG	5182711	38	12	BYS	CTRL	SCT
2100042S2-10XSC3_CTCCAACTCGTAATGC	5182711	38	4	BYS	CTRL	VCT
2100042S2-10XSC3_CTCCATGTCTGCGAGC	5182711	38	12	BYS	CTRL	SCT
2100042S2-10XSC3_CTCCCAAAGTCCGCGT	5182711	38	3	BYS	CTRL	VCT
2100042S2-10XSC3_CTCCCTCGTCGTTCAA	5182711	38	6	BYS	CTRL	EVT
2100042S2-10XSC3_CTCCTCCGTGCCGTTG	5182711	38	6	BYS	CTRL	EVT
2100042S2-10XSC3_CTCCTCCGTGGCGCTT	5182711	38	4	BYS	CTRL	VCT
2100042S2-10XSC3_CTCCTCCTCCATAGAC	5182711	38	9	BYS	CTRL	VCT
2100042S2-10XSC3_CTCGAGGGTTGCCAAT	5182711	38	4	BYS	CTRL	VCT
2100042S2-10XSC3_CTCTCAGGTTGTCTAG	5182711	38	12	BYS	CTRL	SCT
2100042S2-10XSC3_CTCTCGATCCAGGACC	5182711	38	4	BYS	CTRL	VCT
2100042S2-10XSC3_CTCTCGATCGTAGCCG	5182711	38	4	BYS	CTRL	VCT
2100042S2-10XSC3_CTCTGGTAGGTGGGTT	5182711	38	6	BYS	CTRL	EVT
2100042S2-10XSC3_CTGAATGCAAGTAGTA	5182711	38	13	BYS	CTRL	SCT
2100042S2-10XSC3_CTGAGCGGTCCAGCGT	5182711	38	12	BYS	CTRL	SCT
2100042S2-10XSC3_CTGAGGCTCTGTCTCG	5182711	38	6	BYS	CTRL	EVT
2100042S2-10XSC3_CTGATCCGTAACGCGA	5182711	38	12	BYS	CTRL	SCT
2100042S2-10XSC3_CTGCAGGGTTAATCGC	5182711	38	4	BYS	CTRL	VCT
2100042S2-10XSC3_CTGCATCTCAAGCCTA	5182711	38	9	BYS	CTRL	VCT
2100042S2-10XSC3_CTGCCATCACAGGATG	5182711	38	13	BYS	CTRL	SCT
2100042S2-10XSC3_CTGCCTAGTGCAATGG	5182711	38	6	BYS	CTRL	EVT
2100042S2-10XSC3_CTGCCTATCAACGCTA	5182711	38	4	BYS	CTRL	VCT
2100042S2-10XSC3_CTGCCTATCCGCGGAT	5182711	38	6	BYS	CTRL	EVT
2100042S2-10XSC3_CTGCGAGCAAGGTACG	5182711	38	12	BYS	CTRL	SCT
2100042S2-10XSC3_CTGCGAGTCTCCTACG	5182711	38	6	BYS	CTRL	EVT
2100042S2-10XSC3_CTGCTCAGTGATAGAT	5182711	38	12	BYS	CTRL	SCT
2100042S2-10XSC3_CTGGACGGTGGCAACA	5182711	38	2	BYS	CTRL	VCT
2100042S2-10XSC3_CTGGCAGTCTATGCCC	5182711	38	4	BYS	CTRL	VCT
2100042S2-10XSC3_CTGGTCTTCTTGAGCA	5182711	38	4	BYS	CTRL	VCT
2100042S2-10XSC3_CTGTAGATCCGCATAA	5182711	38	12	BYS	CTRL	SCT
2100042S2-10XSC3_CTGTATTCATCGATCA	5182711	38	2	BYS	CTRL	VCT
2100042S2-10XSC3_CTGTCGTAGCCTCCAG	5182711	38	4	BYS	CTRL	VCT
2100042S2-10XSC3_CTGTGAACATGAGTAA	5182711	38	4	BYS	CTRL	VCT
2100042S2-10XSC3_CTGTGGGAGCCAAGTG	5182711	38	7	BYS	CTRL	VCTp
2100042S2-10XSC3_CTGTGGGAGGCTGAAC	5182711	38	4	BYS	CTRL	VCT
2100042S2-10XSC3_CTTACCGAGTCATGCT	5182711	38	4	BYS	CTRL	VCT
2100042S2-10XSC3_CTTCAATAGTCTAACC	5182711	38	9	BYS	CTRL	VCT
2100042S2-10XSC3_CTTCAATCAATCTGCA	5182711	38	4	BYS	CTRL	VCT
2100042S2-10XSC3_CTTCCTTAGGAGGCAG	5182711	38	12	BYS	CTRL	SCT
2100042S2-10XSC3_CTTCCTTTCAGCCCAG	5182711	38	4	BYS	CTRL	VCT
2100042S2-10XSC3_CTTGAGAAGGGACAGG	5182711	38	2	BYS	CTRL	VCT
2100042S2-10XSC3_CTTGATTCACTTCCTG	5182711	38	12	BYS	CTRL	SCT
2100042S2-10XSC3_CTTGATTTCCTGGGTG	5182711	38	2	BYS	CTRL	VCT
2100042S2-10XSC3_GAAACCTTCCGTATGA	5182711	38	13	BYS	CTRL	SCT
2100042S2-10XSC3_GAAATGAAGGTTGAGC	5182711	38	9	BYS	CTRL	VCT
2100042S2-10XSC3_GAACACTCACCCTCTA	5182711	38	4	BYS	CTRL	VCT
2100042S2-10XSC3_GAAGAATTCCAATCTT	5182711	38	6	BYS	CTRL	EVT
2100042S2-10XSC3_GAAGGACCATGCAGCC	5182711	38	2	BYS	CTRL	VCT
2100042S2-10XSC3_GAAGGGTAGACTCTTG	5182711	38	12	BYS	CTRL	SCT
2100042S2-10XSC3_GAAGGGTAGGAACGAA	5182711	38	4	BYS	CTRL	VCT
2100042S2-10XSC3_GAAGTAACAGCAGTAG	5182711	38	2	BYS	CTRL	VCT
2100042S2-10XSC3_GAAGTAAGTGCTCTCT	5182711	38	12	BYS	CTRL	SCT
2100042S2-10XSC3_GAATAGAGTACAAGTA	5182711	38	9	BYS	CTRL	VCT
2100042S2-10XSC3_GAATCACCACACCGCA	5182711	38	6	BYS	CTRL	EVT
2100042S2-10XSC3_GAATCACGTATCGTGT	5182711	38	10	BYS	CTRL	VCT
2100042S2-10XSC3_GACACGCCACATCCCT	5182711	38	0	BYS	CTRL	VCT
2100042S2-10XSC3_GACACGCCAGCAGAAC	5182711	38	4	BYS	CTRL	VCT
2100042S2-10XSC3_GACACGCGTCGTGGTC	5182711	38	2	BYS	CTRL	VCT
2100042S2-10XSC3_GACATCACATCTCGTC	5182711	38	2	BYS	CTRL	VCT
2100042S2-10XSC3_GACCAATCATTGAGCT	5182711	38	4	BYS	CTRL	VCT
2100042S2-10XSC3_GACCAATTCCGTGCGA	5182711	38	0	BYS	CTRL	VCT
2100042S2-10XSC3_GACCCTTTCGCAGAGA	5182711	38	4	BYS	CTRL	VCT
2100042S2-10XSC3_GACCTTCAGGCTATCT	5182711	38	7	BYS	CTRL	VCTp
2100042S2-10XSC3_GACGCTGAGTTCATCG	5182711	38	13	BYS	CTRL	SCT
2100042S2-10XSC3_GACGCTGTCCTACTGC	5182711	38	4	BYS	CTRL	VCT
2100042S2-10XSC3_GACGTTAAGGGAGGCA	5182711	38	4	BYS	CTRL	VCT
2100042S2-10XSC3_GACTATGAGATACATG	5182711	38	4	BYS	CTRL	VCT
2100042S2-10XSC3_GACTATGGTATACCCA	5182711	38	12	BYS	CTRL	SCT
2100042S2-10XSC3_GACTATGGTTGGACTT	5182711	38	4	BYS	CTRL	VCT
2100042S2-10XSC3_GAGAAATCACTGTCGG	5182711	38	4	BYS	CTRL	VCT
2100042S2-10XSC3_GAGCTGCGTCGTACTA	5182711	38	12	BYS	CTRL	SCT
2100042S2-10XSC3_GAGGCCTAGTCGTTAC	5182711	38	4	BYS	CTRL	VCT
2100042S2-10XSC3_GAGTCATCACACTGGC	5182711	38	4	BYS	CTRL	VCT
2100042S2-10XSC3_GAGTTACGTCTACTGA	5182711	38	2	BYS	CTRL	VCT
2100042S2-10XSC3_GAGTTGTAGACAACAT	5182711	38	4	BYS	CTRL	VCT
2100042S2-10XSC3_GAGTTGTCACAAGTTC	5182711	38	4	BYS	CTRL	VCT
2100042S2-10XSC3_GAGTTGTGTAGCTGCC	5182711	38	6	BYS	CTRL	EVT
2100042S2-10XSC3_GAGTTGTTCGCAGTTA	5182711	38	3	BYS	CTRL	VCT
2100042S2-10XSC3_GATAGAAGTCTGATCA	5182711	38	4	BYS	CTRL	VCT
2100042S2-10XSC3_GATAGCTGTCGTCTCT	5182711	38	13	BYS	CTRL	SCT
2100042S2-10XSC3_GATCACAGTTGGAGAC	5182711	38	12	BYS	CTRL	SCT
2100042S2-10XSC3_GATCCCTAGAGAAGGT	5182711	38	6	BYS	CTRL	EVT
2100042S2-10XSC3_GATCCCTCATCGTCCT	5182711	38	12	BYS	CTRL	SCT
2100042S2-10XSC3_GATGATCGTCCTGGGT	5182711	38	12	BYS	CTRL	SCT
2100042S2-10XSC3_GATGATCTCGCTACGG	5182711	38	4	BYS	CTRL	VCT
2100042S2-10XSC3_GATGCTAAGAAGCTCG	5182711	38	4	BYS	CTRL	VCT
2100042S2-10XSC3_GATGCTACATCGTCCT	5182711	38	7	BYS	CTRL	VCTp
2100042S2-10XSC3_GATGGAGCAGAGAGGG	5182711	38	4	BYS	CTRL	VCT
2100042S2-10XSC3_GATGGAGGTGGCTCTG	5182711	38	12	BYS	CTRL	SCT
2100042S2-10XSC3_GATGGAGGTTTGGCTA	5182711	38	12	BYS	CTRL	SCT
2100042S2-10XSC3_GATGGAGTCGCCGATG	5182711	38	2	BYS	CTRL	VCT
2100042S2-10XSC3_GATGTTGGTACCGTCG	5182711	38	4	BYS	CTRL	VCT
2100042S2-10XSC3_GATTCGAGTCGAGTTT	5182711	38	4	BYS	CTRL	VCT
2100042S2-10XSC3_GATTCTTGTGGGCTTC	5182711	38	12	BYS	CTRL	SCT
2100042S2-10XSC3_GATTTCTTCAGTGCGC	5182711	38	6	BYS	CTRL	EVT
2100042S2-10XSC3_GCAACCGAGAGAGGGC	5182711	38	2	BYS	CTRL	VCT
2100042S2-10XSC3_GCAACCGTCATTGCGA	5182711	38	2	BYS	CTRL	VCT
2100042S2-10XSC3_GCACGGTCAGAGGCAT	5182711	38	6	BYS	CTRL	EVT
2100042S2-10XSC3_GCACGTGGTTGTGGCC	5182711	38	12	BYS	CTRL	SCT
2100042S2-10XSC3_GCAGCTGTCCATCACC	5182711	38	2	BYS	CTRL	VCT
2100042S2-10XSC3_GCAGCTGTCCATCTAT	5182711	38	12	BYS	CTRL	SCT
2100042S2-10XSC3_GCAGTTAGTGGAACAC	5182711	38	4	BYS	CTRL	VCT
2100042S2-10XSC3_GCAGTTATCATCCTGC	5182711	38	4	BYS	CTRL	VCT
2100042S2-10XSC3_GCAGTTATCCGCAAAT	5182711	38	3	BYS	CTRL	VCT
2100042S2-10XSC3_GCATCTCTCGAGTGGA	5182711	38	12	BYS	CTRL	SCT
2100042S2-10XSC3_GCATGATGTAAGTCAA	5182711	38	4	BYS	CTRL	VCT
2100042S2-10XSC3_GCATTAGAGAGGTCAC	5182711	38	12	BYS	CTRL	SCT
2100042S2-10XSC3_GCATTAGAGATGACCG	5182711	38	9	BYS	CTRL	VCT
2100042S2-10XSC3_GCCAACGTCCAAACCA	5182711	38	0	BYS	CTRL	VCT
2100042S2-10XSC3_GCCAGTGCAAACGTGG	5182711	38	12	BYS	CTRL	SCT
2100042S2-10XSC3_GCCAGTGTCGTTGCCT	5182711	38	6	BYS	CTRL	EVT
2100042S2-10XSC3_GCCATGGTCTAGTCAG	5182711	38	4	BYS	CTRL	VCT
2100042S2-10XSC3_GCCATTCTCCGTGGCA	5182711	38	12	BYS	CTRL	SCT
2100042S2-10XSC3_GCCCAGACACGTTCGG	5182711	38	4	BYS	CTRL	VCT
2100042S2-10XSC3_GCCCGAAGTACGTACT	5182711	38	6	BYS	CTRL	EVT
2100042S2-10XSC3_GCCCGAATCATACGAC	5182711	38	6	BYS	CTRL	EVT
2100042S2-10XSC3_GCCCGAATCTTCTCAA	5182711	38	7	BYS	CTRL	VCTp
2100042S2-10XSC3_GCCGATGGTCCACTTC	5182711	38	3	BYS	CTRL	VCT
2100042S2-10XSC3_GCCTGTTGTTTGAACC	5182711	38	12	BYS	CTRL	SCT
2100042S2-10XSC3_GCCTGTTTCGCAATTG	5182711	38	4	BYS	CTRL	VCT
2100042S2-10XSC3_GCCTGTTTCGCTAGCG	5182711	38	12	BYS	CTRL	SCT
2100042S2-10XSC3_GCGAGAAAGTCATTGC	5182711	38	6	BYS	CTRL	EVT
2100042S2-10XSC3_GCGAGAACACACGGTC	5182711	38	4	BYS	CTRL	VCT
2100042S2-10XSC3_GCGATCGCACGGGTAA	5182711	38	9	BYS	CTRL	VCT
2100042S2-10XSC3_GCGGAAATCGAACGGA	5182711	38	12	BYS	CTRL	SCT
2100042S2-10XSC3_GCGGAAATCGAGTACT	5182711	38	4	BYS	CTRL	VCT
2100042S2-10XSC3_GCGGATCCATCGAAGG	5182711	38	1	BYS	CTRL	VCT
2100042S2-10XSC3_GCGGATCGTGGCCCAT	5182711	38	2	BYS	CTRL	VCT
2100042S2-10XSC3_GCGTGCAGTCTTCTAT	5182711	38	9	BYS	CTRL	VCT
2100042S2-10XSC3_GCGTGCATCGATGCTA	5182711	38	4	BYS	CTRL	VCT
2100042S2-10XSC3_GCGTTTCCATCTATCT	5182711	38	2	BYS	CTRL	VCT
2100042S2-10XSC3_GCGTTTCGTCAGACTT	5182711	38	9	BYS	CTRL	VCT
2100042S2-10XSC3_GCTACAAGTGTTAACC	5182711	38	3	BYS	CTRL	VCT
2100042S2-10XSC3_GCTACCTTCATAGCAC	5182711	38	4	BYS	CTRL	VCT
2100042S2-10XSC3_GCTCAAACACGGCTAC	5182711	38	12	BYS	CTRL	SCT
2100042S2-10XSC3_GCTGAATGTATCAAGA	5182711	38	5	BYS	CTRL	VCT
2100042S2-10XSC3_GCTGGGTAGTGTAGAT	5182711	38	2	BYS	CTRL	VCT
2100042S2-10XSC3_GCTGGGTGTCCTATAG	5182711	38	0	BYS	CTRL	VCT
2100042S2-10XSC3_GCTGGGTTCATTACCT	5182711	38	3	BYS	CTRL	VCT
2100042S2-10XSC3_GCTTGGGAGTTCCGTA	5182711	38	8	BYS	CTRL	VCT
2100042S2-10XSC3_GCTTGGGGTATGAAGT	5182711	38	5	BYS	CTRL	VCT
2100042S2-10XSC3_GGAACCCAGTATGGAT	5182711	38	12	BYS	CTRL	SCT
2100042S2-10XSC3_GGAACCCCATGGAGAC	5182711	38	12	BYS	CTRL	SCT
2100042S2-10XSC3_GGAACCCGTCGCATTA	5182711	38	6	BYS	CTRL	EVT
2100042S2-10XSC3_GGAATCTTCCTTATCA	5182711	38	4	BYS	CTRL	VCT
2100042S2-10XSC3_GGACGTCAGTCTCGTA	5182711	38	5	BYS	CTRL	VCT
2100042S2-10XSC3_GGACGTCCACGGTAGA	5182711	38	4	BYS	CTRL	VCT
2100042S2-10XSC3_GGACGTCCATCTTTCA	5182711	38	2	BYS	CTRL	VCT
2100042S2-10XSC3_GGAGATGAGTCACACT	5182711	38	12	BYS	CTRL	SCT
2100042S2-10XSC3_GGAGGATTCACTGTCC	5182711	38	12	BYS	CTRL	SCT
2100042S2-10XSC3_GGAGGTATCCTTATAC	5182711	38	3	BYS	CTRL	VCT
2100042S2-10XSC3_GGATCTAAGTGGTGAC	5182711	38	11	BYS	CTRL	VCT
2100042S2-10XSC3_GGCACGTAGTTGGGAC	5182711	38	3	BYS	CTRL	VCT
2100042S2-10XSC3_GGCAGTCCAGATACTC	5182711	38	2	BYS	CTRL	VCT
2100042S2-10XSC3_GGCTGTGTCAGACATC	5182711	38	13	BYS	CTRL	SCT
2100042S2-10XSC3_GGCTTGGGTAATTAGG	5182711	38	4	BYS	CTRL	VCT
2100042S2-10XSC3_GGCTTTCGTCTTCCGT	5182711	38	4	BYS	CTRL	VCT
2100042S2-10XSC3_GGGAAGTGTTACCTGA	5182711	38	2	BYS	CTRL	VCT
2100042S2-10XSC3_GGGACCTAGCAACCAG	5182711	38	12	BYS	CTRL	SCT
2100042S2-10XSC3_GGGACCTAGCACTCCG	5182711	38	6	BYS	CTRL	EVT
2100042S2-10XSC3_GGGACCTAGCAGTAAT	5182711	38	9	BYS	CTRL	VCT
2100042S2-10XSC3_GGGACCTCAAATCAGA	5182711	38	4	BYS	CTRL	VCT
2100042S2-10XSC3_GGGACTCCATGACCCG	5182711	38	2	BYS	CTRL	VCT
2100042S2-10XSC3_GGGACTCGTGTCACAT	5182711	38	0	BYS	CTRL	VCT
2100042S2-10XSC3_GGGAGTACAAAGGGTC	5182711	38	2	BYS	CTRL	VCT
2100042S2-10XSC3_GGGAGTAGTATGGAGC	5182711	38	2	BYS	CTRL	VCT
2100042S2-10XSC3_GGGATGAAGTTGCATC	5182711	38	4	BYS	CTRL	VCT
2100042S2-10XSC3_GGGATGAGTCGGATTT	5182711	38	6	BYS	CTRL	EVT
2100042S2-10XSC3_GGGCGTTGTAACACCT	5182711	38	3	BYS	CTRL	VCT
2100042S2-10XSC3_GGGCGTTGTTCCCAAA	5182711	38	1	BYS	CTRL	VCT
2100042S2-10XSC3_GGGCTACAGCTTCGTA	5182711	38	12	BYS	CTRL	SCT
2100042S2-10XSC3_GGGTAGAAGACATATG	5182711	38	1	BYS	CTRL	VCT
2100042S2-10XSC3_GGGTAGACACCTTCCA	5182711	38	4	BYS	CTRL	VCT
2100042S2-10XSC3_GGGTAGAGTGTTGATC	5182711	38	4	BYS	CTRL	VCT
2100042S2-10XSC3_GGGTGAACAGTACTAC	5182711	38	6	BYS	CTRL	EVT
2100042S2-10XSC3_GGGTGAAGTAAGCGGT	5182711	38	6	BYS	CTRL	EVT
2100042S2-10XSC3_GGGTGAATCCGCAAAT	5182711	38	4	BYS	CTRL	VCT
2100042S2-10XSC3_GGGTGTCAGGTTACAA	5182711	38	4	BYS	CTRL	VCT
2100042S2-10XSC3_GGGTGTCTCTAGACCA	5182711	38	9	BYS	CTRL	VCT
2100042S2-10XSC3_GGTAATCAGACGCCCT	5182711	38	13	BYS	CTRL	SCT
2100042S2-10XSC3_GGTCACGCATTCTTCA	5182711	38	6	BYS	CTRL	EVT
2100042S2-10XSC3_GGTCTGGCACAGACGA	5182711	38	4	BYS	CTRL	VCT
2100042S2-10XSC3_GGTCTGGTCTGTCCCA	5182711	38	7	BYS	CTRL	VCTp
2100042S2-10XSC3_GGTGTCGAGTTCCTGA	5182711	38	0	BYS	CTRL	VCT
2100042S2-10XSC3_GGTGTCGGTATTTCCT	5182711	38	4	BYS	CTRL	VCT
2100042S2-10XSC3_GGTTCTCTCTTCCGTG	5182711	38	4	BYS	CTRL	VCT
2100042S2-10XSC3_GGTTGTACACTGAATC	5182711	38	4	BYS	CTRL	VCT
2100042S2-10XSC3_GTAACACTCAAGTAAG	5182711	38	12	BYS	CTRL	SCT
2100042S2-10XSC3_GTAACCATCTACGCGG	5182711	38	12	BYS	CTRL	SCT
2100042S2-10XSC3_GTAAGTCCATAATCCG	5182711	38	4	BYS	CTRL	VCT
2100042S2-10XSC3_GTAATCGCATTGTAGC	5182711	38	4	BYS	CTRL	VCT
2100042S2-10XSC3_GTAATGCCAACAACAA	5182711	38	4	BYS	CTRL	VCT
2100042S2-10XSC3_GTAATGCGTGCGGATA	5182711	38	12	BYS	CTRL	SCT
2100042S2-10XSC3_GTAATGCGTGGAATGC	5182711	38	4	BYS	CTRL	VCT
2100042S2-10XSC3_GTAATGCTCACGACTA	5182711	38	8	BYS	CTRL	VCT
2100042S2-10XSC3_GTACAACGTCCACAGC	5182711	38	3	BYS	CTRL	VCT
2100042S2-10XSC3_GTAGAAAGTATGCGGA	5182711	38	4	BYS	CTRL	VCT
2100042S2-10XSC3_GTAGAAATCAGCGGAA	5182711	38	12	BYS	CTRL	SCT
2100042S2-10XSC3_GTAGATCAGTGATCGG	5182711	38	4	BYS	CTRL	VCT
2100042S2-10XSC3_GTAGATCAGTTGGAGC	5182711	38	7	BYS	CTRL	VCTp
2100042S2-10XSC3_GTAGATCGTTCGTGCG	5182711	38	6	BYS	CTRL	EVT
2100042S2-10XSC3_GTAGTACTCCCGTGTT	5182711	38	9	BYS	CTRL	VCT
2100042S2-10XSC3_GTCAGCGGTGAGTTGG	5182711	38	11	BYS	CTRL	VCT
2100042S2-10XSC3_GTCATCCCAATGAAAC	5182711	38	12	BYS	CTRL	SCT
2100042S2-10XSC3_GTCATCCCAGCACCCA	5182711	38	12	BYS	CTRL	SCT
2100042S2-10XSC3_GTCATGAAGGGAGGCA	5182711	38	4	BYS	CTRL	VCT
2100042S2-10XSC3_GTCATGAAGGTAGCCA	5182711	38	2	BYS	CTRL	VCT
2100042S2-10XSC3_GTCATGAGTAGCTCGC	5182711	38	9	BYS	CTRL	VCT
2100042S2-10XSC3_GTCATTTCAATGGCCC	5182711	38	2	BYS	CTRL	VCT
2100042S2-10XSC3_GTCATTTTCAACTACG	5182711	38	1	BYS	CTRL	VCT
2100042S2-10XSC3_GTCCACTCATGTGCTA	5182711	38	5	BYS	CTRL	VCT
2100042S2-10XSC3_GTCCCATTCAGCTTGA	5182711	38	2	BYS	CTRL	VCT
2100042S2-10XSC3_GTCCCATTCGCTGCGA	5182711	38	0	BYS	CTRL	VCT
2100042S2-10XSC3_GTCCTCAGTTCTATCT	5182711	38	12	BYS	CTRL	SCT
2100042S2-10XSC3_GTCCTCATCTGCGGAC	5182711	38	9	BYS	CTRL	VCT
2100042S2-10XSC3_GTCGAATAGGCATCAG	5182711	38	4	BYS	CTRL	VCT
2100042S2-10XSC3_GTCGAATAGTCATGAA	5182711	38	3	BYS	CTRL	VCT
2100042S2-10XSC3_GTCGTTCCACGCACCA	5182711	38	12	BYS	CTRL	SCT
2100042S2-10XSC3_GTCGTTCCAGAGAGGG	5182711	38	4	BYS	CTRL	VCT
2100042S2-10XSC3_GTCTACCGTTACCGTA	5182711	38	6	BYS	CTRL	EVT
2100042S2-10XSC3_GTCTACCTCTCAGTCC	5182711	38	4	BYS	CTRL	VCT
2100042S2-10XSC3_GTCTAGATCGGCCAAC	5182711	38	12	BYS	CTRL	SCT
2100042S2-10XSC3_GTCTTTAAGGCGCTCT	5182711	38	6	BYS	CTRL	EVT
2100042S2-10XSC3_GTGACGCGTCATGGCC	5182711	38	6	BYS	CTRL	EVT
2100042S2-10XSC3_GTGACGCTCGTCACCT	5182711	38	6	BYS	CTRL	EVT
2100042S2-10XSC3_GTGAGGACACGCCAGT	5182711	38	15	BYS	CTRL	SCT
2100042S2-10XSC3_GTGCACGAGTCTTCGA	5182711	38	6	BYS	CTRL	EVT
2100042S2-10XSC3_GTGCACGAGTTGCGCC	5182711	38	8	BYS	CTRL	VCT
2100042S2-10XSC3_GTGCAGCTCGTTGTTT	5182711	38	6	BYS	CTRL	EVT
2100042S2-10XSC3_GTGCGTGAGCTGGCTC	5182711	38	2	BYS	CTRL	VCT
2100042S2-10XSC3_GTGCGTGAGGTGATCG	5182711	38	6	BYS	CTRL	EVT
2100042S2-10XSC3_GTGCGTGCACTGAGGA	5182711	38	4	BYS	CTRL	VCT
2100042S2-10XSC3_GTGCGTGCAGGAATCG	5182711	38	4	BYS	CTRL	VCT
2100042S2-10XSC3_GTGCTGGTCCATGCAA	5182711	38	4	BYS	CTRL	VCT
2100042S2-10XSC3_GTGGAGAGTCCTGTCT	5182711	38	12	BYS	CTRL	SCT
2100042S2-10XSC3_GTGGGAAAGGCGAAGG	5182711	38	4	BYS	CTRL	VCT
2100042S2-10XSC3_GTGGGAACAGCACCCA	5182711	38	4	BYS	CTRL	VCT
2100042S2-10XSC3_GTGGGAAGTACGCTTA	5182711	38	13	BYS	CTRL	SCT
2100042S2-10XSC3_GTGGTTATCAGCAGAG	5182711	38	10	BYS	CTRL	VCT
2100042S2-10XSC3_GTGTGATAGAAGTCTA	5182711	38	6	BYS	CTRL	EVT
2100042S2-10XSC3_GTGTTAGAGCCTGTCG	5182711	38	4	BYS	CTRL	VCT
2100042S2-10XSC3_GTGTTAGAGGATACAT	5182711	38	3	BYS	CTRL	VCT
2100042S2-10XSC3_GTGTTAGCAAGTAGTA	5182711	38	12	BYS	CTRL	SCT
2100042S2-10XSC3_GTTACAGGTAAGATCA	5182711	38	4	BYS	CTRL	VCT
2100042S2-10XSC3_GTTACAGTCGCTACGG	5182711	38	4	BYS	CTRL	VCT
2100042S2-10XSC3_GTTACAGTCGCTTGCT	5182711	38	12	BYS	CTRL	SCT
2100042S2-10XSC3_GTTAGACAGATGAACT	5182711	38	3	BYS	CTRL	VCT
2100042S2-10XSC3_GTTAGACAGTGGTTCT	5182711	38	4	BYS	CTRL	VCT
2100042S2-10XSC3_GTTAGTGCAAGCAATA	5182711	38	5	BYS	CTRL	VCT
2100042S2-10XSC3_GTTCCGTTCATTTGGG	5182711	38	6	BYS	CTRL	EVT
2100042S2-10XSC3_GTTCCGTTCGTGTCAA	5182711	38	6	BYS	CTRL	EVT
2100042S2-10XSC3_GTTCTATAGTTGTACC	5182711	38	12	BYS	CTRL	SCT
2100042S2-10XSC3_GTTCTATCATACGCAT	5182711	38	4	BYS	CTRL	VCT
2100042S2-10XSC3_GTTGCTCGTACTTGTG	5182711	38	4	BYS	CTRL	VCT
2100042S2-10XSC3_GTTGCTCTCATGCCGG	5182711	38	7	BYS	CTRL	VCTp
2100042S2-10XSC3_GTTGTAGAGGAAAGAC	5182711	38	4	BYS	CTRL	VCT
2100042S2-10XSC3_GTTGTAGTCTCCGTGT	5182711	38	12	BYS	CTRL	SCT
2100042S2-10XSC3_GTTGTGATCGTAGGGA	5182711	38	4	BYS	CTRL	VCT
2100042S2-10XSC3_GTTTACTCATACCATG	5182711	38	0	BYS	CTRL	VCT
2100042S2-10XSC3_GTTTACTTCGCCAGTG	5182711	38	4	BYS	CTRL	VCT
2100042S2-10XSC3_GTTTGGATCGACGACC	5182711	38	4	BYS	CTRL	VCT
2100042S2-10XSC3_TAACACGAGAACGCGT	5182711	38	4	BYS	CTRL	VCT
2100042S2-10XSC3_TAACCAGAGTGAGCCA	5182711	38	6	BYS	CTRL	EVT
2100042S2-10XSC3_TAAGTCGCAATTGCGT	5182711	38	11	BYS	CTRL	VCT
2100042S2-10XSC3_TAAGTCGCATTGGCAT	5182711	38	4	BYS	CTRL	VCT
2100042S2-10XSC3_TAATCTCTCATTCACT	5182711	38	6	BYS	CTRL	EVT
2100042S2-10XSC3_TACAACGGTTCTCAGA	5182711	38	6	BYS	CTRL	EVT
2100042S2-10XSC3_TACAACGTCTATACTC	5182711	38	4	BYS	CTRL	VCT
2100042S2-10XSC3_TACACCCCATAGGCGA	5182711	38	4	BYS	CTRL	VCT
2100042S2-10XSC3_TACCCGTAGTCGAAGC	5182711	38	2	BYS	CTRL	VCT
2100042S2-10XSC3_TACCCGTCAATCGCGC	5182711	38	7	BYS	CTRL	VCTp
2100042S2-10XSC3_TACCCGTTCCGCATAA	5182711	38	12	BYS	CTRL	SCT
2100042S2-10XSC3_TACCTGCCAGAGTTGG	5182711	38	3	BYS	CTRL	VCT
2100042S2-10XSC3_TACCTGCTCTAGTGAC	5182711	38	7	BYS	CTRL	VCTp
2100042S2-10XSC3_TACGGGCTCGCCACTT	5182711	38	4	BYS	CTRL	VCT
2100042S2-10XSC3_TACGTCCGTCAGGTGA	5182711	38	12	BYS	CTRL	SCT
2100042S2-10XSC3_TACTGCCCAACACTAC	5182711	38	5	BYS	CTRL	VCT
2100042S2-10XSC3_TACTTACAGGTCACTT	5182711	38	4	BYS	CTRL	VCT
2100042S2-10XSC3_TACTTCAGTAGACAGC	5182711	38	4	BYS	CTRL	VCT
2100042S2-10XSC3_TACTTCAGTGCGGTAA	5182711	38	7	BYS	CTRL	VCTp
2100042S2-10XSC3_TACTTGTTCACACCGG	5182711	38	12	BYS	CTRL	SCT
2100042S2-10XSC3_TAGACTGTCTACCAGA	5182711	38	7	BYS	CTRL	VCTp
2100042S2-10XSC3_TAGATCGCACAAGCTT	5182711	38	13	BYS	CTRL	SCT
2100042S2-10XSC3_TAGATCGTCATTGCGA	5182711	38	6	BYS	CTRL	EVT
2100042S2-10XSC3_TAGCACACAGGCAATG	5182711	38	2	BYS	CTRL	VCT
2100042S2-10XSC3_TAGCACAGTATCGATC	5182711	38	3	BYS	CTRL	VCT
2100042S2-10XSC3_TAGGGTTGTTAGAGTA	5182711	38	4	BYS	CTRL	VCT
2100042S2-10XSC3_TAGGTACAGGACAGCT	5182711	38	12	BYS	CTRL	SCT
2100042S2-10XSC3_TAGGTTGTCCATTGGA	5182711	38	7	BYS	CTRL	VCTp
2100042S2-10XSC3_TATCAGGCACTCAAGT	5182711	38	10	BYS	CTRL	VCT
2100042S2-10XSC3_TATCAGGCATTCCTCG	5182711	38	6	BYS	CTRL	EVT
2100042S2-10XSC3_TATCCTAAGTTGTCAC	5182711	38	6	BYS	CTRL	EVT
2100042S2-10XSC3_TATCCTACACATGGTT	5182711	38	9	BYS	CTRL	VCT
2100042S2-10XSC3_TATCGCCTCCGGCAGT	5182711	38	12	BYS	CTRL	SCT
2100042S2-10XSC3_TATCTTGAGCGAACTG	5182711	38	12	BYS	CTRL	SCT
2100042S2-10XSC3_TATCTTGAGGATGAGA	5182711	38	0	BYS	CTRL	VCT
2100042S2-10XSC3_TATGTTCTCCGTGTGG	5182711	38	3	BYS	CTRL	VCT
2100042S2-10XSC3_TATTGGGGTATCGGTT	5182711	38	4	BYS	CTRL	VCT
2100042S2-10XSC3_TATTTCGGTTTAGACC	5182711	38	4	BYS	CTRL	VCT
2100042S2-10XSC3_TCAAGCACATACTGTG	5182711	38	2	BYS	CTRL	VCT
2100042S2-10XSC3_TCAAGTGAGCACTCCG	5182711	38	4	BYS	CTRL	VCT
2100042S2-10XSC3_TCAAGTGGTTGTGTAC	5182711	38	7	BYS	CTRL	VCTp
2100042S2-10XSC3_TCAATCTCAAGATGGC	5182711	38	4	BYS	CTRL	VCT
2100042S2-10XSC3_TCAATCTCAATTGCAC	5182711	38	8	BYS	CTRL	VCT
2100042S2-10XSC3_TCAATTCTCCGTGTGG	5182711	38	9	BYS	CTRL	VCT
2100042S2-10XSC3_TCACAAGTCGCAACAT	5182711	38	2	BYS	CTRL	VCT
2100042S2-10XSC3_TCACGCTAGATGTTAG	5182711	38	4	BYS	CTRL	VCT
2100042S2-10XSC3_TCACGGGAGTACGAGC	5182711	38	2	BYS	CTRL	VCT
2100042S2-10XSC3_TCACTATAGGGCGAGA	5182711	38	12	BYS	CTRL	SCT
2100042S2-10XSC3_TCACTATCAATAGAGT	5182711	38	12	BYS	CTRL	SCT
2100042S2-10XSC3_TCAGCCTAGCTAGAGC	5182711	38	6	BYS	CTRL	EVT
2100042S2-10XSC3_TCAGCCTGTCACTCAA	5182711	38	4	BYS	CTRL	VCT
2100042S2-10XSC3_TCAGGTAAGGCATGGT	5182711	38	3	BYS	CTRL	VCT
2100042S2-10XSC3_TCAGTGACACGGCACT	5182711	38	4	BYS	CTRL	VCT
2100042S2-10XSC3_TCAGTGAGTATGCTTG	5182711	38	12	BYS	CTRL	SCT
2100042S2-10XSC3_TCAGTTTCATGACTAC	5182711	38	9	BYS	CTRL	VCT
2100042S2-10XSC3_TCATCATGTATGAGGC	5182711	38	4	BYS	CTRL	VCT
2100042S2-10XSC3_TCATGAGTCAGTGGGA	5182711	38	3	BYS	CTRL	VCT
2100042S2-10XSC3_TCATGAGTCCGAAATC	5182711	38	12	BYS	CTRL	SCT
2100042S2-10XSC3_TCATGGACAGCATGCC	5182711	38	4	BYS	CTRL	VCT
2100042S2-10XSC3_TCATGGATCGGCATAT	5182711	38	4	BYS	CTRL	VCT
2100042S2-10XSC3_TCATGGATCTTGGTCC	5182711	38	14	BYS	CTRL	VCT
2100042S2-10XSC3_TCATGTTCAATAACGA	5182711	38	12	BYS	CTRL	SCT
2100042S2-10XSC3_TCATGTTTCGATACTG	5182711	38	7	BYS	CTRL	VCTp
2100042S2-10XSC3_TCATTACGTGGCTACC	5182711	38	4	BYS	CTRL	VCT
2100042S2-10XSC3_TCATTCAAGTTGCCCG	5182711	38	13	BYS	CTRL	SCT
2100042S2-10XSC3_TCATTCACACATTCTT	5182711	38	4	BYS	CTRL	VCT
2100042S2-10XSC3_TCATTGTAGAAGATCT	5182711	38	9	BYS	CTRL	VCT
2100042S2-10XSC3_TCATTTGCAGACACAG	5182711	38	5	BYS	CTRL	VCT
2100042S2-10XSC3_TCATTTGGTACCAGAG	5182711	38	4	BYS	CTRL	VCT
2100042S2-10XSC3_TCCACGTTCGAACGCC	5182711	38	3	BYS	CTRL	VCT
2100042S2-10XSC3_TCCCATGAGCTGTACT	5182711	38	3	BYS	CTRL	VCT
2100042S2-10XSC3_TCCGAAACAAAGCAAT	5182711	38	6	BYS	CTRL	EVT
2100042S2-10XSC3_TCCGATCCATCTCATT	5182711	38	4	BYS	CTRL	VCT
2100042S2-10XSC3_TCCGGGAAGCGGTAAC	5182711	38	7	BYS	CTRL	VCTp
2100042S2-10XSC3_TCCTAATCATTACTCT	5182711	38	9	BYS	CTRL	VCT
2100042S2-10XSC3_TCCTAATGTTGATCGT	5182711	38	4	BYS	CTRL	VCT
2100042S2-10XSC3_TCCTCCCCACACCTAA	5182711	38	6	BYS	CTRL	EVT
2100042S2-10XSC3_TCCTCCCCACCTGCTT	5182711	38	6	BYS	CTRL	EVT
2100042S2-10XSC3_TCCTCGACAGGCATTT	5182711	38	4	BYS	CTRL	VCT
2100042S2-10XSC3_TCCTGCAAGTCACGCC	5182711	38	6	BYS	CTRL	EVT
2100042S2-10XSC3_TCCTGCATCGAGTGGA	5182711	38	2	BYS	CTRL	VCT
2100042S2-10XSC3_TCCTTCTAGACAACAT	5182711	38	4	BYS	CTRL	VCT
2100042S2-10XSC3_TCCTTCTAGCCGCACT	5182711	38	4	BYS	CTRL	VCT
2100042S2-10XSC3_TCGAACACAAAGGGCT	5182711	38	4	BYS	CTRL	VCT
2100042S2-10XSC3_TCGAAGTCACTGCACG	5182711	38	6	BYS	CTRL	EVT
2100042S2-10XSC3_TCGACCTTCAGGAACG	5182711	38	5	BYS	CTRL	VCT
2100042S2-10XSC3_TCGACGGTCAGAGTGG	5182711	38	11	BYS	CTRL	VCT
2100042S2-10XSC3_TCGCACTGTCGGCCTA	5182711	38	2	BYS	CTRL	VCT
2100042S2-10XSC3_TCGCAGGGTTCCGCGA	5182711	38	6	BYS	CTRL	EVT
2100042S2-10XSC3_TCGCTCAGTCTGCATA	5182711	38	4	BYS	CTRL	VCT
2100042S2-10XSC3_TCGCTCAGTTTACGTG	5182711	38	2	BYS	CTRL	VCT
2100042S2-10XSC3_TCGGGACTCGGTCATA	5182711	38	7	BYS	CTRL	VCTp
2100042S2-10XSC3_TCGGGCAGTAAGCTCT	5182711	38	5	BYS	CTRL	VCT
2100042S2-10XSC3_TCGGTCTGTACAGTCT	5182711	38	12	BYS	CTRL	SCT
2100042S2-10XSC3_TCGTGCTTCGAGAAAT	5182711	38	12	BYS	CTRL	SCT
2100042S2-10XSC3_TCTACATGTCCAAATC	5182711	38	6	BYS	CTRL	EVT
2100042S2-10XSC3_TCTACCGAGGGTGAGG	5182711	38	4	BYS	CTRL	VCT
2100042S2-10XSC3_TCTACCGAGGGTTTCT	5182711	38	12	BYS	CTRL	SCT
2100042S2-10XSC3_TCTACCGCATTAGGCT	5182711	38	4	BYS	CTRL	VCT
2100042S2-10XSC3_TCTACCGTCTCGACGG	5182711	38	3	BYS	CTRL	VCT
2100042S2-10XSC3_TCTATACGTAGTGGCA	5182711	38	2	BYS	CTRL	VCT
2100042S2-10XSC3_TCTCACGCACCGAATT	5182711	38	4	BYS	CTRL	VCT
2100042S2-10XSC3_TCTCACGTCACAATGC	5182711	38	4	BYS	CTRL	VCT
2100042S2-10XSC3_TCTCAGCAGATCACTC	5182711	38	12	BYS	CTRL	SCT
2100042S2-10XSC3_TCTCAGCTCACTGCTC	5182711	38	4	BYS	CTRL	VCT
2100042S2-10XSC3_TCTCCGAGTTACGTAC	5182711	38	12	BYS	CTRL	SCT
2100042S2-10XSC3_TCTCTGGAGTGGACTG	5182711	38	4	BYS	CTRL	VCT
2100042S2-10XSC3_TCTCTGGGTCATGCAT	5182711	38	12	BYS	CTRL	SCT
2100042S2-10XSC3_TCTGCCAGTCAAACGG	5182711	38	2	BYS	CTRL	VCT
2100042S2-10XSC3_TCTGGCTCACGACGTC	5182711	38	4	BYS	CTRL	VCT
2100042S2-10XSC3_TCTTAGTTCAGCCTCT	5182711	38	15	BYS	CTRL	SCT
2100042S2-10XSC3_TCTTAGTTCTAGCAAC	5182711	38	7	BYS	CTRL	VCTp
2100042S2-10XSC3_TCTTCCTAGATAGGGA	5182711	38	6	BYS	CTRL	EVT
2100042S2-10XSC3_TCTTCCTAGCGAAACC	5182711	38	2	BYS	CTRL	VCT
2100042S2-10XSC3_TCTTCCTTCATTCTTG	5182711	38	4	BYS	CTRL	VCT
2100042S2-10XSC3_TCTTGCGCACCTCTAC	5182711	38	6	BYS	CTRL	EVT
2100042S2-10XSC3_TGAACGTCAAACCACT	5182711	38	10	BYS	CTRL	VCT
2100042S2-10XSC3_TGACAGTGTGTCCCTT	5182711	38	4	BYS	CTRL	VCT
2100042S2-10XSC3_TGACCCTAGGCTCACC	5182711	38	6	BYS	CTRL	EVT
2100042S2-10XSC3_TGACCCTGTGGGTTGA	5182711	38	12	BYS	CTRL	SCT
2100042S2-10XSC3_TGACTCCAGTGCCTCG	5182711	38	12	BYS	CTRL	SCT
2100042S2-10XSC3_TGACTCCCATCGAAGG	5182711	38	9	BYS	CTRL	VCT
2100042S2-10XSC3_TGAGACTAGCTATCTG	5182711	38	4	BYS	CTRL	VCT
2100042S2-10XSC3_TGAGGAGGTGCTTCAA	5182711	38	2	BYS	CTRL	VCT
2100042S2-10XSC3_TGAGGGAAGGTTCATC	5182711	38	12	BYS	CTRL	SCT
2100042S2-10XSC3_TGAGGTTAGGGATCTG	5182711	38	12	BYS	CTRL	SCT
2100042S2-10XSC3_TGAGTCATCATGCATG	5182711	38	2	BYS	CTRL	VCT
2100042S2-10XSC3_TGATCTTAGATGAATC	5182711	38	8	BYS	CTRL	VCT
2100042S2-10XSC3_TGATCTTCAGAGTCTT	5182711	38	4	BYS	CTRL	VCT
2100042S2-10XSC3_TGATCTTGTGATTCAC	5182711	38	9	BYS	CTRL	VCT
2100042S2-10XSC3_TGATGCAGTCACAGAG	5182711	38	15	BYS	CTRL	SCT
2100042S2-10XSC3_TGATGGTAGAATAACC	5182711	38	2	BYS	CTRL	VCT
2100042S2-10XSC3_TGATGGTAGCGATTCT	5182711	38	12	BYS	CTRL	SCT
2100042S2-10XSC3_TGATGGTGTTACCTGA	5182711	38	9	BYS	CTRL	VCT
2100042S2-10XSC3_TGATTTCGTCGTCTCT	5182711	38	3	BYS	CTRL	VCT
2100042S2-10XSC3_TGCACGGGTTATTCTC	5182711	38	2	BYS	CTRL	VCT
2100042S2-10XSC3_TGCACGGTCCACAGCG	5182711	38	4	BYS	CTRL	VCT
2100042S2-10XSC3_TGCAGTATCCAGTTCC	5182711	38	4	BYS	CTRL	VCT
2100042S2-10XSC3_TGCATCCTCTGTACAG	5182711	38	12	BYS	CTRL	SCT
2100042S2-10XSC3_TGCCGAGAGCGAAACC	5182711	38	0	BYS	CTRL	VCT
2100042S2-10XSC3_TGCGACGGTGAGACGT	5182711	38	4	BYS	CTRL	VCT
2100042S2-10XSC3_TGCGACGGTTAAGTCC	5182711	38	4	BYS	CTRL	VCT
2100042S2-10XSC3_TGCTCCATCGGTGTAT	5182711	38	2	BYS	CTRL	VCT
2100042S2-10XSC3_TGCTCGTAGTCAATCC	5182711	38	4	BYS	CTRL	VCT
2100042S2-10XSC3_TGCTCGTTCGGAGATG	5182711	38	12	BYS	CTRL	SCT
2100042S2-10XSC3_TGCTGAAGTCTCCTGT	5182711	38	4	BYS	CTRL	VCT
2100042S2-10XSC3_TGCTGAATCGCTGTTC	5182711	38	12	BYS	CTRL	SCT
2100042S2-10XSC3_TGGAACTAGTAAACGT	5182711	38	2	BYS	CTRL	VCT
2100042S2-10XSC3_TGGAGAGAGTGGTTAA	5182711	38	12	BYS	CTRL	SCT
2100042S2-10XSC3_TGGAGAGTCCGTCCTA	5182711	38	4	BYS	CTRL	VCT
2100042S2-10XSC3_TGGAGGATCAAACCCA	5182711	38	2	BYS	CTRL	VCT
2100042S2-10XSC3_TGGATGTCAGATCACT	5182711	38	4	BYS	CTRL	VCT
2100042S2-10XSC3_TGGGAAGCATAGAATG	5182711	38	4	BYS	CTRL	VCT
2100042S2-10XSC3_TGGGTTACACAACATC	5182711	38	4	BYS	CTRL	VCT
2100042S2-10XSC3_TGGTACACAATACCTG	5182711	38	4	BYS	CTRL	VCT
2100042S2-10XSC3_TGGTACACACGCGCAT	5182711	38	12	BYS	CTRL	SCT
2100042S2-10XSC3_TGTAAGCCATCATCCC	5182711	38	4	BYS	CTRL	VCT
2100042S2-10XSC3_TGTAAGCGTTCCGCTT	5182711	38	4	BYS	CTRL	VCT
2100042S2-10XSC3_TGTAAGCTCGAACGGA	5182711	38	8	BYS	CTRL	VCT
2100042S2-10XSC3_TGTACAGAGATACCAA	5182711	38	9	BYS	CTRL	VCT
2100042S2-10XSC3_TGTACAGCATCAGTGT	5182711	38	12	BYS	CTRL	SCT
2100042S2-10XSC3_TGTAGACCACCAGCGT	5182711	38	12	BYS	CTRL	SCT
2100042S2-10XSC3_TGTCAGACAAGAAACT	5182711	38	12	BYS	CTRL	SCT
2100042S2-10XSC3_TGTCAGACAGGTGGAT	5182711	38	16	BYS	CTRL	SCT
2100042S2-10XSC3_TGTCAGAGTGGATTTC	5182711	38	1	BYS	CTRL	VCT
2100042S2-10XSC3_TGTCCTGCATGAAGGC	5182711	38	12	BYS	CTRL	SCT
2100042S2-10XSC3_TGTGATGCATCAGTCA	5182711	38	4	BYS	CTRL	VCT
2100042S2-10XSC3_TGTGATGTCAGTGCGC	5182711	38	4	BYS	CTRL	VCT
2100042S2-10XSC3_TGTGGCGCAGGAGGTT	5182711	38	13	BYS	CTRL	SCT
2100042S2-10XSC3_TGTGTGAAGTAGGAAG	5182711	38	6	BYS	CTRL	EVT
2100042S2-10XSC3_TGTTCCGAGTTAGTGA	5182711	38	12	BYS	CTRL	SCT
2100042S2-10XSC3_TGTTCCGCAGTCGCAC	5182711	38	6	BYS	CTRL	EVT
2100042S2-10XSC3_TGTTCTAAGATTAGCA	5182711	38	14	BYS	CTRL	VCT
2100042S2-10XSC3_TTAATCCAGGTTAAAC	5182711	38	9	BYS	CTRL	VCT
2100042S2-10XSC3_TTACCATTCCCATTCG	5182711	38	9	BYS	CTRL	VCT
2100042S2-10XSC3_TTACGCCAGGACTGGT	5182711	38	8	BYS	CTRL	VCT
2100042S2-10XSC3_TTACGCCGTAAGCTCT	5182711	38	12	BYS	CTRL	SCT
2100042S2-10XSC3_TTACGTTGTCAGTCTA	5182711	38	2	BYS	CTRL	VCT
2100042S2-10XSC3_TTAGGGTGTTTCGTAG	5182711	38	9	BYS	CTRL	VCT
2100042S2-10XSC3_TTATTGCTCAGAACCT	5182711	38	4	BYS	CTRL	VCT
2100042S2-10XSC3_TTATTGCTCCCTCGAT	5182711	38	3	BYS	CTRL	VCT
2100042S2-10XSC3_TTCAATCAGATTGCGG	5182711	38	4	BYS	CTRL	VCT
2100042S2-10XSC3_TTCAATCCAGAATCGG	5182711	38	4	BYS	CTRL	VCT
2100042S2-10XSC3_TTCAATCCATGGCTAT	5182711	38	6	BYS	CTRL	EVT
2100042S2-10XSC3_TTCAATCGTGAAAGTT	5182711	38	6	BYS	CTRL	EVT
2100042S2-10XSC3_TTCACCGTCACCTTGC	5182711	38	6	BYS	CTRL	EVT
2100042S2-10XSC3_TTCATGTGTCCGATCG	5182711	38	12	BYS	CTRL	SCT
2100042S2-10XSC3_TTCATGTGTCTTACTT	5182711	38	12	BYS	CTRL	SCT
2100042S2-10XSC3_TTCATGTTCATAAGGA	5182711	38	6	BYS	CTRL	EVT
2100042S2-10XSC3_TTCCAATAGAGGCGGA	5182711	38	9	BYS	CTRL	VCT
2100042S2-10XSC3_TTCCGGTGTAATTAGG	5182711	38	12	BYS	CTRL	SCT
2100042S2-10XSC3_TTCCGGTTCGAACCTA	5182711	38	12	BYS	CTRL	SCT
2100042S2-10XSC3_TTCCGTGCAAAGGCAC	5182711	38	9	BYS	CTRL	VCT
2100042S2-10XSC3_TTCCTAAAGACTCTAC	5182711	38	12	BYS	CTRL	SCT
2100042S2-10XSC3_TTCCTCTTCGCTTTAT	5182711	38	6	BYS	CTRL	EVT
2100042S2-10XSC3_TTCCTTCAGAGTCAGC	5182711	38	3	BYS	CTRL	VCT
2100042S2-10XSC3_TTCGCTGAGTTACTCG	5182711	38	3	BYS	CTRL	VCT
2100042S2-10XSC3_TTCTTCCAGGTGCATG	5182711	38	12	BYS	CTRL	SCT
2100042S2-10XSC3_TTGACCCGTTTCGTAG	5182711	38	2	BYS	CTRL	VCT
2100042S2-10XSC3_TTGATGGGTTTCACAG	5182711	38	2	BYS	CTRL	VCT
2100042S2-10XSC3_TTGCGTCAGCCACAAG	5182711	38	2	BYS	CTRL	VCT
2100042S2-10XSC3_TTGCGTCCAGCGGTTC	5182711	38	6	BYS	CTRL	EVT
2100042S2-10XSC3_TTGCGTCCAGTGAGCA	5182711	38	2	BYS	CTRL	VCT
2100042S2-10XSC3_TTGCTGCGTGGACTGA	5182711	38	12	BYS	CTRL	SCT
2100042S2-10XSC3_TTGCTGCGTTTCCAAG	5182711	38	12	BYS	CTRL	SCT
2100042S2-10XSC3_TTGGATGAGGGTACGT	5182711	38	4	BYS	CTRL	VCT
2100042S2-10XSC3_TTGGATGGTACCACGC	5182711	38	12	BYS	CTRL	SCT
2100042S2-10XSC3_TTGGTTTAGCGCCTAC	5182711	38	15	BYS	CTRL	SCT
2100042S2-10XSC3_TTGGTTTGTTCAGCTA	5182711	38	6	BYS	CTRL	EVT
2100042S2-10XSC3_TTGTGTTCATTAAGCC	5182711	38	6	BYS	CTRL	EVT
2100042S2-10XSC3_TTGTGTTTCTACTCAT	5182711	38	12	BYS	CTRL	SCT
2100042S2-10XSC3_TTGTTTGAGTTCATGC	5182711	38	4	BYS	CTRL	VCT
2100042S2-10XSC3_TTTACGTTCCCAATAG	5182711	38	12	BYS	CTRL	SCT
2100042S2-10XSC3_TTTACTGAGACTTAAG	5182711	38	4	BYS	CTRL	VCT
2100042S2-10XSC3_TTTAGTCCAGCGGTCT	5182711	38	12	BYS	CTRL	SCT
2100042S2-10XSC3_TTTAGTCCATGACTCA	5182711	38	2	BYS	CTRL	VCT
2100042S2-10XSC3_TTTAGTCCATGAGATA	5182711	38	4	BYS	CTRL	VCT
2100042S2-10XSC3_TTTATGCCATACATCG	5182711	38	6	BYS	CTRL	EVT
2100042S2-10XSC3_TTTATGCTCAGAGTTC	5182711	38	4	BYS	CTRL	VCT
2100042S2-10XSC3_TTTCACATCTTGCAAG	5182711	38	4	BYS	CTRL	VCT
2100042S2-10XSC3_TTTCGATCACTGTCCT	5182711	38	4	BYS	CTRL	VCT
2100042S2-10XSC3_TTTGACTTCCGCTAGG	5182711	38	4	BYS	CTRL	VCT
2100042S2-10XSC3_TTTGATCTCGACGATT	5182711	38	0	BYS	CTRL	VCT
2100042S2-10XSC3_TTTGGAGGTAACCCTA	5182711	38	12	BYS	CTRL	SCT
2100042S2-10XSC3_TTTGGTTAGCTACAAA	5182711	38	13	BYS	CTRL	SCT
2100042S2-10XSC3_TTTGGTTCAGGTCAGA	5182711	38	4	BYS	CTRL	VCT
2100042S2-10XSC3_TTTGGTTTCTTCTAAC	5182711	38	2	BYS	CTRL	VCT
2200314S1_AAACCCAGTTCCTAAG	5167229	30	7	BYS	DCDA_SPE	VCTp
2200314S1_AAACGAAAGGTTAGTA	5167229	30	5	BYS	DCDA_SPE	VCT
2200314S1_AAACGAACAGAGGAAA	5167229	30	5	BYS	DCDA_SPE	VCT
2200314S1_AAACGCTCAATCGCAT	5167229	30	5	BYS	DCDA_SPE	VCT
2200314S1_AAACGCTTCCGGACTG	5167229	30	5	BYS	DCDA_SPE	VCT
2200314S1_AAAGAACCAGATTAAG	5167229	30	0	BYS	DCDA_SPE	VCT
2200314S1_AAAGAACGTACTCCGG	5167229	30	1	BYS	DCDA_SPE	VCT
2200314S1_AAAGGATAGGGATGTC	5167229	30	10	BYS	DCDA_SPE	VCT
2200314S1_AAAGGATTCGATTTCT	5167229	30	11	BYS	DCDA_SPE	VCT
2200314S1_AAAGGGCAGTCTTCCC	5167229	30	0	BYS	DCDA_SPE	VCT
2200314S1_AAAGGGCTCATAGAGA	5167229	30	0	BYS	DCDA_SPE	VCT
2200314S1_AAAGGGCTCCAACTGA	5167229	30	7	BYS	DCDA_SPE	VCTp
2200314S1_AAAGGTAAGGACAGCT	5167229	30	2	BYS	DCDA_SPE	VCT
2200314S1_AAAGTCCAGGATATGT	5167229	30	8	BYS	DCDA_SPE	VCT
2200314S1_AAAGTCCTCGTCGATA	5167229	30	0	BYS	DCDA_SPE	VCT
2200314S1_AAAGTGAAGAAGGATG	5167229	30	7	BYS	DCDA_SPE	VCTp
2200314S1_AAATGGATCCCATACC	5167229	30	5	BYS	DCDA_SPE	VCT
2200314S1_AACAAAGAGCGACTGA	5167229	30	3	BYS	DCDA_SPE	VCT
2200314S1_AACAAAGGTTCAATCG	5167229	30	1	BYS	DCDA_SPE	VCT
2200314S1_AACAACCCAGTAGAAT	5167229	30	0	BYS	DCDA_SPE	VCT
2200314S1_AACAACCGTGCGTCGT	5167229	30	10	BYS	DCDA_SPE	VCT
2200314S1_AACAAGAAGTAAATGC	5167229	30	0	BYS	DCDA_SPE	VCT
2200314S1_AACAAGACAGACCAAG	5167229	30	10	BYS	DCDA_SPE	VCT
2200314S1_AACAAGAGTAGGAGGG	5167229	30	1	BYS	DCDA_SPE	VCT
2200314S1_AACAAGAGTCACAGAG	5167229	30	10	BYS	DCDA_SPE	VCT
2200314S1_AACAAGATCGTCCTTG	5167229	30	4	BYS	DCDA_SPE	VCT
2200314S1_AACACACCAGCTATAC	5167229	30	11	BYS	DCDA_SPE	VCT
2200314S1_AACAGGGCACGTTCGG	5167229	30	3	BYS	DCDA_SPE	VCT
2200314S1_AACCAACTCTAGTACG	5167229	30	10	BYS	DCDA_SPE	VCT
2200314S1_AACCACAAGGCATCAG	5167229	30	7	BYS	DCDA_SPE	VCTp
2200314S1_AACCACACACAAGCCC	5167229	30	0	BYS	DCDA_SPE	VCT
2200314S1_AACCACACACAGTCAT	5167229	30	2	BYS	DCDA_SPE	VCT
2200314S1_AACCACACAGCGCGTT	5167229	30	1	BYS	DCDA_SPE	VCT
2200314S1_AACCACACAGTAGATA	5167229	30	3	BYS	DCDA_SPE	VCT
2200314S1_AACCACACAGTCTTCC	5167229	30	0	BYS	DCDA_SPE	VCT
2200314S1_AACCACAGTCCAGCCA	5167229	30	2	BYS	DCDA_SPE	VCT
2200314S1_AACCACATCACCGGGT	5167229	30	11	BYS	DCDA_SPE	VCT
2200314S1_AACCATGAGGTGGTTG	5167229	30	0	BYS	DCDA_SPE	VCT
2200314S1_AACCATGCACTCACTC	5167229	30	0	BYS	DCDA_SPE	VCT
2200314S1_AACCATGTCGGTCTGG	5167229	30	0	BYS	DCDA_SPE	VCT
2200314S1_AACCTGACAAACGAGC	5167229	30	10	BYS	DCDA_SPE	VCT
2200314S1_AACCTTTTCAGGTAAA	5167229	30	3	BYS	DCDA_SPE	VCT
2200314S1_AACCTTTTCGAACCTA	5167229	30	0	BYS	DCDA_SPE	VCT
2200314S1_AACGAAATCTCATGGA	5167229	30	5	BYS	DCDA_SPE	VCT
2200314S1_AACGGGACACAGACGA	5167229	30	13	BYS	DCDA_SPE	SCT
2200314S1_AACGGGAGTAAGAACT	5167229	30	7	BYS	DCDA_SPE	VCTp
2200314S1_AACGGGAGTCCAAATC	5167229	30	0	BYS	DCDA_SPE	VCT
2200314S1_AACGGGAGTCGCCACA	5167229	30	1	BYS	DCDA_SPE	VCT
2200314S1_AACGGGATCATGGAGG	5167229	30	0	BYS	DCDA_SPE	VCT
2200314S1_AACTTCTAGATCCAAA	5167229	30	0	BYS	DCDA_SPE	VCT
2200314S1_AACTTCTAGCCACTCG	5167229	30	0	BYS	DCDA_SPE	VCT
2200314S1_AACTTCTCATATACCG	5167229	30	7	BYS	DCDA_SPE	VCTp
2200314S1_AAGAACAAGGATCATA	5167229	30	1	BYS	DCDA_SPE	VCT
2200314S1_AAGAACAAGGGCAGAG	5167229	30	5	BYS	DCDA_SPE	VCT
2200314S1_AAGAACACAAGTTTGC	5167229	30	1	BYS	DCDA_SPE	VCT
2200314S1_AAGAACACAGGTTCGC	5167229	30	1	BYS	DCDA_SPE	VCT
2200314S1_AAGACTCAGCCTTTCC	5167229	30	2	BYS	DCDA_SPE	VCT
2200314S1_AAGACTCTCCATCGTC	5167229	30	1	BYS	DCDA_SPE	VCT
2200314S1_AAGATAGCAACGTTAC	5167229	30	0	BYS	DCDA_SPE	VCT
2200314S1_AAGCATCCAATAGTGA	5167229	30	7	BYS	DCDA_SPE	VCTp
2200314S1_AAGCATCCACCGGCTA	5167229	30	7	BYS	DCDA_SPE	VCTp
2200314S1_AAGCATCCACTGATTG	5167229	30	7	BYS	DCDA_SPE	VCTp
2200314S1_AAGCGAGGTATAATGG	5167229	30	1	BYS	DCDA_SPE	VCT
2200314S1_AAGCGAGTCGAGAGAC	5167229	30	1	BYS	DCDA_SPE	VCT
2200314S1_AAGGAATAGACTCTTG	5167229	30	0	BYS	DCDA_SPE	VCT
2200314S1_AAGGAATAGCCGTTAT	5167229	30	5	BYS	DCDA_SPE	VCT
2200314S1_AAGGAATGTGCCCAGT	5167229	30	0	BYS	DCDA_SPE	VCT
2200314S1_AAGGAATGTGGCATCC	5167229	30	1	BYS	DCDA_SPE	VCT
2200314S1_AAGGTAAGTGATGGCA	5167229	30	11	BYS	DCDA_SPE	VCT
2200314S1_AAGTACCCAACGTAAA	5167229	30	0	BYS	DCDA_SPE	VCT
2200314S1_AAGTACCTCGGCTGGT	5167229	30	2	BYS	DCDA_SPE	VCT
2200314S1_AAGTGAACACAGCTGC	5167229	30	11	BYS	DCDA_SPE	VCT
2200314S1_AAGTTCGAGTTTCTTC	5167229	30	0	BYS	DCDA_SPE	VCT
2200314S1_AAGTTCGGTACTGCGC	5167229	30	11	BYS	DCDA_SPE	VCT
2200314S1_AAGTTCGTCGACGACC	5167229	30	0	BYS	DCDA_SPE	VCT
2200314S1_AATAGAGCAATCCTAG	5167229	30	2	BYS	DCDA_SPE	VCT
2200314S1_AATAGAGTCAGCGGAA	5167229	30	5	BYS	DCDA_SPE	VCT
2200314S1_AATCACGAGGTTAGTA	5167229	30	1	BYS	DCDA_SPE	VCT
2200314S1_AATCACGCATTCACCC	5167229	30	1	BYS	DCDA_SPE	VCT
2200314S1_AATCGACGTCCTTAAG	5167229	30	1	BYS	DCDA_SPE	VCT
2200314S1_AATCGACTCACGTAGT	5167229	30	1	BYS	DCDA_SPE	VCT
2200314S1_AATCGTGCACAATGCT	5167229	30	3	BYS	DCDA_SPE	VCT
2200314S1_AATCGTGCACTACCCT	5167229	30	14	BYS	DCDA_SPE	VCT
2200314S1_AATGAAGAGCTGGCTC	5167229	30	1	BYS	DCDA_SPE	VCT
2200314S1_AATGAAGGTTAAGGAT	5167229	30	0	BYS	DCDA_SPE	VCT
2200314S1_AATGAAGTCTAGTACG	5167229	30	1	BYS	DCDA_SPE	VCT
2200314S1_AATGACCCAATACCCA	5167229	30	0	BYS	DCDA_SPE	VCT
2200314S1_AATGACCTCGGAACTT	5167229	30	5	BYS	DCDA_SPE	VCT
2200314S1_AATGCCACAATGTGGG	5167229	30	2	BYS	DCDA_SPE	VCT
2200314S1_AATGGAACAAGTTCGT	5167229	30	1	BYS	DCDA_SPE	VCT
2200314S1_AATGGAATCATGGCCG	5167229	30	0	BYS	DCDA_SPE	VCT
2200314S1_AATGGAATCCTTATGT	5167229	30	8	BYS	DCDA_SPE	VCT
2200314S1_AATGGCTCATGCCGAC	5167229	30	0	BYS	DCDA_SPE	VCT
2200314S1_AATTCCTAGCAAACAT	5167229	30	1	BYS	DCDA_SPE	VCT
2200314S1_AATTCCTGTGGCGTAA	5167229	30	10	BYS	DCDA_SPE	VCT
2200314S1_AATTCCTTCCATCTCG	5167229	30	2	BYS	DCDA_SPE	VCT
2200314S1_AATTTCCAGAGTCTGG	5167229	30	1	BYS	DCDA_SPE	VCT
2200314S1_ACAAAGAAGAGAGTGA	5167229	30	0	BYS	DCDA_SPE	VCT
2200314S1_ACAAAGATCCCGAGGT	5167229	30	5	BYS	DCDA_SPE	VCT
2200314S1_ACAAAGATCCTTATAC	5167229	30	1	BYS	DCDA_SPE	VCT
2200314S1_ACAACCAAGGCATGGT	5167229	30	11	BYS	DCDA_SPE	VCT
2200314S1_ACAACCAGTCGCTGCA	5167229	30	1	BYS	DCDA_SPE	VCT
2200314S1_ACAAGCTGTCCACTTC	5167229	30	5	BYS	DCDA_SPE	VCT
2200314S1_ACAAGCTGTGCCCACA	5167229	30	0	BYS	DCDA_SPE	VCT
2200314S1_ACAAGCTTCATTTCGT	5167229	30	0	BYS	DCDA_SPE	VCT
2200314S1_ACACAGTCACTCACTC	5167229	30	0	BYS	DCDA_SPE	VCT
2200314S1_ACACCAACACCGTGAC	5167229	30	0	BYS	DCDA_SPE	VCT
2200314S1_ACACGCGAGCGCCTTG	5167229	30	5	BYS	DCDA_SPE	VCT
2200314S1_ACACGCGGTACTGGGA	5167229	30	2	BYS	DCDA_SPE	VCT
2200314S1_ACACGCGGTTGGAGGT	5167229	30	11	BYS	DCDA_SPE	VCT
2200314S1_ACACGCGTCTCCTACG	5167229	30	2	BYS	DCDA_SPE	VCT
2200314S1_ACACGCGTCTTGAACG	5167229	30	0	BYS	DCDA_SPE	VCT
2200314S1_ACACTGAAGGTCCCTG	5167229	30	5	BYS	DCDA_SPE	VCT
2200314S1_ACACTGAAGTCACGAG	5167229	30	5	BYS	DCDA_SPE	VCT
2200314S1_ACACTGATCTGACCCT	5167229	30	2	BYS	DCDA_SPE	VCT
2200314S1_ACACTGATCTTCCTAA	5167229	30	3	BYS	DCDA_SPE	VCT
2200314S1_ACAGAAAGTGGTCCGT	5167229	30	0	BYS	DCDA_SPE	VCT
2200314S1_ACAGAAATCTCCGATC	5167229	30	1	BYS	DCDA_SPE	VCT
2200314S1_ACAGCCGGTCGCTCGA	5167229	30	8	BYS	DCDA_SPE	VCT
2200314S1_ACAGGGACAGTGTGCC	5167229	30	1	BYS	DCDA_SPE	VCT
2200314S1_ACATCCCCAACTCGAT	5167229	30	2	BYS	DCDA_SPE	VCT
2200314S1_ACATCCCCAGCTGAGA	5167229	30	0	BYS	DCDA_SPE	VCT
2200314S1_ACATCCCCATGAGTAA	5167229	30	0	BYS	DCDA_SPE	VCT
2200314S1_ACATCCCGTCCGGTGT	5167229	30	11	BYS	DCDA_SPE	VCT
2200314S1_ACATCGACAGCTTTCC	5167229	30	2	BYS	DCDA_SPE	VCT
2200314S1_ACATCGAGTGGCTGCT	5167229	30	11	BYS	DCDA_SPE	VCT
2200314S1_ACATCGATCCTCGATC	5167229	30	0	BYS	DCDA_SPE	VCT
2200314S1_ACATGCAAGACTAAGT	5167229	30	1	BYS	DCDA_SPE	VCT
2200314S1_ACATGCAGTCCATCTC	5167229	30	0	BYS	DCDA_SPE	VCT
2200314S1_ACATGCATCATCTACT	5167229	30	0	BYS	DCDA_SPE	VCT
2200314S1_ACCAAACCACAGCATT	5167229	30	2	BYS	DCDA_SPE	VCT
2200314S1_ACCAAACGTAGCTGTT	5167229	30	10	BYS	DCDA_SPE	VCT
2200314S1_ACCAACAGTCTGTGTA	5167229	30	1	BYS	DCDA_SPE	VCT
2200314S1_ACCAACAGTTACAGCT	5167229	30	3	BYS	DCDA_SPE	VCT
2200314S1_ACCAACATCTCTTGCG	5167229	30	5	BYS	DCDA_SPE	VCT
2200314S1_ACCACAAGTCTTCGAA	5167229	30	5	BYS	DCDA_SPE	VCT
2200314S1_ACCATTTAGCAGCCCT	5167229	30	11	BYS	DCDA_SPE	VCT
2200314S1_ACCATTTTCTCTCCGA	5167229	30	0	BYS	DCDA_SPE	VCT
2200314S1_ACCCTCACATGACGTT	5167229	30	5	BYS	DCDA_SPE	VCT
2200314S1_ACCCTCAGTGGCAACA	5167229	30	0	BYS	DCDA_SPE	VCT
2200314S1_ACCCTCATCTCTTCAA	5167229	30	5	BYS	DCDA_SPE	VCT
2200314S1_ACCCTTGAGTCGGCCT	5167229	30	1	BYS	DCDA_SPE	VCT
2200314S1_ACCCTTGAGTGGAATT	5167229	30	5	BYS	DCDA_SPE	VCT
2200314S1_ACCCTTGCATGCTGCG	5167229	30	10	BYS	DCDA_SPE	VCT
2200314S1_ACCCTTGGTCAGCTTA	5167229	30	1	BYS	DCDA_SPE	VCT
2200314S1_ACCCTTGGTGAATGAT	5167229	30	11	BYS	DCDA_SPE	VCT
2200314S1_ACCTACCTCGGCATTA	5167229	30	4	BYS	DCDA_SPE	VCT
2200314S1_ACCTGAACACTTTAGG	5167229	30	12	BYS	DCDA_SPE	SCT
2200314S1_ACCTGAATCAGTAGGG	5167229	30	9	BYS	DCDA_SPE	VCT
2200314S1_ACCTGTCGTATCTTCT	5167229	30	0	BYS	DCDA_SPE	VCT
2200314S1_ACCTGTCTCCTCCACA	5167229	30	1	BYS	DCDA_SPE	VCT
2200314S1_ACGATGTGTTTCACTT	5167229	30	0	BYS	DCDA_SPE	VCT
2200314S1_ACGATGTTCGACACTA	5167229	30	1	BYS	DCDA_SPE	VCT
2200314S1_ACGCACGAGAGCCTGA	5167229	30	1	BYS	DCDA_SPE	VCT
2200314S1_ACGCACGGTACTGCGC	5167229	30	7	BYS	DCDA_SPE	VCTp
2200314S1_ACGGTCGCAGCAGTTT	5167229	30	3	BYS	DCDA_SPE	VCT
2200314S1_ACGGTCGCAGTTCTAG	5167229	30	0	BYS	DCDA_SPE	VCT
2200314S1_ACGGTCGTCTGGTGCG	5167229	30	5	BYS	DCDA_SPE	VCT
2200314S1_ACGGTTATCGAGATGG	5167229	30	5	BYS	DCDA_SPE	VCT
2200314S1_ACGTAACAGCGCTGAA	5167229	30	5	BYS	DCDA_SPE	VCT
2200314S1_ACGTAACCACAGCATT	5167229	30	0	BYS	DCDA_SPE	VCT
2200314S1_ACGTAACGTTCGTAAC	5167229	30	5	BYS	DCDA_SPE	VCT
2200314S1_ACGTACACACACCGAC	5167229	30	0	BYS	DCDA_SPE	VCT
2200314S1_ACGTACACATGAGAAT	5167229	30	0	BYS	DCDA_SPE	VCT
2200314S1_ACGTACAGTAACACCT	5167229	30	3	BYS	DCDA_SPE	VCT
2200314S1_ACGTACAGTAGCTGTT	5167229	30	2	BYS	DCDA_SPE	VCT
2200314S1_ACGTACATCAACCTCC	5167229	30	0	BYS	DCDA_SPE	VCT
2200314S1_ACGTAGTAGCGACTGA	5167229	30	0	BYS	DCDA_SPE	VCT
2200314S1_ACGTCCTCATCCTGTC	5167229	30	0	BYS	DCDA_SPE	VCT
2200314S1_ACGTTCCAGCTATCTG	5167229	30	2	BYS	DCDA_SPE	VCT
2200314S1_ACGTTCCTCAAGAAAC	5167229	30	13	BYS	DCDA_SPE	SCT
2200314S1_ACTACGAGTGCGGCTT	5167229	30	1	BYS	DCDA_SPE	VCT
2200314S1_ACTACGAGTGTCACAT	5167229	30	2	BYS	DCDA_SPE	VCT
2200314S1_ACTATCTAGCTCACTA	5167229	30	2	BYS	DCDA_SPE	VCT
2200314S1_ACTATTCAGACAACAT	5167229	30	5	BYS	DCDA_SPE	VCT
2200314S1_ACTATTCAGATCCAAA	5167229	30	1	BYS	DCDA_SPE	VCT
2200314S1_ACTATTCAGGGCCTCT	5167229	30	5	BYS	DCDA_SPE	VCT
2200314S1_ACTCCCAAGTTGGCTT	5167229	30	0	BYS	DCDA_SPE	VCT
2200314S1_ACTCCCAGTCGAGCAA	5167229	30	2	BYS	DCDA_SPE	VCT
2200314S1_ACTGATGCAGCTATTG	5167229	30	0	BYS	DCDA_SPE	VCT
2200314S1_ACTGATGCAGGCATTT	5167229	30	1	BYS	DCDA_SPE	VCT
2200314S1_ACTGATGGTTAATGAG	5167229	30	2	BYS	DCDA_SPE	VCT
2200314S1_ACTGCAAAGCAGAAAG	5167229	30	0	BYS	DCDA_SPE	VCT
2200314S1_ACTGCAAAGTAGAATC	5167229	30	5	BYS	DCDA_SPE	VCT
2200314S1_ACTGTCCAGTCTCTGA	5167229	30	1	BYS	DCDA_SPE	VCT
2200314S1_ACTGTGAAGTAGGTTA	5167229	30	7	BYS	DCDA_SPE	VCTp
2200314S1_ACTGTGACAGTCGGAA	5167229	30	5	BYS	DCDA_SPE	VCT
2200314S1_ACTTAGGAGAGTGTTA	5167229	30	11	BYS	DCDA_SPE	VCT
2200314S1_ACTTAGGAGCACTCCG	5167229	30	3	BYS	DCDA_SPE	VCT
2200314S1_ACTTATCGTCACTTCC	5167229	30	11	BYS	DCDA_SPE	VCT
2200314S1_ACTTCCGGTCATGGCC	5167229	30	0	BYS	DCDA_SPE	VCT
2200314S1_ACTTCCGGTTGTACGT	5167229	30	0	BYS	DCDA_SPE	VCT
2200314S1_ACTTCCGTCAGAGTTC	5167229	30	2	BYS	DCDA_SPE	VCT
2200314S1_ACTTCGCCACGTATAC	5167229	30	8	BYS	DCDA_SPE	VCT
2200314S1_ACTTTCAGTATGATCC	5167229	30	1	BYS	DCDA_SPE	VCT
2200314S1_ACTTTGTCAGTAGAGC	5167229	30	7	BYS	DCDA_SPE	VCTp
2200314S1_ACTTTGTTCACTAGCA	5167229	30	11	BYS	DCDA_SPE	VCT
2200314S1_ACTTTGTTCGAACCAT	5167229	30	0	BYS	DCDA_SPE	VCT
2200314S1_ACTTTGTTCTCATTTG	5167229	30	0	BYS	DCDA_SPE	VCT
2200314S1_AGAAATGCACTACAGT	5167229	30	11	BYS	DCDA_SPE	VCT
2200314S1_AGAACAAGTTGCATAC	5167229	30	5	BYS	DCDA_SPE	VCT
2200314S1_AGAACCTGTTGTCTAG	5167229	30	2	BYS	DCDA_SPE	VCT
2200314S1_AGAAGCGTCTATTCGT	5167229	30	12	BYS	DCDA_SPE	SCT
2200314S1_AGAAGTACATATCGGT	5167229	30	0	BYS	DCDA_SPE	VCT
2200314S1_AGACAAAAGGTGCTGA	5167229	30	0	BYS	DCDA_SPE	VCT
2200314S1_AGACAAAGTAGTGTGG	5167229	30	7	BYS	DCDA_SPE	VCTp
2200314S1_AGACAAAGTATGTCCA	5167229	30	0	BYS	DCDA_SPE	VCT
2200314S1_AGACACTTCAAATAGG	5167229	30	5	BYS	DCDA_SPE	VCT
2200314S1_AGACACTTCCTGGCTT	5167229	30	0	BYS	DCDA_SPE	VCT
2200314S1_AGACCATGTCGCGTTG	5167229	30	2	BYS	DCDA_SPE	VCT
2200314S1_AGACCATGTGTATTGC	5167229	30	1	BYS	DCDA_SPE	VCT
2200314S1_AGACCCGAGAGCAAGA	5167229	30	1	BYS	DCDA_SPE	VCT
2200314S1_AGACTCAAGCATCCCG	5167229	30	0	BYS	DCDA_SPE	VCT
2200314S1_AGAGAATGTCGATGCC	5167229	30	0	BYS	DCDA_SPE	VCT
2200314S1_AGAGAATGTTAAGCAA	5167229	30	1	BYS	DCDA_SPE	VCT
2200314S1_AGAGAATTCTGATTCT	5167229	30	7	BYS	DCDA_SPE	VCTp
2200314S1_AGAGAGCTCAACACCA	5167229	30	7	BYS	DCDA_SPE	VCTp
2200314S1_AGAGAGCTCTTCTCAA	5167229	30	1	BYS	DCDA_SPE	VCT
2200314S1_AGAGCAGAGACATACA	5167229	30	6	BYS	DCDA_SPE	EVT
2200314S1_AGAGCAGCAAGCTCTA	5167229	30	2	BYS	DCDA_SPE	VCT
2200314S1_AGAGCAGCAGACATCT	5167229	30	11	BYS	DCDA_SPE	VCT
2200314S1_AGAGCAGGTCTCTCTG	5167229	30	2	BYS	DCDA_SPE	VCT
2200314S1_AGAGCAGGTTGAATCC	5167229	30	10	BYS	DCDA_SPE	VCT
2200314S1_AGAGCAGTCAAGGTGG	5167229	30	11	BYS	DCDA_SPE	VCT
2200314S1_AGAGCCCCACGCTGCA	5167229	30	5	BYS	DCDA_SPE	VCT
2200314S1_AGAGCCCGTCCCACGA	5167229	30	5	BYS	DCDA_SPE	VCT
2200314S1_AGAGCCCTCAACCGAT	5167229	30	2	BYS	DCDA_SPE	VCT
2200314S1_AGATAGATCAAGCTTG	5167229	30	7	BYS	DCDA_SPE	VCTp
2200314S1_AGATCCAAGCGTGAAC	5167229	30	1	BYS	DCDA_SPE	VCT
2200314S1_AGATCCACAAGCCCAC	5167229	30	3	BYS	DCDA_SPE	VCT
2200314S1_AGATCCAGTCCACGCA	5167229	30	3	BYS	DCDA_SPE	VCT
2200314S1_AGATCCAGTTGTGTTG	5167229	30	3	BYS	DCDA_SPE	VCT
2200314S1_AGATCGTCATTGTAGC	5167229	30	5	BYS	DCDA_SPE	VCT
2200314S1_AGATGAAAGGAGGCAG	5167229	30	1	BYS	DCDA_SPE	VCT
2200314S1_AGATGAACAATTCTCT	5167229	30	0	BYS	DCDA_SPE	VCT
2200314S1_AGATGAAGTTCGGCCA	5167229	30	2	BYS	DCDA_SPE	VCT
2200314S1_AGATGAATCAGGAAGC	5167229	30	0	BYS	DCDA_SPE	VCT
2200314S1_AGATGAATCCGGCAGT	5167229	30	0	BYS	DCDA_SPE	VCT
2200314S1_AGCATCAAGCAAGTGC	5167229	30	0	BYS	DCDA_SPE	VCT
2200314S1_AGCATCAGTAGCTCGC	5167229	30	0	BYS	DCDA_SPE	VCT
2200314S1_AGCATCAGTATCCCTC	5167229	30	5	BYS	DCDA_SPE	VCT
2200314S1_AGCCAATCAGCACCCA	5167229	30	0	BYS	DCDA_SPE	VCT
2200314S1_AGCCAATGTTCTCCTG	5167229	30	11	BYS	DCDA_SPE	VCT
2200314S1_AGCCACGAGACTTGTC	5167229	30	7	BYS	DCDA_SPE	VCTp
2200314S1_AGCCACGCACAACGAG	5167229	30	0	BYS	DCDA_SPE	VCT
2200314S1_AGCCAGCCAGACAAAT	5167229	30	5	BYS	DCDA_SPE	VCT
2200314S1_AGCGATTGTTATCTTC	5167229	30	1	BYS	DCDA_SPE	VCT
2200314S1_AGCGCCAAGGTTGACG	5167229	30	1	BYS	DCDA_SPE	VCT
2200314S1_AGCGTATGTAAGTCAA	5167229	30	0	BYS	DCDA_SPE	VCT
2200314S1_AGCTACACATTGTCGA	5167229	30	0	BYS	DCDA_SPE	VCT
2200314S1_AGCTCAAAGGACAAGA	5167229	30	2	BYS	DCDA_SPE	VCT
2200314S1_AGCTCAAAGTGTTCAC	5167229	30	3	BYS	DCDA_SPE	VCT
2200314S1_AGCTCAAGTGCGAGTA	5167229	30	0	BYS	DCDA_SPE	VCT
2200314S1_AGCTCAATCCCTATTA	5167229	30	1	BYS	DCDA_SPE	VCT
2200314S1_AGCTTCCGTTGGCCGT	5167229	30	0	BYS	DCDA_SPE	VCT
2200314S1_AGCTTCCTCACTCTTA	5167229	30	5	BYS	DCDA_SPE	VCT
2200314S1_AGGAATAGTACCGGCT	5167229	30	1	BYS	DCDA_SPE	VCT
2200314S1_AGGACGATCGCGAAGA	5167229	30	12	BYS	DCDA_SPE	SCT
2200314S1_AGGACGATCTTGAGCA	5167229	30	2	BYS	DCDA_SPE	VCT
2200314S1_AGGATAAGTAGATCGG	5167229	30	2	BYS	DCDA_SPE	VCT
2200314S1_AGGATAAGTCTCGCGA	5167229	30	2	BYS	DCDA_SPE	VCT
2200314S1_AGGATCTAGTAACAGT	5167229	30	1	BYS	DCDA_SPE	VCT
2200314S1_AGGCCACCACGAGGTA	5167229	30	5	BYS	DCDA_SPE	VCT
2200314S1_AGGCCACCAGAGATGC	5167229	30	3	BYS	DCDA_SPE	VCT
2200314S1_AGGCCACTCCATCACC	5167229	30	1	BYS	DCDA_SPE	VCT
2200314S1_AGGCCACTCGTGACTA	5167229	30	2	BYS	DCDA_SPE	VCT
2200314S1_AGGGAGTGTCTTGGTA	5167229	30	3	BYS	DCDA_SPE	VCT
2200314S1_AGGGAGTTCCTAGAGT	5167229	30	1	BYS	DCDA_SPE	VCT
2200314S1_AGGGCCTCATGCACTA	5167229	30	0	BYS	DCDA_SPE	VCT
2200314S1_AGGGCCTGTGGATGAC	5167229	30	0	BYS	DCDA_SPE	VCT
2200314S1_AGGGCTCAGGGACAGG	5167229	30	1	BYS	DCDA_SPE	VCT
2200314S1_AGGGTCCCACGCAGTC	5167229	30	0	BYS	DCDA_SPE	VCT
2200314S1_AGGGTCCGTAGTCGGA	5167229	30	3	BYS	DCDA_SPE	VCT
2200314S1_AGGGTCCGTCGCAGTC	5167229	30	3	BYS	DCDA_SPE	VCT
2200314S1_AGGGTCCTCGCGCTGA	5167229	30	1	BYS	DCDA_SPE	VCT
2200314S1_AGGGTGAAGACTTCCA	5167229	30	0	BYS	DCDA_SPE	VCT
2200314S1_AGGGTGACAGTGGGTA	5167229	30	1	BYS	DCDA_SPE	VCT
2200314S1_AGGGTGATCTCACTCG	5167229	30	2	BYS	DCDA_SPE	VCT
2200314S1_AGGGTTTTCCACTTCG	5167229	30	2	BYS	DCDA_SPE	VCT
2200314S1_AGGGTTTTCCTACACC	5167229	30	0	BYS	DCDA_SPE	VCT
2200314S1_AGGTAGGGTGAATGAT	5167229	30	7	BYS	DCDA_SPE	VCTp
2200314S1_AGGTAGGGTTTACGTG	5167229	30	5	BYS	DCDA_SPE	VCT
2200314S1_AGGTCATCACCACATA	5167229	30	14	BYS	DCDA_SPE	VCT
2200314S1_AGGTCATCAGCGTATT	5167229	30	1	BYS	DCDA_SPE	VCT
2200314S1_AGGTCTAAGAGCGACT	5167229	30	0	BYS	DCDA_SPE	VCT
2200314S1_AGGTCTAAGGAAAGGT	5167229	30	7	BYS	DCDA_SPE	VCTp
2200314S1_AGGTCTACACAGCCAC	5167229	30	0	BYS	DCDA_SPE	VCT
2200314S1_AGGTCTATCAGAACCT	5167229	30	0	BYS	DCDA_SPE	VCT
2200314S1_AGGTGTTAGACCCGCT	5167229	30	1	BYS	DCDA_SPE	VCT
2200314S1_AGGTGTTAGACTTAAG	5167229	30	12	BYS	DCDA_SPE	SCT
2200314S1_AGGTGTTAGAGGTTAT	5167229	30	4	BYS	DCDA_SPE	VCT
2200314S1_AGGTTGTCACCAACAT	5167229	30	2	BYS	DCDA_SPE	VCT
2200314S1_AGGTTGTTCAAACTGC	5167229	30	1	BYS	DCDA_SPE	VCT
2200314S1_AGTAACCAGATTAGTG	5167229	30	0	BYS	DCDA_SPE	VCT
2200314S1_AGTAACCCAAGTTCGT	5167229	30	5	BYS	DCDA_SPE	VCT
2200314S1_AGTACCACATTAAAGG	5167229	30	0	BYS	DCDA_SPE	VCT
2200314S1_AGTACTGAGATGTTGA	5167229	30	10	BYS	DCDA_SPE	VCT
2200314S1_AGTACTGAGCGCTTCG	5167229	30	1	BYS	DCDA_SPE	VCT
2200314S1_AGTACTGGTACCGTGC	5167229	30	0	BYS	DCDA_SPE	VCT
2200314S1_AGTACTGGTGCGTCGT	5167229	30	0	BYS	DCDA_SPE	VCT
2200314S1_AGTAGTCGTACGATCT	5167229	30	1	BYS	DCDA_SPE	VCT
2200314S1_AGTCAACAGCGTCAAG	5167229	30	5	BYS	DCDA_SPE	VCT
2200314S1_AGTCAACAGGCCCACT	5167229	30	1	BYS	DCDA_SPE	VCT
2200314S1_AGTCACAAGCTACTGT	5167229	30	0	BYS	DCDA_SPE	VCT
2200314S1_AGTCATGAGAGTCACG	5167229	30	5	BYS	DCDA_SPE	VCT
2200314S1_AGTCATGGTCCTCCAT	5167229	30	0	BYS	DCDA_SPE	VCT
2200314S1_AGTCATGTCTCCGTGT	5167229	30	2	BYS	DCDA_SPE	VCT
2200314S1_AGTCTCCTCCCTCAAC	5167229	30	3	BYS	DCDA_SPE	VCT
2200314S1_AGTCTCCTCTGACAGT	5167229	30	0	BYS	DCDA_SPE	VCT
2200314S1_AGTGACTGTTTCAGAC	5167229	30	11	BYS	DCDA_SPE	VCT
2200314S1_AGTGATCCATGGATCT	5167229	30	0	BYS	DCDA_SPE	VCT
2200314S1_AGTGATCGTATCGTAC	5167229	30	2	BYS	DCDA_SPE	VCT
2200314S1_AGTGATCTCCGTGTAA	5167229	30	0	BYS	DCDA_SPE	VCT
2200314S1_AGTGATCTCTCGCTCA	5167229	30	0	BYS	DCDA_SPE	VCT
2200314S1_AGTGATCTCTTGTGCC	5167229	30	2	BYS	DCDA_SPE	VCT
2200314S1_AGTGCCGAGGTCGCCT	5167229	30	3	BYS	DCDA_SPE	VCT
2200314S1_AGTGCCGTCCACGTAA	5167229	30	1	BYS	DCDA_SPE	VCT
2200314S1_AGTGCCGTCTCGTGGG	5167229	30	13	BYS	DCDA_SPE	SCT
2200314S1_AGTGTTGAGCCTCGTG	5167229	30	5	BYS	DCDA_SPE	VCT
2200314S1_AGTGTTGTCGCACGGT	5167229	30	11	BYS	DCDA_SPE	VCT
2200314S1_AGTTCCCGTATCGTTG	5167229	30	11	BYS	DCDA_SPE	VCT
2200314S1_AGTTCGAAGATAGGGA	5167229	30	15	BYS	DCDA_SPE	SCT
2200314S1_AGTTCGAGTCGTCAGC	5167229	30	8	BYS	DCDA_SPE	VCT
2200314S1_AGTTCGATCTTCTGTA	5167229	30	0	BYS	DCDA_SPE	VCT
2200314S1_ATACCGACAACCAACT	5167229	30	1	BYS	DCDA_SPE	VCT
2200314S1_ATAGAGACATAGTCGT	5167229	30	0	BYS	DCDA_SPE	VCT
2200314S1_ATAGGCTAGCTGGTGA	5167229	30	1	BYS	DCDA_SPE	VCT
2200314S1_ATATCCTGTTAGAAAC	5167229	30	3	BYS	DCDA_SPE	VCT
2200314S1_ATATCCTTCGGAATTC	5167229	30	1	BYS	DCDA_SPE	VCT
2200314S1_ATCACAGGTTAGAAGT	5167229	30	2	BYS	DCDA_SPE	VCT
2200314S1_ATCACGAGTACCTAGT	5167229	30	11	BYS	DCDA_SPE	VCT
2200314S1_ATCACTTGTACTCCCT	5167229	30	10	BYS	DCDA_SPE	VCT
2200314S1_ATCACTTGTATGCGGA	5167229	30	0	BYS	DCDA_SPE	VCT
2200314S1_ATCAGGTAGCTTTCCC	5167229	30	11	BYS	DCDA_SPE	VCT
2200314S1_ATCAGGTTCCGGCAGT	5167229	30	7	BYS	DCDA_SPE	VCTp
2200314S1_ATCCACCAGCAAACAT	5167229	30	0	BYS	DCDA_SPE	VCT
2200314S1_ATCCACCCACAGCCAC	5167229	30	2	BYS	DCDA_SPE	VCT
2200314S1_ATCCACCTCGCGCTGA	5167229	30	7	BYS	DCDA_SPE	VCTp
2200314S1_ATCCATTGTCCCGGTA	5167229	30	13	BYS	DCDA_SPE	SCT
2200314S1_ATCCCTGAGTGCCCGT	5167229	30	11	BYS	DCDA_SPE	VCT
2200314S1_ATCCCTGCAGTCACGC	5167229	30	10	BYS	DCDA_SPE	VCT
2200314S1_ATCCCTGGTGACAGCA	5167229	30	7	BYS	DCDA_SPE	VCTp
2200314S1_ATCCTATAGGAAAGGT	5167229	30	7	BYS	DCDA_SPE	VCTp
2200314S1_ATCCTATAGGGCATGT	5167229	30	2	BYS	DCDA_SPE	VCT
2200314S1_ATCGATGAGTATAGGT	5167229	30	5	BYS	DCDA_SPE	VCT
2200314S1_ATCGATGCAAATCGGG	5167229	30	2	BYS	DCDA_SPE	VCT
2200314S1_ATCGATGGTATGCAAA	5167229	30	0	BYS	DCDA_SPE	VCT
2200314S1_ATCGATGTCTCAAAGC	5167229	30	10	BYS	DCDA_SPE	VCT
2200314S1_ATCGCCTAGAGGATGA	5167229	30	0	BYS	DCDA_SPE	VCT
2200314S1_ATCGCCTTCCCTCTTT	5167229	30	10	BYS	DCDA_SPE	VCT
2200314S1_ATCGGATAGCTCGACC	5167229	30	10	BYS	DCDA_SPE	VCT
2200314S1_ATCGGATAGGACACTG	5167229	30	0	BYS	DCDA_SPE	VCT
2200314S1_ATCGGATAGTCATGGG	5167229	30	1	BYS	DCDA_SPE	VCT
2200314S1_ATCGGATGTACCTAGT	5167229	30	2	BYS	DCDA_SPE	VCT
2200314S1_ATCGGCGGTCCTCATC	5167229	30	3	BYS	DCDA_SPE	VCT
2200314S1_ATCGTAGCAATGGCAG	5167229	30	7	BYS	DCDA_SPE	VCTp
2200314S1_ATCGTCCAGCGCTGCT	5167229	30	2	BYS	DCDA_SPE	VCT
2200314S1_ATCGTCCTCTAGCCTC	5167229	30	2	BYS	DCDA_SPE	VCT
2200314S1_ATCGTGAGTCCAGCGT	5167229	30	2	BYS	DCDA_SPE	VCT
2200314S1_ATCTCTAAGCTAAGTA	5167229	30	5	BYS	DCDA_SPE	VCT
2200314S1_ATCTTCACACAGTATC	5167229	30	0	BYS	DCDA_SPE	VCT
2200314S1_ATCTTCAGTTGCTAGT	5167229	30	12	BYS	DCDA_SPE	SCT
2200314S1_ATGAAAGGTCTAACTG	5167229	30	1	BYS	DCDA_SPE	VCT
2200314S1_ATGAAAGGTGCACGCT	5167229	30	0	BYS	DCDA_SPE	VCT
2200314S1_ATGAAAGGTGGTCTGC	5167229	30	5	BYS	DCDA_SPE	VCT
2200314S1_ATGAAAGGTTAAGGAT	5167229	30	7	BYS	DCDA_SPE	VCTp
2200314S1_ATGAAAGGTTATCTTC	5167229	30	8	BYS	DCDA_SPE	VCT
2200314S1_ATGAGGGGTCGCTGCA	5167229	30	1	BYS	DCDA_SPE	VCT
2200314S1_ATGAGGGTCAATCAGC	5167229	30	5	BYS	DCDA_SPE	VCT
2200314S1_ATGAGTCCATTACTCT	5167229	30	10	BYS	DCDA_SPE	VCT
2200314S1_ATGCATGAGGAGTATT	5167229	30	0	BYS	DCDA_SPE	VCT
2200314S1_ATGCATGCAGGTTCAT	5167229	30	2	BYS	DCDA_SPE	VCT
2200314S1_ATGCCTCGTGCCCACA	5167229	30	0	BYS	DCDA_SPE	VCT
2200314S1_ATGCCTCTCACATACG	5167229	30	5	BYS	DCDA_SPE	VCT
2200314S1_ATGCGATAGGTACCTT	5167229	30	3	BYS	DCDA_SPE	VCT
2200314S1_ATGCGATCATCATGAC	5167229	30	5	BYS	DCDA_SPE	VCT
2200314S1_ATGCGATTCAGCCCAG	5167229	30	3	BYS	DCDA_SPE	VCT
2200314S1_ATGCGATTCCTAGCCT	5167229	30	2	BYS	DCDA_SPE	VCT
2200314S1_ATGGAGGAGTGGTGGT	5167229	30	3	BYS	DCDA_SPE	VCT
2200314S1_ATGGATCAGCAGTCTT	5167229	30	3	BYS	DCDA_SPE	VCT
2200314S1_ATGGATCCAGTAGAAT	5167229	30	5	BYS	DCDA_SPE	VCT
2200314S1_ATGGGAGTCCACTAGA	5167229	30	10	BYS	DCDA_SPE	VCT
2200314S1_ATGGGTTGTAATGTGA	5167229	30	5	BYS	DCDA_SPE	VCT
2200314S1_ATGGTTGGTTGCCATA	5167229	30	2	BYS	DCDA_SPE	VCT
2200314S1_ATGTCCCAGGAAAGGT	5167229	30	1	BYS	DCDA_SPE	VCT
2200314S1_ATGTCCCGTGACACAG	5167229	30	1	BYS	DCDA_SPE	VCT
2200314S1_ATGTCCCGTTGTAGCT	5167229	30	0	BYS	DCDA_SPE	VCT
2200314S1_ATGTCTTTCGAAATCC	5167229	30	0	BYS	DCDA_SPE	VCT
2200314S1_ATTACTCCAAATCAAG	5167229	30	0	BYS	DCDA_SPE	VCT
2200314S1_ATTACTCCAGACACAG	5167229	30	2	BYS	DCDA_SPE	VCT
2200314S1_ATTACTCGTAGGGAGG	5167229	30	5	BYS	DCDA_SPE	VCT
2200314S1_ATTACTCGTCGAGATG	5167229	30	2	BYS	DCDA_SPE	VCT
2200314S1_ATTATCCGTGTTCGTA	5167229	30	5	BYS	DCDA_SPE	VCT
2200314S1_ATTCACTCACAGAGCA	5167229	30	10	BYS	DCDA_SPE	VCT
2200314S1_ATTCACTGTGGTCCGT	5167229	30	7	BYS	DCDA_SPE	VCTp
2200314S1_ATTCATCAGAATTGCA	5167229	30	10	BYS	DCDA_SPE	VCT
2200314S1_ATTCATCCATTGGATC	5167229	30	0	BYS	DCDA_SPE	VCT
2200314S1_ATTCATCTCACTGATG	5167229	30	5	BYS	DCDA_SPE	VCT
2200314S1_ATTCATCTCGCGAAGA	5167229	30	0	BYS	DCDA_SPE	VCT
2200314S1_ATTCCCGGTTACGGAG	5167229	30	5	BYS	DCDA_SPE	VCT
2200314S1_ATTCCCGTCCAAACCA	5167229	30	7	BYS	DCDA_SPE	VCTp
2200314S1_ATTCTACTCCATAGAC	5167229	30	2	BYS	DCDA_SPE	VCT
2200314S1_ATTCTACTCGTTGCCT	5167229	30	0	BYS	DCDA_SPE	VCT
2200314S1_ATTCTTGCATGATCTG	5167229	30	3	BYS	DCDA_SPE	VCT
2200314S1_ATTGGGTAGAGCTGAC	5167229	30	0	BYS	DCDA_SPE	VCT
2200314S1_ATTGGGTTCGATGCTA	5167229	30	10	BYS	DCDA_SPE	VCT
2200314S1_ATTTACCAGGATCACG	5167229	30	11	BYS	DCDA_SPE	VCT
2200314S1_ATTTACCAGTGCGCTC	5167229	30	1	BYS	DCDA_SPE	VCT
2200314S1_ATTTACCGTCATGCAT	5167229	30	2	BYS	DCDA_SPE	VCT
2200314S1_ATTTCACGTGTTTACG	5167229	30	1	BYS	DCDA_SPE	VCT
2200314S1_ATTTCTGCATGCAGGA	5167229	30	0	BYS	DCDA_SPE	VCT
2200314S1_ATTTCTGGTACCGGAA	5167229	30	2	BYS	DCDA_SPE	VCT
2200314S1_ATTTCTGTCCCAGGCA	5167229	30	0	BYS	DCDA_SPE	VCT
2200314S1_CAAAGAAAGCGCCTCA	5167229	30	5	BYS	DCDA_SPE	VCT
2200314S1_CAAAGAAAGTTTCAGC	5167229	30	0	BYS	DCDA_SPE	VCT
2200314S1_CAACAGTAGGCTCTAT	5167229	30	2	BYS	DCDA_SPE	VCT
2200314S1_CAACAGTCATCTTCGC	5167229	30	0	BYS	DCDA_SPE	VCT
2200314S1_CAACAGTTCGCTACAA	5167229	30	11	BYS	DCDA_SPE	VCT
2200314S1_CAACCAACAGCCTACG	5167229	30	1	BYS	DCDA_SPE	VCT
2200314S1_CAACCTCCATTCCTAT	5167229	30	1	BYS	DCDA_SPE	VCT
2200314S1_CAACCTCGTCTATGAC	5167229	30	5	BYS	DCDA_SPE	VCT
2200314S1_CAACCTCTCGACGCTG	5167229	30	0	BYS	DCDA_SPE	VCT
2200314S1_CAACGATCAAGTGCTT	5167229	30	4	BYS	DCDA_SPE	VCT
2200314S1_CAACGGCAGTTTAGGA	5167229	30	0	BYS	DCDA_SPE	VCT
2200314S1_CAAGACTAGCTCTATG	5167229	30	0	BYS	DCDA_SPE	VCT
2200314S1_CAAGAGGAGCCTCAAT	5167229	30	1	BYS	DCDA_SPE	VCT
2200314S1_CAAGCTACAGGTAGTG	5167229	30	0	BYS	DCDA_SPE	VCT
2200314S1_CAATACGGTACGGCAA	5167229	30	5	BYS	DCDA_SPE	VCT
2200314S1_CAATCGACACATGAAA	5167229	30	0	BYS	DCDA_SPE	VCT
2200314S1_CAATCGACACCTAAAC	5167229	30	0	BYS	DCDA_SPE	VCT
2200314S1_CAATCGATCGTAACTG	5167229	30	2	BYS	DCDA_SPE	VCT
2200314S1_CAATGACTCTAAGCCA	5167229	30	2	BYS	DCDA_SPE	VCT
2200314S1_CAATTTCAGGCCTAAG	5167229	30	0	BYS	DCDA_SPE	VCT
2200314S1_CAATTTCAGGTAGTAT	5167229	30	0	BYS	DCDA_SPE	VCT
2200314S1_CACAACATCGTAACCA	5167229	30	2	BYS	DCDA_SPE	VCT
2200314S1_CACACAAAGGCCCAAA	5167229	30	7	BYS	DCDA_SPE	VCTp
2200314S1_CACAGATCATTCTCCG	5167229	30	5	BYS	DCDA_SPE	VCT
2200314S1_CACAGGCGTTAAGACA	5167229	30	11	BYS	DCDA_SPE	VCT
2200314S1_CACCAAAAGCCTGACC	5167229	30	0	BYS	DCDA_SPE	VCT
2200314S1_CACCAAACAGTAGAAT	5167229	30	0	BYS	DCDA_SPE	VCT
2200314S1_CACCAAAGTCTAACTG	5167229	30	0	BYS	DCDA_SPE	VCT
2200314S1_CACCAAAGTTTCTATC	5167229	30	2	BYS	DCDA_SPE	VCT
2200314S1_CACCGTTGTGACCGTC	5167229	30	1	BYS	DCDA_SPE	VCT
2200314S1_CACGAATAGGTTAAAC	5167229	30	4	BYS	DCDA_SPE	VCT
2200314S1_CACGAATTCACCATAG	5167229	30	5	BYS	DCDA_SPE	VCT
2200314S1_CACGGGTGTACTGACT	5167229	30	2	BYS	DCDA_SPE	VCT
2200314S1_CACGGGTGTCAAGTTC	5167229	30	1	BYS	DCDA_SPE	VCT
2200314S1_CACTAAGTCTCGACCT	5167229	30	5	BYS	DCDA_SPE	VCT
2200314S1_CACTGGGTCTCTCCGA	5167229	30	3	BYS	DCDA_SPE	VCT
2200314S1_CACTGGGTCTTGAACG	5167229	30	2	BYS	DCDA_SPE	VCT
2200314S1_CACTGTCAGATGCCGA	5167229	30	3	BYS	DCDA_SPE	VCT
2200314S1_CACTGTCAGGGTAGCT	5167229	30	1	BYS	DCDA_SPE	VCT
2200314S1_CACTGTCGTACACTCA	5167229	30	2	BYS	DCDA_SPE	VCT
2200314S1_CACTGTCGTACTGGGA	5167229	30	11	BYS	DCDA_SPE	VCT
[truncated: 3,708 more rows]

## Sheet: Integrated_Tropho_scATAC
ATAC_cell	donor_id	source	sample_gw	ATAC_seurat_clusters	matched_RNA_cell	matched_RNA_annotation	PE_phenotype
2005174S2#TGAGTCACACGCTAAT-1	2005174	BYS	33	C9	2005170S1-10XSC3_AGACAAAAGCTAAATG	VCT	PE
2005174S2#TGTGGCGTCCAATAGC-1	2005174	BYS	33	C14	2005496S1-10XSC3_AGCTCAATCTTGCGCT	EVT	PE
2005174S2#TCGCCTAAGTGATATG-1	2005174	BYS	33	C14	2005496S1-10XSC3_AGCTCAATCTTGCGCT	EVT	PE
2005174S2#AACCGATGTCAGAGTG-1	2005174	BYS	33	C10	2005497S2-10XSC3_TTTGGAGGTACGATTC	VCT	PE
2005174S2#ATTTGTCCAGTATACC-1	2005174	BYS	33	C6	FCA7511885_TGTTCCGTCTGTTTGT	VCT	PE
2005174S2#TAGGTGTCAGCGTACC-1	2005174	BYS	33	C14	2005321S2-10XSC3__ATGCATGCACCCATAA	EVT	PE
2005174S2#TCAGGTATCATGAACC-1	2005174	BYS	33	C10	FCA7196220_ATCATCTCACCGAATT	VCT	PE
2005174S2#GAGCATTAGGAAGGTA-1	2005174	BYS	33	C9	2005497S2-10XSC3_GTTGTCCGTGCAACGA	VCT	PE
2005174S2#GTTCAAGCAGCAACGA-1	2005174	BYS	33	C14	2005496S1-10XSC3_AGCTCAATCTTGCGCT	EVT	PE
2005174S2#GAACCGCCATCATAGC-1	2005174	BYS	33	C14	2005496S1-10XSC3_AGCTCAATCTTGCGCT	EVT	PE
2005174S2#ATCCTCGCAATGCATC-1	2005174	BYS	33	C6	72423_J9BAS:TTGTAGGCAGATCTGT	VCT	PE
2005174S2#TCCCACAGTATTCTGG-1	2005174	BYS	33	C9	2003783S6-10XSC3_GGGACTCGTATGATCC	VCT	PE
2005174S2#AGCGTGCGTATGGGTG-1	2005174	BYS	33	C4	2005321S2-10XSC3__ATTCTACCAGGACATG	SCT	PE
2005174S2#TCACCACAGCGAATAT-1	2005174	BYS	33	C14	2005496S1-10XSC3_AGCTCAATCTTGCGCT	EVT	PE
2005174S2#AAGGAGCGTCTGGTTA-1	2005174	BYS	33	C9	2005321S2-10XSC3__TCATTACCATTCTGTT	VCT	PE
2005174S2#ATCGAGTGTCCTCAGG-1	2005174	BYS	33	C10	2005170S1-10XSC3_CCTCAGTTCGTAGGGA	VCT	PE
2005174S2#AGGCGTCTCCCAGCAG-1	2005174	BYS	33	C10	2005139S2-10XSC3_GGCACGTTCTCTTGCG	VCT	PE
2005174S2#GTACTTTCAAAGCTGG-1	2005174	BYS	33	C14	2005496S1-10XSC3_AGCTCAATCTTGCGCT	EVT	PE
2005174S2#TAGACTGAGGTGATGC-1	2005174	BYS	33	C10	2005497S2-10XSC3_AATTTCCAGTATAACG	VCT	PE
2005174S2#TGTAGCAGTCCTTATT-1	2005174	BYS	33	C14	2005496S1-10XSC3_AGCTCAATCTTGCGCT	EVT	PE
2005174S2#AACGGGAGTAAGCCGA-1	2005174	BYS	33	C14	2005170S2-10XSC3_CATGGTAAGCATCCTA	EVT	PE
2005174S2#GCTCCTAGTAGGTCTT-1	2005174	BYS	33	C6	2005497S2-10XSC3_GTAATGCGTAGGTAGC	VCT	PE
2005174S2#CCCTCTCAGAATCAAC-1	2005174	BYS	33	C14	2005496S1-10XSC3_AGCTCAATCTTGCGCT	EVT	PE
2005174S2#TAATTCCAGTACTCTG-1	2005174	BYS	33	C15	2005496S1-10XSC3_CAGCAGCAGGGAGGTG	SCT	PE
2005174S2#AATACGCAGAGGAATG-1	2005174	BYS	33	C4	2005321S2-10XSC3__ATTCTACCAGGACATG	SCT	PE
2005174S2#GCGTTGGCAATGACTC-1	2005174	BYS	33	C14	2005170S2-10XSC3_ACCATTTGTCCTGGTG	EVT	PE
2005174S2#GTCGTAACATCGGCCA-1	2005174	BYS	33	C14	FCA7474068_TACTCGCGTAATAGCA	EVT	PE
2005174S2#GAACTTGGTTGGACGA-1	2005174	BYS	33	C14	2003783S3-10XSC3_ACTGCAACACACCTTC	EVT	PE
2005174S2#GCGGGTTAGAAGAGTG-1	2005174	BYS	33	C13	2005497S2-10XSC3_TCTCTGGGTCACTCTC	EVT	PE
2005174S2#CTCTCGAGTAGCAGCA-1	2005174	BYS	33	C14	2003783S3-10XSC3_ACTGCAACACACCTTC	EVT	PE
2005174S2#TTCGATTCATTAACGC-1	2005174	BYS	33	C14	FCA7474068_TACTCGCGTAATAGCA	EVT	PE
2005174S2#ATCCCTGGTGGACCAA-1	2005174	BYS	33	C15	2003783S3-10XSC3_GGTCACGCACACAGCC	SCT	PE
2005174S2#GCTCAGGAGCGTCTGC-1	2005174	BYS	33	C14	2005139S2-10XSC3_TGCCGAGCAACCCGCA	EVT	PE
2005174S2#AATGCCAGTCATTGCA-1	2005174	BYS	33	C15	2005496S1-10XSC3_CGCATGGAGATGGCAC	SCT	PE
2005174S2#TGATCAGAGCAGAAAG-1	2005174	BYS	33	C7	2005497S2-10XSC3_GTAGATCAGATTCGAA	VCT	PE
2005174S2#CAGTATGTCTTAACGG-1	2005174	BYS	33	C9	2005139S2-10XSC3_GGGTTATGTGCTATTG	VCT	PE
2005174S2#ACCGAATTCGAGAACG-1	2005174	BYS	33	C13	2005497S2-10XSC3_GAGTCATCAGCAGGAT	EVT	PE
2005174S2#CTACAGAAGTGTGTAA-1	2005174	BYS	33	C14	2005496S1-10XSC3_AGCTCAATCTTGCGCT	EVT	PE
2005174S2#ATGGATCAGAGAGTTT-1	2005174	BYS	33	C7	2005139S1-10XSC3_ACAGAAAGTACGAGTG	VCT	PE
2005174S2#CCGCATTCAACATAAG-1	2005174	BYS	33	C14	2005496S1-10XSC3_AGCTCAATCTTGCGCT	EVT	PE
2005174S2#AAACTCGCAAGCCTTA-1	2005174	BYS	33	C6	2005496S1-10XSC3_CAGCAGCTCTTTCGAT	VCT	PE
2005174S2#GCCCGAATCTGTCGGG-1	2005174	BYS	33	C9	2005139S2-10XSC3_AGAGCAGCAAGGACAC	VCT	PE
2005174S2#TTTGTGTGTACGTAGG-1	2005174	BYS	33	C10	2005496S1-10XSC3_AGACTCAAGGCATGGT	VCT	PE
2005174S2#TTGTTCACAAGGATGC-1	2005174	BYS	33	C6	2005497S2-10XSC3_ACACCAACAAGGAGTC	VCT	PE
2005174S2#CCCTAGTAGTCGGGAT-1	2005174	BYS	33	C10	FCA7474065_CTAACTTAGCTCCTCT	VCT	PE
2005174S2#CCCTGATCACTGTCGG-1	2005174	BYS	33	C14	2005496S1-10XSC3_AGCTCAATCTTGCGCT	EVT	PE
2005174S2#ACTCGGGCAACGTAGG-1	2005174	BYS	33	C14	2005393S2-10XSC3_ACCTGAATCGAGAGCA	EVT	PE
2005174S2#CGCTGGATCACTCGGG-1	2005174	BYS	33	C10	FCA7474064_GTTTCTAGTCTGCGGT	VCT	PE
2005174S2#TGAATCGAGAAATACC-1	2005174	BYS	33	C14	2005496S1-10XSC3_AGCTCAATCTTGCGCT	EVT	PE
2005174S2#CCCTGATAGATAGGTT-1	2005174	BYS	33	C14	2005496S1-10XSC3_AGCTCAATCTTGCGCT	EVT	PE
2005174S2#TCCATCGTCGTTCTAT-1	2005174	BYS	33	C14	2005496S1-10XSC3_AGCTCAATCTTGCGCT	EVT	PE
2005174S2#TACTCGCGTGCTTTGA-1	2005174	BYS	33	C9	2005496S1-10XSC3_GGTCACGTCTTTGATC	VCT	PE
2005174S2#ATCCTCGTCTATAGGC-1	2005174	BYS	33	C11	FCA7474064_GGACGTCCATCGTCGG	TSC	PE
2005174S2#GCGGTGTGTATTCTGG-1	2005174	BYS	33	C13	2005496S1-10XSC3_TTGCTGCTCTTGAGCA	EVT	PE
2005174S2#GCGGTGTTCGCCTTAC-1	2005174	BYS	33	C13	FCA7511885_GGCCGATGTTAAGATG	EVT	PE
2005174S2#AACGTACGTATTCTGG-1	2005174	BYS	33	C9	2005139S1-10XSC3_GATTGGTAGGCGTTGA	VCT	PE
2005174S2#GACCGACCAACGTACT-1	2005174	BYS	33	C7	FCA7511884_AACGTTGAGTGTGAAT	VCT	PE
2005174S2#GTAGGAGCAGGTGTGA-1	2005174	BYS	33	C14	2005497S2-10XSC3_ACGTAACCAGGTGTTT	EVT	PE
2005174S2#AAGATAGTCCCGAAGC-1	2005174	BYS	33	C11	FCA7474065_CCAATCCAGCCCAGCT	TSC	PE
2005174S2#CAACCAATCCAAGAGG-1	2005174	BYS	33	C13	2005497S1-10XSC3_TGGTTAGGTGCAGGAT	EVT	PE
2005174S2#CCACGTTTCTCTCAAT-1	2005174	BYS	33	C14	2005496S1-10XSC3_AGCTCAATCTTGCGCT	EVT	PE
2005174S2#TTGAGTGGTCGAGGAT-1	2005174	BYS	33	C10	2005497S2-10XSC3_TACCGAAAGCACTAAA	VCT	PE
2005174S2#TGTAAGCGTCAACTGT-1	2005174	BYS	33	C15	2005170S1-10XSC3_ATCGTCCGTCGAACGA	SCT	PE
2005174S2#GTCACTCTCGCGCCAA-1	2005174	BYS	33	C9	FCA7474066_ATCCGAAAGTTAAGTG	VCT	PE
2005174S2#AACTGGTAGGATTGCG-1	2005174	BYS	33	C14	2005496S1-10XSC3_AGCTCAATCTTGCGCT	EVT	PE
2005174S2#ATCCTCGAGATCTAAG-1	2005174	BYS	33	C14	FCA7474068_TACTCGCGTAATAGCA	EVT	PE
2005174S2#GTAGACTCATTACTTC-1	2005174	BYS	33	C13	FCA7511884_TCAACGAAGATCCCAT	EVT	PE
2005174S2#GCGCCAACATCCCAAA-1	2005174	BYS	33	C15	2005139S1-10XSC3_GCCATGGAGGTGCTTT	SCT	PE
2005174S2#GAGGATGGTACGACCC-1	2005174	BYS	33	C7	2005170S2-10XSC3_ACGCACGAGAAATGGG	VCT	PE
2005174S2#ACTTTCATCCTCAAGA-1	2005174	BYS	33	C6	2005139S2-10XSC3_GGTAATCTCGACATAC	VCT	PE
2005174S2#ATTACTCGTACGCAAG-1	2005174	BYS	33	C9	72423_J9BAS:TTCTACAGTGCGAAAC	VCT	PE
2005174S2#TCAAGGTTCAGCACGC-1	2005174	BYS	33	C15	2005496S1-10XSC3_CGCATGGAGATGGCAC	SCT	PE
2005174S2#TAATTCCGTTGAAGCG-1	2005174	BYS	33	C14	2005496S1-10XSC3_AGCTCAATCTTGCGCT	EVT	PE
2005174S2#AGTTACGAGAGACTCG-1	2005174	BYS	33	C13	2005497S1-10XSC3_TAACCAGAGGACGGAG	EVT	PE
2005174S2#GAAGTGGAGACAGTGC-1	2005174	BYS	33	C14	2005170S2-10XSC3_CATGGTAAGCATCCTA	EVT	PE
2005174S2#TGTAGCAAGGGCTCTC-1	2005174	BYS	33	C13	2005170S2-10XSC3_CCGTAGGAGCGGATCA	EVT	PE
2005174S2#GTTGGGCCACCATTCC-1	2005174	BYS	33	C10	2005139S1-10XSC3_GTATTGGCAATCGAAA	TSC	PE
2005174S2#GTGGCGTAGATATGAC-1	2005174	BYS	33	C14	2003783S6-10XSC3_CTCCATGAGCACTCGC	EVT	PE
2005174S2#CATTCATGTCTGCGCA-1	2005174	BYS	33	C14	FCA7474068_TACTCGCGTAATAGCA	EVT	PE
2005174S2#GGAATCTCAGCGTCGT-1	2005174	BYS	33	C10	FCA7474066_ATCCGAAAGTTAAGTG	VCT	PE
2005174S2#CTGAATGCACTCAAGT-1	2005174	BYS	33	C13	2005170S2-10XSC3_CCGTAGGAGCGGATCA	EVT	PE
2005174S2#TTGAGTGCAATCAGGG-1	2005174	BYS	33	C14	2005496S1-10XSC3_AGCTCAATCTTGCGCT	EVT	PE
2005174S2#CTTCTAACATTGTTCT-1	2005174	BYS	33	C15	2003783S3-10XSC3_GGTCACGCACACAGCC	SCT	PE
2005174S2#ACCGCAGGTATCCTTT-1	2005174	BYS	33	C14	2005393S2-10XSC3_ACCTGAATCGAGAGCA	EVT	PE
2005174S2#GTTATGGTCCTAAAGC-1	2005174	BYS	33	C2	2005170S1-10XSC3_TACGGGCTCTGCATAG	VCT	PE
2005174S2#ATCCTCGCATCTCTCG-1	2005174	BYS	33	C6	2005321S2-10XSC3__TCTCAGCTCCTCATAT	VCT	PE
2005174S2#TAGGTGTGTAACGTAA-1	2005174	BYS	33	C14	2005139S2-10XSC3_TGCCGAGCAACCCGCA	EVT	PE
2005174S2#TGCTTTATCTTGCGCT-1	2005174	BYS	33	C13	FCA7511885_GGCCGATGTTAAGATG	EVT	PE
2005174S2#GCATGATAGGCAAGCT-1	2005174	BYS	33	C10	2005497S2-10XSC3_AATTTCCAGTATAACG	VCT	PE
2005174S2#TTCTAACAGACTTGAA-1	2005174	BYS	33	C15	2005496S1-10XSC3_TTACCGCTCTAGCCAA	SCT	PE
2005174S2#GGTTGCGCAAGGGTAC-1	2005174	BYS	33	C9	FCA7196220_CAGCATAAGCACGCCT	VCT	PE
2005174S2#GCGGAAAAGGGTGTTG-1	2005174	BYS	33	C9	2005497S2-10XSC3_TTTACTGTCCCGTGAG	VCT	PE
2005174S2#TTACGTTTCAAGGCAG-1	2005174	BYS	33	C6	2005496S1-10XSC3_TCGGATAAGTCACTGT	VCT	PE
2005174S2#AAACGAACATGCGCTG-1	2005174	BYS	33	C10	2005139S2-10XSC3_CATTCCGTCTAAGCGT	VCT	PE
2005174S2#ACTACCCTCGGTCCGA-1	2005174	BYS	33	C10	72426_0DZSU:TTTCCTCCACTTACGA	VCT	PE
2005174S2#AGTCAACCATTGTGAC-1	2005174	BYS	33	C10	FCA7196220_TTTGTCAGTAGCTCCG	VCT	PE
2005174S2#GCGCATGAGGCCTCGT-1	2005174	BYS	33	C10	2003783S6-10XSC3_TTCCTCTAGACATCAA	VCT	PE
2005174S2#GCCAGCATCTCCACTG-1	2005174	BYS	33	C14	2005497S2-10XSC3_ACGTAACCAGGTGTTT	EVT	PE
2005174S2#CGCTATCTCGCGCTGA-1	2005174	BYS	33	C10	2005139S1-10XSC3_GTTGAACGTCAGGCAA	VCT	PE
2005174S2#TAGTCCCTCGGATAAA-1	2005174	BYS	33	C14	2005496S1-10XSC3_AGCTCAATCTTGCGCT	EVT	PE
2005174S2#ATCCCTGCAGGCACAA-1	2005174	BYS	33	C9	2005139S2-10XSC3_GTGCTTCCAATAACGA	VCT	PE
2005174S2#ACAGAAATCAAGAGGC-1	2005174	BYS	33	C14	2005496S1-10XSC3_AGCTCAATCTTGCGCT	EVT	PE
2005174S2#TAGCGGCCAGCAACCC-1	2005174	BYS	33	C6	2005170S2-10XSC3_ATCGATGCAAGACCTT	VCT	PE
2005174S2#CCTGCTAGTAACGGAC-1	2005174	BYS	33	C15	2005496S1-10XSC3_CGCATGGAGATGGCAC	SCT	PE
2005174S2#CCTATTATCGTGTGCG-1	2005174	BYS	33	C10	2005139S2-10XSC3_GGGATGATCAGAATAG	VCT	PE
2005174S2#AAAGGATGTAGCATGG-1	2005174	BYS	33	C10	FCA7196220_ATGCGATCATGCCTAA	VCT	PE
2005174S2#ACCATCCAGGAGTCTG-1	2005174	BYS	33	C15	2003783S3-10XSC3_GGTCACGCACACAGCC	SCT	PE
2005174S2#CCATACCCATAGAATG-1	2005174	BYS	33	C6	2005497S2-10XSC3_TCTACCGCAAATCAAG	VCT	PE
2005174S2#GACCAATAGCCTCGCA-1	2005174	BYS	33	C6	2005170S2-10XSC3_AAAGTCCTCGGCACTG	VCT	PE
2005174S2#ACAAGCTAGACACAAT-1	2005174	BYS	33	C14	2005497S1-10XSC3_TCGCTTGAGATCCCGC	EVT	PE
2005174S2#GCTTGCTAGTCTCGAT-1	2005174	BYS	33	C13	2005497S1-10XSC3_CTGGTCTTCCCAATAG	EVT	PE
2005174S2#AACTGGTCAAATGTCC-1	2005174	BYS	33	C6	2005170S1-10XSC3_ACAGAAACAACCGCCA	VCT	PE
2005174S2#ACTCGGGTCGTGGTAT-1	2005174	BYS	33	C13	FCA7511885_GACGTGCGTAAGTAGT	EVT	PE
2005174S2#CGTACAATCCGCTCTA-1	2005174	BYS	33	C10	2005170S1-10XSC3_CATTCCGTCGCATAGT	VCT	PE
2005174S2#GCTCCTAGTCCCTAAA-1	2005174	BYS	33	C14	2005170S2-10XSC3_GCCGTGAGTGTTCCAA	EVT	PE
2005174S2#CAACGTACACCCTTTG-1	2005174	BYS	33	C9	2005497S2-10XSC3_AAGTTCGAGGCCTGAA	VCT	PE
2005174S2#CAACCAAAGGATTGAT-1	2005174	BYS	33	C13	2005139S1-10XSC3_TTCCACGTCTAAACGC	EVT	PE
2005174S2#GCTTGCTCACCAAGGA-1	2005174	BYS	33	C6	2005170S2-10XSC3_ATCGATGCAAGACCTT	VCT	PE
2005174S2#TTAGGTGGTGAGGGTT-1	2005174	BYS	33	C14	2005496S1-10XSC3_AGCTCAATCTTGCGCT	EVT	PE
2005174S2#CATAACGAGTACCACT-1	2005174	BYS	33	C14	2005139S1-10XSC3_ACTGCAAAGCTACAAA	EVT	PE
2005174S2#GGGTTATGTCAGCTTA-1	2005174	BYS	33	C15	2003783S3-10XSC3_GGTCACGCACACAGCC	SCT	PE
2005174S2#TTTGGTTGTCACCCGA-1	2005174	BYS	33	C9	2005497S2-10XSC3_GATCCCTTCGTGGAAG	VCT	PE
2005174S2#AGCTGTATCATCATGG-1	2005174	BYS	33	C6	FCA7196220_TGGTTCCAGCAGATCG	VCT	PE
2005174S2#TTTGGTTTCGGTCTCT-1	2005174	BYS	33	C6	2005170S2-10XSC3_ACTTCGCTCTGACGCG	VCT	PE
2005174S2#GGTAGGAAGTCGATAA-1	2005174	BYS	33	C14	2005496S1-10XSC3_AGCTCAATCTTGCGCT	EVT	PE
2005174S2#TCAAGCAAGATGTTGA-1	2005174	BYS	33	C14	2005496S1-10XSC3_AGCTCAATCTTGCGCT	EVT	PE
2005174S2#ATAGTCGTCGGTGATT-1	2005174	BYS	33	C14	2005497S1-10XSC3_ACTGATGGTAGCGCCT	EVT	PE
2005174S2#TGGCGCAAGTTGACAA-1	2005174	BYS	33	C14	2003783S3-10XSC3_ACTGCAACACACCTTC	EVT	PE
2005174S2#TTACGGAGTCGATTAC-1	2005174	BYS	33	C10	2005139S1-10XSC3_CAGCGTGTCAGGCGAA	VCT	PE
2005174S2#ATGGATCTCCCAGCAG-1	2005174	BYS	33	C13	FCA7511883_CGGACACCAGACGCTC	EVT	PE
2005174S2#TAGACTGTCGATGTAC-1	2005174	BYS	33	C13	2005170S2-10XSC3_CCGTAGGAGCGGATCA	EVT	PE
2005174S2#CACAACAGTCTGGGAA-1	2005174	BYS	33	C4	2005321S2-10XSC3__GAAGGGTAGTGTTCCA	SCT	PE
2005174S2#CTTGTCGGTCTGGTTA-1	2005174	BYS	33	C10	2005497S2-10XSC3_TTTACTGAGCGGACAT	VCT	PE
2005174S2#TCGGGACGTAACTCCA-1	2005174	BYS	33	C10	2005497S2-10XSC3_GCCATGGAGAGAACCC	VCT	PE
2005174S2#ATGTTTCTCAGTGTGT-1	2005174	BYS	33	C3	FCA7474064_TACCTATGTCGGCACT	VCT	PE
2005174S2#ACGTTAGAGGCTTTAC-1	2005174	BYS	33	C14	2005496S1-10XSC3_AGCTCAATCTTGCGCT	EVT	PE
2005174S2#TCGAGCGGTAGCGTTT-1	2005174	BYS	33	C6	2005170S2-10XSC3_TGAGGTTAGACGTCCC	VCT	PE
2005174S2#GCGAGTCTCGACTCGG-1	2005174	BYS	33	C14	2005496S1-10XSC3_AGCTCAATCTTGCGCT	EVT	PE
2005174S2#GTTATGGTCACCCGGA-1	2005174	BYS	33	C2	2005497S1-10XSC3_TCACATTAGTAGGTTA	VCT	PE
2005174S2#GTCACAATCGGTCTCT-1	2005174	BYS	33	C14	FCA7474068_ATTCTACTCCGTTGCT	EVT	PE
2005174S2#GTGACATAGAGGTACC-1	2005174	BYS	33	C14	2005170S2-10XSC3_CATCCACCAGCGACAA	EVT	PE
2005174S2#GATTAGCCAATGTAAG-1	2005174	BYS	33	C3	FCA7474064_AGAATAGCACCGTTGG	VCT	PE
2005174S2#AGTGCGCAGAATATCG-1	2005174	BYS	33	C9	FCA7474066_ATCCGAAAGTTAAGTG	VCT	PE
2005174S2#TACTCGCCACAAACGG-1	2005174	BYS	33	C15	72423_J9BAS:CCGTTCATCTAAGCCA	SCT	PE
2005174S2#TACCTCGTCGGATAGG-1	2005174	BYS	33	C13	2005497S2-10XSC3_TCTCTGGGTCACTCTC	EVT	PE
2005174S2#CGCACAGCATCACAAC-1	2005174	BYS	33	C10	72426_0DZSU:TTTCCTCCACTTACGA	VCT	PE
2005174S2#AACGAGGCACCGTCTT-1	2005174	BYS	33	C14	2005170S2-10XSC3_CATGGTAAGCATCCTA	EVT	PE
2005174S2#AAATGCCGTGATAACA-1	2005174	BYS	33	C10	2005170S1-10XSC3_TACAGGTTCAAGCCCG	VCT	PE
2005174S2#CCTAAAGCAACTCGAT-1	2005174	BYS	33	C13	2005139S2-10XSC3_TCAGCCTCATCGTGGC	EVT	PE
2005174S2#AATGCCAAGGTGATGC-1	2005174	BYS	33	C9	FCA7474065_CTCAGAAGTTGGTTTG	VCT	PE
2005174S2#CTAGCGGGTTGAAGCG-1	2005174	BYS	33	C12	2003783S3-10XSC3_GTGCAGCCACTTTAGG	TSC	PE
2005174S2#AGTGTACTCGGTCAGC-1	2005174	BYS	33	C2	FCA7474064_TAAGTGCGTGAGGCTA	VCT	PE
2005174S2#GGTTGCGTCGGTCAGC-1	2005174	BYS	33	C13	2005497S2-10XSC3_TCTCTGGGTCACTCTC	EVT	PE
2005174S2#TTACTCACACGAACGA-1	2005174	BYS	33	C15	2003783S3-10XSC3_GGTCACGCACACAGCC	SCT	PE
2005174S2#CTAGGGCGTTCTGATG-1	2005174	BYS	33	C4	2005321S2-10XSC3__ATTCTACCAGGACATG	SCT	PE
2005174S2#CAAAGCTTCACGATTG-1	2005174	BYS	33	C10	FCA7196220_CCTACACGTGCCTGTG	VCT	PE
2005174S2#TTTGTGTCAGGGAGTT-1	2005174	BYS	33	C3	2005393S1-10XSC3_GACTCTCGTACAGTAA	VCT	PE
2005174S2#GACCAATGTGCGCTCA-1	2005174	BYS	33	C6	2005497S2-10XSC3_ACACCAACAAGGAGTC	VCT	PE
2005174S2#CTGGCAGTCCAGTACA-1	2005174	BYS	33	C10	72424_LDLOL:TTGCCGTTCGGCGGTT	VCT	PE
2005174S2#CTAGCGGCAGACTAAA-1	2005174	BYS	33	C13	2005170S2-10XSC3_CCGTAGGAGCGGATCA	EVT	PE
2005174S2#TGCCTGTCATCATAGC-1	2005174	BYS	33	C6	2005497S2-10XSC3_AGTTAGCAGACATCCT	VCT	PE
2005174S2#TGACTCCCAGGCATTT-1	2005174	BYS	33	C13	2005497S2-10XSC3_CCACGTTAGCGTGAAC	EVT	PE
2005174S2#ATTACTCGTGTTGTTG-1	2005174	BYS	33	C13	2005170S2-10XSC3_CCGTAGGAGCGGATCA	EVT	PE
2005174S2#GAAGTGGTCGGGAAAC-1	2005174	BYS	33	C9	2005393S2-10XSC3_GATGACTGTTTGAAAG	VCT	PE
2005174S2#TCACCACGTCGTCGCA-1	2005174	BYS	33	C14	2005496S1-10XSC3_AGCTCAATCTTGCGCT	EVT	PE
2005174S2#GCAAAGGAGGATGTCG-1	2005174	BYS	33	C13	2005321S2-10XSC3__ATGCATGCACCCATAA	EVT	PE
2005174S2#TGGCGCATCCCGTAGG-1	2005174	BYS	33	C14	2005496S1-10XSC3_AGCTCAATCTTGCGCT	EVT	PE
2005174S2#GAACCTACATGCGCTG-1	2005174	BYS	33	C6	2005170S1-10XSC3_ACAGAAACAACCGCCA	VCT	PE
2005174S2#TACTGCCTCGAGCGCT-1	2005174	BYS	33	C9	2005170S1-10XSC3_CAGGCCACAATTTCGG	VCT	PE
2005174S2#GAAACAAAGGATGTCG-1	2005174	BYS	33	C14	2005170S2-10XSC3_CATCCACCAGCGACAA	EVT	PE
2005174S2#TTGCGGGAGATTACGA-1	2005174	BYS	33	C14	2005496S1-10XSC3_AGCTCAATCTTGCGCT	EVT	PE
2005174S2#GTGCCAGGTTCGGGAA-1	2005174	BYS	33	C7	2005170S1-10XSC3_ACAGAAACAACCGCCA	VCT	PE
2005174S2#AGTGTACCAGCAATGG-1	2005174	BYS	33	C13	2005139S2-10XSC3_TCAGCCTCATCGTGGC	EVT	PE
2005174S2#TAACAGCTCCACACCT-1	2005174	BYS	33	C13	2005393S2-10XSC3_AACTTCTCAAAGACGC	EVT	PE
2005174S2#ACAGGCCCAGTAACTC-1	2005174	BYS	33	C10	2005497S2-10XSC3_GTGTAACGTGCACAAG	VCT	PE
2005174S2#TGGCCTTAGGGTTCCC-1	2005174	BYS	33	C6	2005497S2-10XSC3_ACACCAACAAGGAGTC	VCT	PE
2005174S2#GTTATGGAGGGCGAAG-1	2005174	BYS	33	C9	2005139S1-10XSC3_TTTCAGTCAGCTACCG	VCT	PE
2005174S2#TACGCAAGTAATGTGA-1	2005174	BYS	33	C13	2005139S2-10XSC3_TCAGCCTCATCGTGGC	EVT	PE
2005174S2#GAACCGCAGTGAGTTA-1	2005174	BYS	33	C6	2005170S2-10XSC3_ATGCGATAGTGAGCCA	VCT	PE
2005174S2#ACAATCGAGCGCAATG-1	2005174	BYS	33	C7	2005497S2-10XSC3_TGGGAGACATTGTAGC	VCT	PE
2005174S2#TAAGTGCTCCGTACGG-1	2005174	BYS	33	C10	72424_LDLOL:GTGGGTCGTCTTTCAT	VCT	PE
2005174S2#ACCTGCTTCAGGATCT-1	2005174	BYS	33	C13	2005497S1-10XSC3_CCGATGGTCGGATTAC	EVT	PE
2005174S2#CTTCCAGTCCAGGTCG-1	2005174	BYS	33	C2	2005170S2-10XSC3_GCTGCAGAGCACCGTC	VCT	PE
2005174S2#TCCATCGAGTACGACG-1	2005174	BYS	33	C7	2005497S2-10XSC3_TGGAGGACAGAAGTTA	VCT	PE
2005174S2#GCCCGAAAGTGATTAG-1	2005174	BYS	33	C11	FCA7474064_TCCACACCAGTACACT	TSC	PE
2005174S2#ACGTTAGGTGATGTGG-1	2005174	BYS	33	C9	2005497S2-10XSC3_TTTACTGAGCGGACAT	VCT	PE
2005174S2#AGGCGAAAGTCCGGAA-1	2005174	BYS	33	C13	2005497S1-10XSC3_GTCTGTCGTGCACATT	EVT	PE
2005174S2#TAAGTGCGTATCCTTT-1	2005174	BYS	33	C4	72423_J9BAS:CCGTTCATCTAAGCCA	SCT	PE
2005174S2#CTTCCAGAGCTACGCC-1	2005174	BYS	33	C14	72424_LDLOL:CTCGAAAGTACAGCAG	EVT	PE
2005174S2#TAAGCCAGTACGGTTT-1	2005174	BYS	33	C9	FCA7196220_AGGTCCGGTTGTGGCC	VCT	PE
2005174S2#CGCGCAAGTCGAGGTA-1	2005174	BYS	33	C10	FCA7196220_GACACGCAGCTAACTC	VCT	PE
2005174S2#TCAAGACTCCTGGGAC-1	2005174	BYS	33	C6	2005170S2-10XSC3_ACTTCGCTCTGACGCG	VCT	PE
2005174S2#ACAAGCTAGGATTTGA-1	2005174	BYS	33	C13	2005321S2-10XSC3__GTCTACCGTGCATGTT	EVT	PE
2005174S2#AACAAAGAGATCCGAG-1	2005174	BYS	33	C14	2005496S1-10XSC3_AGCTCAATCTTGCGCT	EVT	PE
2005174S2#TGCTATTGTAACTGAA-1	2005174	BYS	33	C15	2005321S2-10XSC3__TCACGCTAGCAGCACA	SCT	PE
2005174S2#TCAAAGCTCCAGGTCG-1	2005174	BYS	33	C2	FCA7196220_TCAGCAAAGCAGATCG	VCT	PE
2005174S2#AACAGTCGTAGCGGTA-1	2005174	BYS	33	C15	FCA7196220_CAGCAGCCATACAGCT	SCT	PE
2005174S2#AAACGAACATCGCCTT-1	2005174	BYS	33	C14	2005497S2-10XSC3_CCAATGACAAGCCTGC	EVT	PE
2005174S2#TTCGATTTCCTAAAGC-1	2005174	BYS	33	C10	2005170S1-10XSC3_ATCGGCGTCTCGACGG	VCT	PE
2005174S2#TGCCTGTAGGTACTCT-1	2005174	BYS	33	C14	2003783S3-10XSC3_ACTGCAACACACCTTC	EVT	PE
2005174S2#CAGGGCTAGCGTTAGG-1	2005174	BYS	33	C13	FCA7511885_GAGGTGAGTCCGAGTC	EVT	PE
2005174S2#AACGGGATCGGTACTA-1	2005174	BYS	33	C15	2005496S1-10XSC3_CTAGACACAAGACTGG	SCT	PE
2005174S2#ACCAAACAGTATCTGC-1	2005174	BYS	33	C14	2003783S6-10XSC3_CTCCATGAGCACTCGC	EVT	PE
2005174S2#TAGGTGTGTTAGGCTT-1	2005174	BYS	33	C13	2003783S3-10XSC3_ACTGCAACACACCTTC	EVT	PE
2005174S2#CCACAGGTCGGACGAA-1	2005174	BYS	33	C14	2005321S2-10XSC3__ATGCATGCACCCATAA	EVT	PE
2005174S2#CTCCCAATCAAGGCCC-1	2005174	BYS	33	C15	2005497S2-10XSC3_AATAGAGGTGGTCCCA	SCT	PE
2005174S2#TTCGCGTCAAGACTAA-1	2005174	BYS	33	C9	2005139S2-10XSC3_GTAGGAGTCCGATCTC	VCT	PE
2005174S2#TACAGCAGTAGTCCAT-1	2005174	BYS	33	C14	2005393S2-10XSC3_ACCTGAATCGAGAGCA	EVT	PE
2005174S2#CTGTTCGAGAGCGGTT-1	2005174	BYS	33	C13	2005497S1-10XSC3_AAAGTGAGTACATTGC	EVT	PE
2005174S2#CGCAATACATCCTCGT-1	2005174	BYS	33	C15	2003783S3-10XSC3_GGTCACGCACACAGCC	SCT	PE
2005174S2#GGAGAACCATGGATGG-1	2005174	BYS	33	C6	FCA7474068_CCGTGGATCGACGGAA	VCT	PE
2005174S2#CTGAATGGTACGGATG-1	2005174	BYS	33	C10	72424_LDLOL:AGTCTTTCAAGTAATG	VCT	PE
2005174S2#ACAAAGATCTTGTCGC-1	2005174	BYS	33	C14	2005497S2-10XSC3_ACGTAACCAGGTGTTT	EVT	PE
2005174S2#GCGAGAAGTAACCCAT-1	2005174	BYS	33	C11	2005497S2-10XSC3_GTCCTCATCCAATGCA	TSC	PE
2005174S2#GTTGGTACAGGCAAGT-1	2005174	BYS	33	C9	2005393S1-10XSC3_AAGTACCCACGTACTA	VCT	PE
2005174S2#GGTCATATCGCTTCAC-1	2005174	BYS	33	C14	2005496S1-10XSC3_AGCTCAATCTTGCGCT	EVT	PE
2005174S2#AAGGAGCTCTTCTTCC-1	2005174	BYS	33	C10	FCA7474066_CCTTACGTCTATGTGG	VCT	PE
2005174S2#CGATGATGTGTTAGAA-1	2005174	BYS	33	C14	2005393S2-10XSC3_GACTGATTCGAGAGCA	EVT	PE
2005174S2#ATTGTCTGTGGCGCTT-1	2005174	BYS	33	C15	2005170S1-10XSC3_TATTTCGCACAGCGCT	SCT	PE
2005174S2#TCTCTGGGTTCCTATT-1	2005174	BYS	33	C14	2005496S1-10XSC3_AGCTCAATCTTGCGCT	EVT	PE
2005174S2#CATTCCGAGGTACTCT-1	2005174	BYS	33	C10	2005497S1-10XSC3_TCACATTTCGATGCTA	VCT	PE
2005174S2#AACCAACAGATCCGAG-1	2005174	BYS	33	C10	FCA7474066_CTGCCTAGTGCACGAA	VCT	PE
2005174S2#AAGGAGCGTTACGAAA-1	2005174	BYS	33	C10	FCA7474065_CGTCCATAGTAGGCCA	VCT	PE
2005174S2#AATACGCCATTAGCCA-1	2005174	BYS	33	C13	2005497S1-10XSC3_CTGGTCTTCCCAATAG	EVT	PE
2005174S2#TGTGGCGAGGAAGACA-1	2005174	BYS	33	C10	2005497S1-10XSC3_TCCGGGACACTGTCCT	VCT	PE
2005174S2#GCGCATGAGTTGACAA-1	2005174	BYS	33	C10	2005497S2-10XSC3_TTTACTGAGCGGACAT	VCT	PE
2005174S2#ATTTGTCGTCCACCAG-1	2005174	BYS	33	C14	2005321S2-10XSC3__ATGCATGCACCCATAA	EVT	PE
2005174S2#TGTTAGGGTCGCTACG-1	2005174	BYS	33	C3	2003783S6-10XSC3_ACTGTGACATAATGAG	VCT	PE
2005174S2#TAACGGTCAAGACTAA-1	2005174	BYS	33	C9	2005497S2-10XSC3_TGTTGGACAGTGGCTC	VCT	PE
2005174S2#GCAAAGGAGAGGAACA-1	2005174	BYS	33	C3	FCA7474064_TAAGTGCGTGAGGCTA	VCT	PE
2005174S2#TCCAGAAAGCGTATCT-1	2005174	BYS	33	C13	FCA7511885_GACGTGCGTAAGTAGT	EVT	PE
2005174S2#CGCTATCTCTCGTAGA-1	2005174	BYS	33	C14	2005139S1-10XSC3_TCGGGTGTCCACTTCG	EVT	PE
2005174S2#ACCGAATCATGTCCCT-1	2005174	BYS	33	C6	2005497S2-10XSC3_GCATTAGTCCTGCTAC	VCT	PE
2005174S2#CTAGGGCTCGATGTAC-1	2005174	BYS	33	C9	FCA7474066_AGAATAGGTGTGCGTC	VCT	PE
2005174S2#GTGGATTAGTAGGTCG-1	2005174	BYS	33	C10	2005170S1-10XSC3_TAAGCGTAGATGCTGG	VCT	PE
2005174S2#AGCTATGAGATATGAC-1	2005174	BYS	33	C11	FCA7474064_GGACGTCCATCGTCGG	TSC	PE
2005174S2#GGTCATAGTAGGTAAT-1	2005174	BYS	33	C14	2005496S1-10XSC3_AGCTCAATCTTGCGCT	EVT	PE
2005174S2#TACATTCAGCATTGGG-1	2005174	BYS	33	C3	FCA7474064_TAAGTGCGTGAGGCTA	VCT	PE
2005174S2#GAGGCTCGTGAGGGTT-1	2005174	BYS	33	C9	2005139S2-10XSC3_TCATACTTCCATACAG	VCT	PE
2005174S2#ACAGCGCGTCTCGGGT-1	2005174	BYS	33	C10	2005496S1-10XSC3_TTCACCGTCTTACTGT	VCT	PE
2005174S2#CTGTATTCAAACCCTA-1	2005174	BYS	33	C15	2005496S1-10XSC3_CGCATGGAGATGGCAC	SCT	PE
2005174S2#CGTAAACCAGGCAAGT-1	2005174	BYS	33	C1	72423_J9BAS:TTGTAGGCAGATCTGT	VCT	PE
2005174S2#CGATGATAGCAGGAGG-1	2005174	BYS	33	C3	FCA7474065_CCACTACTCCTCCTAG	VCT	PE
2005174S2#GCTGAGCAGTGCAACG-1	2005174	BYS	33	C14	2003783S6-10XSC3_CTCCATGAGCACTCGC	EVT	PE
2005174S2#ACGTTAGAGAGGTCCA-1	2005174	BYS	33	C6	2005497S2-10XSC3_ACACCAACAAGGAGTC	VCT	PE
2005174S2#GACCAATGTACTTGAC-1	2005174	BYS	33	C10	72424_LDLOL:CCTTACGCAGACAAAT	VCT	PE
2005174S2#CCTTGGTGTGTCGTGC-1	2005174	BYS	33	C10	2005497S1-10XSC3_ACCCTTGAGCTAATGA	VCT	PE
2005174S2#GTGGATTGTCAACTGT-1	2005174	BYS	33	C15	2003783S3-10XSC3_GGTCACGCACACAGCC	SCT	PE
2005174S2#TCAGGGCGTACGTAAA-1	2005174	BYS	33	C13	2005497S1-10XSC3_TCTACCGGTCTTGAGT	EVT	PE
2005174S2#ACTAGGTCAGGCATTT-1	2005174	BYS	33	C3	2005496S1-10XSC3_AACCATGCACCATTCC	VCT	PE
2005174S2#TCAGTTTCAAAGGAAG-1	2005174	BYS	33	C13	2005139S2-10XSC3_TCAGCCTCATCGTGGC	EVT	PE
2005174S2#AGATTCGAGCTAGCAG-1	2005174	BYS	33	C14	2005170S2-10XSC3_CATCCACCAGCGACAA	EVT	PE
2005174S2#TGGCGCATCCTGTAGA-1	2005174	BYS	33	C15	2005170S1-10XSC3_ATCGTCCGTCGAACGA	SCT	PE
2005174S2#GTACTTTAGTTACACC-1	2005174	BYS	33	C13	2005393S2-10XSC3_AACTTCTCAAAGACGC	EVT	PE
2005174S2#GCCAGCACAAAGCATA-1	2005174	BYS	33	C13	2005170S2-10XSC3_CCGTAGGAGCGGATCA	EVT	PE
2005174S2#CCACAGGCACTCCACT-1	2005174	BYS	33	C10	FCA7474066_GCAGCCAAGTGCTGCC	VCT	PE
2005174S2#GAACTTGGTGGTAAGC-1	2005174	BYS	33	C1	FCA7196220_TGGTTCCAGCAGATCG	VCT	PE
2005174S2#GCTTGCTAGACCATAA-1	2005174	BYS	33	C6	2005139S2-10XSC3_TGCAGTAAGCCTGTGC	VCT	PE
2005174S2#TTGCTATTCCTCATTA-1	2005174	BYS	33	C9	FCA7474068_TTTATGCGTTCCCGAG	VCT	PE
2005174S2#AACGTACGTTACGAAA-1	2005174	BYS	33	C9	FCA7474063_AAAGATGCACGGTGTC	VCT	PE
2005174S2#TGGGTGCGTGGTGGTA-1	2005174	BYS	33	C14	2005321S2-10XSC3__GTCTACCGTGCATGTT	EVT	PE
2005174S2#TCAAAGCGTTTCTACT-1	2005174	BYS	33	C14	2005496S1-10XSC3_AGCTCAATCTTGCGCT	EVT	PE
2005174S2#CCGTACTTCGCGTGAC-1	2005174	BYS	33	C10	2005497S2-10XSC3_TGCTTCGTCTGGAGAG	VCT	PE
2005174S2#GCGATTACAGCGTAGA-1	2005174	BYS	33	C14	2005170S2-10XSC3_ACCATTTGTCCTGGTG	EVT	PE
2005174S2#ACCATCCTCGATGTAC-1	2005174	BYS	33	C14	2005321S2-10XSC3__ATGCATGCACCCATAA	EVT	PE
2005174S2#AGTCAACCATCACAGT-1	2005174	BYS	33	C14	2005170S2-10XSC3_CATCCACCAGCGACAA	EVT	PE
2005174S2#TGACTCCAGAGTAAGG-1	2005174	BYS	33	C6	2005170S2-10XSC3_GGGTTATGTACTGCCG	VCT	PE
2005174S2#TTACCCGGTCATAGAA-1	2005174	BYS	33	C13	2005139S1-10XSC3_TTCCACGTCTAAACGC	EVT	PE
2005174S2#GCTCAGGGTCGTAGTT-1	2005174	BYS	33	C14	2005496S1-10XSC3_AGCTCAATCTTGCGCT	EVT	PE
2005174S2#TACTCGCGTAGGGTTG-1	2005174	BYS	33	C9	FCA7196220_ACGCAGCGTGCCTGTG	VCT	PE
2005174S2#ATAGGCTTCCAGGTCG-1	2005174	BYS	33	C13	2005497S2-10XSC3_CCACGTTAGCGTGAAC	EVT	PE
2005174S2#ATTACTCAGACCATAA-1	2005174	BYS	33	C13	2005393S1-10XSC3_GTTACGACAGAGAATT	EVT	PE
2005174S2#AGCCTGGGTTTGATCG-1	2005174	BYS	33	C2	2005139S1-10XSC3_GCACTAAGTTTACTGG	VCT	PE
2005174S2#GCACGCACATGGATGG-1	2005174	BYS	33	C13	2005497S1-10XSC3_GTCTGTCGTGCACATT	EVT	PE
2005174S2#CCAATGAGTACGCCCA-1	2005174	BYS	33	C13	FCA7511885_GGCCGATGTTAAGATG	EVT	PE
2005174S2#TCAGTTTGTTCCCGGA-1	2005174	BYS	33	C10	2005170S1-10XSC3_GTTCTATCAAGCCATT	VCT	PE
2005174S2#TGCTTCGCACTTACAG-1	2005174	BYS	33	C6	2005497S2-10XSC3_TATCTGTGTTTCGTTT	VCT	PE
2005174S2#GGCGAAACAAGGGAGG-1	2005174	BYS	33	C6	FCA7511885_GTCATTTGTTAAGATG	VCT	PE
2005174S2#GTTACGAAGACTAGGC-1	2005174	BYS	33	C9	72424_LDLOL:GGGATGATCTTGCCGT	VCT	PE
2005174S2#ACTGCAAGTCACAGGA-1	2005174	BYS	33	C10	FCA7196220_GCACTCTGTAAGTGTA	VCT	PE
2005174S2#CGCACAGAGGTTGTGG-1	2005174	BYS	33	C15	2005496S1-10XSC3_CATCCGTTCGCCGTGA	SCT	PE
2005174S2#TCGCCTACATGTGGGA-1	2005174	BYS	33	C3	2005139S1-10XSC3_CCTTCAGGTTGTCATG	VCT	PE
2005174S2#GGGTCTGTCTCTGACC-1	2005174	BYS	33	C9	72424_LDLOL:AGTCTTTCAAGTAATG	VCT	PE
2005174S2#TACTGCCGTTGCCTGG-1	2005174	BYS	33	C9	2005497S2-10XSC3_TGGGAGACATTGTAGC	VCT	PE
2005174S2#GCTTTCGCACTACACA-1	2005174	BYS	33	C9	2005497S2-10XSC3_ACAGGGACATGTTCGA	VCT	PE
2005174S2#AAACGAACAGCAGGTA-1	2005174	BYS	33	C6	2005139S2-10XSC3_AGAGCAGCAAGGACAC	VCT	PE
2005174S2#GCTGTTCAGTCGATAA-1	2005174	BYS	33	C9	72424_LDLOL:GCAATCAAGGCAGGTT	VCT	PE
2005174S2#GGTCATAGTCATAAGA-1	2005174	BYS	33	C13	2005497S2-10XSC3_TCTCTGGGTCACTCTC	EVT	PE
2005174S2#CTTGAAGCATTTCACT-1	2005174	BYS	33	C13	2005393S1-10XSC3_GGGCTCATCGACGCTG	EVT	PE
2005174S2#GAACCTACATTGATGC-1	2005174	BYS	33	C14	2005496S1-10XSC3_AGCTCAATCTTGCGCT	EVT	PE
2005174S2#TTCGCGTTCACAGGGA-1	2005174	BYS	33	C2	2003783S6-10XSC3_GGGACTCGTATGATCC	VCT	PE
2005174S2#CCGAAGCAGCGCCTAC-1	2005174	BYS	33	C9	2005139S2-10XSC3_TCCTCGATCTTACGTT	VCT	PE
2005174S2#GACCAATGTCTCTGGG-1	2005174	BYS	33	C2	2005139S1-10XSC3_GTATTGGCAATCGAAA	VCT	PE
2005174S2#ATTACTCAGCAATGTA-1	2005174	BYS	33	C11	FCA7474065_AACCGCGTCTGAGGGA	TSC	PE
2005174S2#TGACTCCAGTTTACGC-1	2005174	BYS	33	C9	2003783S6-10XSC3_GGGACTCGTATGATCC	VCT	PE
2005174S2#GCAAAGGGTTGGCTAT-1	2005174	BYS	33	C14	2005496S1-10XSC3_AGCTCAATCTTGCGCT	EVT	PE
2005174S2#TCAGTTTGTAATGTGA-1	2005174	BYS	33	C14	2003783S3-10XSC3_CTTCTAATCCGATAAC	EVT	PE
2005174S2#TAGCCCTAGTGAGCTG-1	2005174	BYS	33	C10	2005139S1-10XSC3_GCAGCCAGTCTACACA	VCT	PE
2005174S2#GTAATCGTCTGACTTT-1	2005174	BYS	33	C2	2005497S2-10XSC3_GCCATGGAGAGAACCC	VCT	PE
2005174S2#TGGGTGCTCAAACCCA-1	2005174	BYS	33	C13	2005497S2-10XSC3_GATGGAGAGGATCATA	EVT	PE
2005174S2#GGGCCATGTTTCTACT-1	2005174	BYS	33	C13	2005497S1-10XSC3_GTCTGTCGTGCACATT	EVT	PE
2005174S2#AATGTCGGTATTGTCG-1	2005174	BYS	33	C1	2005496S1-10XSC3_TCGGATAAGTCACTGT	VCT	PE
2005174S2#CGTACAAGTCAGAGTG-1	2005174	BYS	33	C13	2005393S2-10XSC3_AACTTCTCAAAGACGC	EVT	PE
2005174S2#GTCGTAAGTGTTGTTG-1	2005174	BYS	33	C15	2005496S1-10XSC3_CCGAACGTCCGTTGGG	SCT	PE
2005174S2#GGAACTTTCGTGAACT-1	2005174	BYS	33	C7	2005170S1-10XSC3_GTCAAACCAGAACCGA	VCT	PE
2005174S2#TCAGGGCGTGAATGTA-1	2005174	BYS	33	C6	FCA7196220_CAAGAAAGTCTAGCCG	VCT	PE
2005174S2#AAGGTTCTCATTCGGA-1	2005174	BYS	33	C2	2003783S6-10XSC3_CCTCAGTGTCAACATC	VCT	PE
2005174S2#CCGTGAGCACAAGGGT-1	2005174	BYS	33	C6	2005497S2-10XSC3_TGTGCGGAGTATGACA	VCT	PE
2005174S2#TCGATTTGTCAACGGA-1	2005174	BYS	33	C1	2005170S1-10XSC3_TCAGCCTCAAAGGCGT	VCT	PE
2005174S2#TGGTCAACAGCGCGTT-1	2005174	BYS	33	C6	2005170S2-10XSC3_ACGCACGAGAAATGGG	VCT	PE
2005174S2#CCTGGGAAGGAAGGTA-1	2005174	BYS	33	C2	2005139S2-10XSC3_AGAGCAGCAAGGACAC	VCT	PE
2005174S2#TGCTTTAGTAAGGTCG-1	2005174	BYS	33	C10	FCA7474068_CACAAACCAAAGTGCG	VCT	PE
2005174S2#GATGGCCAGTACCACT-1	2005174	BYS	33	C3	2005139S2-10XSC3_TGCAGTAAGCCTGTGC	VCT	PE
2005174S2#AAACTCGGTACTAGAA-1	2005174	BYS	33	C10	2005139S1-10XSC3_TAACGACAGATGCAGC	VCT	PE
2005174S2#TGAGTCAGTGTGCTTA-1	2005174	BYS	33	C15	2005321S2-10XSC3__TATTGGGCATGGTGGA	SCT	PE
2005174S2#ACTCGGGAGTGTAATG-1	2005174	BYS	33	C13	FCA7511885_CCTCTGAAGTGTGGCA	EVT	PE
2005174S2#GATGGCCTCCGGACTG-1	2005174	BYS	33	C12	2005321S2-10XSC3__TTGAACGTCATCTATC	TSC	PE
2005174S2#GTAGGAGTCGAGAACG-1	2005174	BYS	33	C4	2005321S2-10XSC3__GACTCAAAGTCAGCGA	SCT	PE
2005174S2#GGTTGCGTCAGGAATA-1	2005174	BYS	33	C3	2005139S1-10XSC3_GTGATGTAGTCCGTCG	VCT	PE
2005174S2#AGCCCGAGTAATGTGA-1	2005174	BYS	33	C14	2005170S2-10XSC3_CATGGTAAGCATCCTA	EVT	PE
2005174S2#ACAGACTAGAGGTCCA-1	2005174	BYS	33	C13	2005139S2-10XSC3_TCAGCCTCATCGTGGC	EVT	PE
2005174S2#ACAGCGCAGTCATACC-1	2005174	BYS	33	C8	2005497S2-10XSC3_TATGTTCCAGAATTCC	VCT	PE
2005174S2#TGATCAGAGAGACTCG-1	2005174	BYS	33	C14	2005170S2-10XSC3_CATCCACCAGCGACAA	EVT	PE
2005174S2#AGCTGTAGTTGGTAAA-1	2005174	BYS	33	C14	2005170S2-10XSC3_GCCGTGAGTGTTCCAA	EVT	PE
2005174S2#GATTAGCCATTACACG-1	2005174	BYS	33	C13	2005139S1-10XSC3_TTCCACGTCTAAACGC	EVT	PE
2005174S2#GCGGAAAGTGGACGAT-1	2005174	BYS	33	C6	2005496S1-10XSC3_CAGCAGCTCTTTCGAT	VCT	PE
2005174S2#ACTAACGGTAAGCCTT-1	2005174	BYS	33	C11	FCA7474064_ACTGCTCTCCGTTGTC	TSC	PE
2005174S2#AACGAGGCAGTCCTGG-1	2005174	BYS	33	C3	FCA7511885_GCGCCAATCAGCTGGC	VCT	PE
2005174S2#TAGGTCAAGGTAAGCC-1	2005174	BYS	33	C13	2005497S1-10XSC3_TCTACCGGTCTTGAGT	EVT	PE
2005174S2#AGATAGAAGATATGAC-1	2005174	BYS	33	C10	2005496S1-10XSC3_TGAGGGACAGATAAAC	VCT	PE
2005174S2#AAACGAAAGCGATACG-1	2005174	BYS	33	C13	FCA7511883_CGGACACCAGACGCTC	EVT	PE
2005174S2#ATGTTTCCACTGCTTC-1	2005174	BYS	33	C13	2005321S2-10XSC3__GTCTACCGTGCATGTT	EVT	PE
2005174S2#CTTGTCGGTCCATTGA-1	2005174	BYS	33	C14	FCA7511885_CATGGCGGTCTTGATG	EVT	PE
2005174S2#GTGGCGTCAGCGTACC-1	2005174	BYS	33	C6	SRR11794986_CCATAAGAGTAAATGC	VCT	PE
2005174S2#GAGACTTAGTCAGCCC-1	2005174	BYS	33	C6	2005170S2-10XSC3_ATCGATGCAAGACCTT	VCT	PE
2005174S2#TAGCCCTAGTAGGTCG-1	2005174	BYS	33	C10	FCA7474066_CTCGGGATCGAGCCCA	VCT	PE
2005174S2#GATTGACCAGCAACGA-1	2005174	BYS	33	C13	2005497S2-10XSC3_GGTAATCAGCCAGTAG	EVT	PE
2005174S2#ACTTCCGAGTTGACAA-1	2005174	BYS	33	C13	FCA7511883_CGGACACCAGACGCTC	EVT	PE
2005174S2#TGCTTTATCTCTTAAC-1	2005174	BYS	33	C6	2005497S2-10XSC3_ACACCAACAAGGAGTC	VCT	PE
2005174S2#GAACCTATCCACTAGA-1	2005174	BYS	33	C13	2005321S2-10XSC3__GGGCGTTTCGCCAATA	EVT	PE
2005174S2#GCGATTAAGTGTCCCG-1	2005174	BYS	33	C10	2005170S1-10XSC3_CCCGGAACAGCTCGGT	VCT	PE
2005174S2#TGAGTCATCGAGCGCT-1	2005174	BYS	33	C10	2005139S2-10XSC3_ATTCCTAAGATGACCG	VCT	PE
2005174S2#TTACTCATCAGGAATA-1	2005174	BYS	33	C7	FCA7196226_CAGCAGCGTAAGAGGA	VCT	PE
2005174S2#TGTGTCCTCCGAGAGA-1	2005174	BYS	33	C9	2005497S2-10XSC3_TGGAGGACAGAAGTTA	VCT	PE
2005174S2#CCCAGAGTCGATCGCG-1	2005174	BYS	33	C6	2005139S2-10XSC3_AGAGCAGCAAGGACAC	VCT	PE
2005174S2#TCGATTTTCCATAGGT-1	2005174	BYS	33	C14	2005496S1-10XSC3_AGCTCAATCTTGCGCT	EVT	PE
2005174S2#ACTAGGTGTTCTTTCA-1	2005174	BYS	33	C14	2005496S1-10XSC3_AGCTCAATCTTGCGCT	EVT	PE
2005174S2#TGCACCTTCACAAGCT-1	2005174	BYS	33	C9	2003783S6-10XSC3_GGGACTCGTATGATCC	VCT	PE
2005174S2#GTCGTAATCGACTGGC-1	2005174	BYS	33	C13	FCA7511885_GTCACAAAGGTAAACT	EVT	PE
2005174S2#TTACCGCCACTCCACT-1	2005174	BYS	33	C2	FCA7474068_AGCCTAAGTGCACGAA	VCT	PE
2005174S2#AGGCGAAAGTAGGAAG-1	2005174	BYS	33	C10	2005497S1-10XSC3_TCCGGGACACTGTCCT	VCT	PE
2005174S2#TAGGTGTAGCTTTCCC-1	2005174	BYS	33	C10	2005497S1-10XSC3_GTATTTCCATATACCG	VCT	PE
2005174S2#TAAACCGCATCATGTG-1	2005174	BYS	33	C9	2005497S2-10XSC3_TGGGAGACATTGTAGC	VCT	PE
2005174S2#TAGCTTTCAACGCAAG-1	2005174	BYS	33	C9	2005170S1-10XSC3_GTTGAACTCGGCTTGG	VCT	PE
2005174S2#TGCGTAAAGCAGGAGG-1	2005174	BYS	33	C11	72424_LDLOL:CATCGAACAGCGTAAG	TSC	PE
2005174S2#GCGGTGTTCCGAGAGA-1	2005174	BYS	33	C10	FCA7196220_CTCATTACAATGGTCT	VCT	PE
2005174S2#ACCCAAATCCTATCAT-1	2005174	BYS	33	C14	2005496S1-10XSC3_AGCTCAATCTTGCGCT	EVT	PE
2005174S2#TCAGCTCAGGGTTCCC-1	2005174	BYS	33	C7	2005139S1-10XSC3_GATCAGTAGCAAATGT	VCT	PE
2005174S2#GATTAGCGTAGGGTTG-1	2005174	BYS	33	C9	2003783S6-10XSC3_GAGAGGTTCTCCAATT	VCT	PE
2005174S2#ATGTTTCAGCCATCAT-1	2005174	BYS	33	C6	2005139S2-10XSC3_TACGTCCAGACATAGT	VCT	PE
2005174S2#GGTTGCGAGTAGAAGG-1	2005174	BYS	33	C14	FCA7474068_ATTCTACTCCGTTGCT	EVT	PE
2005174S2#TGGGTTAGTCTGAGCC-1	2005174	BYS	33	C10	2005321S2-10XSC3__GCTTTCGGTGTTTCTT	VCT	PE
2005174S2#TCTATTGTCCACACCT-1	2005174	BYS	33	C6	2005170S2-10XSC3_AAAGTCCTCGGCACTG	VCT	PE
2005174S2#CAATCCCAGTGATTAG-1	2005174	BYS	33	C6	2005170S2-10XSC3_CGCATGGGTTGAGAGC	VCT	PE
2005174S2#GCCTAGGAGGTTCGAG-1	2005174	BYS	33	C11	FCA7474065_CCAATCCAGCCCAGCT	TSC	PE
2005174S2#GAAACAAAGTACCTCA-1	2005174	BYS	33	C13	2005170S2-10XSC3_CATCCACCAGCGACAA	EVT	PE
2005174S2#TAGACTGGTTTGTACG-1	2005174	BYS	33	C15	2005170S1-10XSC3_ATCGTCCGTCGAACGA	SCT	PE
2005174S2#GAGTGAGTCAGAGTGG-1	2005174	BYS	33	C12	2005497S1-10XSC3_TGGCGTGGTAGCTTTG	TSC	PE
2005174S2#CGTGGCAAGGCAGTGT-1	2005174	BYS	33	C7	72423_J9BAS:GGGACCTGTTCGCTAA	VCT	PE
2005174S2#GTGCCAGAGGATCCTT-1	2005174	BYS	33	C2	2005496S1-10XSC3_AATAGAGGTAATCAGA	VCT	PE
2005174S2#CAAGGCCGTGGATTTC-1	2005174	BYS	33	C6	72424_LDLOL:TTGCCGTTCGGCGGTT	VCT	PE
2005174S2#ACCAAACAGTCGTGAG-1	2005174	BYS	33	C10	2005139S2-10XSC3_CAGGCCAGTAATGCGG	VCT	PE
2005174S2#AACTGGTTCATTGCCC-1	2005174	BYS	33	C15	2003783S3-10XSC3_GGTCACGCACACAGCC	SCT	PE
2005174S2#TTCGATTGTAGACACG-1	2005174	BYS	33	C6	2005170S2-10XSC3_TGAGGTTAGACGTCCC	VCT	PE
2005174S2#GACTAACTCGATCGCG-1	2005174	BYS	33	C9	2005139S2-10XSC3_ACACCAATCGTTCTCG	VCT	PE
2005174S2#CACTAAGGTGCCCTAG-1	2005174	BYS	33	C9	2005497S2-10XSC3_AAGTTCGAGGCCTGAA	VCT	PE
2005174S2#ACATGCATCTCCACTG-1	2005174	BYS	33	C13	FCA7511885_CCTAGCTAGCCACGCT	EVT	PE
2005174S2#TGCCTGTCACCCATCT-1	2005174	BYS	33	C14	2005496S1-10XSC3_AGCTCAATCTTGCGCT	EVT	PE
2005174S2#GTTATTCGTGCATTGT-1	2005174	BYS	33	C14	2005393S2-10XSC3_ACCTGAATCGAGAGCA	EVT	PE
2005174S2#CACATGACATCTCACC-1	2005174	BYS	33	C15	2005496S1-10XSC3_CGCATGGAGATGGCAC	SCT	PE
2005174S2#GTGTGATGTTTGTCTT-1	2005174	BYS	33	C13	2005393S2-10XSC3_AAGACTCCATTCTTCA	EVT	PE
2005174S2#AGTGCGCAGCTATCGT-1	2005174	BYS	33	C13	2005497S1-10XSC3_TCTACCGGTCTTGAGT	EVT	PE
2005174S2#TATCTGTGTCATCGTA-1	2005174	BYS	33	C13	2005393S2-10XSC3_AGCGCCATCATAGGCT	EVT	PE
2005174S2#CACAACAGTTTCGATG-1	2005174	BYS	33	C10	2003783S6-10XSC3_TTTAGTCAGCCGCACT	VCT	PE
2005174S2#CTGCGTTTCGAGGTCC-1	2005174	BYS	33	C15	2005496S1-10XSC3_CAGCAGCAGGGAGGTG	SCT	PE
2005174S2#AGGCCCAGTTCTGAAC-1	2005174	BYS	33	C10	FCA7474065_GCGACCAAGATGTCGG	VCT	PE
2005174S2#TCCATCGCATCATAGC-1	2005174	BYS	33	C14	2005170S2-10XSC3_ACCATTTGTCCTGGTG	EVT	PE
2005174S2#GCACGCAAGGCGTCCT-1	2005174	BYS	33	C13	2005497S1-10XSC3_GTCTGTCGTGCACATT	EVT	PE
2005174S2#TCGATTTGTAACTGAA-1	2005174	BYS	33	C13	2005497S1-10XSC3_TCTACCGGTCTTGAGT	EVT	PE
2005174S2#CGTTCCAAGGCCAGTA-1	2005174	BYS	33	C1	2003783S6-10XSC3_TCAAGTGTCTCCACTG	VCT	PE
2005174S2#ATCCTCGAGGTAGGAA-1	2005174	BYS	33	C2	FCA7196220_TGTCCCAAGAATTGTG	VCT	PE
2005174S2#CTTGAAGCAATAGTGA-1	2005174	BYS	33	C9	2005170S1-10XSC3_CCCGGAACAGCTCGGT	VCT	PE
2005174S2#GCTCAGGTCTTCTTCC-1	2005174	BYS	33	C6	FCA7474066_ATCCGAAAGTTAAGTG	VCT	PE
2005174S2#TTTGAGGAGTACGCGA-1	2005174	BYS	33	C10	2005139S2-10XSC3_GGGATGATCAGAATAG	VCT	PE
2005174S2#TTGTTCAAGGCAAGCT-1	2005174	BYS	33	C15	2005321S2-10XSC3__CACGTGGCAACGGTAG	SCT	PE
2005174S2#CAGCTAATCCCATAGA-1	2005174	BYS	33	C10	2005321S2-10XSC3__GCTTTCGGTGTTTCTT	VCT	PE
2005174S2#CTGCTCATCCTTTGCG-1	2005174	BYS	33	C13	FCA7511885_GACGTGCGTAAGTAGT	EVT	PE
2005174S2#ACAGGCCAGCTACGTT-1	2005174	BYS	33	C2	72426_0DZSU:TGAGGGAAGTTGTCGT	VCT	PE
2005174S2#TTGCGGGGTTTGTCTT-1	2005174	BYS	33	C9	FCA7196220_TGCGGGTGTATGCTTG	VCT	PE
2005174S2#GCGCATGGTTAGGAGC-1	2005174	BYS	33	C10	FCA7196220_ATTATCCCATCACCCT	VCT	PE
2005174S2#GGAACCCAGGCACCTC-1	2005174	BYS	33	C9	2005139S2-10XSC3_CAGGCCAGTAATGCGG	VCT	PE
2005174S2#ACTACGATCGACTGGC-1	2005174	BYS	33	C13	2005497S2-10XSC3_CCACGTTAGCGTGAAC	EVT	PE
2005174S2#TAAACCGCAGAATGCG-1	2005174	BYS	33	C10	2005139S2-10XSC3_AGGAGGTAGTCTTCGA	VCT	PE
2005174S2#AGCCTCTGTTTGTGAC-1	2005174	BYS	33	C14	2005170S2-10XSC3_GCCGTGAGTGTTCCAA	EVT	PE
2005174S2#CAACCAAGTCTGGTCG-1	2005174	BYS	33	C12	2005497S2-10XSC3_GTCCTCATCCAATGCA	TSC	PE
2005174S2#CTCAGAAGTGATAAGT-1	2005174	BYS	33	C3	FCA7196220_TGTCCCAAGAATTGTG	VCT	PE
2005174S2#TCCAGAATCAGTCAAC-1	2005174	BYS	33	C11	2005321S2-10XSC3__ATCATTCGTACCCAGC	TSC	PE
2005174S2#CAATCCCAGTAATCAG-1	2005174	BYS	33	C11	2005321S2-10XSC3__ATCATTCGTACCCAGC	TSC	PE
2005174S2#TCACCACCAGAGTCGA-1	2005174	BYS	33	C9	2005139S2-10XSC3_CAGAGCCGTCTCTCCA	VCT	PE
2005174S2#CCAATGAGTCTGTCCT-1	2005174	BYS	33	C9	2005497S2-10XSC3_AACCCAACAGCGACCT	VCT	PE
2005174S2#GCACGGTGTGCCCTAG-1	2005174	BYS	33	C10	2005139S2-10XSC3_ACGTAACGTCGCGTTG	VCT	PE
2005174S2#CCACAGGCAGTCAGCC-1	2005174	BYS	33	C6	SRR11794986_CCATAAGAGTAAATGC	VCT	PE
2005174S2#TCACAGATCACACGTA-1	2005174	BYS	33	C6	2005139S2-10XSC3_TACGTCCAGACATAGT	VCT	PE
2005174S2#TACTCGCCATAAAGTG-1	2005174	BYS	33	C15	FCA7196220_TTTGGTTAGGGTGTGT	SCT	PE
2005174S2#AAGGTTCTCCTCTCTT-1	2005174	BYS	33	C11	FCA7474065_CCCATACAGACTCGGA	TSC	PE
2005174S2#TCCAGAATCAGGAATA-1	2005174	BYS	33	C9	FCA7196220_AATCCAGAGGTGATTA	VCT	PE
2005174S2#TGCCTCATCAAGGCAG-1	2005174	BYS	33	C14	2005139S2-10XSC3_TGCCGAGCAACCCGCA	EVT	PE
2005174S2#TATGTTCAGATTACGA-1	2005174	BYS	33	C10	2005497S2-10XSC3_AAGTTCGAGGCCTGAA	VCT	PE
2005174S2#GAAATGACATGCACTA-1	2005174	BYS	33	C12	FCA7474064_TCCACACCAGTACACT	TSC	PE
2005174S2#GAACGTTCATGTGAGG-1	2005174	BYS	33	C11	FCA7511884_TTTACTGAGATCCTGT	TSC	PE
2005174S2#CATTCATCAATGGTCT-1	2005174	BYS	33	C14	FCA7474068_TACTCGCGTAATAGCA	EVT	PE
2005174S2#ATATTCCAGTGCACAG-1	2005174	BYS	33	C11	2005321S2-10XSC3__ATCATTCGTACCCAGC	TSC	PE
2005174S2#GCTCACTCAAGTCTCA-1	2005174	BYS	33	C9	2005497S2-10XSC3_AAGTTCGAGGCCTGAA	VCT	PE
2005174S2#GTTGGTAAGCATGTGG-1	2005174	BYS	33	C7	FCA7474065_CGCTTCACAGACAAGC	VCT	PE
2005174S2#CTCGCTATCCAGGCCA-1	2005174	BYS	33	C13	FCA7511883_CGGACACCAGACGCTC	EVT	PE
2005174S2#ATAGGCTTCCATTGTT-1	2005174	BYS	33	C13	FCA7511885_GACGTGCGTAAGTAGT	EVT	PE
2005174S2#ACCGCAGGTAAACCCT-1	2005174	BYS	33	C9	72423_J9BAS:TTCTACAGTGCGAAAC	VCT	PE
2005174S2#GGATAGGTCTACTTTG-1	2005174	BYS	33	C14	2005170S2-10XSC3_GCCGTGAGTGTTCCAA	EVT	PE
2005174S2#TCAAAGCCAGTTGGAG-1	2005174	BYS	33	C14	2005496S1-10XSC3_AGCTCAATCTTGCGCT	EVT	PE
2005174S2#CCGAAGCTCTCTTCTC-1	2005174	BYS	33	C9	2005170S2-10XSC3_GAAGGGTCAGGTTACT	VCT	PE
2005174S2#GTGCCAGTCGGGACAA-1	2005174	BYS	33	C6	2005170S2-10XSC3_TGAGGTTAGACGTCCC	VCT	PE
2005174S2#TTACCGCAGCCTGTAT-1	2005174	BYS	33	C9	2005497S2-10XSC3_TGGTACACACCTCTAC	VCT	PE
2005174S2#GCACGGTGTCCCGTGA-1	2005174	BYS	33	C14	2005170S2-10XSC3_CATCCACCAGCGACAA	EVT	PE
2005174S2#TAAACCGTCTCTTCTC-1	2005174	BYS	33	C2	FCA7474064_TAAGTGCGTGAGGCTA	VCT	PE
2005174S2#CTAGGATAGTGATATG-1	2005174	BYS	33	C14	2005497S2-10XSC3_ACGTAACCAGGTGTTT	EVT	PE
2005174S2#AAGGAGCTCGATGAAA-1	2005174	BYS	33	C1	2005170S1-10XSC3_GTACAGTGTCTTCAAG	VCT	PE
2005174S2#GTGATCAAGGAGTAGA-1	2005174	BYS	33	C6	2005497S2-10XSC3_AGCTACACAAATTAGG	VCT	PE
2005174S2#CGTGGCACATAGCAGG-1	2005174	BYS	33	C14	2005139S1-10XSC3_ACTGCAAAGCTACAAA	EVT	PE
2005174S2#GGTGAAGAGTTCCAGT-1	2005174	BYS	33	C13	FCA7511883_CGGACACCAGACGCTC	EVT	PE
2005174S2#TGTGACATCCAATAGC-1	2005174	BYS	33	C13	2005497S1-10XSC3_TAACCAGAGGACGGAG	EVT	PE
2005174S2#GAACTTGTCCTTTGCG-1	2005174	BYS	33	C14	2005496S1-10XSC3_AGCTCAATCTTGCGCT	EVT	PE
2005174S2#CGGACCACATTCACCC-1	2005174	BYS	33	C11	FCA7474064_GGACGTCCATCGTCGG	TSC	PE
2005174S2#TTCTGTACATACCCGG-1	2005174	BYS	33	C14	2005170S2-10XSC3_CATCCACCAGCGACAA	EVT	PE
2005174S2#ATCCTGCGTGGTAGAC-1	2005174	BYS	33	C15	2003783S3-10XSC3_GGTCACGCACACAGCC	SCT	PE
2005174S2#GGGCCATCATTTGGTG-1	2005174	BYS	33	C9	FCA7474066_ATCCGAAAGTTAAGTG	VCT	PE
2005174S2#CACTAAGTCCCGCAAG-1	2005174	BYS	33	C14	2005170S2-10XSC3_CATGGTAAGCATCCTA	EVT	PE
2005174S2#GAGACTTCAGTGCTCG-1	2005174	BYS	33	C14	2005496S1-10XSC3_AGCTCAATCTTGCGCT	EVT	PE
2005174S2#TCAGTTTTCATCGCAA-1	2005174	BYS	33	C9	2005139S2-10XSC3_AGAGCAGCAAGGACAC	VCT	PE
2005174S2#GCAACCGTCCTGGAAT-1	2005174	BYS	33	C10	72424_LDLOL:GCAATCAAGGCAGGTT	VCT	PE
2005174S2#GAAAGTACAGATACAA-1	2005174	BYS	33	C10	72423_J9BAS:AGCTTGAGTACCATCA	VCT	PE
2005174S2#CAACGGCGTACGCCCA-1	2005174	BYS	33	C11	FCA7474065_CCAATCCAGCCCAGCT	TSC	PE
2005174S2#AAGGTTCAGAAGGGCG-1	2005174	BYS	33	C13	2005497S1-10XSC3_GTCTGTCGTGCACATT	EVT	PE
2005174S2#CTAGGGCCAATTCTCT-1	2005174	BYS	33	C14	2005496S1-10XSC3_AGCTCAATCTTGCGCT	EVT	PE
2005174S2#CTGCTCAAGGAGTCTG-1	2005174	BYS	33	C9	2005497S2-10XSC3_TACCGAAAGCACTAAA	VCT	PE
2005174S2#GCTGTTCTCCGAGGAA-1	2005174	BYS	33	C13	2005393S2-10XSC3_AACTTCTCAAAGACGC	EVT	PE
2005174S2#GTCCATCCATCATAGC-1	2005174	BYS	33	C10	FCA7474066_ATCCGAAAGTTAAGTG	VCT	PE
2005174S2#CAGTGCGGTGAGGGTT-1	2005174	BYS	33	C13	FCA7511883_CGGACACCAGACGCTC	EVT	PE
2005174S2#GGCATTACATCGGCTG-1	2005174	BYS	33	C13	FCA7196226_GTAACTGCAGTAACGG	EVT	PE
2005174S2#GAGATTCGTCTGGTTA-1	2005174	BYS	33	C11	2005321S2-10XSC3__ATCATTCGTACCCAGC	TSC	PE
2005174S2#GTCCATCAGTCCTTCC-1	2005174	BYS	33	C9	2005170S1-10XSC3_GTTGAACTCGGCTTGG	VCT	PE
2005174S2#GCTTTCGCATTTGGCA-1	2005174	BYS	33	C14	2005393S2-10XSC3_ACCTGAATCGAGAGCA	EVT	PE
2005174S2#ACCGGGTTCACTACCC-1	2005174	BYS	33	C3	FCA7511885_GCGCCAATCAGCTGGC	VCT	PE
2005174S2#ATCCTCGAGCACCATT-1	2005174	BYS	33	C2	FCA7474064_TTCTCAAAGAATTCCC	VCT	PE
2005174S2#TGGCGCATCGTTCTAT-1	2005174	BYS	33	C9	FCA7474065_CGCTTCATCACCGGGT	VCT	PE
2005174S2#AGGACGAGTAGCGGTA-1	2005174	BYS	33	C14	2005496S1-10XSC3_AGCTCAATCTTGCGCT	EVT	PE
2005174S2#GGGACCTGTCTAAAGA-1	2005174	BYS	33	C11	FCA7474065_CCAATCCAGCCCAGCT	TSC	PE
2005174S2#GGATGAGTCGCAAGCC-1	2005174	BYS	33	C13	FCA7511885_ATTGGTGAGTCTCGGC	EVT	PE
2005174S2#GCAGCTGCATATAGAG-1	2005174	BYS	33	C13	2003783S3-10XSC3_ACTGCAACACACCTTC	EVT	PE
2005174S2#GCGTTGGGTAACACTC-1	2005174	BYS	33	C10	2005139S2-10XSC3_TGCAGTATCAGCCCAG	VCT	PE
2005174S2#AAGGAGCCAGTAGGCA-1	2005174	BYS	33	C14	2005170S2-10XSC3_CATCCACCAGCGACAA	EVT	PE
2005174S2#CATGCCTCATGGTTTG-1	2005174	BYS	33	C9	FCA7474065_TTCTCAATCTCCAGGG	VCT	PE
2005174S2#GAAGAGCCAAGCGAAC-1	2005174	BYS	33	C14	2005170S2-10XSC3_CATCCACCAGCGACAA	EVT	PE
2005174S2#AGCCTGGTCCCTAAAG-1	2005174	BYS	33	C3	2005170S2-10XSC3_ACTTTGTGTGATCATC	VCT	PE
2005174S2#TGCTTCGAGTTTGGAA-1	2005174	BYS	33	C6	2005139S1-10XSC3_ACTGCAACAGAGCCCT	VCT	PE
2005174S2#GAACGTTGTAACCGAG-1	2005174	BYS	33	C14	2005170S2-10XSC3_CATCCACCAGCGACAA	EVT	PE
2005174S2#TACGGATCAGGCTACC-1	2005174	BYS	33	C15	2005139S1-10XSC3_GCCATGGAGGTGCTTT	SCT	PE
2005174S2#GCGAGTCAGGAGTAGA-1	2005174	BYS	33	C9	FCA7474064_TTCTCAAAGAATTCCC	VCT	PE
2005174S2#TCGAGCGGTACCGGCT-1	2005174	BYS	33	C1	2003783S6-10XSC3_ACTGTGACATAATGAG	VCT	PE
2005174S2#TGTGGCGGTGGACTGA-1	2005174	BYS	33	C13	2005497S1-10XSC3_GTCTGTCGTGCACATT	EVT	PE
2005174S2#TTAGCTTCAATGTAAG-1	2005174	BYS	33	C15	2003783S3-10XSC3_GGTCACGCACACAGCC	SCT	PE
2005174S2#CCTGGGAGTCAAGACG-1	2005174	BYS	33	C1	2005139S1-10XSC3_TTCGCTGAGCACTCGC	VCT	PE
2005174S2#TAACTTCAGAGGCGGA-1	2005174	BYS	33	C10	2005497S2-10XSC3_CATTCCGCACAGTCCG	VCT	PE
2005174S2#AATACGCAGTGCAACG-1	2005174	BYS	33	C2	2003783S6-10XSC3_TCAAGTGTCTCCACTG	VCT	PE
2005174S2#CCCACATTCCATTGAG-1	2005174	BYS	33	C6	2005170S2-10XSC3_ATCGATGCAAGACCTT	VCT	PE
2005174S2#GCTCCTACATTAAGGA-1	2005174	BYS	33	C13	FCA7474068_AGCCTAACACCACCAG	EVT	PE
2005174S2#TTGTTCAGTTGGCTAT-1	2005174	BYS	33	C10	FCA7196220_GGTATTGTCGTCTGCT	VCT	PE
2005174S2#ATTACCTCACTAAACC-1	2005174	BYS	33	C14	72426_0DZSU:TACGGATGTAGAGTGC	EVT	PE
2005174S2#CTTCTAACAAGCCAGA-1	2005174	BYS	33	C1	FCA7511885_TGTTCCGTCTGTTTGT	VCT	PE
2005174S2#GGCACGTTCAGAACGG-1	2005174	BYS	33	C12	FCA7474064_TTGGAACTCTCCGGTT	TSC	PE
2005174S2#TCGGGACCACTTATGG-1	2005174	BYS	33	C6	2005170S2-10XSC3_TGAGGTTAGACGTCCC	VCT	PE
2005174S2#TATGTTCTCAGTGGTT-1	2005174	BYS	33	C13	2005139S2-10XSC3_TCAGCCTCATCGTGGC	EVT	PE
2005174S2#TAACAGCAGTAACACA-1	2005174	BYS	33	C14	2005496S1-10XSC3_AGCTCAATCTTGCGCT	EVT	PE
2005174S2#TAGGTGTAGGCACCTC-1	2005174	BYS	33	C2	2005139S2-10XSC3_TCGATTTAGAACGCGT	VCT	PE
2005174S2#AGATAGAGTCCAACCG-1	2005174	BYS	33	C14	2005496S1-10XSC3_AGCTCAATCTTGCGCT	EVT	PE
2005174S2#GACCCAGAGAACAGGA-1	2005174	BYS	33	C3	72424_LDLOL:TCATTTGTCCTTTCTC	VCT	PE
2005174S2#AGCCTTCCACACTAGT-1	2005174	BYS	33	C6	2005496S1-10XSC3_TCGGATAAGTCACTGT	VCT	PE
2005174S2#AATACGCTCGAGGTCC-1	2005174	BYS	33	C10	2005497S2-10XSC3_CAATGACTCTGTGTGA	VCT	PE
2005174S2#TGCGTAAAGTGAAGGA-1	2005174	BYS	33	C4	72423_J9BAS:CCGTTCATCTAAGCCA	SCT	PE
2005174S2#CTCTAGCTCATTGCCC-1	2005174	BYS	33	C13	2005497S2-10XSC3_TCTCTGGGTCACTCTC	EVT	PE
2005174S2#GATTGACGTATGCTAC-1	2005174	BYS	33	C11	2005321S2-10XSC3__ATCATTCGTACCCAGC	TSC	PE
2005174S2#CGGTGCAAGCATGTGG-1	2005174	BYS	33	C6	72424_LDLOL:ATCATGGGTGCGAAAC	VCT	PE
2005174S2#TTACTCATCAGTACAC-1	2005174	BYS	33	C9	2005139S2-10XSC3_GTAGGAGTCCGATCTC	VCT	PE
2005174S2#TTCTAACAGTTCAACC-1	2005174	BYS	33	C14	FCA7474068_TACTCGCGTAATAGCA	EVT	PE
2005174S2#GGAGGATCAGAGATGC-1	2005174	BYS	33	C11	2005321S2-10XSC3__ATCATTCGTACCCAGC	TSC	PE
2005174S2#GACCCAGTCTATCTAC-1	2005174	BYS	33	C15	FCA7196220_GTTCTCGCAATGGACG	SCT	PE
2005174S2#CGCTGGAGTTCTTATC-1	2005174	BYS	33	C14	2005170S2-10XSC3_CATCCACCAGCGACAA	EVT	PE
2005174S2#GATTAGCAGAACGTCG-1	2005174	BYS	33	C13	FCA7511883_CGGACACCAGACGCTC	EVT	PE
2005174S2#GATTGACGTACAACGG-1	2005174	BYS	33	C2	FCA7474064_TAAGTGCGTGAGGCTA	VCT	PE
2005174S2#GTACTTTTCGCGGCAT-1	2005174	BYS	33	C14	2005170S2-10XSC3_GCCGTGAGTGTTCCAA	EVT	PE
2005174S2#TCGCCTACATATACGC-1	2005174	BYS	33	C14	2005496S1-10XSC3_AGCTCAATCTTGCGCT	EVT	PE
2005174S2#TGTAGCATCAGCACGC-1	2005174	BYS	33	C12	FCA7474064_GGTATTGGTCCATCCT	TSC	PE
2005174S2#AAACTGCAGTGAGCAC-1	2005174	BYS	33	C1	72424_LDLOL:CGTGTCTCAATAGAGT	VCT	PE
2005174S2#ACTTTCAGTCATTGCA-1	2005174	BYS	33	C10	FCA7196220_CGTGTAAAGCTTATCG	VCT	PE
2005174S2#ACCCAAATCGGTACTA-1	2005174	BYS	33	C2	FCA7196226_CAGCAGCGTAAGAGGA	VCT	PE
2005174S2#TTCAACTGTGCACTTA-1	2005174	BYS	33	C15	2003783S3-10XSC3_GGTCACGCACACAGCC	SCT	PE
2005174S2#ATTTGTCGTGATGTGG-1	2005174	BYS	33	C13	2005170S2-10XSC3_CCGTAGGAGCGGATCA	EVT	PE
2005174S2#AAGGTTCTCAGGTCTA-1	2005174	BYS	33	C13	2005497S2-10XSC3_ACGTAACCAGGTGTTT	EVT	PE
2005174S2#TGCTCGTCATCATAGC-1	2005174	BYS	33	C11	2005321S2-10XSC3__GAGAAATAGTAGACAT	TSC	PE
2005174S2#GGAATCTGTAGCGTTT-1	2005174	BYS	33	C10	FCA7474065_CTGCTGTTCAAACGGG	VCT	PE
2005174S2#GAACTTGTCAAGAGGC-1	2005174	BYS	33	C6	2005496S1-10XSC3_TCGGATAAGTCACTGT	VCT	PE
2005174S2#CCAGATATCGATGTGT-1	2005174	BYS	33	C3	FCA7511885_GCGCCAATCAGCTGGC	VCT	PE
2005174S2#CATTCATAGTTTACGC-1	2005174	BYS	33	C3	2005170S2-10XSC3_TCACGGGTCAGCAGAG	TSC	PE
2005174S2#GTCCATCAGTCTCCAA-1	2005174	BYS	33	C10	FCA7196220_CTTAGGAGTTGGTTTG	VCT	PE
2005174S2#AACATCGAGCCAGAAC-1	2005174	BYS	33	C15	2005496S1-10XSC3_CTAGACACAAGACTGG	SCT	PE
2005174S2#CGGACTGCATCTGCAA-1	2005174	BYS	33	C14	2005496S1-10XSC3_AGCTCAATCTTGCGCT	EVT	PE
2005174S2#ACATGCACACGCTCAG-1	2005174	BYS	33	C9	FCA7474064_TTCTCAAAGAATTCCC	VCT	PE
2005174S2#AAATGAGAGAGCGAAA-1	2005174	BYS	33	C13	2005139S1-10XSC3_TTCCACGTCTAAACGC	EVT	PE
2005174S2#GTCACAAAGTAACTCC-1	2005174	BYS	33	C7	2005170S1-10XSC3_TCTCAGCTCCCAGGCA	VCT	PE
2005174S2#TGAGCCGAGTACGCGA-1	2005174	BYS	33	C3	FCA7474064_GATCTAGAGCTAGGCA	VCT	PE
2005174S2#ACAGCGCGTTCTGAGT-1	2005174	BYS	33	C2	2005497S1-10XSC3_TCACATTAGTAGGTTA	VCT	PE
2005174S2#AGCGTGCCACTGTTAG-1	2005174	BYS	33	C7	2005497S2-10XSC3_AGACAAAAGTATTGCC	VCT	PE
2005174S2#TAGGTGTTCTGGTACA-1	2005174	BYS	33	C1	2005497S2-10XSC3_AAGTTCGAGGCCTGAA	VCT	PE
2005174S2#CCGCATTTCGTCGCAG-1	2005174	BYS	33	C14	2005496S1-10XSC3_AGCTCAATCTTGCGCT	EVT	PE
2005174S2#CAAAGCTCACACATGT-1	2005174	BYS	33	C15	2005321S2-10XSC3__CACGTGGCAACGGTAG	SCT	PE
2005174S2#GGGACCTAGGTTCTCA-1	2005174	BYS	33	C13	FCA7196226_GTAACTGCAGTAACGG	EVT	PE
2005174S2#AACCTGAGTAACTGAA-1	2005174	BYS	33	C1	2005170S1-10XSC3_ACAGAAACAACCGCCA	VCT	PE
2005174S2#TCCGACTCATCCCAAA-1	2005174	BYS	33	C9	2005170S1-10XSC3_TACGGGCTCTGCATAG	VCT	PE
2005174S2#TAGCGGCCATTCTCGC-1	2005174	BYS	33	C13	2005497S1-10XSC3_GTCTGTCGTGCACATT	EVT	PE
2005174S2#ACTAACGCATTGCACA-1	2005174	BYS	33	C7	FCA7474064_CTCGGAGAGATACACA	VCT	PE
2005174S2#CAGGGCTCAATTCTCT-1	2005174	BYS	33	C13	2003783S3-10XSC3_ATCCTATTCTGCCTCA	EVT	PE
2005174S2#ATTACTCCAAGGAAGA-1	2005174	BYS	33	C6	2003783S6-10XSC3_GTCAGCGCACAGAAGC	VCT	PE
2005174S2#TGATCAGTCCTGTGGG-1	2005174	BYS	33	C13	FCA7511885_CTACCCAGTAAGTAGT	EVT	PE
2005174S2#GTTATTCAGATGAGGA-1	2005174	BYS	33	C6	2005170S2-10XSC3_ATCGATGCAAGACCTT	VCT	PE
2005174S2#TGGCAATGTGGTACTT-1	2005174	BYS	33	C1	2005170S2-10XSC3_GTTGTGAAGTCACTAC	VCT	PE
2005174S2#TTGTCTAGTGATGCTT-1	2005174	BYS	33	C6	FCA7474068_ACGAGGATCAATAAGG	VCT	PE
2005174S2#AGCCCGATCAGGATCT-1	2005174	BYS	33	C10	2005321S2-10XSC3__GCTTTCGGTGTTTCTT	VCT	PE
2005174S2#TTTGCGCTCTTTATCG-1	2005174	BYS	33	C9	2005321S2-10XSC3__CTATCTACAGTGTATC	VCT	PE
2005174S2#TACTGCCAGGATGTCG-1	2005174	BYS	33	C14	2005496S1-10XSC3_AGCTCAATCTTGCGCT	EVT	PE
2005174S2#AGCCAGCGTGCCAAGA-1	2005174	BYS	33	C7	2005497S2-10XSC3_AATTTCCAGTATAACG	VCT	PE
2005174S2#CTTTGCGTCTTGTCGC-1	2005174	BYS	33	C14	2005497S1-10XSC3_TCGCTTGAGATCCCGC	EVT	PE
2005174S2#CCCACATAGATTCCGT-1	2005174	BYS	33	C13	2005497S1-10XSC3_GTCTGTCGTGCACATT	EVT	PE
2005174S2#CTTCTAAAGCTAGCAG-1	2005174	BYS	33	C10	FCA7474065_GCTCTGTCACCGAATT	VCT	PE
2005174S2#AGGCCCATCTTTATCG-1	2005174	BYS	33	C3	FCA7511885_GTCGGGTAGGTAGCTG	VCT	PE
2005174S2#TATGTTCTCGCTCTAC-1	2005174	BYS	33	C9	2005139S2-10XSC3_GACCGTGGTCTCGCGA	VCT	PE
2005174S2#AGGCGTCTCATACTTC-1	2005174	BYS	33	C14	2005496S1-10XSC3_AGCTCAATCTTGCGCT	EVT	PE
2005174S2#TATCGAGAGACCCTAT-1	2005174	BYS	33	C3	72423_J9BAS:GGGACCTGTTCGCTAA	VCT	PE
2005174S2#TTTGAGGAGGTTCGTT-1	2005174	BYS	33	C6	2005496S1-10XSC3_TCGGATAAGTCACTGT	VCT	PE
2005174S2#TGGGTTACATGATCGT-1	2005174	BYS	33	C1	2005170S2-10XSC3_GCTGCAGAGCACCGTC	VCT	PE
2005174S2#TTCATCAGTTCTGATG-1	2005174	BYS	33	C10	2005393S1-10XSC3_ATGGAGGCATACGCAT	VCT	PE
2005174S2#GCGTAGCTCTCTTCTC-1	2005174	BYS	33	C3	2005497S2-10XSC3_TTTCAGTGTGAATGAT	VCT	PE
2005174S2#TGAGCCGTCTCTGAGA-1	2005174	BYS	33	C14	FCA7474068_ATTCTACTCCGTTGCT	EVT	PE
2005174S2#CAGCTAAGTTTGCCAA-1	2005174	BYS	33	C7	2005497S2-10XSC3_TGGGAGACATTGTAGC	VCT	PE
2005174S2#CTCATGCTCTCTGACC-1	2005174	BYS	33	C2	2005170S1-10XSC3_CACAACAAGAGCATAT	VCT	PE
2005174S2#CGTGGCAAGCTCGTTA-1	2005174	BYS	33	C6	2005497S2-10XSC3_ACACCAACAAGGAGTC	VCT	PE
2005174S2#ATGGATCGTATGAAGT-1	2005174	BYS	33	C13	FCA7511885_ATTGGTGAGTCTCGGC	EVT	PE
2005174S2#GGGTGTCAGTTCCCGG-1	2005174	BYS	33	C2	2005497S2-10XSC3_CTCATGCAGGTCTTTG	VCT	PE
2005174S2#CCATACCAGTAGGTCG-1	2005174	BYS	33	C9	2005393S2-10XSC3_ACCGTTCAGAGAAGGT	VCT	PE
2005174S2#TCGCCTAGTAGTAACA-1	2005174	BYS	33	C14	2005496S1-10XSC3_AGCTCAATCTTGCGCT	EVT	PE
2005174S2#TACATGGAGGCGCTTC-1	2005174	BYS	33	C2	FCA7196226_CAGCAGCGTAAGAGGA	VCT	PE
2005174S2#CCTTGGTTCACCCGGA-1	2005174	BYS	33	C9	FCA7474066_AGCTCCTTCCCAGGTG	VCT	PE
2005174S2#TCAATTCTCGAAGCCC-1	2005174	BYS	33	C14	2005170S2-10XSC3_ACCATTTGTCCTGGTG	EVT	PE
2005174S2#GAGGCTCAGTTCGTTG-1	2005174	BYS	33	C14	2005496S1-10XSC3_AGCTCAATCTTGCGCT	EVT	PE
2005174S2#GGGTGTCCAATCATCG-1	2005174	BYS	33	C9	FCA7474066_AGCTCCTTCCCAGGTG	VCT	PE
2005174S2#ACTGCGGAGTAGTGTA-1	2005174	BYS	33	C13	2005393S1-10XSC3_GGGCTCATCGACGCTG	EVT	PE
2005174S2#GCAAAGGTCAGTGTGT-1	2005174	BYS	33	C13	2005139S2-10XSC3_TCAGCCTCATCGTGGC	EVT	PE
2005174S2#TAGCTTTTCCTCCAGT-1	2005174	BYS	33	C14	2005496S1-10XSC3_AGCTCAATCTTGCGCT	EVT	PE
2005174S2#GCGTTGGAGAGGTACC-1	2005174	BYS	33	C13	FCA7511885_ATTGGTGAGTCTCGGC	EVT	PE
2005174S2#AGGACGAAGTCTGCTA-1	2005174	BYS	33	C2	2003783S6-10XSC3_GAGAGGTTCTCCAATT	VCT	PE
2005174S2#ACATGGTGTAGTAACA-1	2005174	BYS	33	C13	2005139S2-10XSC3_TCAGCCTCATCGTGGC	EVT	PE
2005174S2#ATCCAGAAGAGAGTTT-1	2005174	BYS	33	C13	FCA7511885_GGCCGATGTTAAGATG	EVT	PE
2005174S2#AGTGCCGGTATCACAC-1	2005174	BYS	33	C9	FCA7474066_ATCCGAAAGTTAAGTG	VCT	PE
2005174S2#TTCGCGTAGGGAGTTC-1	2005174	BYS	33	C13	2005497S1-10XSC3_TCTACCGGTCTTGAGT	EVT	PE
2005174S2#CCGCATTCACTTGCGG-1	2005174	BYS	33	C13	2005393S1-10XSC3_GTTACGACAGAGAATT	EVT	PE
2005174S2#ACAAGCTTCATCGCCT-1	2005174	BYS	33	C6	2005496S1-10XSC3_CAGCAGCTCTTTCGAT	VCT	PE
2005174S2#AGCTGTATCCTCCCAA-1	2005174	BYS	33	C7	FCA7474068_TGCGGGTCAATGGACG	VCT	PE
2005174S2#CGCAGGTTCAGGCGCT-1	2005174	BYS	33	C15	2005496S1-10XSC3_CAGCAGCAGGGAGGTG	SCT	PE
2005174S2#TGCATTTAGGTCTTGT-1	2005174	BYS	33	C13	2005497S2-10XSC3_CCACGTTAGCGTGAAC	EVT	PE
2005174S2#TGACTCCTCCATGTTT-1	2005174	BYS	33	C2	2005170S1-10XSC3_TATGTTCTCCACTGAA	VCT	PE
2005174S2#GCAAAGGGTATCACAC-1	2005174	BYS	33	C12	FCA7474064_ACTGCTCTCCGTTGTC	TSC	PE
2005174S2#AGCCCGATCCGCCTAT-1	2005174	BYS	33	C11	2005139S2-10XSC3_GCTGCAGGTCACGACC	TSC	PE
2005174S2#ATGTTTCGTGCACTTA-1	2005174	BYS	33	C15	2005496S1-10XSC3_CAGCAGCAGGGAGGTG	SCT	PE
2005174S2#AGTTTGGTCATCGCTC-1	2005174	BYS	33	C10	2005496S1-10XSC3_CTAACTTTCACCCTTG	VCT	PE
2005174S2#ATGTCTTAGTTGTCCA-1	2005174	BYS	33	C9	72426_0DZSU:TGAGGGAAGTTGTCGT	VCT	PE
2005174S2#GAGGTCCAGTAGAAGG-1	2005174	BYS	33	C14	2005170S2-10XSC3_CATCCACCAGCGACAA	EVT	PE
2005174S2#AGTTTGGCAACTCCCT-1	2005174	BYS	33	C9	2005497S2-10XSC3_ATGGATCAGAGGTATT	VCT	PE
2005174S2#AAAGATGCAGTTAAAG-1	2005174	BYS	33	C12	FCA7511884_TTTACTGAGATCCTGT	TSC	PE
2005174S2#CCTAAAGAGTCGTATC-1	2005174	BYS	33	C14	2003783S3-10XSC3_ACTGCAACACACCTTC	EVT	PE
2005174S2#TCAAGACCAACTAGAA-1	2005174	BYS	33	C13	2005497S2-10XSC3_GGTAATCAGCCAGTAG	EVT	PE
2005174S2#AGGCGAACATATTGGC-1	2005174	BYS	33	C9	2005497S2-10XSC3_TGTTGGACAGTGGCTC	VCT	PE
2005174S2#GAAGAGCCACGCGCAT-1	2005174	BYS	33	C11	FCA7474065_CCAATCCAGCCCAGCT	TSC	PE
2005174S2#GGGTTATTCCGTTTCG-1	2005174	BYS	33	C14	2005496S1-10XSC3_AGCTCAATCTTGCGCT	EVT	PE
2005174S2#GCAGCCAAGGTTAGTA-1	2005174	BYS	33	C11	2005497S2-10XSC3_GTCCTCATCCAATGCA	TSC	PE
2005174S2#TCCCACAGTTCAGAAA-1	2005174	BYS	33	C11	FCA7474065_CCAATCCAGCCCAGCT	TSC	PE
2005174S2#CGCTAGGAGCTTTCCC-1	2005174	BYS	33	C1	2005496S1-10XSC3_TCGACGGAGAACTGAT	VCT	PE
2005174S2#GAGATTCCATAAAGTG-1	2005174	BYS	33	C3	2005393S2-10XSC3_AGAACAAAGCCTCATG	VCT	PE
2005174S2#ATGTCTTAGTTAGCAA-1	2005174	BYS	33	C15	2005393S2-10XSC3_TGTCCCATCAATCTTC	SCT	PE
2005174S2#GCGCATGAGTACAACA-1	2005174	BYS	33	C15	2005496S1-10XSC3_CAGCAGCAGGGAGGTG	SCT	PE
2005174S2#ACTACGAAGAAATTCG-1	2005174	BYS	33	C10	2003783S6-10XSC3_GAGAGGTTCTCCAATT	VCT	PE
2005174S2#ACTTCCGGTGTTGGTT-1	2005174	BYS	33	C10	2005393S1-10XSC3_ATGGAGGCATACGCAT	VCT	PE
2005174S2#CGTAAACGTTACACTG-1	2005174	BYS	33	C9	2005139S2-10XSC3_TACGTCCAGACATAGT	VCT	PE
2005174S2#TCTCTGGTCGATGCAT-1	2005174	BYS	33	C10	FCA7511884_TAGAGCTTCTCCAGGG	VCT	PE
2005174S2#CTCGCTACACTTGCGG-1	2005174	BYS	33	C9	2005139S2-10XSC3_GACCTTCCATGAGTAA	VCT	PE
2005174S2#ATCGAGTCAGCAGGTA-1	2005174	BYS	33	C3	2005321S2-10XSC3__TGAATGCTCTCAAAGC	VCT	PE
2005174S2#GGAGAACTCCGATTGA-1	2005174	BYS	33	C6	2005170S1-10XSC3_GTTGTGATCGCCAGAC	VCT	PE
2005174S2#TCAAAGCAGCATGATA-1	2005174	BYS	33	C14	2005496S1-10XSC3_AGCTCAATCTTGCGCT	EVT	PE
2005174S2#TAGCATGGTTGGCGAA-1	2005174	BYS	33	C7	2005139S2-10XSC3_CAGGCCAGTAATGCGG	VCT	PE
2005174S2#CGCAGGTAGCTGGAGT-1	2005174	BYS	33	C9	2005139S1-10XSC3_ACCTGAATCGCTTAAG	VCT	PE
2005174S2#GTCACAAAGATGTTGA-1	2005174	BYS	33	C15	2005496S1-10XSC3_CGCATGGAGATGGCAC	SCT	PE
2005174S2#TGCTTTATCCAGTACA-1	2005174	BYS	33	C15	2005496S1-10XSC3_CAGCAGCAGGGAGGTG	SCT	PE
2005174S2#CTACAGATCCTGTGGG-1	2005174	BYS	33	C6	2005496S1-10XSC3_TCGGATAAGTCACTGT	VCT	PE
2005174S2#CGCTAGGCACGCGCAT-1	2005174	BYS	33	C14	2005496S1-10XSC3_AGCTCAATCTTGCGCT	EVT	PE
2005174S2#AGCGATTAGTTGTCCA-1	2005174	BYS	33	C2	2005497S2-10XSC3_GTGTAACGTGCACAAG	VCT	PE
2005174S2#AAACGAAGTACGTATC-1	2005174	BYS	33	C2	72423_J9BAS:GGGACCTGTTCGCTAA	VCT	PE
2005174S2#TAATCGGAGCTCCGGT-1	2005174	BYS	33	C2	FCA7474066_TGACAACTCTCGTATT	VCT	PE
2005174S2#CACTGAAGTAGTACAA-1	2005174	BYS	33	C14	2005496S1-10XSC3_AGCTCAATCTTGCGCT	EVT	PE
2005174S2#GTGTCAATCAAACCAC-1	2005174	BYS	33	C3	2005321S2-10XSC3__CGTAGTAAGGCCTGAA	VCT	PE
2005174S2#CATTCATAGAGAATTC-1	2005174	BYS	33	C14	2005496S1-10XSC3_AGCTCAATCTTGCGCT	EVT	PE
2005174S2#CGCTAGGCAGTAGTCT-1	2005174	BYS	33	C6	SRR11794986_CCATAAGAGTAAATGC	VCT	PE
2005174S2#CTCTACGCACTCGTGG-1	2005174	BYS	33	C15	2005496S1-10XSC3_CATCCGTTCGCCGTGA	SCT	PE
2005174S2#AAGGTTCAGATGTTGA-1	2005174	BYS	33	C11	FCA7474065_CCAATCCAGCCCAGCT	TSC	PE
2005174S2#TGACAACAGTCTCGAT-1	2005174	BYS	33	C9	FCA7474066_AGAATAGGTGTGCGTC	VCT	PE
2005174S2#GCTCCTAAGAACCCGA-1	2005174	BYS	33	C3	2005139S2-10XSC3_TACGTCCAGACATAGT	VCT	PE
2005174S2#AGTCCGGAGTCCAGAG-1	2005174	BYS	33	C11	FCA7474064_TTGGAACTCTCCGGTT	TSC	PE
2005174S2#AATACGCAGTAATGTG-1	2005174	BYS	33	C1	FCA7511885_TGTTCCGTCTGTTTGT	VCT	PE
2005174S2#GTTATGGGTCAGACGA-1	2005174	BYS	33	C3	2005170S1-10XSC3_CTCAGAACAGGCCTGT	VCT	PE
2005174S2#GATCGTACAAAGCATA-1	2005174	BYS	33	C7	2005497S2-10XSC3_ATGGATCAGAGGTATT	VCT	PE
2005174S2#TTGAGTGAGACCAATA-1	2005174	BYS	33	C13	2005497S2-10XSC3_TGTAAGCTCAGTCCGG	EVT	PE
2005174S2#GATCATGGTCACATTG-1	2005174	BYS	33	C12	2005497S2-10XSC3_GTCCTCATCCAATGCA	TSC	PE
2005174S2#AGTCAACTCCATTGTT-1	2005174	BYS	33	C14	2005496S1-10XSC3_AGCTCAATCTTGCGCT	EVT	PE
2005174S2#CGAGTTAGTTACGCTA-1	2005174	BYS	33	C14	FCA7511885_GGCCGATGTTAAGATG	EVT	PE
2005174S2#GCAGCTGTCAAACCAC-1	2005174	BYS	33	C14	FCA7511885_CATGGCGGTCTTGATG	EVT	PE
2005174S2#GCGGGTTCACACACCG-1	2005174	BYS	33	C9	2005321S2-10XSC3__ATTACCTCAACAAGTA	VCT	PE
2005174S2#CCCAGAGGTATCTGCA-1	2005174	BYS	33	C10	FCA7474065_GTTACAGAGAGCTATA	VCT	PE
2005174S2#CTCTACGTCCGTTAGA-1	2005174	BYS	33	C6	2003783S6-10XSC3_GTCAGCGCACAGAAGC	VCT	PE
2005174S2#CCCACATAGTGTCCCG-1	2005174	BYS	33	C12	2003783S3-10XSC3_GTGCAGCCACTTTAGG	TSC	PE
2005174S2#CTGGCAGCAGGATAGC-1	2005174	BYS	33	C11	2005497S2-10XSC3_GTCCTCATCCAATGCA	TSC	PE
2005174S2#GAAACAACACCCTTTG-1	2005174	BYS	33	C14	2005496S1-10XSC3_AGCTCAATCTTGCGCT	EVT	PE
2005174S2#GCCTAGGGTGGTTCTA-1	2005174	BYS	33	C13	2005497S1-10XSC3_GTCTGTCGTGCACATT	EVT	PE
2005174S2#AGTGCGCTCGGTCCGA-1	2005174	BYS	33	C9	2005393S1-10XSC3_CAGCACGGTAGCACAG	VCT	PE
2005174S2#GTGTCAATCCTTTGAT-1	2005174	BYS	33	C14	2005496S1-10XSC3_AGCTCAATCTTGCGCT	EVT	PE
2005174S2#ATGTACGGTATACGCT-1	2005174	BYS	33	C15	FCA7196220_CAGCGACGTTCAGGCC	SCT	PE
2005174S2#CTAACTTTCGCACAAT-1	2005174	BYS	33	C14	2005496S1-10XSC3_AGCTCAATCTTGCGCT	EVT	PE
2005174S2#GCGATCGTCACTAGGT-1	2005174	BYS	33	C15	2005496S1-10XSC3_CAGCAGCAGGGAGGTG	SCT	PE
2005174S2#AGTGCCGGTCTAAAGA-1	2005174	BYS	33	C13	2005393S2-10XSC3_AACTTCTCAAAGACGC	EVT	PE
2005174S2#CATTCCGCAGGCACAA-1	2005174	BYS	33	C6	2005497S2-10XSC3_AAGTTCGAGGCCTGAA	VCT	PE
2005174S2#CGCTGGACAATGGTAA-1	2005174	BYS	33	C1	2005497S2-10XSC3_TGTGCGGAGTATGACA	VCT	PE
2005174S2#GCTTAAGTCCGTGCGA-1	2005174	BYS	33	C9	2003783S6-10XSC3_GAGAGGTTCTCCAATT	VCT	PE
2005174S2#ATGCATGGTGATAGAT-1	2005174	BYS	33	C9	2005170S1-10XSC3_TAAGCCAGTTGCGAAG	VCT	PE
2005174S2#GGGTGTCGTTGGACGA-1	2005174	BYS	33	C9	2005497S1-10XSC3_TCACATTAGTAGGTTA	VCT	PE
2005174S2#GACTAACGTGGGTAGT-1	2005174	BYS	33	C13	2005393S2-10XSC3_ACTACGATCGCAAGAG	EVT	PE
2005174S2#CAACGTAAGACGAAAG-1	2005174	BYS	33	C9	FCA7474066_ATCCGAAAGTTAAGTG	VCT	PE
2005174S2#GTAGTACCAAGGCGTA-1	2005174	BYS	33	C3	2005321S1-10XSC3_CATGCAAAGGACATCG	VCT	PE
2005174S2#AACCGATTCCTCCCAA-1	2005174	BYS	33	C13	2005321S2-10XSC3__TATTTCGGTGGACCTC	EVT	PE
2005174S2#GTTGGGCAGTTCGCGC-1	2005174	BYS	33	C2	FCA7196220_AATCCAGAGGTGATTA	VCT	PE
2005174S2#GAGATTCGTCATCAAC-1	2005174	BYS	33	C9	2003783S6-10XSC3_GGGACTCGTATGATCC	VCT	PE
2005174S2#ATTACCTGTTTCACCC-1	2005174	BYS	33	C14	2005497S2-10XSC3_ACGTAACCAGGTGTTT	EVT	PE
2005174S2#TCTATTGAGGGCGAAG-1	2005174	BYS	33	C13	2005497S1-10XSC3_GTCTGTCGTGCACATT	EVT	PE
2005174S2#TAGGAGGAGACTCTTG-1	2005174	BYS	33	C3	2005139S2-10XSC3_TGCAGTAAGCCTGTGC	VCT	PE
2005174S2#TATCTGTAGACCATAA-1	2005174	BYS	33	C3	72424_LDLOL:GACTACATCATGCATG	VCT	PE
2005174S2#TAGGTGTGTATTCTGG-1	2005174	BYS	33	C3	2005497S2-10XSC3_CGCAGGTCACTTTATC	VCT	PE
2005174S2#TTACCGCGTCTGGATT-1	2005174	BYS	33	C10	72424_LDLOL:TAAGTGCTCATCGGAT	VCT	PE
2005174S2#TAAGTGCTCCGCCTAT-1	2005174	BYS	33	C9	FCA7196220_CTTAGGAGTTGGTTTG	VCT	PE
2005174S2#TTGCTTACACTCGCAG-1	2005174	BYS	33	C9	2005170S1-10XSC3_GTTGAACTCGGCTTGG	VCT	PE
2005174S2#GGGTTATGTTCCCTTG-1	2005174	BYS	33	C6	2005170S2-10XSC3_CATACCCAGTATGGAT	VCT	PE
2005174S2#TCACCTGAGTTACACC-1	2005174	BYS	33	C2	2005497S2-10XSC3_CTCATGCAGGTCTTTG	VCT	PE
2005174S2#CGGTGCACACTGAAGG-1	2005174	BYS	33	C2	2005497S2-10XSC3_GTGTAACGTGCACAAG	VCT	PE
2005174S2#CTGGGACGTTTAGAAG-1	2005174	BYS	33	C9	FCA7196220_AACTCCCAGTGCAAGC	VCT	PE
2005174S2#TAGCGGCAGGGCATTG-1	2005174	BYS	33	C2	2003783S6-10XSC3_ACTGTGACATAATGAG	VCT	PE
2005174S2#GAAACAAAGATCGATA-1	2005174	BYS	33	C9	2005170S1-10XSC3_GTACAGTGTCTTCAAG	VCT	PE
2005174S2#CCTAAAGGTTTGATCG-1	2005174	BYS	33	C15	2005321S2-10XSC3__TCACGCTAGCAGCACA	SCT	PE
2005174S2#CTGCTCACAGGACTGA-1	2005174	BYS	33	C3	FCA7474064_TAAGTGCGTGAGGCTA	VCT	PE
2005174S2#GGCATTATCCTGACCT-1	2005174	BYS	33	C9	2005497S2-10XSC3_AGGCATTCAGTAACCT	VCT	PE
2005174S2#TTACGGAGTCATAGCT-1	2005174	BYS	33	C9	2005497S2-10XSC3_AATAGAGTCGGATTAC	VCT	PE
2005174S2#CTGCGTTTCTAGCAGT-1	2005174	BYS	33	C3	2005139S1-10XSC3_TTCGCTGAGCACTCGC	VCT	PE
2005174S2#AAGGTTCGTTTCTCTA-1	2005174	BYS	33	C6	2005139S2-10XSC3_ACACCAATCGTTCTCG	VCT	PE
2005174S2#GCGAGAAGTGAATACA-1	2005174	BYS	33	C13	FCA7474068_GTTAAGCAGGACTGGT	EVT	PE
2005174S2#CTTTGCGCATCGCTAA-1	2005174	BYS	33	C14	FCA7474068_ATTCTACTCCGTTGCT	EVT	PE
2005174S2#CATTGGAAGTACAGAT-1	2005174	BYS	33	C13	2005139S2-10XSC3_TCAGCCTCATCGTGGC	EVT	PE
2005174S2#CCCTAACAGGCGTCCT-1	2005174	BYS	33	C15	2003783S3-10XSC3_GGTCACGCACACAGCC	SCT	PE
2005174S2#GGTACCGCACCATTCC-1	2005174	BYS	33	C13	2005139S2-10XSC3_TCAGCCTCATCGTGGC	EVT	PE
2005174S2#CTTGCCACATTGTGAC-1	2005174	BYS	33	C12	FCA7474064_CTGTTTAAGCCAACAG	TSC	PE
2005174S2#TCGATTTCACATTCTT-1	2005174	BYS	33	C13	FCA7511883_CGGACACCAGACGCTC	EVT	PE
2005174S2#TGCTCACTCACTACCC-1	2005174	BYS	33	C6	FCA7474064_TAAGTGCGTGAGGCTA	VCT	PE
2005174S2#GCAGATTGTGCACATT-1	2005174	BYS	33	C13	2005139S2-10XSC3_TCAGCCTCATCGTGGC	EVT	PE
2005174S2#TCCATCGCAAAGCTGG-1	2005174	BYS	33	C15	2005321S2-10XSC3__CACGTGGCAACGGTAG	SCT	PE
2005174S2#AACTTGGCAATGGTAA-1	2005174	BYS	33	C9	2005497S2-10XSC3_CATTCCGCACAGTCCG	VCT	PE
2005174S2#TAAGCCACAATGATGA-1	2005174	BYS	33	C11	72424_LDLOL:CATCGAACAGCGTAAG	TSC	PE
2005174S2#TCAAGACTCTTATCAC-1	2005174	BYS	33	C11	2005321S2-10XSC3__ATCATTCGTACCCAGC	TSC	PE
2005174S2#TGCCTCAAGACGCCCT-1	2005174	BYS	33	C13	2005497S1-10XSC3_GTCTGTCGTGCACATT	EVT	PE
2005174S2#GCACGCACATTCACCC-1	2005174	BYS	33	C15	2005497S2-10XSC3_CATTGCCGTGTTCCTC	SCT	PE
2005174S2#TAGCACAGTTTGCGAT-1	2005174	BYS	33	C12	2005497S1-10XSC3_AGTGCCGCAGGGAGAG	TSC	PE
2005174S2#TGGTCCTAGCGATACG-1	2005174	BYS	33	C2	FCA7196220_ATAACGCGTCGGCATC	VCT	PE
2005174S2#GAACCGCCAAGGAAGA-1	2005174	BYS	33	C10	FCA7196220_GCTGCTTAGCGACGTA	VCT	PE
2005174S2#TGAATCGAGTACTCTG-1	2005174	BYS	33	C13	2005321S2-10XSC3__TATTTCGGTGGACCTC	EVT	PE
2005174S2#CCCTAGTCAAAGGAAG-1	2005174	BYS	33	C13	2005321S2-10XSC3__TATTTCGGTGGACCTC	EVT	PE
2005174S2#TTATGTCAGCAACTGG-1	2005174	BYS	33	C9	2005170S1-10XSC3_AGACAAAAGCTAAATG	VCT	PE
2005174S2#GTGCACGAGTCCGTGC-1	2005174	BYS	33	C14	2005393S2-10XSC3_ACCTGAATCGAGAGCA	EVT	PE
2005174S2#CATTGGATCGTATAGC-1	2005174	BYS	33	C13	2005139S2-10XSC3_TTCTTGACAGTCAACT	EVT	PE
2005174S2#AAAGGATAGGCGACTA-1	2005174	BYS	33	C15	2005496S1-10XSC3_CGCATGGAGATGGCAC	SCT	PE
2005174S2#TGGCCTTAGGCGTAGT-1	2005174	BYS	33	C14	2005393S2-10XSC3_ACCTGAATCGAGAGCA	EVT	PE
2005174S2#GGGACCTTCCCGCAAG-1	2005174	BYS	33	C13	FCA7511885_ATTGGTGAGTCTCGGC	EVT	PE
2005174S2#TTGCTTAAGGACTAGC-1	2005174	BYS	33	C3	FCA7511885_GCGCCAATCAGCTGGC	VCT	PE
2005174S2#GTTACTTAGCATGTGG-1	2005174	BYS	33	C14	2005139S1-10XSC3_GCGTGCAGTGCCTGAC	EVT	PE
2005174S2#GATCATGTCGAGAACG-1	2005174	BYS	33	C15	FCA7511884_GTATCTTAGAGATGAG	SCT	PE
2005174S2#GTCACCTTCATTCTTG-1	2005174	BYS	33	C13	2005170S2-10XSC3_ACCATTTGTCCTGGTG	EVT	PE
2005174S2#GCATTGATCCTGGGAC-1	2005174	BYS	33	C14	2005496S1-10XSC3_AGCTCAATCTTGCGCT	EVT	PE
2005174S2#AGCCTCTGTGCGTTTA-1	2005174	BYS	33	C9	2005170S1-10XSC3_AGCCAATAGCCAACCC	VCT	PE
2005174S2#TAAACCGGTTTCTACT-1	2005174	BYS	33	C1	FCA7474064_AGAATAGCACCGTTGG	VCT	PE
2005174S2#TTTGGCCTCACTCGGG-1	2005174	BYS	33	C14	2005496S1-10XSC3_AGCTCAATCTTGCGCT	EVT	PE
2005174S2#ATTGTCTGTACGTAAA-1	2005174	BYS	33	C15	2003783S3-10XSC3_GGTCACGCACACAGCC	SCT	PE
2005174S2#TTCGTTACAGCAACGA-1	2005174	BYS	33	C3	72424_LDLOL:AGGGTGATCAGTTGAC	VCT	PE
2005174S2#AACGTACGTTACGGAG-1	2005174	BYS	33	C3	2003783S6-10XSC3_TCAAGTGTCTCCACTG	VCT	PE
2005174S2#GAGGCTCGTAACGGAC-1	2005174	BYS	33	C13	FCA7511885_ATTGGTGAGTCTCGGC	EVT	PE
2005174S2#AGATAGAAGGGTTCTT-1	2005174	BYS	33	C10	2005170S1-10XSC3_TACCGGGCAGGTTCCG	VCT	PE
2005174S2#CGCAGGTTCCCGATTC-1	2005174	BYS	33	C9	2005497S2-10XSC3_GAGTTGTCATCCGGTG	VCT	PE
2005174S2#GTTACGACATCCCGGA-1	2005174	BYS	33	C14	2005170S2-10XSC3_CATCCACCAGCGACAA	EVT	PE
2005174S2#GGGTTATTCAGTGTGT-1	2005174	BYS	33	C7	FCA7196220_ACGGGTCAGACCTTTG	VCT	PE
2005174S2#TTTACGTGTGCATTGT-1	2005174	BYS	33	C3	2005139S2-10XSC3_AGAGAGCAGACGCCCT	VCT	PE
2005174S2#CGGACCATCGATGTAC-1	2005174	BYS	33	C14	FCA7511885_GAGGTGAGTCCGAGTC	EVT	PE
2005174S2#TCAGTCCTCAGATACC-1	2005174	BYS	33	C3	72424_LDLOL:GGAACTTAGAGCTTCT	VCT	PE
2005174S2#AAAGGATAGACGCCAA-1	2005174	BYS	33	C1	2005321S1-10XSC3_CATGCAAAGGACATCG	VCT	PE
2005174S2#TAACTTCGTTACGAAA-1	2005174	BYS	33	C9	2005497S2-10XSC3_AAGTTCGAGGCCTGAA	VCT	PE
2005174S2#GGTGTCGTCCAAGTCA-1	2005174	BYS	33	C2	2005139S2-10XSC3_TCGATTTAGAACGCGT	VCT	PE
2005174S2#AATGGCTTCTCTGAGA-1	2005174	BYS	33	C13	2005321S2-10XSC3__ATGCATGCACCCATAA	EVT	PE
2005174S2#GCTGAGCGTGAGGTCA-1	2005174	BYS	33	C13	FCA7474068_AGCCTAACACCACCAG	EVT	PE
2005174S2#CCACGTTGTGGACCAA-1	2005174	BYS	33	C2	FCA7196220_CCTACACGTGCCTGTG	VCT	PE
2005174S2#TACGCAAGTTTCAGCA-1	2005174	BYS	33	C13	2003783S3-10XSC3_ACTGCAACACACCTTC	EVT	PE
2005174S2#TACCTCGAGTCCGATT-1	2005174	BYS	33	C14	2005393S2-10XSC3_AGCGTCGTCGGTTGTA	EVT	PE
2005174S2#TCAAGACTCGCTTCAC-1	2005174	BYS	33	C3	2005496S1-10XSC3_CAGAGCCAGTTAACAG	VCT	PE
2005174S2#CAGCTGGGTCTGTCCT-1	2005174	BYS	33	C10	72424_LDLOL:CAGCTAATCTGGCGTG	VCT	PE
2005174S2#TAGCCGGGTAGAGAGA-1	2005174	BYS	33	C2	2005139S2-10XSC3_TTACAGGTCTAGCCTC	VCT	PE
2005174S2#ACCAAACGTTTCAGCA-1	2005174	BYS	33	C6	2005497S2-10XSC3_CGCAGGTCACTTTATC	VCT	PE
2005174S2#ACAAACCTCGTCGCAG-1	2005174	BYS	33	C2	FCA7196220_ATAACGCGTCGGCATC	VCT	PE
2005174S2#ATGTTTCGTTTGTACG-1	2005174	BYS	33	C6	2005496S1-10XSC3_TCGGATAAGTCACTGT	VCT	PE
2005174S2#GAAGTCTTCAGGAATA-1	2005174	BYS	33	C2	FCA7511885_GCGCCAATCAGCTGGC	VCT	PE
2005174S2#GGAATCTTCAAATGGA-1	2005174	BYS	33	C8	2005170S1-10XSC3_CGAATTGGTCCACAGC	VCT	PE
2005174S2#ATGCATGCAGCGTACC-1	2005174	BYS	33	C13	FCA7511885_ATTGGTGAGTCTCGGC	EVT	PE
2005174S2#GCACCTTCAGGTCTGC-1	2005174	BYS	33	C10	FCA7196220_GGGACCTAGCTAGTGG	VCT	PE
2005174S2#GCGGAAATCGCGGCAT-1	2005174	BYS	33	C1	72424_LDLOL:TCTATTGCAAGCTGGA	VCT	PE
2005174S2#GCCAGCACAACTACTG-1	2005174	BYS	33	C13	2005497S1-10XSC3_TCTACCGGTCTTGAGT	EVT	PE
2005174S2#CTTCCAGAGCGTTAGG-1	2005174	BYS	33	C1	2005170S2-10XSC3_CATACCCAGTATGGAT	VCT	PE
2005174S2#TTGCTATCAATGTAAG-1	2005174	BYS	33	C12	2005321S2-10XSC3__TTGAACGTCATCTATC	TSC	PE
2005174S2#TTGAGTGAGTGAGCAC-1	2005174	BYS	33	C13	FCA7511885_CTACCCAGTAAGTAGT	EVT	PE
2005174S2#TCCGACTAGTCGACCC-1	2005174	BYS	33	C2	2005497S2-10XSC3_CCACCATAGGCGTTGA	VCT	PE
2005174S2#ACCATCCGTACGTAGG-1	2005174	BYS	33	C14	FCA7474068_ATTCTACTCCGTTGCT	EVT	PE
2005174S2#CTTGCCAAGTTGTCCA-1	2005174	BYS	33	C14	2005496S1-10XSC3_AGCTCAATCTTGCGCT	EVT	PE
2005174S2#GAGACTTCATCGACCG-1	2005174	BYS	33	C14	2003783S3-10XSC3_ACTGCAACACACCTTC	EVT	PE
2005174S2#GCAGATTTCCCGCAAG-1	2005174	BYS	33	C3	FCA7474065_GAAACTCCAGCCTTGG	VCT	PE
2005174S2#GGCGTTGTCCGGACTG-1	2005174	BYS	33	C7	2005170S2-10XSC3_ACGCACGAGAAATGGG	VCT	PE
2005174S2#GAGGTCCTCCCACTTG-1	2005174	BYS	33	C13	2005497S2-10XSC3_TCTCTGGGTCACTCTC	EVT	PE
2005174S2#GCATTCCCAGAAGTGC-1	2005174	BYS	33	C6	2005170S2-10XSC3_CATACCCAGTATGGAT	VCT	PE
2005174S2#GCGAGAATCCTTCGAC-1	2005174	BYS	33	C6	2005497S2-10XSC3_TGTGCGGAGTATGACA	VCT	PE
2005174S2#CCCACATGTGATTCCA-1	2005174	BYS	33	C6	2005170S2-10XSC3_CATACCCAGTATGGAT	VCT	PE
2005174S2#CCTGCTAAGTACAGTA-1	2005174	BYS	33	C10	2005170S1-10XSC3_CATCGCTCAAATACAG	VCT	PE
2005174S2#TCTAGTTCATATTGGC-1	2005174	BYS	33	C6	2005496S1-10XSC3_TCGGATAAGTCACTGT	VCT	PE
2005174S2#CGGACCAGTGCGACCT-1	2005174	BYS	33	C13	FCA7511885_GACGTGCGTAAGTAGT	EVT	PE
2005174S2#TAATCGGGTCAGACGA-1	2005174	BYS	33	C14	2005393S2-10XSC3_ACCTGAATCGAGAGCA	EVT	PE
2005174S2#TTGCAGAGTGGGTAGT-1	2005174	BYS	33	C1	72424_LDLOL:GACTACATCATGCATG	VCT	PE
2005174S2#ACTTTCAAGTTCAGGG-1	2005174	BYS	33	C2	2005139S2-10XSC3_TTACAGGTCTAGCCTC	VCT	PE
2005174S2#GGCACGTGTGAATGGC-1	2005174	BYS	33	C10	2005139S2-10XSC3_TATTGCTGTCCGGCAT	VCT	PE
2005174S2#GTGTGATAGTGCTAGG-1	2005174	BYS	33	C14	2005496S1-10XSC3_AGCTCAATCTTGCGCT	EVT	PE
2005174S2#CGTGGCAGTCAAACAA-1	2005174	BYS	33	C9	2003783S6-10XSC3_GGGACTCGTATGATCC	VCT	PE
2005174S2#TTGAGCAAGTCGAAAT-1	2005174	BYS	33	C14	2005170S2-10XSC3_CATCCACCAGCGACAA	EVT	PE
2005174S2#AGGCCCAGTTAACCGT-1	2005174	BYS	33	C1	2005497S2-10XSC3_GCCATGGAGAGAACCC	TSC	PE
2005174S2#AACCGATGTCATAAGA-1	2005174	BYS	33	C13	2005497S2-10XSC3_TCTCTGGGTCACTCTC	EVT	PE
2005174S2#GCGGGTTAGTCCGGAA-1	2005174	BYS	33	C9	FCA7474064_ATCCACCGTTGGGACA	VCT	PE
2005174S2#AAAGATGGTGCTTACA-1	2005174	BYS	33	C3	FCA7474065_GGGTCTGCAAGTACCT	VCT	PE
2005174S2#TGCGTAAAGTCCAGAG-1	2005174	BYS	33	C14	2005496S1-10XSC3_AGCTCAATCTTGCGCT	EVT	PE
2005174S2#CTGTTCGGTCTGCGCA-1	2005174	BYS	33	C11	FCA7474065_CCAATCCAGCCCAGCT	TSC	PE
2005174S2#ACCCAAATCATTCTCA-1	2005174	BYS	33	C13	2005497S1-10XSC3_GTCTGTCGTGCACATT	EVT	PE
2005174S2#CTAACTTGTTTGTACG-1	2005174	BYS	33	C12	2005497S2-10XSC3_GTCCTCATCCAATGCA	TSC	PE
2005174S2#TGACAACAGCATTCCA-1	2005174	BYS	33	C2	FCA7474064_AGAATAGCACCGTTGG	VCT	PE
2005174S2#ATGTCGAGTCCTTATT-1	2005174	BYS	33	C13	2005497S1-10XSC3_GTCTGTCGTGCACATT	EVT	PE
2005174S2#TTGCAGAAGGAAACTT-1	2005174	BYS	33	C13	FCA7511883_CGGACACCAGACGCTC	EVT	PE
2005174S2#AGCTATGGTCACCCGA-1	2005174	BYS	33	C9	FCA7474065_GTCTTCGAGTTAGCGG	VCT	PE
2005174S2#TTATGTCTCCCTACCA-1	2005174	BYS	33	C14	FCA7511885_GGCCGATGTTAAGATG	EVT	PE
2005174S2#GTGTCAAGTACCCACG-1	2005174	BYS	33	C14	2005496S1-10XSC3_AGCTCAATCTTGCGCT	EVT	PE
2005174S2#GCTCACTTCTCTGCAC-1	2005174	BYS	33	C2	FCA7196220_ATAACGCGTCGGCATC	VCT	PE
2005174S2#AGCCCGAGTGAGTAAT-1	2005174	BYS	33	C13	2005170S2-10XSC3_CCGTAGGAGCGGATCA	EVT	PE
2005174S2#CGGTGCACATTACTCT-1	2005174	BYS	33	C14	FCA7474068_ATTCTACTCCGTTGCT	EVT	PE
2005174S2#TGCTTCGTCCATAGGT-1	2005174	BYS	33	C1	2005496S1-10XSC3_AAGCCATTCACAACCA	VCT	PE
2005174S2#GAGAACGAGGCAATTA-1	2005174	BYS	33	C10	FCA7474068_AGGTCCGGTCTTCTCG	VCT	PE
2005174S2#GAGCATTGTCCTCAGG-1	2005174	BYS	33	C14	2005321S2-10XSC3__ATGCATGCACCCATAA	EVT	PE
2005174S2#CGAGTTAGTGCTGTGC-1	2005174	BYS	33	C14	2005496S1-10XSC3_AGCTCAATCTTGCGCT	EVT	PE
2005174S2#TAGCATGCATTGAACC-1	2005174	BYS	33	C10	2005139S1-10XSC3_GTAATGCTCGACCACG	VCT	PE
2005174S2#GTGTCCTTCGATCTTT-1	2005174	BYS	33	C3	2005139S2-10XSC3_ACGTCCTCACTGGAAG	VCT	PE
2005174S2#TGTACGAGTAAACGTA-1	2005174	BYS	33	C7	72423_J9BAS:TTCTACAGTGCGAAAC	VCT	PE
2005174S2#TACTGCCGTCATCGTA-1	2005174	BYS	33	C2	2005139S2-10XSC3_AACCATGTCCTACCGT	VCT	PE
2005174S2#CGTAAACTCCATGACA-1	2005174	BYS	33	C14	2005170S2-10XSC3_CATCCACCAGCGACAA	EVT	PE
2005174S2#GCCTAGGGTATGAAGT-1	2005174	BYS	33	C9	2005139S2-10XSC3_TTCACGCAGGGAACAA	VCT	PE
2005174S2#CTGCTCAAGCCATTCA-1	2005174	BYS	33	C3	FCA7474064_TAAGTGCGTGAGGCTA	VCT	PE
2005174S2#AAAGATGGTCTGGTTA-1	2005174	BYS	33	C13	2005497S1-10XSC3_TGGTTAGGTGCAGGAT	EVT	PE
2005174S2#AACTGGTAGAAGCCTG-1	2005174	BYS	33	C2	2005139S1-10XSC3_CACAACAGTCGGTGTC	VCT	PE
2005174S2#GTTGGTAGTGGTAGAC-1	2005174	BYS	33	C6	2005170S2-10XSC3_ACCTGAATCTGCGGGT	VCT	PE
2005174S2#ATTGTGGCAACGGGTA-1	2005174	BYS	33	C1	2005170S1-10XSC3_GCATCGGTCATGCCCT	VCT	PE
2005174S2#TACTCGCTCCAGGCCA-1	2005174	BYS	33	C14	2005321S2-10XSC3__GTCTACCGTGCATGTT	EVT	PE
2005174S2#TGCTATTAGCTACGTT-1	2005174	BYS	33	C14	2005496S1-10XSC3_AGCTCAATCTTGCGCT	EVT	PE
2005174S2#TTACCGCGTTTAGGAA-1	2005174	BYS	33	C14	2005321S2-10XSC3__ATGCATGCACCCATAA	EVT	PE
2005174S2#CAGTATGTCTGAGTCA-1	2005174	BYS	33	C3	FCA7511885_GCGCCAATCAGCTGGC	VCT	PE
2005174S2#ACCGCAGAGTCGTGAG-1	2005174	BYS	33	C3	FCA7474065_GGGTCTGCAAGTACCT	VCT	PE
2005174S2#GTTCAAGTCGGTCGAC-1	2005174	BYS	33	C1	FCA7474064_TAAGTGCGTGAGGCTA	VCT	PE
2005174S2#GGGTCTGCAACGTCCG-1	2005174	BYS	33	C15	2005321S2-10XSC3__TCACGCTAGCAGCACA	SCT	PE
2005174S2#CGGACTGAGACTAATG-1	2005174	BYS	33	C13	2005139S1-10XSC3_TTCCACGTCTAAACGC	EVT	PE
2005174S2#CTACTTACAAGCAACG-1	2005174	BYS	33	C9	2005139S2-10XSC3_GTAGGAGTCCGATCTC	VCT	PE
2005174S2#CTCTACGAGACTAATG-1	2005174	BYS	33	C3	2005139S2-10XSC3_CTCACTGGTGAGGAAA	VCT	PE
2005174S2#CCAGAATCACTACACA-1	2005174	BYS	33	C7	2005170S1-10XSC3_GATTGGTGTGGTCAAG	VCT	PE
2005174S2#CCTTGGTCACTCCCAT-1	2005174	BYS	33	C9	2005139S1-10XSC3_CCTTCAGGTTGTCATG	VCT	PE
2005174S2#GCGGAAAGTCAGAAGC-1	2005174	BYS	33	C14	2005321S2-10XSC3__GTCTACCGTGCATGTT	EVT	PE
2005174S2#CGTTCCAGTATTCTTC-1	2005174	BYS	33	C7	FCA7474065_TTCTCAATCTCCAGGG	VCT	PE
2005174S2#GAAGAGCCAATGTAAG-1	2005174	BYS	33	C7	2005497S2-10XSC3_TGGTACACACCTCTAC	VCT	PE
2005174S2#TACGCCTAGAAATTCG-1	2005174	BYS	33	C14	FCA7511885_CCTCTGAAGTGTGGCA	EVT	PE
2005174S2#TTGCACCAGTCTCCAA-1	2005174	BYS	33	C2	2005497S2-10XSC3_AAGTTCGAGGCCTGAA	VCT	PE
2005174S2#AACCTTTAGTTGACAA-1	2005174	BYS	33	C6	2005497S1-10XSC3_TTTACGTTCAAGAAAC	VCT	PE
2005174S2#CATGTTTCAGCGTAGA-1	2005174	BYS	33	C3	2005139S2-10XSC3_AGAGAGCAGACGCCCT	VCT	PE
2005174S2#GCTTAAGAGAGTTCGG-1	2005174	BYS	33	C14	2005496S1-10XSC3_AGCTCAATCTTGCGCT	EVT	PE
2005174S2#GATTAGCCAGTTGGAG-1	2005174	BYS	33	C9	2005497S2-10XSC3_AAGTTCGAGGCCTGAA	VCT	PE
2005174S2#GGAGGATCACTGCTTC-1	2005174	BYS	33	C14	2005393S2-10XSC3_AGCGTCGTCGGTTGTA	EVT	PE
2005174S2#CTGGCAGTCGCAAACT-1	2005174	BYS	33	C13	2005170S2-10XSC3_CCGTAGGAGCGGATCA	EVT	PE
2005174S2#CAGGGCTGTTTCAGCA-1	2005174	BYS	33	C10	72424_LDLOL:GTTACAGTCCACGCAG	VCT	PE
2005174S2#AGTGTACGTCATCGTA-1	2005174	BYS	33	C14	2005496S1-10XSC3_AGCTCAATCTTGCGCT	EVT	PE
2005174S2#TCACAAGCATATTGGC-1	2005174	BYS	33	C14	2005321S2-10XSC3__GTCTACCGTGCATGTT	EVT	PE
2005174S2#TACTGCCGTCAAACAA-1	2005174	BYS	33	C2	FCA7474065_TTCTCAATCTCCAGGG	VCT	PE
2005174S2#TAGCATGCAGCAAACG-1	2005174	BYS	33	C10	2005497S2-10XSC3_CATTCCGCACAGTCCG	VCT	PE
2005174S2#GAAACAATCCATATCT-1	2005174	BYS	33	C15	FCA7196220_GTTCTCGCAATGGACG	SCT	PE
2005174S2#AGCTGTAGTGAATCAA-1	2005174	BYS	33	C2	2005139S2-10XSC3_CGCATAACATCATTGG	VCT	PE
2005174S2#CAAGAAATCTTCCACG-1	2005174	BYS	33	C14	2005496S1-10XSC3_AGCTCAATCTTGCGCT	EVT	PE
2005174S2#ATTGTGGTCGCTAGTA-1	2005174	BYS	33	C13	2005497S1-10XSC3_TGGTTAGGTGCAGGAT	EVT	PE
2005174S2#CAATCCCAGGTCACTT-1	2005174	BYS	33	C11	FCA7474064_TCCACACCAGTACACT	TSC	PE
2005174S2#GCATTGACAGTAGTTC-1	2005174	BYS	33	C3	72423_J9BAS:TAGAGCTTCCAAGTAC	VCT	PE
2005174S2#CTAGGATTCTCAGATG-1	2005174	BYS	33	C15	2005321S2-10XSC3__TCACGCTAGCAGCACA	SCT	PE
2005174S2#TATCGAGGTGCTTTGA-1	2005174	BYS	33	C10	72426_0DZSU:TGAGGGAAGTTGTCGT	VCT	PE
2005174S2#GCGATCGCAAGATTAG-1	2005174	BYS	33	C14	2005496S1-10XSC3_AGCTCAATCTTGCGCT	EVT	PE
2005174S2#TTCGCGTAGGGACGTT-1	2005174	BYS	33	C10	2005497S1-10XSC3_ACCCTTGAGCTAATGA	VCT	PE
2005174S2#TTGCGAACACATATCG-1	2005174	BYS	33	C2	2005170S1-10XSC3_TATGTTCTCCACTGAA	VCT	PE
2005174S2#AACAGTCAGTTATGAG-1	2005174	BYS	33	C1	2005139S1-10XSC3_TTCGCTGAGCACTCGC	VCT	PE
2005174S2#GCACCTTAGGCTGGAT-1	2005174	BYS	33	C2	2005139S2-10XSC3_TCGATTTAGAACGCGT	VCT	PE
2005174S2#GACCCAGCAATAGCGG-1	2005174	BYS	33	C14	2005496S1-10XSC3_AGCTCAATCTTGCGCT	EVT	PE
2005174S2#GGTGCTGGTTAACCAC-1	2005174	BYS	33	C14	2005393S2-10XSC3_AGCGTCGTCGGTTGTA	EVT	PE
2005174S2#CGCGCAACAGGGCTTC-1	2005174	BYS	33	C13	2005139S2-10XSC3_TCAGCCTCATCGTGGC	EVT	PE
2005174S2#GAACGTTAGGTCGTTT-1	2005174	BYS	33	C15	2005496S1-10XSC3_CAGCAGCAGGGAGGTG	SCT	PE
2005174S2#TTCATCAGTGGAAAGA-1	2005174	BYS	33	C13	2005497S1-10XSC3_GTCTGTCGTGCACATT	EVT	PE
2005174S2#AATGTCGCAGGTTATC-1	2005174	BYS	33	C2	2005139S1-10XSC3_CACAACAGTCGGTGTC	VCT	PE
2005174S2#ATTGTCTTCCAGGCCA-1	2005174	BYS	33	C13	2005393S1-10XSC3_GGGCTCATCGACGCTG	EVT	PE
2005174S2#GAACCGCAGGGTCTGA-1	2005174	BYS	33	C14	2005496S1-10XSC3_AGCTCAATCTTGCGCT	EVT	PE
2005174S2#GAACCTAGTAATGTAG-1	2005174	BYS	33	C13	2005497S1-10XSC3_TGGTTAGGTGCAGGAT	EVT	PE
2005174S2#TTGCTATAGGAGTAGA-1	2005174	BYS	33	C10	FCA7196220_GCAATCAGTCATACTG	VCT	PE
2005174S2#AGCGTATTCAGTCTTT-1	2005174	BYS	33	C2	2005497S2-10XSC3_TGGTACACACCTCTAC	VCT	PE
2005174S2#CGCACAGTCGCATACA-1	2005174	BYS	33	C10	2005321S2-10XSC3__GCTTTCGGTGTTTCTT	VCT	PE
2005174S2#ACGTGGCAGTGAATAC-1	2005174	BYS	33	C1	2005321S1-10XSC3_CATGCAAAGGACATCG	VCT	PE
2005174S2#CTCATGCAGTCTGCTA-1	2005174	BYS	33	C9	2005497S1-10XSC3_TCATTTGAGGTGATAT	VCT	PE
2005174S2#ACCTGCTCAAGATTAG-1	2005174	BYS	33	C14	2005321S2-10XSC3__ATGCATGCACCCATAA	EVT	PE
2005174S2#TGTACGAGTCCGAGCT-1	2005174	BYS	33	C1	2005497S2-10XSC3_CTCATGCAGGTCTTTG	VCT	PE
2005174S2#GCGCATGTCGCGCCAA-1	2005174	BYS	33	C11	FCA7474065_CCAATCCAGCCCAGCT	TSC	PE
2005174S2#TATGTGGCAAGGCTTT-1	2005174	BYS	33	C11	FCA7474064_GGACGTCCATCGTCGG	TSC	PE
2005174S2#TCTAGTTAGAGCAGCT-1	2005174	BYS	33	C15	2005496S1-10XSC3_CGCATGGAGATGGCAC	SCT	PE
2005174S2#AACGGGAAGTAACTCC-1	2005174	BYS	33	C14	2005496S1-10XSC3_AGCTCAATCTTGCGCT	EVT	PE
2005174S2#CGCTATCTCCTGACCT-1	2005174	BYS	33	C10	2005497S2-10XSC3_AAGTTCGAGGCCTGAA	VCT	PE
2005174S2#TCACCTGCACGGTTAT-1	2005174	BYS	33	C1	2005497S2-10XSC3_AAGTTCGAGGCCTGAA	VCT	PE
2005174S2#GCGATTATCCTAAGTG-1	2005174	BYS	33	C1	2005139S2-10XSC3_TCGATTTAGAACGCGT	VCT	PE
2005174S2#AGCTGGCGTGCGTAGA-1	2005174	BYS	33	C3	FCA7474065_CTCTGGTCAACTGGCC	VCT	PE
2005174S2#TAGGTCACAACGAGGT-1	2005174	BYS	33	C1	2005497S2-10XSC3_TCTACCGCAAATCAAG	VCT	PE
2005174S2#AGCGTGCGTGAGTAAT-1	2005174	BYS	33	C13	2005170S2-10XSC3_ACCATTTGTCCTGGTG	EVT	PE
2005174S2#CTTGCTGGTCCGTAGC-1	2005174	BYS	33	C11	FCA7474065_CCAATCCAGCCCAGCT	TSC	PE
2005174S2#GAAAGTAAGTACCCAT-1	2005174	BYS	33	C9	FCA7196220_CAGGTGCCAAGTTAAG	VCT	PE
2005174S2#TACATGGCAATTAGGA-1	2005174	BYS	33	C7	72423_J9BAS:TTCTACAGTGCGAAAC	VCT	PE
2005174S2#ACAGGCCAGCATACCT-1	2005174	BYS	33	C6	FCA7474066_GTCCTCAGTATCGCAT	VCT	PE
2005174S2#GAAGAGCAGTCCGATT-1	2005174	BYS	33	C7	2005497S2-10XSC3_CGTGATAGTAATTGGA	VCT	PE
2005174S2#TCACCTGCAAGGATGC-1	2005174	BYS	33	C14	FCA7474068_ATTCTACTCCGTTGCT	EVT	PE
2005174S2#TTCATCACAACGAGGT-1	2005174	BYS	33	C13	FCA7511885_ATTGGTGAGTCTCGGC	EVT	PE
2005174S2#GAACCGCTCGATCTTT-1	2005174	BYS	33	C1	72424_LDLOL:TCACAAGGTGTGACGA	VCT	PE
2005174S2#AACAAAGTCGGATGTT-1	2005174	BYS	33	C7	2005393S2-10XSC3_ACGATCAGTATGGTAA	VCT	PE
2005174S2#GCTGTTCAGGATGCCA-1	2005174	BYS	33	C14	2005496S1-10XSC3_AGCTCAATCTTGCGCT	EVT	PE
2005174S2#GGTGTCGGTCCCGAGT-1	2005174	BYS	33	C7	2005321S2-10XSC3__CTATCTACAGTGTATC	VCT	PE
2005174S2#GAGGTCCAGGTTCGTT-1	2005174	BYS	33	C14	2005496S1-10XSC3_AGCTCAATCTTGCGCT	EVT	PE
2005174S2#GTAGGAGCATGGCCGT-1	2005174	BYS	33	C14	2005496S1-10XSC3_AGCTCAATCTTGCGCT	EVT	PE
2005174S2#TCGCAGGAGGGCTTCC-1	2005174	BYS	33	C10	2005139S2-10XSC3_GTAGGAGTCCGATCTC	VCT	PE
2005174S2#TCGCAGGCAAAGCTTC-1	2005174	BYS	33	C6	FCA7196220_AATCCAGAGGTGATTA	VCT	PE
2005174S2#TGGCCTTCATCCTCGT-1	2005174	BYS	33	C3	72423_J9BAS:GGGACCTGTTCGCTAA	VCT	PE
2005174S2#ACGTTAGAGAAATCTG-1	2005174	BYS	33	C3	72426_0DZSU:TGAGGGAAGTTGTCGT	VCT	PE
2005174S2#CGAGTTACAGCAAACG-1	2005174	BYS	33	C7	2005321S2-10XSC3__CTATCTACAGTGTATC	VCT	PE
2005174S2#TTGCGGGGTTAACCAC-1	2005174	BYS	33	C10	2005497S1-10XSC3_TCATTTGAGGTGATAT	VCT	PE
2005174S2#AGCCGCAGTGAGGTCA-1	2005174	BYS	33	C14	2005496S1-10XSC3_AGCTCAATCTTGCGCT	EVT	PE
2005174S2#AGATTCGCAAGCGAAC-1	2005174	BYS	33	C14	2005139S1-10XSC3_GTTATGGAGAGAACCC	EVT	PE
2005174S2#CTCACCAAGAGTGGTC-1	2005174	BYS	33	C10	FCA7474066_CGCTATCTCGCGTAGC	VCT	PE
2005174S2#GGCATTATCGCATACA-1	2005174	BYS	33	C12	FCA7474064_ACTGCTCTCCGTTGTC	TSC	PE
2005174S2#TAGCACATCCATACCC-1	2005174	BYS	33	C6	2005139S1-10XSC3_ACTGCAACAGAGCCCT	VCT	PE
2005174S2#TCAATTCCAAGCACTT-1	2005174	BYS	33	C14	FCA7474068_ATTCTACTCCGTTGCT	EVT	PE
2005174S2#AGCTGGCTCGATGTGT-1	2005174	BYS	33	C1	2005497S2-10XSC3_AAGTTCGAGGCCTGAA	VCT	PE
2005174S2#TAGCGGCTCCCACGGA-1	2005174	BYS	33	C13	2005497S2-10XSC3_CCACGTTAGCGTGAAC	EVT	PE
2005174S2#TTCTAACCAAACCTAC-1	2005174	BYS	33	C1	2005496S1-10XSC3_AACCATGCACCATTCC	VCT	PE
2005174S2#TTGCAGATCAGAGTGG-1	2005174	BYS	33	C13	FCA7511883_CGGACACCAGACGCTC	EVT	PE
2005174S2#TACATTCGTCTCTAAG-1	2005174	BYS	33	C2	72423_J9BAS:TACGGATGTGCGATAG	VCT	PE
2005174S2#AGCCTCTGTCTTAGCA-1	2005174	BYS	33	C6	2003783S6-10XSC3_ACTGTGACATAATGAG	VCT	PE
2005174S2#TCAAGCAGTCACAGTT-1	2005174	BYS	33	C6	2005497S2-10XSC3_ATATCCTCAAATACAG	VCT	PE
2005174S2#CGTTCCACACTCAAGT-1	2005174	BYS	33	C2	FCA7474065_TTCTCAATCTCCAGGG	VCT	PE
2005174S2#TTACCGCCAAGCCAGA-1	2005174	BYS	33	C14	2005393S2-10XSC3_AGCGTCGTCGGTTGTA	EVT	PE
2005174S2#GCCCAGAGTTAGTAGA-1	2005174	BYS	33	C7	72423_J9BAS:TTGTAGGCAGATCTGT	VCT	PE
2005174S2#TAACAGCAGTCTCGAT-1	2005174	BYS	33	C6	2005497S2-10XSC3_AGTTAGCAGACATCCT	VCT	PE
2005174S2#GGCGTTGAGAGGAATG-1	2005174	BYS	33	C3	FCA7474065_CTCTGGTCAACTGGCC	VCT	PE
2005174S2#GCTCACTCATGGGACA-1	2005174	BYS	33	C9	2005170S1-10XSC3_ACAGAAACAACCGCCA	VCT	PE
2005174S2#ACTTTCAGTGTTGGTT-1	2005174	BYS	33	C10	2005497S2-10XSC3_GCCATGGAGAGAACCC	VCT	PE
2005174S2#CCACGTTTCGCCTTAC-1	2005174	BYS	33	C14	2005321S2-10XSC3__GTCTACCGTGCATGTT	EVT	PE
2005174S2#GCCAGACAGTTCAAGA-1	2005174	BYS	33	C13	2003783S3-10XSC3_ATCCTATTCTGCCTCA	EVT	PE
2005174S2#GATGATCGTCTCAAAC-1	2005174	BYS	33	C10	2005496S1-10XSC3_ACTCCCAGTCGAGCTC	VCT	PE
2005174S2#TTGTTCATCGCCAGAC-1	2005174	BYS	33	C10	FCA7474066_ATCCGAAAGTTAAGTG	VCT	PE
2005174S2#CTCATGCCACTACACA-1	2005174	BYS	33	C9	2005497S1-10XSC3_TCCGGGACACTGTCCT	VCT	PE
2005174S2#ATCCTGCTCCCTACCA-1	2005174	BYS	33	C13	FCA7511885_CCTAGCTAGCCACGCT	EVT	PE
2005174S2#CTTTGCGGTCTCAAAC-1	2005174	BYS	33	C11	FCA7474064_TTGGAACTCTCCGGTT	TSC	PE
2005174S2#CATGCCTAGCCATGGA-1	2005174	BYS	33	C15	2003783S3-10XSC3_GGTCACGCACACAGCC	SCT	PE
2005174S2#CAACCAAGTTTCTCTA-1	2005174	BYS	33	C6	FCA7474064_GTTCGGGTCCACGTTC	VCT	PE
2005174S2#TACTGCCTCTCTCAAT-1	2005174	BYS	33	C13	2005139S1-10XSC3_TTCCACGTCTAAACGC	EVT	PE
2005174S2#GCAAAGGCATTCTTTG-1	2005174	BYS	33	C10	2005139S2-10XSC3_CCCTAACGTCGAGATG	VCT	PE
2005174S2#GGCGTTGTCCAGAATC-1	2005174	BYS	33	C2	2005497S2-10XSC3_AAGTTCGAGGCCTGAA	VCT	PE
2005174S2#GAAATGAAGCCTCGCA-1	2005174	BYS	33	C9	2005170S2-10XSC3_GAAGGGTCAGGTTACT	VCT	PE
2005174S2#AGCTATGGTTCTTTCA-1	2005174	BYS	33	C15	2005496S1-10XSC3_CGCATGGAGATGGCAC	SCT	PE
2005174S2#ATGCATGGTAGCTGTT-1	2005174	BYS	33	C2	2005139S1-10XSC3_GATCAGTAGCAAATGT	VCT	PE
2005174S2#CCTATTAGTGCCCGAT-1	2005174	BYS	33	C13	2005139S2-10XSC3_TCAGCCTCATCGTGGC	EVT	PE
2005174S2#GTGTGATTCACTACCC-1	2005174	BYS	33	C7	2005321S2-10XSC3__GCTTTCGGTGTTTCTT	VCT	PE
2005174S2#GCCCAGATCCTATCAT-1	2005174	BYS	33	C1	2005497S2-10XSC3_TCACTCGTCTGACGCG	VCT	PE
2005174S2#CTCGCTAGTACATGGG-1	2005174	BYS	33	C3	72423_J9BAS:TACTCATCATGAAGTA	VCT	PE
2005174S2#GACTAGTAGATTGACA-1	2005174	BYS	33	C2	2005170S2-10XSC3_CGCATGGGTTGAGAGC	VCT	PE
2005174S2#TACGGATAGAGGTGGG-1	2005174	BYS	33	C14	2005393S2-10XSC3_ACCTGAATCGAGAGCA	EVT	PE
2005174S2#TAAACCGGTTTGTCTT-1	2005174	BYS	33	C2	FCA7474064_GTTTCTAGTCTGCGGT	VCT	PE
2005174S2#TGGTCAACACAAGGGT-1	2005174	BYS	33	C14	2005139S1-10XSC3_GAACGTTTCCGTAGTA	EVT	PE
2005174S2#CCTTAATAGTGCCCTG-1	2005174	BYS	33	C14	2005496S1-10XSC3_AGCTCAATCTTGCGCT	EVT	PE
2005174S2#TAGCCGGCAATGTGCT-1	2005174	BYS	33	C14	2005170S2-10XSC3_CATCCACCAGCGACAA	EVT	PE
2005174S2#TACGCCTCACACTAGT-1	2005174	BYS	33	C1	2003783S6-10XSC3_TCAAGTGTCTCCACTG	VCT	PE
2005174S2#GACCCAGGTCTCTGGG-1	2005174	BYS	33	C15	2003783S3-10XSC3_GGTCACGCACACAGCC	SCT	PE
2005174S2#CTTTGCGAGGGTTCCC-1	2005174	BYS	33	C14	2003783S3-10XSC3_ACTGCAACACACCTTC	EVT	PE
2005174S2#TTACTTGTCCTCCAGT-1	2005174	BYS	33	C2	2005139S2-10XSC3_TATGTTCCATTGCAAC	VCT	PE
2005174S2#AGTGCCGGTACTAGAA-1	2005174	BYS	33	C6	2005170S2-10XSC3_CCCTAACCAGCTTCGG	VCT	PE
2005174S2#CCTAAAGTCTGTGTCC-1	2005174	BYS	33	C14	2005496S1-10XSC3_AGCTCAATCTTGCGCT	EVT	PE
2005174S2#AACCGATAGTATCTGC-1	2005174	BYS	33	C3	FCA7474064_TAAGTGCGTGAGGCTA	VCT	PE
2005174S2#GTTGGTAGTATTCACG-1	2005174	BYS	33	C14	FCA7474068_TGCTACCCATATGAGA	EVT	PE
2005174S2#TCAAGCAGTAACGGAC-1	2005174	BYS	33	C6	2005170S2-10XSC3_ACTTCGCTCTGACGCG	VCT	PE
2005174S2#CAAGGCCTCCATAGGT-1	2005174	BYS	33	C3	2005321S1-10XSC3_CGTTGGGGTAGGTCAG	VCT	PE
2005174S2#CTCTCGAAGATTACGA-1	2005174	BYS	33	C13	2005321S2-10XSC3__GGGCGTTTCGCCAATA	EVT	PE
2005174S2#TACCTATCAGGCAAGT-1	2005174	BYS	33	C2	FCA7511885_GCGCCAATCAGCTGGC	VCT	PE
2005174S2#AGTGTACAGGAAACTT-1	2005174	BYS	33	C10	2005139S2-10XSC3_GTGCTTCCAATAACGA	VCT	PE
2005174S2#TACGCAACAATTAGGA-1	2005174	BYS	33	C5	2005497S2-10XSC3_GTTGTCCGTGCAACGA	VCT	PE
2005174S2#ACAGGCCGTGCCAAGA-1	2005174	BYS	33	C13	2005139S2-10XSC3_TCAGCCTCATCGTGGC	EVT	PE
2005174S2#TACGCAAGTGCCCAGT-1	2005174	BYS	33	C3	72423_J9BAS:TACTCATCATGAAGTA	VCT	PE
2005174S2#TCTCTGGTCGGTCCGA-1	2005174	BYS	33	C13	2005321S2-10XSC3__ATGCATGCACCCATAA	EVT	PE
2005174S2#GGCACGTCAAAGACGC-1	2005174	BYS	33	C13	2005321S2-10XSC3__GGGCGTTTCGCCAATA	EVT	PE
2005174S2#GTGTCAAAGTGCACAG-1	2005174	BYS	33	C14	2005496S1-10XSC3_AGCTCAATCTTGCGCT	EVT	PE
2005174S2#GATCATGCAAATTGAG-1	2005174	BYS	33	C1	2005170S2-10XSC3_TGCGGGTCAGCTGTAT	VCT	PE
2005174S2#CGTTCCACAAGCAACG-1	2005174	BYS	33	C1	FCA7196220_TCAATCTTCGCCATAA	VCT	PE
2005174S2#CGCGCAATCGGAAAGC-1	2005174	BYS	33	C14	2003783S3-10XSC3_CTTCTAATCCGATAAC	EVT	PE
2005174S2#TATCTGTTCTAGCTGA-1	2005174	BYS	33	C9	FCA7474068_AGGTCCGGTCTTCTCG	VCT	PE
2005174S2#CACCTTGCATAGCCGC-1	2005174	BYS	33	C6	2005170S2-10XSC3_GGGTTATGTACTGCCG	VCT	PE
2005174S2#TTCATCAGTACGACCC-1	2005174	BYS	33	C10	2005139S2-10XSC3_GCTTTCGTCAGGAAAT	VCT	PE
2005174S2#CTCACCAAGGCAGTAC-1	2005174	BYS	33	C13	2005497S1-10XSC3_GTCTGTCGTGCACATT	EVT	PE
2005174S2#CTTGCCATCCATTGAG-1	2005174	BYS	33	C1	2005139S1-10XSC3_CTACTATAGGAAACGA	VCT	PE
2005174S2#TGGCAATGTCAACTAC-1	2005174	BYS	33	C9	FCA7474065_TTCTCAATCTCCAGGG	VCT	PE
2005174S2#TACAGCACATAGGCGA-1	2005174	BYS	33	C14	FCA7511885_GGCCGATGTTAAGATG	EVT	PE
2005174S2#AGCCAGCGTGATAACA-1	2005174	BYS	33	C9	FCA7474064_AAATGCCTCTTGACGA	VCT	PE
2005174S2#GCGAGTCTCTTCTCTC-1	2005174	BYS	33	C6	2005170S2-10XSC3_CATACCCAGTATGGAT	VCT	PE
2005174S2#CATAACGGTGTGAGGT-1	2005174	BYS	33	C14	FCA7196226_GTAACTGCAGTAACGG	EVT	PE
2005174S2#CCTATTAAGTCGGGAT-1	2005174	BYS	33	C2	72423_J9BAS:GGGACCTGTTCGCTAA	VCT	PE
2005174S2#CTTGCCAGTTGGCTAT-1	2005174	BYS	33	C3	FCA7474064_AGAATAGCACCGTTGG	VCT	PE
2005174S2#CAACCAATCTGTCGGG-1	2005174	BYS	33	C1	72426_0DZSU:TTCGAAGCACCTTGTC	VCT	PE
2005174S2#CGTGGCAGTCCGCTTT-1	2005174	BYS	33	C6	FCA7474068_CCGTGGATCGACGGAA	VCT	PE
2005174S2#TTACGGATCGACCCGA-1	2005174	BYS	33	C3	2005497S2-10XSC3_CTCATGCAGGTCTTTG	VCT	PE
2005174S2#GTCACAAGTGCGTTTA-1	2005174	BYS	33	C7	2005170S1-10XSC3_TGTCCCAAGCGGATCA	VCT	PE
2005174S2#GTAGACTCAGTTGCAT-1	2005174	BYS	33	C10	FCA7474068_AGGTCCGGTCTTCTCG	VCT	PE
2005174S2#CTGGGACCACGTTACA-1	2005174	BYS	33	C1	2005497S2-10XSC3_CGCAGGTCACTTTATC	VCT	PE
2005174S2#GTACTTTTCATCATGG-1	2005174	BYS	33	C8	72423_J9BAS:TACGGATGTGCGATAG	VCT	PE
2005174S2#GGAGGATCATCATCGA-1	2005174	BYS	33	C11	2005321S2-10XSC3__ATCATTCGTACCCAGC	TSC	PE
2005174S2#CCAGATAGTCAAATCC-1	2005174	BYS	33	C14	FCA7474068_ATTCTACTCCGTTGCT	EVT	PE
2005174S2#TTGCTATAGAGAAGCA-1	2005174	BYS	33	C13	2005497S1-10XSC3_TGGTTAGGTGCAGGAT	EVT	PE
2005174S2#GCTCAGGGTTTAAGGA-1	2005174	BYS	33	C1	2005139S2-10XSC3_TTACCGCCATGCCATA	VCT	PE
2005174S2#CGCTAGGCATTGTGAC-1	2005174	BYS	33	C14	2005496S1-10XSC3_AGCTCAATCTTGCGCT	EVT	PE
2005174S2#TGGGTTAAGGAAGGTA-1	2005174	BYS	33	C1	2005321S2-10XSC3__GCTTTCGGTGTTTCTT	VCT	PE
2005174S2#TACTGCCAGGTCGTTT-1	2005174	BYS	33	C15	FCA7474068_CAGATCAGTTTGGGCC	SCT	PE
2005174S2#ACATGCAGTAGCCATT-1	2005174	BYS	33	C1	2005321S1-10XSC3_CATGCAAAGGACATCG	VCT	PE
2005174S2#GGGCCATGTACGTATC-1	2005174	BYS	33	C13	2005393S1-10XSC3_GGGCTCATCGACGCTG	EVT	PE
2005174S2#TATCGAGTCTGTAGAC-1	2005174	BYS	33	C15	2003783S3-10XSC3_GGTCACGCACACAGCC	SCT	PE
2005174S2#TCGATTTGTGCACATT-1	2005174	BYS	33	C14	2005321S2-10XSC3__ATGCATGCACCCATAA	EVT	PE
2005174S2#CAGTATGTCCTATCAT-1	2005174	BYS	33	C2	2003783S6-10XSC3_CATCGGGGTGAGTTGG	VCT	PE
2005174S2#AACTGTGTCTGGCTAA-1	2005174	BYS	33	C3	2005170S2-10XSC3_GCTGCAGAGCACCGTC	VCT	PE
2005174S2#CATGCCTAGATCTCAC-1	2005174	BYS	33	C2	72424_LDLOL:TTGCCGTTCGGCGGTT	VCT	PE
2005174S2#ACCGAATTCAGGATCT-1	2005174	BYS	33	C13	2005497S1-10XSC3_AGAGCAGGTCTTCATT	EVT	PE
2005174S2#CATTCATAGAAACGCC-1	2005174	BYS	33	C12	2003783S3-10XSC3_GTGCAGCCACTTTAGG	TSC	PE
2005174S2#GAGAACGCACTGGGCT-1	2005174	BYS	33	C8	72424_LDLOL:AGTCTTTCAAGTAATG	VCT	PE
2005174S2#GCGCCAAAGTGCTGAG-1	2005174	BYS	33	C3	72424_LDLOL:GACTACATCATGCATG	VCT	PE
2005174S2#TTCGGTCTCCCTACGT-1	2005174	BYS	33	C14	2005496S1-10XSC3_AGCTCAATCTTGCGCT	EVT	PE
2005174S2#TAAGTGCGTACTTCAG-1	2005174	BYS	33	C14	2005170S2-10XSC3_CATCCACCAGCGACAA	EVT	PE
2005174S2#TTAACGGTCATTCTCA-1	2005174	BYS	33	C1	2003783S6-10XSC3_ACTGTGACATAATGAG	VCT	PE
2005174S2#AGTGTACCATTTCACT-1	2005174	BYS	33	C14	2005139S1-10XSC3_GCGTGCAGTGCCTGAC	EVT	PE
2005174S2#AGTGTACAGTGTGTAA-1	2005174	BYS	33	C12	FCA7474065_CCAATCCAGCCCAGCT	TSC	PE
2005174S2#CCGCATTTCTTATCAC-1	2005174	BYS	33	C6	2005321S2-10XSC3__ACTACGATCCATTTGT	VCT	PE
2005174S2#CAGTGTACACCGAAAG-1	2005174	BYS	33	C1	2003783S3-10XSC3_AGACAAAAGGATATAC	VCT	PE
2005174S2#ACCATCCCAAGTCTGT-1	2005174	BYS	33	C7	2003783S6-10XSC3_GAGAGGTTCTCCAATT	VCT	PE
2005174S2#ACCGCAGTCGTTCCGT-1	2005174	BYS	33	C1	2005139S1-10XSC3_CAGCCAGGTGATTCTG	VCT	PE
2005174S2#CGCTATCGTATGGATA-1	2005174	BYS	33	C4	2003783S3-10XSC3_ATACTTCGTTGTCAGT	SCT	PE
2005174S2#CATGCCTGTCACAGGA-1	2005174	BYS	33	C4	2005321S2-10XSC3__ATCAGGTGTGCTGCAC	VCT	PE
2005174S2#GAGGTCCCAAGAAACT-1	2005174	BYS	33	C4	2003783S6-10XSC3_CATAAGCGTGGAAATT	SCT	PE
2005174S2#TAAACCGGTAACAATG-1	2005174	BYS	33	C14	2005170S2-10XSC3_GCCGTGAGTGTTCCAA	EVT	PE
2005174S2#TCCCACAGTGAATGTA-1	2005174	BYS	33	C7	2005170S2-10XSC3_GAAGGGTCAGGTTACT	VCT	PE
2005174S2#TCGTTCGCATCGTACA-1	2005174	BYS	33	C15	72424_LDLOL:TCAATCTGTAGTAGTA	SCT	PE
2005174S2#GCGGAAAGTGTGACCC-1	2005174	BYS	33	C2	72423_J9BAS:GGGACCTGTTCGCTAA	VCT	PE
2005174S2#CACTAAGGTCCGTCGA-1	2005174	BYS	33	C3	2003783S6-10XSC3_ACTGTGACATAATGAG	VCT	PE
2005174S2#GCCCAGAAGCTGAATA-1	2005174	BYS	33	C7	2005497S2-10XSC3_AAGTTCGAGGCCTGAA	VCT	PE
2005174S2#GCCCAGAGTGAGAGTC-1	2005174	BYS	33	C14	2005170S2-10XSC3_TAGGTACGTCTAGATC	EVT	PE
2005174S2#CTCTCGACAAGAGATT-1	2005174	BYS	33	C13	2005321S2-10XSC3__TATTTCGGTGGACCTC	EVT	PE
2005174S2#TCCGACTGTCTAACCA-1	2005174	BYS	33	C1	2005139S2-10XSC3_AGAGAGCAGACGCCCT	VCT	PE
2005174S2#GGGTTATGTGGACCAA-1	2005174	BYS	33	C3	2005139S1-10XSC3_TACTTCAGTTGCATAC	VCT	PE
2005174S2#GTTCAAGAGAATCAAC-1	2005174	BYS	33	C13	FCA7511885_GAGGTGAGTCCGAGTC	EVT	PE
2005174S2#TATGTGGCAGTAACGG-1	2005174	BYS	33	C14	2005497S2-10XSC3_ACGTAACCAGGTGTTT	EVT	PE
2005174S2#TTGTTGTGTTTCTCTA-1	2005174	BYS	33	C14	2005496S1-10XSC3_AGCTCAATCTTGCGCT	EVT	PE
2005174S2#CTTGTCGCAGCAACAG-1	2005174	BYS	33	C1	2005139S2-10XSC3_TGATCAGTCGATCCCT	VCT	PE
2005174S2#CCAGAATCATGCGTTA-1	2005174	BYS	33	C9	2005170S1-10XSC3_TGCGACGGTCAAAGTA	VCT	PE
2005174S2#TTCTGTATCCGTGCAG-1	2005174	BYS	33	C7	FCA7511884_TAGAGCTTCTCCAGGG	VCT	PE
2005174S2#TGCTCACGTCTGCACG-1	2005174	BYS	33	C3	2005497S2-10XSC3_CTCATGCAGGTCTTTG	VCT	PE
2005174S2#CGAGTTATCATCGCCT-1	2005174	BYS	33	C1	2005139S2-10XSC3_TGTTTGTCACGGCGTT	VCT	PE
2005174S2#TATGTGGGTGGAAAGA-1	2005174	BYS	33	C7	2005170S2-10XSC3_GTTGTGAAGTCACTAC	VCT	PE
2005174S2#CCTAAAGTCTTCACTA-1	2005174	BYS	33	C2	2005139S2-10XSC3_GGGTTATGTGCTATTG	VCT	PE
2005174S2#ACAGAAAAGTGAGTTA-1	2005174	BYS	33	C14	FCA7474068_ATTCTACTCCGTTGCT	EVT	PE
2005174S2#TCACCTGGTATGCTAC-1	2005174	BYS	33	C3	FCA7511885_GTCGGGTAGGTAGCTG	VCT	PE
2005174S2#TGCCTGTCAAGGATGC-1	2005174	BYS	33	C13	2005497S1-10XSC3_TCTACCGGTCTTGAGT	EVT	PE
2005174S2#AGACAAACAGAAAGAG-1	2005174	BYS	33	C9	2005139S1-10XSC3_TGTCAGACACTCCTGT	VCT	PE
2005174S2#ATCCCTGAGTCAGGAC-1	2005174	BYS	33	C13	2003783S3-10XSC3_ATCCTATTCTGCCTCA	EVT	PE
2005174S2#TAACGGTAGTCGAGCA-1	2005174	BYS	33	C7	2005497S2-10XSC3_GCATGATGTCTGTAGT	VCT	PE
2005174S2#GTTGGTACAGCAAACG-1	2005174	BYS	33	C2	2005393S1-10XSC3_TGACTCCCACTCGACG	VCT	PE
2005174S2#AAATGAGGTCTGTTGA-1	2005174	BYS	33	C1	2005139S2-10XSC3_TGATCAGTCGATCCCT	VCT	PE
2005174S2#TTCTAACTCGAGGTAG-1	2005174	BYS	33	C7	2003783S6-10XSC3_GGGACTCGTATGATCC	VCT	PE
2005174S2#CGTACAAGTAACACTC-1	2005174	BYS	33	C14	FCA7474068_ATTCTACTCCGTTGCT	EVT	PE
2005174S2#ACAAGCTAGCCTGTAT-1	2005174	BYS	33	C2	2005139S1-10XSC3_GCTGCAGTCCCAAGCG	VCT	PE
2005174S2#AGCGATTAGCAGAGCT-1	2005174	BYS	33	C14	2005393S2-10XSC3_GACTGATTCGAGAGCA	EVT	PE
2005174S2#TTCGCGTCAGAGTCGA-1	2005174	BYS	33	C7	72426_0DZSU:TGAGGGAAGTTGTCGT	VCT	PE
2005174S2#GGGAACAGTACGCAAG-1	2005174	BYS	33	C1	2005497S1-10XSC3_TATCTGTCAGAGATTA	VCT	PE
2005174S2#GTTACTTCAACGAGGT-1	2005174	BYS	33	C1	2005139S2-10XSC3_GTAGGAGTCCGATCTC	VCT	PE
2005174S2#ATGTCTTCATAGTCCA-1	2005174	BYS	33	C1	2005170S1-10XSC3_GCATCGGTCATGCCCT	VCT	PE
2005174S2#ATATTCCTCAGTTGAC-1	2005174	BYS	33	C11	2005321S2-10XSC3__ATCATTCGTACCCAGC	TSC	PE
2005174S2#ACCCAAAAGCTGCTCG-1	2005174	BYS	33	C2	2003783S3-10XSC3_GAAGGACTCTCTATGT	VCT	PE
2005174S2#TATCGAGGTTTGCCCT-1	2005174	BYS	33	C2	2005170S1-10XSC3_GGGACAATCAATGTCG	VCT	PE
2005174S2#TGTGGCGTCTACCCGT-1	2005174	BYS	33	C2	2003783S3-10XSC3_AGACAAAAGGATATAC	VCT	PE
2005174S2#TGGACATGTACTATGC-1	2005174	BYS	33	C6	2005170S2-10XSC3_TGAGGTTAGACGTCCC	VCT	PE
2005174S2#ACTGCAACATCGCCTT-1	2005174	BYS	33	C14	2005170S2-10XSC3_CATCCACCAGCGACAA	EVT	PE
2005174S2#TCAAGGTGTCCCGAGT-1	2005174	BYS	33	C14	2005170S2-10XSC3_CATCCACCAGCGACAA	EVT	PE
2005174S2#TACATTCCATACCCGG-1	2005174	BYS	33	C13	2005393S1-10XSC3_GGGCTCATCGACGCTG	EVT	PE
2005174S2#CTCAACCAGTCGCCTG-1	2005174	BYS	33	C14	2005496S1-10XSC3_AGCTCAATCTTGCGCT	EVT	PE
2005174S2#TTCGTTAGTGTCGTGC-1	2005174	BYS	33	C6	FCA7196220_TGGTTCCAGCAGATCG	VCT	PE
2005174S2#CTCATGCCATCCTCGT-1	2005174	BYS	33	C14	2005496S1-10XSC3_AGCTCAATCTTGCGCT	EVT	PE
2005174S2#GAAATGAGTGCCCGAT-1	2005174	BYS	33	C13	FCA7511885_GAAACTCAGAGCTTCT	EVT	PE
2005174S2#TCGAGCGGTTTCGATG-1	2005174	BYS	33	C9	2005321S2-10XSC3__GCTTTCGGTGTTTCTT	VCT	PE
2005174S2#TAAGTGCCACGCGATC-1	2005174	BYS	33	C13	2005321S2-10XSC3__GTCTACCGTGCATGTT	EVT	PE
2005174S2#AGCCTGGTCCAATAGC-1	2005174	BYS	33	C2	2005497S2-10XSC3_CTCATGCAGGTCTTTG	VCT	PE
2005174S2#AATGGCTGTCTGGTCG-1	2005174	BYS	33	C14	2005496S1-10XSC3_AGCTCAATCTTGCGCT	VCT	PE
2005174S2#TATCGAGTCAGTCAAC-1	2005174	BYS	33	C1	2005497S2-10XSC3_CGCAGGTCACTTTATC	VCT	PE
2005174S2#AGTCAACGTGCATTCA-1	2005174	BYS	33	C3	2005497S2-10XSC3_CTCATGCAGGTCTTTG	VCT	PE
2005174S2#TAAGCCAAGAAATTCG-1	2005174	BYS	33	C14	2003783S3-10XSC3_ACTGCAACACACCTTC	EVT	PE
2005174S2#GGCATTACACCACAGC-1	2005174	BYS	33	C1	2005496S1-10XSC3_AACCATGCACCATTCC	VCT	PE
2005174S2#GTTATGGAGAGACTCG-1	2005174	BYS	33	C14	FCA7474068_ATTCTACTCCGTTGCT	EVT	PE
2005174S2#TTGTCTATCGCGTGAC-1	2005174	BYS	33	C9	FCA7196220_GTCCTCATCAACACTG	VCT	PE
2005174S2#CTACTTAGTTAGCTCA-1	2005174	BYS	33	C3	FCA7474064_CACAGTAAGACTGGGT	VCT	PE
2005174S2#CAGCCTTGTGTCTACA-1	2005174	BYS	33	C2	2005170S1-10XSC3_ACTTCGCCATACACCA	VCT	PE
2005174S2#CACTAAGAGATGCGCA-1	2005174	BYS	33	C1	2005139S2-10XSC3_TGATCAGTCGATCCCT	VCT	PE
2005174S2#GCGAGTCAGGACTTTC-1	2005174	BYS	33	C1	2005170S2-10XSC3_CATACCCAGTATGGAT	VCT	PE
2005174S2#TAGACTGTCTGGCCAG-1	2005174	BYS	33	C14	FCA7474068_ATTCTACTCCGTTGCT	EVT	PE
2005174S2#AGCCTGGCAACTAGAA-1	2005174	BYS	33	C1	72423_J9BAS:TACTCATCATGAAGTA	VCT	PE
2005174S2#TCGCCTATCATGCTTT-1	2005174	BYS	33	C1	2005139S1-10XSC3_ACTGCAACAGAGCCCT	VCT	PE
2005174S2#TAACAGCAGTAGCAAT-1	2005174	BYS	33	C14	2005139S2-10XSC3_TGCCGAGCAACCCGCA	EVT	PE
2005174S2#GGCACGTTCGCATAAC-1	2005174	BYS	33	C14	2005321S2-10XSC3__GTCTACCGTGCATGTT	EVT	PE
2005174S2#TCTCAGCTCGACTATG-1	2005174	BYS	33	C9	FCA7196220_TCAGCAAAGCAGATCG	VCT	PE
2005174S2#CTAGGGCGTGCAAGCA-1	2005174	BYS	33	C15	2005496S1-10XSC3_CAGCAGCAGGGAGGTG	SCT	PE
2005174S2#GCAGCCAGTGCTTGAT-1	2005174	BYS	33	C1	2005139S2-10XSC3_ACGTCCTCACTGGAAG	VCT	PE
2005174S2#GAACTTGTCACCCTTG-1	2005174	BYS	33	C6	72424_LDLOL:ATCATGGGTGCGAAAC	VCT	PE
2005174S2#GCTTGCTAGAGCCACA-1	2005174	BYS	33	C1	FCA7474068_AGCCTAAGTGCACGAA	VCT	PE
2005174S2#CTGGGACAGTAACACA-1	2005174	BYS	33	C3	FCA7511885_GTCGGGTAGGTAGCTG	VCT	PE
2005174S2#CATGTTTTCGTTGTTT-1	2005174	BYS	33	C2	2005497S2-10XSC3_TGGTACACACCTCTAC	VCT	PE
2005174S2#TCAGGGCTCAAGAGGC-1	2005174	BYS	33	C14	SRR11794985_GTGGAAGAGACATCAA	EVT	PE
2005174S2#ATGTTTCAGTCCCTCT-1	2005174	BYS	33	C1	2003783S3-10XSC3_TCACGGGGTTTGCCGG	VCT	PE
2005174S2#TAGCTTTCAGGTCTGC-1	2005174	BYS	33	C14	2005496S1-10XSC3_AGCTCAATCTTGCGCT	EVT	PE
2005174S2#GACCAATTCTCGCGGA-1	2005174	BYS	33	C2	2003783S6-10XSC3_GAGAGGTTCTCCAATT	VCT	PE
2005174S2#TCGGGACGTGAATACA-1	2005174	BYS	33	C13	2005497S2-10XSC3_TCTCTGGGTCACTCTC	EVT	PE
2005174S2#GCGAGTCGTAACACTC-1	2005174	BYS	33	C10	2005393S1-10XSC3_ATGGAGGCATACGCAT	VCT	PE
2005174S2#TGTACAGAGTACCTCA-1	2005174	BYS	33	C2	2005497S2-10XSC3_AAGTTCGAGGCCTGAA	VCT	PE
2005174S2#TTGCCCACAAGGAACC-1	2005174	BYS	33	C1	2003783S6-10XSC3_ACTGTGACATAATGAG	VCT	PE
2005174S2#GCAACCGCAACATAAG-1	2005174	BYS	33	C3	2005170S1-10XSC3_GATTGGTGTGGTCAAG	VCT	PE
2005174S2#TGGGTTAAGACTTGAA-1	2005174	BYS	33	C3	2005321S1-10XSC3_CATGCAAAGGACATCG	VCT	PE
2005174S2#AAACTGCCAGCGTACC-1	2005174	BYS	33	C13	2005321S2-10XSC3__GGGCGTTTCGCCAATA	EVT	PE
2005174S2#AATGCCAAGGTACACG-1	2005174	BYS	33	C13	2005393S2-10XSC3_AACTTCTCAAAGACGC	EVT	PE
2005174S2#TGGCAATGTGCGTTTA-1	2005174	BYS	33	C7	2005393S1-10XSC3_TGACTCCCACTCGACG	VCT	PE
2005174S2#TCCCACACAAACGACG-1	2005174	BYS	33	C6	2005497S2-10XSC3_AAGTTCGAGGCCTGAA	VCT	PE
2005174S2#AACGTACAGAATATCG-1	2005174	BYS	33	C14	2005393S2-10XSC3_ACCTGAATCGAGAGCA	EVT	PE
2005174S2#GAACCGCAGAGAACCC-1	2005174	BYS	33	C3	72423_J9BAS:GGGACCTGTTCGCTAA	VCT	PE
2005174S2#AAATGAGAGCGTCTGC-1	2005174	BYS	33	C11	2005139S2-10XSC3_GCTGCAGGTCACGACC	TSC	PE
2005174S2#ACGTGGCTCATCGCTC-1	2005174	BYS	33	C7	2005139S2-10XSC3_AGAGAGCAGACGCCCT	VCT	PE
2005174S2#TGGTCAACATTGTTCT-1	2005174	BYS	33	C14	2005321S2-10XSC3__TCTTTGAAGGCCTTCG	EVT	PE
2005174S2#TTGTCTATCCGCGATG-1	2005174	BYS	33	C3	2005139S1-10XSC3_GTATTGGAGTGCCTCG	VCT	PE
2005174S2#GGAACCCAGATGTTGA-1	2005174	BYS	33	C1	72424_LDLOL:CATATGGGTGATGCCC	VCT	PE
2005174S2#ATTACTCCAATGTGTC-1	2005174	BYS	33	C13	2005497S2-10XSC3_CCACGTTAGCGTGAAC	EVT	PE
2005174S2#TCTCTGGTCTATCTCA-1	2005174	BYS	33	C14	FCA7474063_TACTCGCAGCTTCGCG	EVT	PE
2005174S2#GTCACTCAGTCGACCC-1	2005174	BYS	33	C2	2005139S2-10XSC3_TTACCGCCATGCCATA	VCT	PE
2005174S2#AAACTCGGTTTGTGAC-1	2005174	BYS	33	C6	2005497S2-10XSC3_AGTTAGCAGACATCCT	VCT	PE
2005174S2#TCTCTGGGTAACTGAA-1	2005174	BYS	33	C14	2005496S1-10XSC3_AGCTCAATCTTGCGCT	EVT	PE
2005174S2#GATGATCCAGCAGGTA-1	2005174	BYS	33	C14	2005496S1-10XSC3_AGCTCAATCTTGCGCT	EVT	PE
2005174S2#CTTGCTGTCTTCAGAG-1	2005174	BYS	33	C14	2005496S1-10XSC3_AGCTCAATCTTGCGCT	EVT	PE
2005174S2#AAACTCGCATTTGGCA-1	2005174	BYS	33	C14	FCA7474068_ATTCTACTCCGTTGCT	EVT	PE
2005174S2#CCTTGCACATGGCCTG-1	2005174	BYS	33	C14	2005496S1-10XSC3_AGCTCAATCTTGCGCT	EVT	PE
2005174S2#TTGTCTATCCACGAGC-1	2005174	BYS	33	C6	2005170S1-10XSC3_TGTACAGCATGTTCGA	VCT	PE
2005174S2#GATCGTAGTCGAGAAC-1	2005174	BYS	33	C6	FCA7474066_AGAATAGGTGTGCGTC	VCT	PE
2005174S2#TTACCCGTCGAGCGCT-1	2005174	BYS	33	C3	2005497S2-10XSC3_CTCATGCAGGTCTTTG	VCT	PE
2005174S2#GAGAACGCATACCCGG-1	2005174	BYS	33	C14	2005496S1-10XSC3_AGCTCAATCTTGCGCT	EVT	PE
2005174S2#ATTACCTGTCTCGGGT-1	2005174	BYS	33	C11	2005321S2-10XSC3__ATCATTCGTACCCAGC	TSC	PE
2005174S2#GCAGATTGTATGGTTC-1	2005174	BYS	33	C2	FCA7196220_ATAACGCGTCGGCATC	VCT	PE
2005174S2#ATTACTCAGCATTGGG-1	2005174	BYS	33	C6	2005497S2-10XSC3_GAGTCATTCCGCTTAC	VCT	PE
2005174S2#AGATTCGCACGGCCAT-1	2005174	BYS	33	C3	2005497S1-10XSC3_TATCTGTCAGAGATTA	VCT	PE
2005174S2#GAAACAACATGGCCGT-1	2005174	BYS	33	C6	72424_LDLOL:ATCATGGGTGCGAAAC	VCT	PE
2005174S2#ACTGCAAAGGAGTCTG-1	2005174	BYS	33	C1	2005139S2-10XSC3_TGATCAGTCGATCCCT	VCT	PE
2005174S2#CCGCATTGTTGAATAG-1	2005174	BYS	33	C14	2005496S1-10XSC3_AGCTCAATCTTGCGCT	EVT	PE
2005174S2#GGGTTATTCGTAGCGC-1	2005174	BYS	33	C12	FCA7474064_CTGTTTAAGCCAACAG	TSC	PE
2005174S2#CCGAAGCTCGTTCCGT-1	2005174	BYS	33	C12	FCA7474065_CCAATCCAGCCCAGCT	TSC	PE
2005174S2#ACTGTCCTCCTCCTGA-1	2005174	BYS	33	C10	2005170S1-10XSC3_AGGGCTCGTCCACGCA	VCT	PE
2005174S2#TCAAGGTAGATGTTGA-1	2005174	BYS	33	C2	2005139S2-10XSC3_TGCATGAAGCAATTCC	VCT	PE
2005174S2#TGCATGATCTGTTGCC-1	2005174	BYS	33	C14	2005496S1-10XSC3_AGCTCAATCTTGCGCT	EVT	PE
2005174S2#GTCACAAAGAGGCCTA-1	2005174	BYS	33	C6	2003783S3-10XSC3_TCACGGGGTTTGCCGG	VCT	PE
2005174S2#TATCGAGTCCAGAGAG-1	2005174	BYS	33	C1	2005497S2-10XSC3_TGTGCGGAGTATGACA	VCT	PE
2005174S2#GTAGTACAGTACCCAT-1	2005174	BYS	33	C14	2005497S2-10XSC3_ACGTAACCAGGTGTTT	EVT	PE
2005174S2#GAAAGTAAGGTTCGTT-1	2005174	BYS	33	C14	FCA7474068_ATTCTACTCCGTTGCT	EVT	PE
2005174S2#CTCTCAGCACCGATCG-1	2005174	BYS	33	C3	2005170S1-10XSC3_GCATCGGTCATGCCCT	VCT	PE
2005174S2#CGCAATACAGGGCTTC-1	2005174	BYS	33	C1	FCA7511885_GTCGGGTAGGTAGCTG	VCT	PE
2005174S2#GCTTGCTGTTCCGGCA-1	2005174	BYS	33	C3	2005497S2-10XSC3_CTCATGCAGGTCTTTG	VCT	PE
2005174S2#GACCCAGGTCCAGACC-1	2005174	BYS	33	C1	FCA7511885_GTCATTTGTTAAGATG	VCT	PE
2005174S2#GACTAACAGGTAAGCC-1	2005174	BYS	33	C6	2005139S1-10XSC3_GTGATGTAGTCCGTCG	VCT	PE
2005174S2#TTTGGCCTCGTGCTTC-1	2005174	BYS	33	C14	2005393S2-10XSC3_ACCTGAATCGAGAGCA	EVT	PE
2005174S2#CGGACTGGTGTGACCC-1	2005174	BYS	33	C7	2005170S2-10XSC3_GAAGGGTCAGGTTACT	VCT	PE
2005174S2#TGCGTAATCCAGGGAA-1	2005174	BYS	33	C11	2005321S2-10XSC3__TTGAACGTCATCTATC	TSC	PE
2005174S2#CTTTGCGAGTACGACG-1	2005174	BYS	33	C14	2003783S6-10XSC3_CTCCATGAGCACTCGC	EVT	PE
2005174S2#GCAGCCAAGTCTCTAG-1	2005174	BYS	33	C9	FCA7474065_CGTCCATAGTAGGCCA	VCT	PE
2005174S2#TCAAAGCTCTTGGCCT-1	2005174	BYS	33	C13	FCA7511885_GGTGAAGCAATCCGAT	EVT	PE
2005174S2#TAGCACAAGGCTTCGC-1	2005174	BYS	33	C3	2005497S2-10XSC3_CGCAGGTCACTTTATC	VCT	PE
2005174S2#GCCATAAAGGACCGAT-1	2005174	BYS	33	C9	2005139S2-10XSC3_GAAGGGTTCCAATCCC	VCT	PE
2005174S2#AGTGCCGCAGGCAAGT-1	2005174	BYS	33	C6	FCA7511885_GTCATTTGTTAAGATG	VCT	PE
2005174S2#GTGATCAGTCGACTGC-1	2005174	BYS	33	C6	FCA7474065_TTCTCAATCTCCAGGG	VCT	PE
2005174S2#TTCTGTAAGATTCCGT-1	2005174	BYS	33	C7	2005139S2-10XSC3_AGAGCAGCAAGGACAC	VCT	PE
2005174S2#GAGGATGAGCGTCAAG-1	2005174	BYS	33	C14	2005496S1-10XSC3_AGCTCAATCTTGCGCT	EVT	PE
2005174S2#TCACAGAGTTGGCTAT-1	2005174	BYS	33	C1	2005139S1-10XSC3_GATCAGTAGCAAATGT	VCT	PE
2005174S2#CATGTTTGTCCGTGCA-1	2005174	BYS	33	C4	2003783S6-10XSC3_CATAAGCGTGGAAATT	SCT	PE
2005174S2#GATTGACCAACTACTG-1	2005174	BYS	33	C3	2005139S2-10XSC3_TACGTCCAGACATAGT	VCT	PE
2005174S2#AACTGGTGTTTAAGCC-1	2005174	BYS	33	C9	FCA7474065_GTGCGGTCATTGAGCT	VCT	PE
2005174S2#TTGCCCAAGACGCCAA-1	2005174	BYS	33	C13	2005497S1-10XSC3_TGGTTAGGTGCAGGAT	EVT	PE
2005174S2#TTACCGCCAGAAAGAG-1	2005174	BYS	33	C9	2005170S1-10XSC3_CACAACAAGAGCATAT	VCT	PE
2005174S2#TAGTCCCAGTAGTCGG-1	2005174	BYS	33	C14	72424_LDLOL:CTCGAAAGTACAGCAG	EVT	PE
2005174S2#GCTGTTCGTCAGAGTG-1	2005174	BYS	33	C14	2005170S2-10XSC3_CATCCACCAGCGACAA	EVT	PE
2005174S2#CAGTATGTCCTCCAGT-1	2005174	BYS	33	C1	2005497S2-10XSC3_TGGTACACACCTCTAC	VCT	PE
2005174S2#CTTTGCGCATCCCTCA-1	2005174	BYS	33	C14	2005170S2-10XSC3_CATCCACCAGCGACAA	EVT	PE
2005174S2#CTCCCAAAGGCATGCA-1	2005174	BYS	33	C14	2005170S2-10XSC3_CATCCACCAGCGACAA	EVT	PE
2005174S2#TCGAGCGAGAGAATTC-1	2005174	BYS	33	C3	2005496S1-10XSC3_GAGTCTAGTAGCTGAG	VCT	PE
2005174S2#AATGTCGTCACTAGGT-1	2005174	BYS	33	C1	2005139S2-10XSC3_TACGTCCAGACATAGT	VCT	PE
2005174S2#TTGACGAGTTCCGCGA-1	2005174	BYS	33	C9	2005497S2-10XSC3_GATCCCTTCGTGGAAG	VCT	PE
2005174S2#CATGTTTCAGAGTCGA-1	2005174	BYS	33	C6	FCA7196220_AATCCAGAGGTGATTA	VCT	PE
2005174S2#GGTGCTGAGACACAAT-1	2005174	BYS	33	C2	2005170S1-10XSC3_CACAACAAGAGCATAT	VCT	PE
2005174S2#GAACTTGCATAGACGG-1	2005174	BYS	33	C1	2005139S2-10XSC3_TCGATTTAGAACGCGT	VCT	PE
2005174S2#TGTAAGCAGCTGATTC-1	2005174	BYS	33	C14	2005139S1-10XSC3_GCGTGCAGTGCCTGAC	EVT	PE
2005174S2#AACTGGTCATGACTGT-1	2005174	BYS	33	C6	FCA7196220_AATCCAGAGGTGATTA	VCT	PE
2005174S2#TAGCACACAACGAGGT-1	2005174	BYS	33	C9	2005497S2-10XSC3_ACCACAAAGCGCTGCT	VCT	PE
2005174S2#TTTACGTCATAGCAGG-1	2005174	BYS	33	C1	2005496S1-10XSC3_TCGGATAAGTCACTGT	VCT	PE
2005174S2#TGTAAGCGTAGCGAGT-1	2005174	BYS	33	C14	2005496S1-10XSC3_CGTGTCTGTGAACTAA	EVT	PE
2005174S2#GATCATGCAAATGTCC-1	2005174	BYS	33	C14	2005170S2-10XSC3_CATGGTAAGCATCCTA	EVT	PE
2005174S2#GTAGTACTCTTGTCGC-1	2005174	BYS	33	C14	2005170S2-10XSC3_CATCCACCAGCGACAA	EVT	PE
2005174S2#TGATCAGTCGCGTTCT-1	2005174	BYS	33	C14	2003783S3-10XSC3_GACCGTGAGATTGTGA	EVT	PE
2005174S2#GTGGATTGTGCAGACA-1	2005174	BYS	33	C2	FCA7474064_CAGTAACAGGGTGTGT	VCT	PE
2005174S2#TTACCGCCACCGTTGG-1	2005174	BYS	33	C7	72423_J9BAS:GGGACCTGTTCGCTAA	VCT	PE
2005174S2#GGACACCCAGTCAGCC-1	2005174	BYS	33	C14	2005170S2-10XSC3_ACCATTTGTCCTGGTG	EVT	PE
2005174S2#TACCTCGGTTCCTGTC-1	2005174	BYS	33	C13	2005321S2-10XSC3__GGGCGTTTCGCCAATA	EVT	PE
2005174S2#TCACCTGCATCGGCCA-1	2005174	BYS	33	C3	2005139S2-10XSC3_TGTACAGTCACAACCA	VCT	PE
2005174S2#CACTAAGCAAGTCTCA-1	2005174	BYS	33	C1	2005170S2-10XSC3_TGAGGTTAGACGTCCC	VCT	PE
2005174S2#CTCTAGCTCCTATCCG-1	2005174	BYS	33	C3	2003783S6-10XSC3_ACAGGGAGTCAAACGG	VCT	PE
2005174S2#GGTACCGTCGTGATAC-1	2005174	BYS	33	C10	2005393S1-10XSC3_ATTCACTCATCGATGT	VCT	PE
2005174S2#GACCTTCAGGTACTCT-1	2005174	BYS	33	C13	FCA7511885_CCTCTGAAGTGTGGCA	EVT	PE
2005174S2#ACTGCGGTCAAACCAC-1	2005174	BYS	33	C4	2003783S6-10XSC3_CATAAGCGTGGAAATT	VCT	PE
2005174S2#CCAGATAAGAGAACCC-1	2005174	BYS	33	C1	2005497S2-10XSC3_TCTACCGCAAATCAAG	VCT	PE
2005174S2#TGGCCTTAGATATGTG-1	2005174	BYS	33	C14	72424_LDLOL:ATCCGAATCCAGAAGG	EVT	PE
2005174S2#TTTGAGGTCGATAGTC-1	2005174	BYS	33	C12	72423_J9BAS:CTCTACGGTGCATCTA	TSC	PE
2005174S2#ACTGCGGTCTAGCTGA-1	2005174	BYS	33	C3	2005321S1-10XSC3_CATGCAAAGGACATCG	VCT	PE
2005174S2#ATGGATCCACTTGCGG-1	2005174	BYS	33	C14	2005393S2-10XSC3_ACCTGAATCGAGAGCA	EVT	PE
2005174S2#GTCCATCGTTCTTATC-1	2005174	BYS	33	C14	SRR11794985_GTGGAAGAGACATCAA	EVT	PE
2005174S2#AACGTACCACTGCTTC-1	2005174	BYS	33	C14	2005496S1-10XSC3_AGCTCAATCTTGCGCT	EVT	PE
2005174S2#GGATAGGCAGGCAGAT-1	2005174	BYS	33	C6	72424_LDLOL:GGGTCTGCAGCTGTTA	VCT	PE
2005174S2#GTAGGAGGTAGTGATA-1	2005174	BYS	33	C1	2005170S1-10XSC3_CTGCATCTCGCGTGAC	VCT	PE
2005174S2#TTCATCATCGTCTAGA-1	2005174	BYS	33	C15	2005496S1-10XSC3_CAGCAGCAGGGAGGTG	SCT	PE
2005174S2#GGTGCTGTCTACTGCC-1	2005174	BYS	33	C10	2005170S1-10XSC3_GCCTGTTAGCAGGTCA	VCT	PE
2005174S2#TCAGTCCTCTTGTGCC-1	2005174	BYS	33	C10	FCA7474065_GCTCTGTCACCGAATT	VCT	PE
2005174S2#ACCGGGTCAGTTCGGC-1	2005174	BYS	33	C6	2005496S1-10XSC3_CAGCAGCTCTTTCGAT	VCT	PE
2005174S2#TTTGGCCGTTACGAAA-1	2005174	BYS	33	C14	2005496S1-10XSC3_AGCTCAATCTTGCGCT	EVT	PE
2005174S2#CTAGGATGTGAGGTCA-1	2005174	BYS	33	C6	2005139S2-10XSC3_TGTAACGGTCTTTCAT	TSC	PE
2005174S2#CCACAGGAGATGTTGA-1	2005174	BYS	33	C14	2005393S2-10XSC3_ACCTGAATCGAGAGCA	EVT	PE
2005174S2#GTGCTGGCACGAACGA-1	2005174	BYS	33	C9	2005139S2-10XSC3_ACACCAATCGTTCTCG	VCT	PE
2005174S2#CTCATGCCAGTTCGGC-1	2005174	BYS	33	C1	2005170S2-10XSC3_AGGTCTACATGGCACC	VCT	PE
2005174S2#CGTACAAGTTTGCCCT-1	2005174	BYS	33	C11	2005497S2-10XSC3_GTCCTCATCCAATGCA	TSC	PE
2005174S2#CGCAGGTGTTCTGATG-1	2005174	BYS	33	C10	2005497S2-10XSC3_AATTTCCAGTATAACG	VCT	PE
2005174S2#TGGGTTAAGACCAATA-1	2005174	BYS	33	C14	2003783S3-10XSC3_CTTCTAATCCGATAAC	EVT	PE
2005174S2#CGGACTGTCCCAATGA-1	2005174	BYS	33	C6	2005170S2-10XSC3_GTTGTGAAGTCACTAC	VCT	PE
2005174S2#TAGGTCATCGACTATG-1	2005174	BYS	33	C7	2005139S1-10XSC3_TCGGGTGGTGGACAGT	VCT	PE
2005174S2#TAGCACAAGTAGCAAT-1	2005174	BYS	33	C9	FCA7196220_CTCATTACAATGGTCT	VCT	PE
2005174S2#GAGAACGGTGAATACA-1	2005174	BYS	33	C14	2005496S1-10XSC3_AGCTCAATCTTGCGCT	EVT	PE
2005174S2#TCAGGTAAGTAATGTG-1	2005174	BYS	33	C13	FCA7511885_GGCCGATGTTAAGATG	EVT	PE
2005174S2#GCTGCGAAGCTTACCA-1	2005174	BYS	33	C6	FCA7474065_CAAGTTGTCCGTTGCT	VCT	PE
2005174S2#TGGGTTAAGGCTTCGC-1	2005174	BYS	33	C14	2005170S2-10XSC3_CATCCACCAGCGACAA	EVT	PE
2005174S2#AACCTTTCACCCTTAC-1	2005174	BYS	33	C6	2005496S1-10XSC3_TCGGATAAGTCACTGT	VCT	PE
2005174S2#ACGTTAGCAGGTCTGC-1	2005174	BYS	33	C15	2005139S1-10XSC3_GCCATGGAGGTGCTTT	SCT	PE
2005174S2#GAGCATTTCGCATAAC-1	2005174	BYS	33	C14	2005497S1-10XSC3_TCGCTTGAGATCCCGC	EVT	PE
2005174S2#TATTGCTGTTTGTGAC-1	2005174	BYS	33	C1	72423_J9BAS:GGGACCTGTTCGCTAA	VCT	PE
2005174S2#CTAACTTTCGCTCGGA-1	2005174	BYS	33	C14	2005496S1-10XSC3_AGCTCAATCTTGCGCT	EVT	PE
2005174S2#GACCAATCAAGCACTT-1	2005174	BYS	33	C14	2005496S1-10XSC3_AGCTCAATCTTGCGCT	EVT	PE
2005174S2#AACTTGGCACAAACAA-1	2005174	BYS	33	C1	2005497S2-10XSC3_TCACTCGTCTGACGCG	VCT	PE
2005174S2#CGGACTGGTGCCGGTT-1	2005174	BYS	33	C14	2005497S1-10XSC3_CCGATGGTCGGATTAC	EVT	PE
2005174S2#TCACCTGGTGGACGAT-1	2005174	BYS	33	C2	2005139S1-10XSC3_GTGATGTAGTCCGTCG	VCT	PE
2005174S2#CCCTAGTTCGATGAAA-1	2005174	BYS	33	C1	2005497S1-10XSC3_TCCCATGAGTGCGCTC	VCT	PE
2005174S2#GACCGACGTTTAGGAA-1	2005174	BYS	33	C3	FCA7511885_CAACCTCAGAATGTGT	VCT	PE
2005174S2#GGGCCATTCCGGACTG-1	2005174	BYS	33	C3	2005139S2-10XSC3_TTACCGCCATGCCATA	VCT	PE
2005174S2#CTTCTAAAGGGATCCA-1	2005174	BYS	33	C1	FCA7474065_TTCTCAATCTCCAGGG	VCT	PE
2005174S2#AGTCCGGCAATACTGC-1	2005174	BYS	33	C3	2005321S1-10XSC3_CATGCAAAGGACATCG	VCT	PE
2005174S2#AGCTGTACATTCACGA-1	2005174	BYS	33	C15	2005496S1-10XSC3_CATCCGTTCGCCGTGA	SCT	PE
2005174S2#TTTACGTTCTGTGTCC-1	2005174	BYS	33	C10	2005139S1-10XSC3_ACTCTCGCATGACAGG	VCT	PE
2005174S2#AGCCTCTCAACCTCTC-1	2005174	BYS	33	C1	2005170S1-10XSC3_TGACTCCAGTGGACGT	VCT	PE
2005174S2#TGTTAGGGTATCCCTC-1	2005174	BYS	33	C7	2005497S1-10XSC3_ACAAGCTAGCAACAAT	VCT	PE
2005174S2#ACAAACCTCGGGATCC-1	2005174	BYS	33	C1	2003783S6-10XSC3_GCGTGCACAACTGATC	VCT	PE
2005174S2#GATCGTACACCTTGTC-1	2005174	BYS	33	C15	2005496S1-10XSC3_CTAGACACAAGACTGG	SCT	PE
2005174S2#AGTGCCGTCACTAGCA-1	2005174	BYS	33	C14	2005497S1-10XSC3_TCGCTTGAGATCCCGC	EVT	PE
2005174S2#TTGCAGAAGATGCGCA-1	2005174	BYS	33	C2	FCA7474066_TGACAACTCTCGTATT	VCT	PE
2005174S2#CTCAGCTTCCGTTAGA-1	2005174	BYS	33	C9	2005139S2-10XSC3_AGAGCAGCAAGGACAC	VCT	PE
2005174S2#TGCTCACAGCATACCT-1	2005174	BYS	33	C1	2005170S2-10XSC3_CCCTAACCAGCTTCGG	VCT	PE
2005174S2#TGTGTCCAGAGGAAGT-1	2005174	BYS	33	C1	72424_LDLOL:CTGTGCTGTCGCGGTT	VCT	PE
2005174S2#TCACAAGAGGGTAGTC-1	2005174	BYS	33	C13	2005497S2-10XSC3_TCTCTGGGTCACTCTC	EVT	PE
2005174S2#TGCTTTATCGTCTTAT-1	2005174	BYS	33	C14	2005496S1-10XSC3_AGCTCAATCTTGCGCT	EVT	PE
2005174S2#CGTGGCATCTGGTACA-1	2005174	BYS	33	C2	2005139S2-10XSC3_TCGATTTAGAACGCGT	VCT	PE
2005174S2#ACTAACGTCGATGTGT-1	2005174	BYS	33	C6	2005170S2-10XSC3_ATCGATGCAAGACCTT	VCT	PE
2005174S2#ACGGATTTCCGAGAGA-1	2005174	BYS	33	C15	2005321S2-10XSC3__TCACGCTAGCAGCACA	SCT	PE
2005174S2#TGTTAGGCAACTCCCT-1	2005174	BYS	33	C7	2005170S1-10XSC3_GGATGTTAGGCATCTT	VCT	PE
2005174S2#ATGTCGACACGCGCAT-1	2005174	BYS	33	C14	2003783S6-10XSC3_CTCCATGAGCACTCGC	EVT	PE
2005174S2#CGTAAACTCGCCAGAC-1	2005174	BYS	33	C6	2005321S2-10XSC3__AGACCCGTCGGCTGGT	VCT	PE
2005174S2#CACTGAACAGGACCTC-1	2005174	BYS	33	C14	2005496S1-10XSC3_AGCTCAATCTTGCGCT	EVT	PE
2005174S2#AATACGCTCCCAATGA-1	2005174	BYS	33	C7	FCA7474068_AGCCTAAGTGCACGAA	VCT	PE
2005174S2#CCAATGAAGAACTCCT-1	2005174	BYS	33	C1	2005170S2-10XSC3_GAAGGGTCAGGTTACT	VCT	PE
2005174S2#CCTTGCATCTTCATAC-1	2005174	BYS	33	C15	2005321S2-10XSC3__TCGAACATCCGGTAAT	SCT	PE
2005174S2#CGGACCATCTCGACCT-1	2005174	BYS	33	C7	2003783S6-10XSC3_GAGAGGTTCTCCAATT	VCT	PE
2005174S2#CTGGGACTCCATATCT-1	2005174	BYS	33	C9	2005139S2-10XSC3_GGGTTATGTAGCTCGC	VCT	PE
2005174S2#AGTCAACGTTTCAGCA-1	2005174	BYS	33	C4	2005321S2-10XSC3__ATCAGGTGTGCTGCAC	SCT	PE
2005174S2#TTATGTCTCCATAGGT-1	2005174	BYS	33	C13	2005139S2-10XSC3_TCAGCCTCATCGTGGC	EVT	PE
2005174S2#AGCTGGCCACAAGTGG-1	2005174	BYS	33	C1	2005139S2-10XSC3_TACGTCCAGACATAGT	VCT	PE
2005174S2#TCTATTGTCCCTATTA-1	2005174	BYS	33	C7	2005496S1-10XSC3_TGAGGGACAGATAAAC	VCT	PE
2005174S2#TTGCGAACAGCTGATT-1	2005174	BYS	33	C15	72424_LDLOL:TCAATCTGTAGTAGTA	SCT	PE
2005174S2#ACAGACTGTTACGGAG-1	2005174	BYS	33	C14	2005496S1-10XSC3_AGCTCAATCTTGCGCT	EVT	PE
2005174S2#ACAGGCCAGCCGCAAA-1	2005174	BYS	33	C1	2005497S2-10XSC3_TGTGCGGAGTATGACA	VCT	PE
2005174S2#CTCTCGAAGACGACTG-1	2005174	BYS	33	C7	2005321S2-10XSC3__TCATTACCATTCTGTT	VCT	PE
2005174S2#TATCTGTGTTGCCGCA-1	2005174	BYS	33	C1	2003783S3-10XSC3_TCACGGGGTTTGCCGG	VCT	PE
2005174S2#TCCCACAGTATGGTTC-1	2005174	BYS	33	C6	FCA7474064_CGACCTTGTTCGTTGA	VCT	PE
2005174S2#GGTGCTGTCCGAATTG-1	2005174	BYS	33	C1	FCA7474063_AAAGATGCACGGTGTC	VCT	PE
2005174S2#AGGCGTCAGCAGAGCT-1	2005174	BYS	33	C1	2005497S2-10XSC3_CGCAGGTCACTTTATC	VCT	PE
2005174S2#CTTAATCAGGTTAGTA-1	2005174	BYS	33	C14	2005496S1-10XSC3_AGCTCAATCTTGCGCT	EVT	PE
2005174S2#TGAGCCGAGTCGTGAG-1	2005174	BYS	33	C1	2005170S2-10XSC3_GGGACTCTCAGGGTAG	VCT	PE
2005174S2#GAAACAAGTGGAGTGT-1	2005174	BYS	33	C6	2005497S2-10XSC3_TTTCAGTGTGAATGAT	VCT	PE
2005174S2#TCGATTTGTGAATGTA-1	2005174	BYS	33	C1	2005321S2-10XSC3__GCTTTCGGTGTTTCTT	VCT	PE
2005174S2#TCACAAGCATCGGCTG-1	2005174	BYS	33	C1	2005497S2-10XSC3_TCTACCGCAAATCAAG	VCT	PE
2005174S2#CACAGATTCGTTCTAT-1	2005174	BYS	33	C14	2005496S1-10XSC3_AGCTCAATCTTGCGCT	EVT	PE
2005174S2#CGCAATATCAGGCCGT-1	2005174	BYS	33	C15	2005321S2-10XSC3__CACGTGGCAACGGTAG	SCT	PE
2005174S2#TCCGACTTCGGAAAGC-1	2005174	BYS	33	C1	72426_0DZSU:TGAGGGAAGTTGTCGT	VCT	PE
2005174S2#GCAGCCATCGTGGAAG-1	2005174	BYS	33	C4	2005496S1-10XSC3_CCGAACGTCCGTTGGG	SCT	PE
2005174S2#GCATTCCGTCTGTCCT-1	2005174	BYS	33	C6	2005170S2-10XSC3_CGCATGGGTTGAGAGC	VCT	PE
2005174S2#CGGACTGCAAGTTGCT-1	2005174	BYS	33	C3	2005139S2-10XSC3_TGCATGAAGCAATTCC	VCT	PE
2005174S2#TAGACTGAGTCTCCAA-1	2005174	BYS	33	C1	2005170S1-10XSC3_GACCCTTGTTCTTAGG	VCT	PE
2005174S2#ACTACCCAGGTTGTTC-1	2005174	BYS	33	C14	2005496S1-10XSC3_AGCTCAATCTTGCGCT	EVT	PE
2005174S2#CCCTCTCGTCATCAAC-1	2005174	BYS	33	C4	2005393S2-10XSC3_ATCGTGAGTGCACATT	SCT	PE
2005174S2#AGCCTCTAGATACCAA-1	2005174	BYS	33	C7	FCA7196220_TGGTTCCAGCAGATCG	VCT	PE
2005174S2#TGAATCGAGTGTCACT-1	2005174	BYS	33	C1	2005170S2-10XSC3_ATCGATGCAAGACCTT	VCT	PE
2005174S2#CCTGGGAAGAGATTAC-1	2005174	BYS	33	C13	2005497S1-10XSC3_TCGCTTGAGATCCCGC	EVT	PE
2005174S2#TGGCAATAGTGCTGAG-1	2005174	BYS	33	C1	2005139S2-10XSC3_TGATCAGTCGATCCCT	VCT	PE
2005174S2#CTGTATTAGTTACCAC-1	2005174	BYS	33	C3	2005497S2-10XSC3_CTCATGCAGGTCTTTG	VCT	PE
2005174S2#GCATTCCGTCTAAGAA-1	2005174	BYS	33	C3	2003783S6-10XSC3_GCGTGCACAACTGATC	VCT	PE
2005174S2#CCCTCTCCATTCACGA-1	2005174	BYS	33	C14	2005496S1-10XSC3_AGCTCAATCTTGCGCT	EVT	PE
2005174S2#CTCAGCTAGGTTAGTA-1	2005174	BYS	33	C1	2005497S2-10XSC3_ACACCAACAAGGAGTC	VCT	PE
2005174S2#AATGGCTGTATGGATA-1	2005174	BYS	33	C1	2005496S1-10XSC3_TCGGATAAGTCACTGT	VCT	PE
2005174S2#ACTGCAAGTAACGGAC-1	2005174	BYS	33	C14	2005496S1-10XSC3_AGCTCAATCTTGCGCT	EVT	PE
2005174S2#TACGCCTGTGGATTTC-1	2005174	BYS	33	C14	2005496S1-10XSC3_AGCTCAATCTTGCGCT	EVT	PE
2005174S2#TGTAGCAAGTCTCGAT-1	2005174	BYS	33	C14	2005496S1-10XSC3_AGCTCAATCTTGCGCT	EVT	PE
2005174S2#CCGTGAGCACCGATCG-1	2005174	BYS	33	C1	2005496S1-10XSC3_AAGCCATTCACAACCA	VCT	PE
2005174S2#TTACCGCTCGCTGATA-1	2005174	BYS	33	C14	2005496S1-10XSC3_AGCTCAATCTTGCGCT	EVT	PE
2005174S2#TCAAGCAGTAAGCCGA-1	2005174	BYS	33	C5	2005170S2-10XSC3_ATACTTCTCTGAGTCA	VCT	PE
2005174S2#GCCTACTAGTTACCAC-1	2005174	BYS	33	C1	2005170S1-10XSC3_TCCTCTTTCCGGGACT	VCT	PE
2005174S2#GGGCCATCAACCTCTC-1	2005174	BYS	33	C14	2005496S1-10XSC3_AGCTCAATCTTGCGCT	EVT	PE
2005174S2#TAGACTGCATTACCTT-1	2005174	BYS	33	C14	2005139S1-10XSC3_GTTATGGAGAGAACCC	EVT	PE
2005174S2#AGTCCGGCAAGTTCGT-1	2005174	BYS	33	C1	FCA7474064_TTCTCAAAGAATTCCC	VCT	PE
2005174S2#TAGCCGGCATGCGTTA-1	2005174	BYS	33	C14	2005496S1-10XSC3_AGCTCAATCTTGCGCT	EVT	PE
2005174S2#GATTAGCTCAGGTCTA-1	2005174	BYS	33	C1	2005170S2-10XSC3_TGAGGTTAGACGTCCC	VCT	PE
2005174S2#GCGCCAAGTGCCGGTT-1	2005174	BYS	33	C14	FCA7511885_GGCCGATGTTAAGATG	EVT	PE
2005174S2#ACTAGGTAGCTGCTCG-1	2005174	BYS	33	C5	2005170S2-10XSC3_CGCATGGGTTGAGAGC	VCT	PE
2005174S2#TACGCCTTCCCGTAGG-1	2005174	BYS	33	C12	FCA7511884_TTTACTGAGATCCTGT	TSC	PE
2005174S2#CTCCCAAAGATGAGGA-1	2005174	BYS	33	C6	FCA7511885_TGTTCCGTCTGTTTGT	VCT	PE
2005174S2#TATGTTCAGGCATGCA-1	2005174	BYS	33	C1	2005170S2-10XSC3_ATCGATGCAAGACCTT	VCT	PE
2005174S2#GCTCAGGGTGCGTGTC-1	2005174	BYS	33	C1	2005321S1-10XSC3_CATGCAAAGGACATCG	VCT	PE
2005174S2#AACTTGGAGGATTGAT-1	2005174	BYS	33	C14	2005496S1-10XSC3_AGCTCAATCTTGCGCT	EVT	PE
2005174S2#GGTACCGTCGGTGATT-1	2005174	BYS	33	C3	72424_LDLOL:AGGGTGATCAGTTGAC	VCT	PE
2005174S2#CCTTAATGTTCACGTA-1	2005174	BYS	33	C7	SRR11794986_CCATAAGAGTAAATGC	VCT	PE
2005174S2#TTAGGTGCACAGGAAC-1	2005174	BYS	33	C7	FCA7196220_TAGACCAAGGACAGAA	VCT	PE
2005174S2#GGCGAAAGTCTCAAAC-1	2005174	BYS	33	C14	2005496S1-10XSC3_AGCTCAATCTTGCGCT	EVT	PE
2005174S2#GCCATAAGTGAGTAAT-1	2005174	BYS	33	C14	FCA7474068_CTCGTACGTTGATTCG	EVT	PE
2005174S2#TGGGTTAAGTGATCTC-1	2005174	BYS	33	C1	72424_LDLOL:GACTACATCATGCATG	VCT	PE
2005174S2#GCGGAAACACTAGCCG-1	2005174	BYS	33	C1	2005497S2-10XSC3_TGTGCGGAGTATGACA	VCT	PE
2005174S2#TGGGTGCAGTCGCGTC-1	2005174	BYS	33	C6	2005496S1-10XSC3_CAGCAGCTCTTTCGAT	VCT	PE
2005174S2#AATACGCGTTCTACGA-1	2005174	BYS	33	C14	2005170S2-10XSC3_TAGGTACGTCTAGATC	EVT	PE
2005174S2#TGTAGCAGTTCCAATG-1	2005174	BYS	33	C1	2005497S2-10XSC3_TCTACCGCAAATCAAG	VCT	PE
2005174S2#TCAGGTATCACGTCAA-1	2005174	BYS	33	C1	2005170S2-10XSC3_CGCATGGGTTGAGAGC	VCT	PE
2005174S2#CTCTAGCAGTTGAATG-1	2005174	BYS	33	C14	2003783S3-10XSC3_CTTCTAATCCGATAAC	EVT	PE
2005174S2#ATCCTGCGTGACGCAA-1	2005174	BYS	33	C1	2005497S2-10XSC3_CGCAGGTCACTTTATC	VCT	PE
2005174S2#GGACACCCAGTTGGAG-1	2005174	BYS	33	C1	FCA7511884_CCTTCCCAGCAGACTG	VCT	PE
2005174S2#CTCACCATCTCAGATG-1	2005174	BYS	33	C14	2005321S2-10XSC3__TACTTCACAGCCATTA	EVT	PE
2005174S2#TTACGTTTCGGCATAT-1	2005174	BYS	33	C14	2005393S2-10XSC3_ACCTGAATCGAGAGCA	EVT	PE
2005174S2#ATTACCTGTGTCTACA-1	2005174	BYS	33	C4	2005321S2-10XSC3__GAGAGGTGTAACCCGC	SCT	PE
2005174S2#AGTGCCGAGGTGAACC-1	2005174	BYS	33	C14	2005496S1-10XSC3_AGCTCAATCTTGCGCT	EVT	PE
2005174S2#ACCTGCTCACTCCTCA-1	2005174	BYS	33	C6	2005321S2-10XSC3__ACTACGATCCATTTGT	VCT	PE
2005174S2#TTGTTGTCAGAGTCGA-1	2005174	BYS	33	C14	2005496S1-10XSC3_AGCTCAATCTTGCGCT	EVT	PE
2005174S2#AACCTTTAGGGAGTTC-1	2005174	BYS	33	C14	FCA7474068_ATTCTACTCCGTTGCT	EVT	PE
2005174S2#TCTCAGCAGTTGTCCA-1	2005174	BYS	33	C7	2005497S2-10XSC3_AACGGGAGTATTGCCA	VCT	PE
2005174S2#AGCTGATGTGAGTAAT-1	2005174	BYS	33	C14	2005496S1-10XSC3_AGCTCAATCTTGCGCT	EVT	PE
2005174S2#TAGCTTTTCTGCTACC-1	2005174	BYS	33	C14	FCA7511885_GTCACGGAGGTGGGTT	EVT	PE
2005174S2#TTGAGCACAACTACTG-1	2005174	BYS	33	C1	2005170S2-10XSC3_CATACCCAGTATGGAT	VCT	PE
2005174S2#TTCATCATCAGCCGGT-1	2005174	BYS	33	C1	2005497S2-10XSC3_TGTGCGGAGTATGACA	VCT	PE
2005174S2#GTCGTAAAGCAGAATT-1	2005174	BYS	33	C1	2005170S2-10XSC3_ACTTCGCTCTGACGCG	VCT	PE
2005174S2#GCCAGACAGGGCGAAG-1	2005174	BYS	33	C1	2005497S2-10XSC3_CGCAGGTCACTTTATC	VCT	PE
2005174S2#ACAGGCCGTTGGAGGT-1	2005174	BYS	33	C14	2005321S2-10XSC3__TACTTCACAGCCATTA	EVT	PE
2005174S2#TTGACGATCGCCAGAC-1	2005174	BYS	33	C7	2005497S1-10XSC3_TCCTCCCTCTTCTTCC	VCT	PE
2005174S2#GTCACAAAGCAAGGTC-1	2005174	BYS	33	C4	2003783S3-10XSC3_GGTCACGCACACAGCC	SCT	PE
2005174S2#CCACGTTAGCGTGTTT-1	2005174	BYS	33	C1	FCA7474065_CTACATTGTTTGGGCC	VCT	PE
2005174S2#AGGACGATCCACGCTT-1	2005174	BYS	33	C1	2005170S2-10XSC3_CGCATGGGTTGAGAGC	VCT	PE
2005174S2#GTAGACTCAGTAGTCT-1	2005174	BYS	33	C14	2005139S2-10XSC3_TCAGCCTCATCGTGGC	EVT	PE
2005174S2#TGCTCACTCGTGGGTC-1	2005174	BYS	33	C13	2005497S1-10XSC3_TGGGCGTCACGGTAGA	EVT	PE
2005174S2#CCGTAGGGTTGAATAG-1	2005174	BYS	33	C3	72423_J9BAS:GCTTCCAAGCCCTAAT	VCT	PE
2005174S2#AAGATAGTCTCTGACC-1	2005174	BYS	33	C14	FCA7474068_ATTCTACTCCGTTGCT	EVT	PE
2005174S2#GTGCTGGTCCGGCGAT-1	2005174	BYS	33	C13	2005139S1-10XSC3_GAGTCATAGGGATCTG	EVT	PE
2005174S2#TCGCCTACACGCCGAT-1	2005174	BYS	33	C1	2005139S1-10XSC3_TTCGCTGAGCACTCGC	VCT	PE
2005174S2#TGCTTCGTCGCTCTAC-1	2005174	BYS	33	C2	2005170S1-10XSC3_ACAGAAACAACCGCCA	EVT	PE
2005174S2#TCGCAGGAGGCAAGCT-1	2005174	BYS	33	C6	2005497S2-10XSC3_AGACAAAAGTATTGCC	VCT	PE
2005174S2#AGGCCTGCACGCTAAT-1	2005174	BYS	33	C14	2005496S1-10XSC3_AGCTCAATCTTGCGCT	EVT	PE
2005174S2#GTGACATCACACGGTC-1	2005174	BYS	33	C14	2005496S1-10XSC3_AGCTCAATCTTGCGCT	EVT	PE
2005174S2#TGCATGAAGACAGCTG-1	2005174	BYS	33	C14	2005497S1-10XSC3_GGTTAACGTACTTCCC	EVT	PE
2005174S2#ACCCAAAGTGCCCTAG-1	2005174	BYS	33	C3	FCA7474065_TTCTCAATCTCCAGGG	VCT	PE
2005174S2#GCGCATGCAGCAAACG-1	2005174	BYS	33	C6	2005497S2-10XSC3_GGGTGTCGTTGACTAC	VCT	PE
2005174S2#TCAAGGTTCTATCCTA-1	2005174	BYS	33	C5	2005170S2-10XSC3_CGCATGGGTTGAGAGC	VCT	PE
2005174S2#CCTTGGTGTGGACTGA-1	2005174	BYS	33	C1	2005497S2-10XSC3_TCTACCGCAAATCAAG	VCT	PE
2005174S2#GTGCTGGAGTGAGCAC-1	2005174	BYS	33	C15	2005496S1-10XSC3_CATCCGTTCGCCGTGA	SCT	PE
2005174S2#CGCTATCGTGTCTCGG-1	2005174	BYS	33	C11	FCA7474064_CTGTTTAAGCCAACAG	TSC	PE
2005174S2#TGCTCGTTCTGACTTT-1	2005174	BYS	33	C1	2005496S1-10XSC3_TCGGATAAGTCACTGT	VCT	PE
2005174S2#TTAACGGCATACTGCA-1	2005174	BYS	33	C1	2005497S2-10XSC3_CTCATGCAGGTCTTTG	VCT	PE
2005174S2#GTGTGATGTGGACGAT-1	2005174	BYS	33	C2	FCA7474064_TAAGTGCGTGAGGCTA	VCT	PE
2005174S2#AAATGCCGTACGAGAC-1	2005174	BYS	33	C6	2005497S2-10XSC3_CACGTTCGTTTCCCAC	VCT	PE
2005174S2#TGGCAATAGTATCTGC-1	2005174	BYS	33	C10	FCA7474066_CTCGGGATCGAGCCCA	VCT	PE
2005174S2#GAGAACGTCTTACGGA-1	2005174	BYS	33	C14	2005496S1-10XSC3_AGCTCAATCTTGCGCT	EVT	PE
2005174S2#GTTATTCAGGATATCA-1	2005174	BYS	33	C6	FCA7511885_TGTTCCGTCTGTTTGT	VCT	PE
2005174S2#AGGCCCACAACGTACT-1	2005174	BYS	33	C14	2005170S2-10XSC3_GTCGAATTCTGACCCT	EVT	PE
2005174S2#TGTGACACAGCTGATT-1	2005174	BYS	33	C14	2005496S1-10XSC3_AGCTCAATCTTGCGCT	EVT	PE
2005174S2#TGGCAATGTGCCCGAT-1	2005174	BYS	33	C14	2005496S1-10XSC3_AGCTCAATCTTGCGCT	EVT	PE
2005174S2#CTTCCAGTCCCGATTC-1	2005174	BYS	33	C14	2005496S1-10XSC3_AGCTCAATCTTGCGCT	EVT	PE
2005174S2#AAAGGATCATGTAGAA-1	2005174	BYS	33	C6	2005497S2-10XSC3_AATTTCCAGTATAACG	VCT	PE
2005174S2#CCAGAATAGGGTAATT-1	2005174	BYS	33	C3	2003783S6-10XSC3_ACTGTGACATAATGAG	VCT	PE
2005174S2#CATTCATAGGTTACAA-1	2005174	BYS	33	C14	2005496S1-10XSC3_AGCTCAATCTTGCGCT	EVT	PE
2005174S2#AATGGCTTCACGGGTC-1	2005174	BYS	33	C10	2005497S1-10XSC3_CTCCTCCTCACTGCTC	VCT	PE
2005174S2#GCTTAAGCAGTAGTCT-1	2005174	BYS	33	C1	2005497S2-10XSC3_AATTTCCAGTATAACG	VCT	PE
2005174S2#AACGTACAGAGTGGTC-1	2005174	BYS	33	C7	2005321S2-10XSC3__ACTACGATCCATTTGT	VCT	PE
2005174S2#TGGTCCTGTCATAGCT-1	2005174	BYS	33	C7	72424_LDLOL:CTGTGCTGTCGCGGTT	VCT	PE
2005174S2#TCAAAGCTCGATAGTC-1	2005174	BYS	33	C5	2005170S1-10XSC3_TTTATGCAGGTTCCGC	VCT	PE
2005174S2#CCCTCTCCAACTTGGT-1	2005174	BYS	33	C6	2005170S2-10XSC3_GAAGGGTCAGGTTACT	VCT	PE
2005174S2#TACCTCGAGGTTGTTC-1	2005174	BYS	33	C7	2005170S2-10XSC3_AGCCAGCGTCCCTCAT	VCT	PE
2005174S2#CTCTCGATCGACTCGG-1	2005174	BYS	33	C14	2005496S1-10XSC3_AGCTCAATCTTGCGCT	EVT	PE
2005174S2#AGCTGGCGTAGGTAAT-1	2005174	BYS	33	C14	2005321S2-10XSC3__TACTTCACAGCCATTA	EVT	PE
2005174S2#TTACTCAAGTACAGAT-1	2005174	BYS	33	C14	2003783S3-10XSC3_CTTCTAATCCGATAAC	EVT	PE
2005174S2#CATTGGAGTTATCGAC-1	2005174	BYS	33	C11	2005139S2-10XSC3_TGGTAGTCAACTTGGT	TSC	PE
2005174S2#GCGCATGAGCCGCTGT-1	2005174	BYS	33	C1	2005496S1-10XSC3_AACACACAGAGTGTTA	VCT	PE
2005174S2#TACTGCCAGTCCCGCA-1	2005174	BYS	33	C7	2005321S2-10XSC3__ACTACGATCCATTTGT	VCT	PE
2005174S2#CTGCTCAGTTCAGAAA-1	2005174	BYS	33	C1	2005497S2-10XSC3_AATTTCCAGTATAACG	VCT	PE
2005174S2#TTGCTTAGTGCGTCCA-1	2005174	BYS	33	C1	2005170S2-10XSC3_AGCGCTGAGGTAAGGA	VCT	PE
2005174S1#TCACTCGAGAAATTCG-1	2005174	BYS	33	C13	2005497S1-10XSC3_AGAGCAGGTCTTCATT	EVT	PE
2005174S1#CGATGATTCGCGATGC-1	2005174	BYS	33	C14	2005321S2-10XSC3__ATGCATGCACCCATAA	EVT	PE
2005174S1#AATACGCAGGTTGACG-1	2005174	BYS	33	C10	2005497S2-10XSC3_TTTGGAGGTACGATTC	VCT	PE
2005174S1#GTCACCTTCACTAGGT-1	2005174	BYS	33	C14	2005497S1-10XSC3_CCGATGGTCGGATTAC	EVT	PE
2005174S1#GGTGCTGTCTGGTACA-1	2005174	BYS	33	C14	2005496S1-10XSC3_AGCTCAATCTTGCGCT	EVT	PE
2005174S1#GTTATTCCAGGTCTGC-1	2005174	BYS	33	C14	2005139S1-10XSC3_GCGTGCAGTGCCTGAC	EVT	PE
2005174S1#GATGGCCGTACGTATC-1	2005174	BYS	33	C14	2005497S1-10XSC3_CCGATGGTCGGATTAC	EVT	PE
2005174S1#GTGGCGTTCAATGCAC-1	2005174	BYS	33	C14	2005139S1-10XSC3_ACTGCAAAGCTACAAA	EVT	PE
2005174S1#ACTAACGAGTGATAAC-1	2005174	BYS	33	C10	2005497S2-10XSC3_AATTTCCAGTATAACG	VCT	PE
2005174S1#GATTGACGTCTAAAGA-1	2005174	BYS	33	C13	2005497S2-10XSC3_ACGTAACCAGGTGTTT	EVT	PE
2005174S1#GTGTGATCAACGCAAG-1	2005174	BYS	33	C15	2005139S1-10XSC3_GCCATGGAGGTGCTTT	SCT	PE
2005174S1#CCTCCCTCATGGATGG-1	2005174	BYS	33	C10	2005170S1-10XSC3_GAGACCCAGGATCACG	VCT	PE
2005174S1#TTACGGACATAGCAGG-1	2005174	BYS	33	C13	2005497S2-10XSC3_TCTCTGGGTCACTCTC	EVT	PE
2005174S1#TTACTCATCGGATGTT-1	2005174	BYS	33	C10	2005496S1-10XSC3_ACTCCCAGTCGAGCTC	VCT	PE
2005174S1#TTGCAGAAGATCTAAG-1	2005174	BYS	33	C15	2005139S1-10XSC3_GCCATGGAGGTGCTTT	SCT	PE
2005174S1#AGGCCTGAGGTTGTGG-1	2005174	BYS	33	C14	2005497S2-10XSC3_ACGTAACCAGGTGTTT	EVT	PE
2005174S1#CTCACCAAGTGAAACT-1	2005174	BYS	33	C14	FCA7474068_ATTCTACTCCGTTGCT	EVT	PE
2005174S1#CGTGGCAAGGTTCGAG-1	2005174	BYS	33	C15	2005139S1-10XSC3_GCCATGGAGGTGCTTT	SCT	PE
2005174S1#GCGAGAAAGAAATGGG-1	2005174	BYS	33	C14	2005139S1-10XSC3_GGTGTTAGTCATTCCC	EVT	PE
2005174S1#GGCACGTAGAGCACTG-1	2005174	BYS	33	C14	FCA7474068_ATTCTACTCCGTTGCT	EVT	PE
2005174S1#CTAGGGCTCGACTTAG-1	2005174	BYS	33	C14	2005139S2-10XSC3_TGCCGAGCAACCCGCA	EVT	PE
2005174S1#AACTGTGTCATCATGG-1	2005174	BYS	33	C10	2005139S2-10XSC3_ACTACGACATGCTGCG	VCT	PE
2005174S1#GCGATCGTCGGAAAGC-1	2005174	BYS	33	C7	FCA7196220_TAAGAGAGTGGTACAG	VCT	PE
2005174S1#GTTACTTTCGATGTGT-1	2005174	BYS	33	C14	2005393S2-10XSC3_ACCTGAATCGAGAGCA	EVT	PE
2005174S1#GATCGTAAGGTTTCTG-1	2005174	BYS	33	C15	2005170S1-10XSC3_ATCGTCCGTCGAACGA	SCT	PE
2005174S1#GTCCATCTCAAATGGA-1	2005174	BYS	33	C7	2005170S1-10XSC3_TCTCAGCTCCCAGGCA	VCT	PE
2005174S1#AGGCGTCAGAGGCGGA-1	2005174	BYS	33	C14	2005496S1-10XSC3_AGCTCAATCTTGCGCT	EVT	PE
2005174S1#GCAGATTCAAAGGAAG-1	2005174	BYS	33	C15	2005496S1-10XSC3_CAGCAGCAGGGAGGTG	SCT	PE
2005174S1#AGCTGATCAGGATGTG-1	2005174	BYS	33	C14	2003783S3-10XSC3_CTTCTAATCCGATAAC	EVT	PE
2005174S1#TCGAGCGGTTTCCACC-1	2005174	BYS	33	C10	2005170S1-10XSC3_TCTCAGCTCCCAGGCA	VCT	PE
2005174S1#CACAACAAGGTGAACC-1	2005174	BYS	33	C14	2005497S1-10XSC3_ACTGATGGTAGCGCCT	EVT	PE
2005174S1#AAAGGGCAGACTTCCA-1	2005174	BYS	33	C13	2005497S1-10XSC3_TGGTTAGGTGCAGGAT	EVT	PE
2005174S1#AGCCTGGAGGTACACG-1	2005174	BYS	33	C15	2005496S1-10XSC3_CAGCAGCAGGGAGGTG	SCT	PE
2005174S1#TTCAACTGTATGGATA-1	2005174	BYS	33	C14	2005497S2-10XSC3_ACGTAACCAGGTGTTT	EVT	PE
2005174S1#TATGTTCGTAGGTGAC-1	2005174	BYS	33	C13	FCA7511883_CGGACACCAGACGCTC	EVT	PE
2005174S1#CATGCCTAGATTACGA-1	2005174	BYS	33	C15	FCA7196220_GACACGCGTTCTGAAC	SCT	PE
2005174S1#TCACTCGCAGTATCTG-1	2005174	BYS	33	C15	2005139S1-10XSC3_TGCCGAGAGAGGGCGA	SCT	PE
2005174S1#AAAGATGAGCTCGTTA-1	2005174	BYS	33	C10	2005497S2-10XSC3_AATTTCCAGTATAACG	VCT	PE
2005174S1#GCGTTGGCAAGCCTTA-1	2005174	BYS	33	C13	2005139S1-10XSC3_GAGTCATAGGGATCTG	EVT	PE
2005174S1#TCTCAGCTCGTCCCTA-1	2005174	BYS	33	C14	2005139S1-10XSC3_GTTATGGAGAGAACCC	EVT	PE
2005174S1#TTCATTGTCACTACCC-1	2005174	BYS	33	C9	2005139S2-10XSC3_CGGCAGTAGGTACTGG	VCT	PE
2005174S1#TCGAGCGGTGCAAAGC-1	2005174	BYS	33	C10	2005170S1-10XSC3_ATCGGCGTCTCGACGG	VCT	PE
2005174S1#TACATGGGTTCAGTTG-1	2005174	BYS	33	C10	2005497S2-10XSC3_AATTTCCAGTATAACG	VCT	PE
2005174S1#ATGTTTCTCAGTCTTT-1	2005174	BYS	33	C15	2005497S2-10XSC3_AATAGAGGTGGTCCCA	SCT	PE
2005174S1#GGAACCCGTTGGTAAA-1	2005174	BYS	33	C13	2005497S1-10XSC3_TCTACCGGTCTTGAGT	EVT	PE
2005174S1#GATCGTACAGTAACTC-1	2005174	BYS	33	C14	2005497S2-10XSC3_ACGTAACCAGGTGTTT	EVT	PE
2005174S1#TGTGTCCTCAATGCAC-1	2005174	BYS	33	C14	FCA7474068_ATTCTACTCCGTTGCT	EVT	PE
2005174S1#GATGGCCCAGGCATCC-1	2005174	BYS	33	C10	FCA7196220_AGTGTCACATGGGACA	VCT	PE
2005174S1#CCACAGGAGGCAAGGG-1	2005174	BYS	33	C14	2005170S2-10XSC3_ACCATTTGTCCTGGTG	EVT	PE
2005174S1#TGACAACAGAAGACTT-1	2005174	BYS	33	C14	FCA7474068_ATTCTACTCCGTTGCT	EVT	PE
2005174S1#CAGTGTACAGGTAACG-1	2005174	BYS	33	C15	2005139S1-10XSC3_TGCCGAGAGAGGGCGA	SCT	PE
2005174S1#TGATGCATCTCGGCGA-1	2005174	BYS	33	C12	2005321S2-10XSC3__ATCATTCGTACCCAGC	TSC	PE
2005174S1#GAACTTGTCGCAGATT-1	2005174	BYS	33	C7	2005170S1-10XSC3_TCTTCCTAGTGCCTCG	VCT	PE
2005174S1#GGGACCTTCTCTGCGT-1	2005174	BYS	33	C15	2005496S1-10XSC3_CAGCAGCAGGGAGGTG	SCT	PE
2005174S1#CTCACCATCTTAAGCG-1	2005174	BYS	33	C10	FCA7474065_CGTCCATAGTAGGCCA	VCT	PE
2005174S1#TGTGACAGTGGAGTGT-1	2005174	BYS	33	C10	2005139S2-10XSC3_CAATACGGTCAGATTC	VCT	PE
2005174S1#GAGTGAGGTACCCACG-1	2005174	BYS	33	C14	FCA7474068_ATTCTACTCCGTTGCT	EVT	PE
2005174S1#ACCGAATTCGTTACAG-1	2005174	BYS	33	C15	2005139S1-10XSC3_TGTCCCATCGACGTCG	SCT	PE
2005174S1#CGCGCAAGTTGGGAAC-1	2005174	BYS	33	C13	2005139S1-10XSC3_GCCGTGAGTTGCATCA	EVT	PE
2005174S1#ACCGCAGGTACGAGAC-1	2005174	BYS	33	C14	2005321S2-10XSC3__ATGCATGCACCCATAA	EVT	PE
2005174S1#ACCGCAGCACCGTTGG-1	2005174	BYS	33	C13	2005497S1-10XSC3_TCGCTTGAGATCCCGC	EVT	PE
2005174S1#AACGAGGAGGCAGTGT-1	2005174	BYS	33	C15	2005321S2-10XSC3__TCACGCTAGCAGCACA	SCT	PE
2005174S1#TCGGGACGTGCCAAGA-1	2005174	BYS	33	C14	2005170S2-10XSC3_CATCCACCAGCGACAA	EVT	PE
2005174S1#TACGGATGTCGTCGCA-1	2005174	BYS	33	C14	2005496S1-10XSC3_AGCTCAATCTTGCGCT	EVT	PE
2005174S1#GCGGTGTAGGTCTTTG-1	2005174	BYS	33	C14	2005170S2-10XSC3_CATCCACCAGCGACAA	EVT	PE
2005174S1#GTGATCAGTAAGGTCG-1	2005174	BYS	33	C10	2005139S2-10XSC3_TATTGCTGTCCGGCAT	VCT	PE
2005174S1#AAAGGGCTCAACTTGG-1	2005174	BYS	33	C15	2005170S1-10XSC3_CATCCGTGTTATCTTC	SCT	PE
2005174S1#ACCATCCCAAGCGAAC-1	2005174	BYS	33	C10	2005497S2-10XSC3_TACCGAAAGCACTAAA	VCT	PE
2005174S1#AGCCTCTAGGTTCTCA-1	2005174	BYS	33	C14	2005139S1-10XSC3_TGCTTCGGTGAGGAAA	EVT	PE
2005174S1#CTACAGAGTAGCGGTA-1	2005174	BYS	33	C10	72424_LDLOL:TAAGTGCTCATCGGAT	VCT	PE
2005174S1#GCGGAAACAGCTATAC-1	2005174	BYS	33	C15	2005496S1-10XSC3_CTAGACACAAGACTGG	SCT	PE
2005174S1#CTCTCGATCTCCTTGG-1	2005174	BYS	33	C6	2005139S2-10XSC3_TACGTCCAGACATAGT	VCT	PE
2005174S1#GCGGAAATCAAGAGGC-1	2005174	BYS	33	C10	2005497S1-10XSC3_ATGAGTCGTTTGGCTA	VCT	PE
2005174S1#CATTGGATCTCTGAGA-1	2005174	BYS	33	C10	FCA7196220_TCTGAGAAGCGTGTCC	VCT	PE
2005174S1#ACTATTCTCGGTTGTA-1	2005174	BYS	33	C14	2003783S3-10XSC3_CTTCTAATCCGATAAC	EVT	PE
2005174S1#CATGTTTTCAGTGGTT-1	2005174	BYS	33	C13	2005497S2-10XSC3_ACGTAACCAGGTGTTT	EVT	PE
2005174S1#AATGTCGGTACCAAGG-1	2005174	BYS	33	C6	2005139S1-10XSC3_GCATTAGTCGGTCAGC	VCT	PE
2005174S1#GCTTGCTCATCCCGGA-1	2005174	BYS	33	C15	2005496S1-10XSC3_TTACCGCTCTAGCCAA	SCT	PE
2005174S1#ACCAAACAGGAAGGTA-1	2005174	BYS	33	C9	2005170S1-10XSC3_TACGGTATCCTCAGAA	VCT	PE
2005174S1#TAGGTCATCGCTATAG-1	2005174	BYS	33	C14	FCA7474068_GATGAGGTCGTCACGG	EVT	PE
2005174S1#TTACCCGGTAAACGAT-1	2005174	BYS	33	C6	2005170S2-10XSC3_CGCATGGGTTGAGAGC	VCT	PE
2005174S1#CATGCCTCACCACAGC-1	2005174	BYS	33	C10	FCA7196220_TAGACCAAGGACAGAA	VCT	PE
2005174S1#ACAGCGCGTTGTGACT-1	2005174	BYS	33	C14	2003783S3-10XSC3_CTTCTAATCCGATAAC	EVT	PE
2005174S1#TGTAAGCTCCAACAAC-1	2005174	BYS	33	C7	2005321S2-10XSC3__TCATTACCATTCTGTT	VCT	PE
2005174S1#AGTTTGGAGATTAGAC-1	2005174	BYS	33	C14	2005139S1-10XSC3_TCGGGTGTCCACTTCG	EVT	PE
2005174S1#CTGGCAGAGTGTCCCG-1	2005174	BYS	33	C10	2005139S1-10XSC3_TTTCAGTCAGCTACCG	VCT	PE
2005174S1#GGTTGCGGTGTACGCC-1	2005174	BYS	33	C12	FCA7474065_AACCGCGTCTGAGGGA	TSC	PE
2005174S1#AAACTCGTCTGGGCGT-1	2005174	BYS	33	C11	2005497S1-10XSC3_TGGCGTGGTAGCTTTG	TSC	PE
2005174S1#TAGCACAAGGTTACAA-1	2005174	BYS	33	C15	2005170S1-10XSC3_ATCGTCCGTCGAACGA	SCT	PE
2005174S1#TGTGGCGCAGCACATT-1	2005174	BYS	33	C3	2005139S2-10XSC3_TGCATGAAGCAATTCC	VCT	PE
2005174S1#TTAGGTGAGAAAGCAG-1	2005174	BYS	33	C7	2005139S2-10XSC3_ACTACGACATGCTGCG	VCT	PE
2005174S1#ACAAAGAAGGTTAACA-1	2005174	BYS	33	C6	2005497S2-10XSC3_TGGAGGACAGAAGTTA	VCT	PE
2005174S1#GTTATTCCACAGAAGC-1	2005174	BYS	33	C14	2005170S2-10XSC3_CATCCACCAGCGACAA	EVT	PE
2005174S1#TGCTCGTTCTCTTCTC-1	2005174	BYS	33	C14	2005497S2-10XSC3_CCAATGACAAGCCTGC	EVT	PE
2005174S1#GAATCTGCACAGATGG-1	2005174	BYS	33	C14	FCA7474068_TACTCGCGTAATAGCA	EVT	PE
2005174S1#AAGGAGCTCAGGTCTA-1	2005174	BYS	33	C14	2005139S2-10XSC3_TGCCGAGCAACCCGCA	EVT	PE
2005174S1#CGCACAGGTTAACCAC-1	2005174	BYS	33	C14	2005321S2-10XSC3__TACTTCACAGCCATTA	EVT	PE
2005174S1#GTGGCGTGTTAGGCTT-1	2005174	BYS	33	C14	2005139S1-10XSC3_CTCCAACAGTTGTCGT	EVT	PE
2005174S1#CTCACCATCTCGGCGA-1	2005174	BYS	33	C13	FCA7196226_GTAACTGCAGTAACGG	EVT	PE
2005174S1#TGGCAATCATTACACG-1	2005174	BYS	33	C15	2005496S1-10XSC3_CGCATGGAGATGGCAC	SCT	PE
2005174S1#TAATTCCCACCACCAG-1	2005174	BYS	33	C15	2005170S1-10XSC3_ATCGTCCGTCGAACGA	SCT	PE
2005174S1#ACGTGGCAGCAACGGT-1	2005174	BYS	33	C7	2005139S1-10XSC3_GGAGATGTCGCAGAGA	VCT	PE
2005174S1#GAGAACGAGCGCCTAC-1	2005174	BYS	33	C10	2005497S2-10XSC3_AACGGGAGTATTGCCA	VCT	PE
2005174S1#GAGAACGTCAGGTTTG-1	2005174	BYS	33	C14	FCA7511885_CCTAGCTAGCCACGCT	EVT	PE
2005174S1#AGACAAATCTATGAGC-1	2005174	BYS	33	C10	2005497S2-10XSC3_GAGCTGCGTTACCCAA	VCT	PE
2005174S1#GAGAACGCAGTCCTGG-1	2005174	BYS	33	C15	2005496S1-10XSC3_CAGCAGCAGGGAGGTG	SCT	PE
2005174S1#ACCATCCTCGATAGGG-1	2005174	BYS	33	C13	FCA7511885_CTACCCAGTAAGTAGT	EVT	PE
2005174S1#GCTGAGCTCTCCTTGG-1	2005174	BYS	33	C10	FCA7474064_ACACTGAAGGCTCTTA	VCT	PE
2005174S1#TTAGGTGCAAGCCTTA-1	2005174	BYS	33	C10	2005139S1-10XSC3_AGGATAAGTTCCAGGC	VCT	PE
2005174S1#AATGGAAAGTGAGCAC-1	2005174	BYS	33	C6	2005139S1-10XSC3_TGTTTGTTCTCCCATG	VCT	PE
2005174S1#GGGTGTCTCTAGCAAC-1	2005174	BYS	33	C12	FCA7474065_CCAATCCAGCCCAGCT	TSC	PE
2005174S1#GAAACAATCAAGAGGC-1	2005174	BYS	33	C14	2005497S2-10XSC3_CCAATGACAAGCCTGC	EVT	PE
2005174S1#TGTGGCGTCACACGTA-1	2005174	BYS	33	C14	FCA7511885_CATGGCGGTCTTGATG	EVT	PE
2005174S1#ACATGGTCAAAGGTCG-1	2005174	BYS	33	C15	2005497S1-10XSC3_GACATCATCCGATAGT	SCT	PE
2005174S1#GAGGCTCAGTGCTGAG-1	2005174	BYS	33	C15	2005139S1-10XSC3_TGCCGAGAGAGGGCGA	SCT	PE
2005174S1#GCTCGAGGTCCCGTGA-1	2005174	BYS	33	C14	2005139S1-10XSC3_GCGTGCAGTGCCTGAC	EVT	PE
2005174S1#CCCAGAGCACACACAT-1	2005174	BYS	33	C7	2005321S2-10XSC3__CTATCTACAGTGTATC	VCT	PE
2005174S1#CGCTGGATCCTGACCT-1	2005174	BYS	33	C13	2005497S2-10XSC3_GAGTCATCAGCAGGAT	EVT	PE
2005174S1#GGGACCTCACAAGTGG-1	2005174	BYS	33	C14	2005139S1-10XSC3_ACTGCAAAGCTACAAA	EVT	PE
2005174S1#CCGTGAGAGAGGAATG-1	2005174	BYS	33	C13	2005497S1-10XSC3_TCTACCGGTCTTGAGT	EVT	PE
2005174S1#ACGTTAGCAAACCCTA-1	2005174	BYS	33	C10	FCA7474064_ATTTCTGGTAAATGAC	VCT	PE
2005174S1#CGATGATGTGTGAGGT-1	2005174	BYS	33	C14	2005496S1-10XSC3_AGCTCAATCTTGCGCT	EVT	PE
2005174S1#ATTCGTTTCATCGCCT-1	2005174	BYS	33	C14	2005321S2-10XSC3__TACTTCACAGCCATTA	EVT	PE
2005174S1#TAGCGGCCAATGACTC-1	2005174	BYS	33	C15	2005170S1-10XSC3_ATCGTCCGTCGAACGA	SCT	PE
2005174S1#TGTGGCGGTATGGGTG-1	2005174	BYS	33	C6	2005497S1-10XSC3_TTTACGTTCAAGAAAC	VCT	PE
2005174S1#CAACGTAGTCCCTTTG-1	2005174	BYS	33	C14	FCA7474068_TACTCGCGTAATAGCA	EVT	PE
2005174S1#AAGATAGGTGGACAGT-1	2005174	BYS	33	C14	2005139S1-10XSC3_ACTGCAAAGCTACAAA	EVT	PE
2005174S1#TGTACAGAGTCGCCTG-1	2005174	BYS	33	C13	2005170S2-10XSC3_CCGTAGGAGCGGATCA	EVT	PE
2005174S1#CCAGATATCGTAGCGC-1	2005174	BYS	33	C12	FCA7474065_CCAATCCAGCCCAGCT	TSC	PE
2005174S1#GGGTCTGCAGTAACCT-1	2005174	BYS	33	C4	2005321S2-10XSC3__ATCAGGTGTGCTGCAC	SCT	PE
2005174S1#CTGTATTAGAGTTTGA-1	2005174	BYS	33	C14	2005139S1-10XSC3_CTCCAACAGTTGTCGT	EVT	PE
2005174S1#TCGAGCGTCGATGAAA-1	2005174	BYS	33	C10	FCA7474065_CCTATTAGTAGCGATG	VCT	PE
2005174S1#TACTGCCTCTGGTACA-1	2005174	BYS	33	C9	2005497S2-10XSC3_GTGTAACGTGCACAAG	VCT	PE
2005174S1#CCAGATATCGGTTGTA-1	2005174	BYS	33	C7	2005497S2-10XSC3_AAGTTCGAGGCCTGAA	VCT	PE
2005174S1#ATGTACGGTCGATAGG-1	2005174	BYS	33	C14	2005321S2-10XSC3__TACTTCACAGCCATTA	EVT	PE
2005174S1#ATGCATGTCGTTTGAG-1	2005174	BYS	33	C3	2005170S1-10XSC3_ACTTCGCCATACACCA	VCT	PE
2005174S1#GATCGTATCGAGGTAG-1	2005174	BYS	33	C13	2005497S1-10XSC3_TGGTTAGGTGCAGGAT	EVT	PE
2005174S1#ATAGTCGCACTCAGCG-1	2005174	BYS	33	C15	2005139S1-10XSC3_TGCCGAGAGAGGGCGA	SCT	PE
2005174S1#GAAGTGGAGTAATGTG-1	2005174	BYS	33	C10	2005139S1-10XSC3_TCAGCAAAGCACTTTG	VCT	PE
2005174S1#GTGATCAGTGGTCGAA-1	2005174	BYS	33	C3	2005139S2-10XSC3_TTACAGGTCTAGCCTC	VCT	PE
2005174S1#ATGTTTCTCTCCAACC-1	2005174	BYS	33	C14	2005139S1-10XSC3_GGTGTTAGTCATTCCC	EVT	PE
2005174S1#GCATTCCAGGTCTTGT-1	2005174	BYS	33	C14	2005393S2-10XSC3_ACCTGAATCGAGAGCA	EVT	PE
2005174S1#GATGATCTCCGATGCG-1	2005174	BYS	33	C13	FCA7511885_CCTAGCTAGCCACGCT	EVT	PE
2005174S1#ACAGACTCAGAATGCG-1	2005174	BYS	33	C10	2005139S2-10XSC3_TGCAGTATCAGCCCAG	VCT	PE
2005174S1#TGATCAGAGAGCACTG-1	2005174	BYS	33	C14	2005496S1-10XSC3_AGCTCAATCTTGCGCT	EVT	PE
2005174S1#TAGCTTTAGCAACTGG-1	2005174	BYS	33	C15	2005496S1-10XSC3_GTAACACAGTAAGACT	SCT	PE
2005174S1#AGCGATTGTCATGAGG-1	2005174	BYS	33	C14	2005139S1-10XSC3_GCGTGCAGTGCCTGAC	EVT	PE
2005174S1#AGATTCGGTGTGTGCC-1	2005174	BYS	33	C13	FCA7511885_CAACTAGGTGTTCGAT	EVT	PE
2005174S1#GATCATGGTGTTGTTG-1	2005174	BYS	33	C10	2005139S1-10XSC3_ACAGAAAGTACGAGTG	TSC	PE
2005174S1#CAAGAAACAGGCATCC-1	2005174	BYS	33	C14	2005321S2-10XSC3__TACTTCACAGCCATTA	EVT	PE
2005174S1#GGAACCCCAGCAACCC-1	2005174	BYS	33	C14	2005321S2-10XSC3__ATGCATGCACCCATAA	EVT	PE
2005174S1#TAGGTGTTCTGGAAGG-1	2005174	BYS	33	C6	FCA7511884_AACGTTGAGTGTGAAT	VCT	PE
2005174S1#CCGTACTCATCATAGC-1	2005174	BYS	33	C10	FCA7511884_AACGTTGAGTGTGAAT	VCT	PE
2005174S1#CCCTAGTCATAGCAGG-1	2005174	BYS	33	C14	2005139S1-10XSC3_CTCCAACAGTTGTCGT	EVT	PE
2005174S1#AACAGTCTCCTCCATG-1	2005174	BYS	33	C13	2005497S1-10XSC3_GTCTGTCGTGCACATT	EVT	PE
2005174S1#GTCTACCAGAGGTGGG-1	2005174	BYS	33	C3	2005139S2-10XSC3_TGTACAGTCACAACCA	VCT	PE
2005174S1#TTGGTCCCAGATTAAG-1	2005174	BYS	33	C13	2005497S2-10XSC3_ACGTAACCAGGTGTTT	EVT	PE
2005174S1#CCGTAGGTCGTTGTAG-1	2005174	BYS	33	C13	FCA7511885_GACGTGCGTAAGTAGT	EVT	PE
2005174S1#ATAGTCGAGTGATTAG-1	2005174	BYS	33	C4	2005321S2-10XSC3__ATTCATCGTCCGATCG	SCT	PE
2005174S1#AGTTACGAGGCACTAG-1	2005174	BYS	33	C10	2005170S1-10XSC3_GAGACCCAGGATCACG	VCT	PE
2005174S1#GATGGCCTCCGTTTCG-1	2005174	BYS	33	C6	2005170S2-10XSC3_ATCGATGCAAGACCTT	VCT	PE
2005174S1#GCATTCCTCTCGCGTT-1	2005174	BYS	33	C14	2005496S1-10XSC3_AGCTCAATCTTGCGCT	EVT	PE
2005174S1#CACAGATGTGATAACA-1	2005174	BYS	33	C10	FCA7511884_TTGCCGTAGATAGGAG	VCT	PE
2005174S1#AACCTGATCTGGAAGG-1	2005174	BYS	33	C14	2005497S2-10XSC3_CCAATGACAAGCCTGC	EVT	PE
2005174S1#ACTCGGGCAATCACTG-1	2005174	BYS	33	C15	2005496S1-10XSC3_CAGCAGCAGGGAGGTG	SCT	PE
2005174S1#CATTGGACATCGGCCA-1	2005174	BYS	33	C14	2005139S1-10XSC3_GCGTGCAGTGCCTGAC	EVT	PE
2005174S1#AGTTTGGCATCCGTGG-1	2005174	BYS	33	C10	2005497S2-10XSC3_TGGAGAGAGCACACCC	VCT	PE
2005174S1#ATGGATCCATCGGCCA-1	2005174	BYS	33	C14	2005139S1-10XSC3_ACTGCAAAGCTACAAA	EVT	PE
2005174S1#CCGTAGGAGTAATGTG-1	2005174	BYS	33	C10	2005170S1-10XSC3_CAGGGCTCAGGAGGAG	VCT	PE
2005174S1#TAAACCGAGTAATCAG-1	2005174	BYS	33	C9	2005139S2-10XSC3_TGAATCGGTGAGATAT	VCT	PE
2005174S1#CGCGCAACAATTAGGA-1	2005174	BYS	33	C14	2005139S1-10XSC3_GCGTGCAGTGCCTGAC	EVT	PE
2005174S1#TTGTTGTTCCAAGAGG-1	2005174	BYS	33	C15	72423_J9BAS:CCGTTCATCTAAGCCA	SCT	PE
2005174S1#TGGTCCTCACAGGAAC-1	2005174	BYS	33	C14	2003783S3-10XSC3_GTAGTACAGCGCAATG	EVT	PE
2005174S1#GAAGAGCCATGTATCG-1	2005174	BYS	33	C12	FCA7474065_CCAATCCAGCCCAGCT	TSC	PE
2005174S1#CAACCAATCCGGCGAT-1	2005174	BYS	33	C15	FCA7196220_GTTCTCGCAATGGACG	SCT	PE
2005174S1#GATGATCGTCGATTAC-1	2005174	BYS	33	C13	FCA7474068_GTTAAGCAGGACTGGT	EVT	PE
2005174S1#CCTCCCTCAACACGGA-1	2005174	BYS	33	C15	2005321S2-10XSC3__TCACGCTAGCAGCACA	SCT	PE
2005174S1#GGATAGGGTGGCGCTT-1	2005174	BYS	33	C12	FCA7474065_AACCGCGTCTGAGGGA	TSC	PE
2005174S1#CTTGCCACATGGATGG-1	2005174	BYS	33	C11	FCA7474064_GGACGTCCATCGTCGG	TSC	PE
2005174S1#AACTGGTCAATTCTCT-1	2005174	BYS	33	C12	2003783S3-10XSC3_GTGCAGCCACTTTAGG	TSC	PE
2005174S1#ACAAACCAGGTAAGCC-1	2005174	BYS	33	C14	2005139S1-10XSC3_TCGGGTGTCCACTTCG	EVT	PE
2005174S1#CTTGAAGTCGTCGCAG-1	2005174	BYS	33	C10	2005170S1-10XSC3_TCATGCCAGAGCAGTC	VCT	PE
2005174S1#GGCGTTGAGTCCGATT-1	2005174	BYS	33	C6	2005170S2-10XSC3_ACGCACGAGAAATGGG	VCT	PE
2005174S1#AGGCGAATCGCTCTAC-1	2005174	BYS	33	C12	FCA7474065_AACCGCGTCTGAGGGA	TSC	PE
2005174S1#TTCGATTCATGGATGG-1	2005174	BYS	33	C14	FCA7474068_ATTCTACTCCGTTGCT	EVT	PE
2005174S1#GTGCTGGAGCTCCGGT-1	2005174	BYS	33	C6	2005139S2-10XSC3_AACCATGTCCTACCGT	VCT	PE
2005174S1#ATCCCTGAGAAATACC-1	2005174	BYS	33	C13	FCA7511883_CGTCCATGTCGGCTCA	EVT	PE
2005174S1#GGGCCATCACAGGTAG-1	2005174	BYS	33	C10	72424_LDLOL:GACAGAGTCCTCAATT	VCT	PE
2005174S1#TATTGCTGTACATGGG-1	2005174	BYS	33	C14	2005139S1-10XSC3_GCGTGCAGTGCCTGAC	EVT	PE
2005174S1#GACCAATAGTGATATG-1	2005174	BYS	33	C6	2005139S2-10XSC3_TACGTCCAGACATAGT	VCT	PE
2005174S1#TTGAGTGAGTTACACC-1	2005174	BYS	33	C6	FCA7196220_AATCCAGAGGTGATTA	VCT	PE
2005174S1#AGGCCTGCAATACTGC-1	2005174	BYS	33	C14	2005497S1-10XSC3_TCGCTTGAGATCCCGC	EVT	PE
2005174S1#TCTCAGCGTTAAGTCC-1	2005174	BYS	33	C9	2005170S1-10XSC3_ACAGAAACAACCGCCA	VCT	PE
2005174S1#CGATGATGTTTCAGCA-1	2005174	BYS	33	C6	2005497S2-10XSC3_TCTACCGCAAATCAAG	VCT	PE
2005174S1#TGGTCAAGTTCAGTTG-1	2005174	BYS	33	C7	2005321S2-10XSC3__TGTCAGAGTCAGGCAA	VCT	PE
2005174S1#GCCAGCAAGGCAGTAC-1	2005174	BYS	33	C10	72426_0DZSU:GAATAAGGTCACACGC	VCT	PE
2005174S1#TAACGGTAGGTTGACG-1	2005174	BYS	33	C14	FCA7474068_ATTCTACTCCGTTGCT	EVT	PE
2005174S1#GGTAGGACACTTATGG-1	2005174	BYS	33	C2	FCA7474064_TAAGTGCGTGAGGCTA	VCT	PE
2005174S1#CCTCCCTCACACACAT-1	2005174	BYS	33	C1	FCA7474065_TCGTACCAGCGAGAAA	VCT	PE
2005174S1#TACAGCATCTGGAAGG-1	2005174	BYS	33	C12	2003783S3-10XSC3_GTGCAGCCACTTTAGG	TSC	PE
2005174S1#AACGAGGCATTAAGGA-1	2005174	BYS	33	C13	FCA7511885_GGCCGATGTTAAGATG	EVT	PE
2005174S1#CGGACCAAGCAGGAGG-1	2005174	BYS	33	C12	2005170S1-10XSC3_CGTGATATCTCCTGCA	TSC	PE
2005174S1#TGCCTGTAGTATGCTC-1	2005174	BYS	33	C1	FCA7474065_TCAACGACACCTCGTT	VCT	PE
2005174S1#TCGCAGGGTCGTCGCA-1	2005174	BYS	33	C14	2005321S2-10XSC3__ATGCATGCACCCATAA	EVT	PE
2005174S1#GTGCACGGTGCTTACA-1	2005174	BYS	33	C7	72426_0DZSU:TGAGGGAAGTTGTCGT	VCT	PE
2005174S1#TCAAGGTCATAGATAG-1	2005174	BYS	33	C10	FCA7511884_AACGTTGAGTGTGAAT	VCT	PE
2005174S1#TTTGAGGGTCTAAAGA-1	2005174	BYS	33	C7	2005497S1-10XSC3_TCATTTGAGGTGATAT	VCT	PE
2005174S1#AGATAGAGTATCGCGC-1	2005174	BYS	33	C14	2005496S1-10XSC3_AGCTCAATCTTGCGCT	EVT	PE
[truncated: 66,947 more rows]

## Sheet: Endothelial_scRNA
cell	source	donor_id	PE_phenotype	sample_gw	annotation	seurat_clusters
[truncated: 1,604 more rows]

[truncated: 2 more sheets: Total_cell_scRNA, Integrated_Total_cell_scATAC]
