# Supplementary material for: Disruption of maternal vascular remodeling by a fetal endoretrovirus-derived gene in preeclampsia
Source: Genome Biol. 2024 May 7;25:117. doi: 10.1186/s13059-024-03265-z (PMC11075363; doi:10.1186/s13059-024-03265-z)
Supplement: Supplementary file 4 — Additional file 4: Table S3. Statistical details for trophoblast CytoTRACE analysis. [file 13059_2024_3265_MOESM4_ESM.xlsx]

## Sheet: Statistical details for trophob
Cluster	Celltype	pval_t.test	pval_wilcox	adj_pval_wilcox	adj_pval_t.test
VCT_2	VCT	0	7.23915e-233	3.61958e-232	0
VCTp_8	VCTp	0	1.21739e-137	2.03115e-137	0
VCT_0	VCT	0	1.45253e-268	2.1788e-267	0
VCTp_1	VCTp	0	2.31606e-255	1.73704e-254	0
VCT_3	VCT	0	4.71201e-172	1.76701e-171	0
VCT_7	VCT	1.16018e-272	1.21869e-137	2.03115e-137	1.93363e-272
EVT_13	EVT	1.1858e-112	1.94276e-76	2.08152e-76	1.36823e-112
SCT_6	SCT	1.09442e-235	8.93929e-147	1.91556e-146	1.64163e-235
VCTp_4	VCTp	0	2.5152e-167	7.54561e-167	0
EVT_9	EVT	1.86345e-105	4.22084e-124	6.33126e-124	1.99656e-105
EVT_11	EVT	3.05323e-225	9.11729e-93	1.13966e-92	4.16349e-225
VCT_10	VCT	0	3.28388e-111	4.47802e-111	0
VCT_5	VCT	0	1.99135e-147	4.97838e-147	0
VCTp_14	VCTp	1.45313e-126	1.14387e-47	1.14387e-47	1.81642e-126
SCT_12	SCT	2.34907e-27	1.0847e-80	1.25157e-80	2.34907e-27
Additional file4: Table S3. Statistical details for trophoblast CytoTRACE analysis.
