# Supplementary material for: Disruption of maternal vascular remodeling by a fetal endoretrovirus-derived gene in preeclampsia
Source: Genome Biol. 2024 May 7;25:117. doi: 10.1186/s13059-024-03265-z (PMC11075363; doi:10.1186/s13059-024-03265-z)
Supplement: Supplementary file 5 — Additional file 5: Table S4. Differential peaks in bulk ATAC assay. [file 13059_2024_3265_MOESM5_ESM.xlsx]

## Sheet: differential peak in bulk ATAC
chr	start	end	location	gene	annotation
1	1299691	1299692	upstream	MXRA8	-
1	1952965	1952966	intronic	GABRD	-
1	2843044	2843045	intergenic	TTC34;ACTRT2	dist=136814;dist=95001
1	4931361	4931362	intergenic	AJAP1;MIR4417	dist=87510;dist=692769
1	6002663	6002664	intronic	NPHP4	-
1	8730351	8730352	intronic	RERE	-
1	9023020	9023021	intronic	CA6	-
1	10764629	10764630	intronic	CASZ1	-
1	11583919	11583920	intronic	DISP3	-
1	11771256	11771257	intronic	DRAXIN	-
1	12058715	12058716	intronic	MFN2	-
1	12071323	12071324	intronic	MFN2	-
1	14098782	14098783	intronic	PRDM2	-
1	16933861	16933862	intronic	NBPF1	-
1	18095103	18095104	intronic	ACTL8	-
1	18102680	18102681	intronic	ACTL8	-
1	19059547	19059548	intronic	PAX7	-
1	21655843	21655844	intronic	ECE1	-
1	23077614	23077615	intronic	EPHB2	-
1	25295153	25295154	intergenic	RUNX3;MIR4425	dist=3652;dist=54840
1	26171342	26171343	intronic	AUNIP	-
1	27080201	27080202	intronic	ARID1A	-
1	28489610	28489611	intronic	PTAFR	-
1	29215793	29215794	intronic	EPB41	-
1	30102308	30102309	intergenic	LINC01756;LINC01648	dist=425682;dist=384490
1	30255797	30255798	intergenic	LINC01756;LINC01648	dist=579171;dist=231001
1	31711641	31711642	intronic	NKAIN1	-
1	31716876	31716877	intergenic	NKAIN1;SNRNP40	dist=4142;dist=15538
1	32314052	32314053	intergenic	SPOCD1;PTP4A2	dist=32400;dist=57969
1	32469198	32469199	intergenic	PTP4A2;KHDRBS1	dist=65210;dist=10096
1	33454711	33454712	intergenic	RNF19B;AK2	dist=24297;dist=18829
1	34182670	34182671	intronic	CSMD2	-
1	34185773	34185774	intronic	CSMD2	-
1	34242532	34242533	intronic	CSMD2	-
1	36090167	36090168	intronic	PSMB2	-
1	36839435	36839436	intronic	STK40	-
1	37008596	37008597	intergenic	CSF3R;GRIK3	dist=59681;dist=252531
1	37034114	37034115	intergenic	CSF3R;GRIK3	dist=85199;dist=227013
1	37411647	37411648	intronic	GRIK3	-
1	41127453	41127454	intronic	RIMS3	-
1	42092597	42092598	intronic	HIVEP3	-
1	42187484	42187485	intronic	HIVEP3	-
1	42297352	42297353	intronic	HIVEP3	-
1	42876531	42876532	intronic	RIMKLA	-
1	42999886	42999887	upstream	CCDC30	-
1	43707149	43707150	intronic	CFAP57	-
1	44692773	44692774	ncRNA_intronic	ERI3-IT1	-
1	44988439	44988440	intronic	RNF220	-
1	45067799	45067800	intronic	RNF220	-
1	46649900	46649901	exonic	TSPAN1	NM_005727,exon4
1	46924853	46924854	intergenic	LINC01398;DMBX1	dist=9477;dist=47814
1	47238343	47238344	intergenic	EFCAB14;CYP4B1	dist=53607;dist=26326
1	47573522	47573523	intronic	CYP4Z1	-
1	48385312	48385313	intronic	TRABD2B	-
1	49038388	49038389	intronic	AGBL4	-
1	51631880	51631881	intergenic	C1orf185;LINC01562	dist=18126;dist=28886
1	51650016	51650017	intergenic	C1orf185;LINC01562	dist=36262;dist=10750
1	53974950	53974951	exonic	GLIS1	NM_147193,exon9
1	54147814	54147815	intronic	GLIS1	-
1	54326633	54326634	intronic	YIPF1	-
1	55012498	55012499	intergenic	SSBP3;ACOT11	dist=140430;dist=1308
1	55284210	55284211	intronic	LEXM	-
1	57773004	57773005	intronic	DAB1	-
1	59953128	59953129	intronic	FGGY	-
1	61039411	61039412	ncRNA_intronic	LINC01748	-
1	63280470	63280471	intronic	ATG4C	-
1	63614818	63614819	intergenic	LINC01739;LINC00466	dist=136676;dist=9935
1	65486562	65486563	intronic	JAK1	-
1	69168915	69168916	intergenic	DEPDC1-AS1;LINC01707	dist=164605;dist=352665
1	69224382	69224383	intergenic	DEPDC1-AS1;LINC01707	dist=220072;dist=297198
1	69285176	69285177	intergenic	DEPDC1-AS1;LINC01707	dist=280866;dist=236404
1	69771421	69771422	intergenic	LINC01707;LINC01758	dist=120736;dist=127516
1	69793896	69793897	intergenic	LINC01707;LINC01758	dist=143211;dist=105041
1	70032815	70032816	upstream	LRRC7	-
1	70166562	70166563	intronic	LRRC7	-
1	70260542	70260543	intronic	LRRC7	-
1	71361986	71361987	intronic	PTGER3	-
1	75036534	75036535	intronic	ERICH3	-
1	76080475	76080476	intronic	SLC44A5	-
1	76081173	76081174	intronic	SLC44A5	-
1	77366922	77366923	intronic	ST6GALNAC5	-
1	77525797	77525798	intronic	ST6GALNAC5	-
1	79645815	79645816	intergenic	ADGRL4;LINC01781	dist=173320;dist=1355624
1	79658943	79658944	intergenic	ADGRL4;LINC01781	dist=186448;dist=1342496
1	79664603	79664604	intergenic	ADGRL4;LINC01781	dist=192108;dist=1336836
1	84072125	84072126	ncRNA_intronic	LINC01725	-
1	84583575	84583576	intronic	PRKACB	-
1	87082644	87082645	ncRNA_intronic	LOC105378828	-
1	89655753	89655754	exonic	GBP4	NM_052941,exon7
1	89725079	89725080	UTR3	GBP5	NM_052942,UTR3
1	90064659	90064660	intergenic	LRRC8B;FLJ27354	dist=1239;dist=25748
1	90081558	90081559	intergenic	LRRC8B;FLJ27354	dist=18138;dist=8849
1	90205214	90205215	intergenic	LRRC8C;LRRC8D	dist=20120;dist=81358
1	97603908	97603909	ncRNA_intronic	DPYD-AS1	-
1	99428944	99428945	intronic	PLPPR5	-
1	99472984	99472985	ncRNA_intronic	LOC100129620	-
1	100113748	100113749	intronic	PALMD	-
1	101577244	101577245	intergenic	LOC102606465;LOC101928370	dist=24309;dist=123184
1	107707580	107707581	intronic	NTNG1	-
1	108627516	108627517	intergenic	VAV3-AS1;SLC25A24	dist=90287;dist=49827
1	109186161	109186162	intergenic	FAM102B;HENMT1	dist=4212;dist=4748
1	110159930	110159931	intergenic	GNAT2;AMPD2	dist=4225;dist=2504
1	110870973	110870974	ncRNA_intronic	LOC440600	-
1	111446803	111446804	intergenic	CD53;LRIF1	dist=4245;dist=43008
1	112415709	112415710	intronic	KCND3	-
1	112681783	112681784	intergenic	LINC01750;CTTNBP2NL	dist=140320;dist=257016
1	114716928	114716929	intergenic	SYT6;TRIM33	dist=20456;dist=218470
1	116106942	116106943	intergenic	NGF;VANGL1	dist=226085;dist=77631
1	116184230	116184231	upstream	VANGL1	-
1	116459002	116459003	intergenic	NHLH2;LINC01649	dist=75255;dist=2994
1	117271706	117271707	intergenic	C1orf137;CD2	dist=22481;dist=25345
1	117529715	117529716	UTR3	PTGFRN	NM_020440,UTR3
1	118790350	118790351	intergenic	SPAG17;TBX15	dist=62458;dist=635315
1	142793303	142793304	intergenic	ANKRD20A12P;LOC102723769	dist=79698;dist=341299
1	144849938	144849939	ncRNA_intronic	LOC100996724	-
1	144852491	144852492	exonic	PDE4DIP	NM_001350520,exon40
1	145231789	145231790	intronic	NBPF19;NBPF20;NBPF9;NOTCH2NL	-
1	146544039	146544040	intronic	NBPF19	-
1	152275344	152275345	exonic	FLG	NM_002016,exon3
1	152371510	152371511	intergenic	FLG-AS1;CRNN	dist=32342;dist=10208
1	152768812	152768813	upstream	LCE1D	-
1	152843707	152843708	intergenic	LCE6A;SMCP	dist=27248;dist=7090
1	153123325	153123326	splicing	SPRR2G	-
1	153231102	153231103	intergenic	PRR9;LOR	dist=39309;dist=1076
1	154549448	154549449	UTR3	CHRNB2	NM_000748,UTR3
1	155078279	155078280	intergenic	EFNA3;EFNA1	dist=18265;dist=22069
1	156785180	156785181	intronic	SH2D2A	-
1	156901895	156901896	intronic	LRRC71	-
1	157271387	157271388	intergenic	ETV3;FCRL5	dist=163004;dist=211779
1	157460307	157460308	intergenic	ETV3;FCRL5	dist=351924;dist=22859
1	157489344	157489345	intronic	FCRL5	-
1	157610855	157610856	intergenic	FCRL4;FCRL3	dist=42985;dist=35415
1	157847940	157847941	intergenic	CD5L;LOC105371458	dist=36306;dist=47816
1	158018687	158018688	intronic	KIRREL	-
1	158087671	158087672	intergenic	KIRREL;LINC01704	dist=17619;dist=14162
1	159331360	159331361	intergenic	OR10J3;OR10J4	dist=46911;dist=70534
1	159799068	159799069	intronic	SLAMF8	-
1	159839081	159839082	intergenic	VSIG8;CFAP45	dist=6634;dist=3072
1	160132126	160132127	intronic	ATP1A4	-
1	160138855	160138856	intronic	ATP1A4	-
1	160162149	160162150	intronic	CASQ1	-
1	160489442	160489443	intronic	SLAMF6	-
1	160825288	160825289	intronic	CD244	-
1	164409514	164409515	intergenic	LOC100422212;PBX1	dist=1016533;dist=119082
1	165085954	165085955	intergenic	PBX1;LMX1A	dist=264894;dist=85149
1	167058048	167058049	intronic	GPA33	-
1	167138832	167138833	intergenic	DUSP27;LINC01363	dist=40466;dist=5766
1	167761263	167761264	downstream	MPZL1	-
1	175560066	175560067	intronic	TNR	-
1	175617677	175617678	intronic	TNR	-
1	175632995	175632996	intronic	TNR	-
1	175650319	175650320	intronic	TNR	-
1	176930544	176930545	intronic	ASTN1	-
1	176952929	176952930	intronic	ASTN1	-
1	177076203	177076204	intronic	ASTN1	-
1	177738199	177738200	intergenic	LINC01741;SEC16B	dist=58734;dist=160042
1	178505987	178505988	intergenic	TEX35;C1orf220	dist=13352;dist=5943
1	180240303	180240304	ncRNA_exonic	LHX4-AS1	-
1	182348902	182348903	UTR3	GLUL	NM_002065,UTR3
1	183178709	183178710	intronic	LAMC2	-
1	185343030	185343031	intergenic	GS1-279B7.1;LINC01350	dist=38859;dist=184481
1	185791215	185791216	intronic	HMCN1	-
1	188675903	188675904	intergenic	LINC01037;BRINP3	dist=1229549;dist=1390893
1	190342944	190342945	intronic	BRINP3	-
1	190444566	190444567	intronic	BRINP3	-
1	191962766	191962767	intergenic	LINC01680;RGS18	dist=765138;dist=164825
1	193294857	193294858	ncRNA_intronic	LINC01031	-
1	195760891	195760892	intergenic	NONE;LINC01724	dist=NONE;dist=253118
1	196463530	196463531	intronic	KCNT2	-
1	196578359	196578360	upstream	KCNT2	-
1	196866325	196866326	intronic	CFHR4	-
1	197886815	197886816	UTR5	LHX9	NM_020204,UTR5
1	198025440	198025441	intergenic	LHX9;NEK7	dist=126167;dist=100667
1	198041406	198041407	intergenic	LHX9;NEK7	dist=142133;dist=84701
1	199653867	199653868	intergenic	LINC01221;NR5A2	dist=608003;dist=342862
1	200108872	200108873	intronic	NR5A2	-
1	201729826	201729827	ncRNA_intronic	IPO9-AS1	-
1	202133324	202133325	intergenic	PTPN7;PTPRVP	dist=2608;dist=3854
1	202223538	202223539	intronic	LGR6	-
1	203419879	203419880	intergenic	FMOD;PRELP	dist=99322;dist=25003
1	204904229	204904230	intronic	NFASC	-
1	204933938	204933939	intronic	NFASC	-
1	204977505	204977506	intronic	NFASC	-
1	204982628	204982629	intronic	NFASC	-
1	205015370	205015371	intronic	CNTN2	-
1	205470547	205470548	intergenic	BLACAT1;CDK18	dist=45333;dist=3136
1	205532851	205532852	intergenic	LOC284578;MFSD4A	dist=7088;dist=5260
1	206223614	206223615	upstream	AVPR1B	-
1	206328758	206328759	exonic	CTSE	NM_001910,exon7
1	206887998	206887999	intronic	MAPKAPK2	-
1	206942428	206942429	intronic	IL10	-
1	209148878	209148879	downstream	LINC01774	-
1	209381104	209381105	intergenic	LINC01774;LINC01696	dist=232452;dist=117696
1	213089932	213089933	intergenic	FLVCR1;VASH2	dist=17227;dist=33929
1	213383238	213383239	intronic	RPS6KC1	-
1	214285200	214285201	intergenic	PROX1;SMYD2	dist=70353;dist=169364
1	215249738	215249739	intronic	KCNK2	-
1	217221763	217221764	intronic	ESRRG	-
1	218138148	218138149	intergenic	LINC00210;LINC01653	dist=44002;dist=78698
1	219262313	219262314	ncRNA_intronic	LYPLAL1-AS1;MIR548F3	-
1	219986011	219986012	intergenic	LOC102723886;RNU5F-1	dist=255345;dist=60607
1	221430347	221430348	intergenic	HLX;C1orf140	dist=371947;dist=72922
1	222269421	222269422	intergenic	LINC01655;HHIPL2	dist=255413;dist=426180
1	225338431	225338432	intronic	DNAH14	-
1	226471349	226471350	intronic	LIN9	-
1	226737459	226737460	intronic	STUM	-
1	227985877	227985878	intergenic	SNAP47;PRSS38	dist=16945;dist=17540
1	228369983	228369984	downstream	IBA57	-
1	229979617	229979618	intergenic	URB2;LINC01682	dist=183670;dist=31679
1	229984895	229984896	intergenic	URB2;LINC01682	dist=188948;dist=26401
1	230805364	230805365	intronic	COG2	-
1	231968048	231968049	ncRNA_intronic	TSNAX-DISC1	-
1	232220695	232220696	intergenic	TSNAX-DISC1;SIPA1L2	dist=43676;dist=313016
1	232564961	232564962	intronic	SIPA1L2	-
1	233161003	233161004	exonic	PCNX2	NM_014801,exon26
1	233176334	233176335	intronic	PCNX2	-
1	233308037	233308038	intronic	PCNX2	-
1	234247312	234247313	intronic	SLC35F3	-
1	234348561	234348562	intronic	SLC35F3	-
1	234367431	234367432	exonic	SLC35F3	NM_001300845,exon2
1	235134125	235134126	intergenic	LOC101927851;TOMM20	dist=34379;dist=138532
1	235153956	235153957	intergenic	LOC101927851;TOMM20	dist=54210;dist=118701
1	235781177	235781178	ncRNA_intronic	MIR5096	-
1	238415711	238415712	intergenic	LOC100130331;LINC01139	dist=324092;dist=227972
1	240286186	240286187	intronic	FMN2	-
1	241110323	241110324	intronic	RGS7	-
1	244045657	244045658	intergenic	AKT3;LOC339529	dist=38771;dist=35046
1	244230500	244230501	intergenic	ZBTB18;C1orf100	dist=9720;dist=285436
1	244278264	244278265	intergenic	ZBTB18;C1orf100	dist=57484;dist=237672
1	244404692	244404693	intergenic	ZBTB18;C1orf100	dist=183912;dist=111244
1	247125192	247125193	ncRNA_intronic	ZNF670-ZNF695	-
2	3698494	3698495	intergenic	COLEC11;ALLC	dist=6260;dist=7291
2	3828434	3828435	intronic	DCDC2C	-
2	5121226	5121227	intergenic	LINC01249;LINC01248	dist=417414;dist=653046
2	9226571	9226572	intergenic	MBOAT2;ASAP2	dist=82692;dist=120322
2	9254669	9254670	intergenic	MBOAT2;ASAP2	dist=110790;dist=92224
2	10425684	10425685	intergenic	C2orf48;HPCAL1	dist=73828;dist=17345
2	10571091	10571092	intergenic	HPCAL1;ODC1	dist=3348;dist=9405
2	10573265	10573266	intergenic	HPCAL1;ODC1	dist=5522;dist=7231
2	11309485	11309486	intronic	PQLC3	-
2	11327372	11327373	intronic	ROCK2	-
2	12467029	12467030	ncRNA_intronic	MIR3681HG	-
2	12674665	12674666	ncRNA_intronic	MIR3681HG	-
2	14277648	14277649	intergenic	LOC100506474;LINC00276	dist=1130510;dist=91349
2	19933639	19933640	intergenic	OSR1;LINC00954	dist=375267;dist=134975
2	21290078	21290079	intergenic	APOB;TDRD15	dist=23133;dist=56779
2	23430090	23430091	intergenic	LINC01884;KLHL29	dist=668931;dist=178207
2	24644588	24644589	intergenic	ITSN2;NCOA1	dist=61191;dist=162757
2	25053276	25053277	intronic	ADCY3	-
2	26074629	26074630	intronic	ASXL2	-
2	26225884	26225885	intergenic	KIF3C;RAB10	dist=20441;dist=30844
2	26678559	26678560	intronic	DRC1	-
2	27063892	27063893	intergenic	CENPA;DPYSL5	dist=46437;dist=7076
2	27422991	27422992	UTR3	SLC5A6	NM_021095,UTR3
2	27651074	27651075	intronic	NRBP1	-
2	27745243	27745244	intronic	GCKR	-
2	30188921	30188922	intergenic	ALK;YPEL5	dist=44444;dist=180828
2	30401687	30401688	intergenic	YPEL5;SNORA10B	dist=18288;dist=8612
2	30504970	30504971	intergenic	LBH;LOC285043	dist=22071;dist=64541
2	30548486	30548487	intergenic	LBH;LOC285043	dist=65587;dist=21025
2	30608263	30608264	intergenic	LOC285043;LCLAT1	dist=35239;dist=61828
2	31030002	31030003	intronic	CAPN13	-
2	31382691	31382692	intergenic	GALNT14;CAPN14	dist=21099;dist=13230
2	31430708	31430709	intronic	CAPN14	-
2	36990278	36990279	intronic	VIT	-
2	37232228	37232229	intronic	HEATR5B	-
2	38002016	38002017	intergenic	CDC42EP3;LINC00211	dist=102338;dist=51373
2	38029145	38029146	intergenic	CDC42EP3;LINC00211	dist=129467;dist=24244
2	38072734	38072735	ncRNA_intronic	LINC00211	-
2	38912321	38912322	intronic	GALM	-
2	39153205	39153206	intronic	ARHGEF33	-
2	40643710	40643711	intronic	SLC8A1	-
2	41896725	41896726	intergenic	SLC8A1;LINC01913	dist=1157150;dist=207969
2	43134127	43134128	intergenic	HAAO;LINC01819	dist=114376;dist=120864
2	43822606	43822607	intronic	THADA	-
2	44518718	44518719	intronic	SLC3A1	-
2	46687270	46687271	intergenic	LOC101805491;TMEM247	dist=18298;dist=19433
2	47208791	47208792	intronic	TTC7A	-
2	47858481	47858482	intergenic	KCNK12;MSH6	dist=61011;dist=151739
2	53650118	53650119	intergenic	MIR4431;ASB3	dist=720365;dist=246998
2	56098595	56098596	intronic	EFEMP1	-
2	56158497	56158498	intergenic	EFEMP1;MIR217HG	dist=7199;dist=32043
2	59528992	59528993	intergenic	LINC01793;MIR4432HG	dist=22457;dist=1057358
2	68964897	68964898	intronic	ARHGAP25	-
2	70530868	70530869	intergenic	FAM136A;TGFA	dist=1648;dist=143543
2	70548580	70548581	intergenic	FAM136A;TGFA	dist=19360;dist=125831
2	70556036	70556037	intergenic	FAM136A;TGFA	dist=26816;dist=118375
2	70872797	70872798	intergenic	TGFA;ADD2	dist=91650;dist=16418
2	71453569	71453570	intronic	PAIP2B	-
2	74166647	74166648	intronic	DGUOK	-
2	74753019	74753020	intronic	DQX1	-
2	75730041	75730042	intronic	EVA1A	-
2	76123995	76123996	intergenic	GCFC2;LRRTM4	dist=185884;dist=850854
2	86620700	86620701	intergenic	REEP1;KDM3A	dist=55494;dist=47570
2	91776177	91776178	intergenic	NONE;LOC654342	dist=NONE;dist=48531
2	91793396	91793397	intergenic	NONE;LOC654342	dist=NONE;dist=31312
2	91799907	91799908	intergenic	NONE;LOC654342	dist=NONE;dist=24801
2	95958702	95958703	intergenic	PROM2;KCNIP3	dist=1647;dist=4369
2	96761038	96761039	intergenic	GPAT2;ADRA2B	dist=59316;dist=17584
2	96990435	96990436	upstream	ITPRIPL1	-
2	97589951	97589952	ncRNA_exonic	LOC101927053	-
2	98312258	98312259	intronic	LINC01125	-
2	98995428	98995429	intronic	CNGA3	-
2	100884258	100884259	intergenic	LINC01104;LONRF2	dist=16312;dist=5494
2	101374205	101374206	intergenic	LINC01849;NPAS2	dist=148385;dist=62407
2	101601333	101601334	intronic	NPAS2	-
2	102135464	102135465	intergenic	RFX8;MAP4K4	dist=44299;dist=178700
2	102843936	102843937	intronic	IL1RL2	-
2	102975959	102975960	intronic	IL18R1	-
2	106776365	106776366	intronic	UXS1	-
2	109544625	109544626	intronic	EDAR	-
2	109603521	109603522	intronic	EDAR	-
2	109855046	109855047	intronic	SH3RF3	-
2	111468782	111468783	intergenic	BUB1;ACOXL	dist=33098;dist=21367
2	111936352	111936353	intergenic	BCL2L11;MIR4435-2HG	dist=10330;dist=17091
2	112045859	112045860	ncRNA_intronic	MIR4435-2HG	-
2	113894536	113894537	intergenic	IL1RN;PSD4	dist=2943;dist=37023
2	114134437	114134438	intergenic	PAX8;CBWD2	dist=97939;dist=60830
2	119618964	119618965	intergenic	EN1;MARCO	dist=13205;dist=80780
2	119636119	119636120	intergenic	EN1;MARCO	dist=30360;dist=63625
2	119975998	119975999	intergenic	C1QL2;STEAP3	dist=59527;dist=5385
2	122495963	122495964	intergenic	NIFK;TSN	dist=1460;dist=17157
2	122496679	122496680	intergenic	NIFK;TSN	dist=2176;dist=16441
2	122568895	122568896	intergenic	TSN;LINC01826	dist=43467;dist=1254836
2	129179495	129179496	intergenic	HS6ST1;LOC101927881	dist=103324;dist=442678
2	130154697	130154698	intergenic	LINC01854;PLAC9P1	dist=123233;dist=525737
2	133408713	133408714	intronic	LYPD1	-
2	135052293	135052294	intronic	MGAT5	-
2	135193260	135193261	intronic	MGAT5	-
2	139535574	139535575	intronic	NXPH2	-
2	139586973	139586974	intergenic	NXPH2;YY1P2	dist=49162;dist=67920
2	143826080	143826081	intergenic	KYNU;ARHGAP15	dist=26195;dist=60818
2	143907963	143907964	intronic	ARHGAP15	-
2	145217184	145217185	intronic	ZEB2	-
2	147840507	147840508	intergenic	PABPC1P2;ACVR2A	dist=491949;dist=761578
2	149933428	149933429	intronic	LYPD6B	-
2	150596083	150596084	ncRNA_intronic	LOC101929231	-
2	152953981	152953982	intronic	CACNB4	-
2	153161211	153161212	intergenic	STAM2;FMNL2	dist=128705;dist=30539
2	153618665	153618666	downstream	ARL6IP6	-
2	153955374	153955375	intergenic	ARL6IP6;RPRM	dist=337607;dist=378477
2	153956719	153956720	intergenic	ARL6IP6;RPRM	dist=338952;dist=377132
2	155956300	155956301	intergenic	KCNJ3;LINC01876	dist=241436;dist=920746
2	156107398	156107399	intergenic	KCNJ3;LINC01876	dist=392534;dist=769648
2	159726004	159726005	intergenic	DAPL1;TANC1	dist=53508;dist=99141
2	163465947	163465948	intronic	KCNH7	-
2	165244999	165245000	intergenic	FIGN;GRB14	dist=652482;dist=103916
2	166555060	166555061	intergenic	CSRNP3;GALNT3	dist=9143;dist=49252
2	166635529	166635530	intronic	GALNT3	-
2	166809684	166809685	intronic	TTC21B	-
2	167037932	167037933	ncRNA_intronic	LOC101929680	-
2	171943385	171943386	intronic	TLK1	-
2	173678135	173678136	intronic	RAPGEF4	-
2	174940822	174940823	intronic	OLA1	-
2	175003004	175003005	intronic	OLA1	-
2	175468059	175468060	intronic	WIPF1	-
2	175469987	175469988	intronic	WIPF1	-
2	175548155	175548156	upstream	WIPF1	-
2	175558940	175558941	intergenic	WIPF1;CHRNA1	dist=11313;dist=53382
2	177502955	177502956	ncRNA_intronic	LINC01117	-
2	177517138	177517139	ncRNA_intronic	LINC01117	-
2	177796582	177796583	intergenic	LINC01117;HNRNPA3	dist=275896;dist=280839
2	177971012	177971013	intergenic	LINC01117;HNRNPA3	dist=450326;dist=106409
2	180286828	180286829	intergenic	SESTD1;ZNF385B	dist=157478;dist=19882
2	181988313	181988314	upstream	LINC01934	-
2	182942277	182942278	intronic	PPP1R1C	-
2	184676078	184676079	intergenic	NUP35;MIR548AE1	dist=649666;dist=567623
2	186073064	186073065	intergenic	LOC105373782;LOC101927196	dist=41265;dist=511536
2	187643169	187643170	intergenic	FAM171B;ZSWIM2	dist=14657;dist=49037
2	187874458	187874459	intergenic	ZSWIM2;CALCRL	dist=160561;dist=332231
2	188394766	188394767	intronic	TFPI	-
2	188943966	188943967	ncRNA_intronic	LINC01090	-
2	189651705	189651706	intronic	DIRC1	-
2	189813742	189813743	intergenic	DIRC1;COL3A1	dist=158911;dist=25356
2	189814206	189814207	intergenic	DIRC1;COL3A1	dist=159375;dist=24892
2	189843047	189843048	intronic	COL3A1	-
2	190043788	190043789	intronic	COL5A2	-
2	192700500	192700501	UTR3	CAVIN2	NM_004657,UTR3
2	197264896	197264897	intronic	HECW2	-
2	197610476	197610477	intergenic	CCDC150;GTF3C3	dist=12946;dist=17279
2	198678008	198678009	intronic	PLCL1	-
2	198919133	198919134	intronic	PLCL1	-
2	200323117	200323118	intronic	SATB2	-
2	201611007	201611008	ncRNA_intronic	AOX3P-AOX2P	-
2	203484410	203484411	intergenic	BMPR2;FAM117B	dist=51936;dist=15490
2	204090257	204090258	intergenic	NBEAL1;CYP20A1	dist=7540;dist=12906
2	206113315	206113316	intronic	PARD3B	-
2	208067513	208067514	ncRNA_intronic	LOC101927865	-
2	208122909	208122910	intergenic	LOC101927865;LINC01802	dist=3869;dist=2259
2	209346879	209346880	intronic	PTH2R	-
2	209522266	209522267	ncRNA_intronic	LOC101927960	-
2	211086428	211086429	intronic	ACADL	-
2	211295072	211295073	ncRNA_intronic	LANCL1-AS1	-
2	212456123	212456124	intronic	ERBB4	-
2	213523990	213523991	intergenic	ERBB4;LINC01878	dist=120638;dist=136064
2	214110720	214110721	intergenic	LINC01953;LOC100130451	dist=78286;dist=29789
2	214113357	214113358	intergenic	LINC01953;LOC100130451	dist=80923;dist=27152
2	217501906	217501907	intronic	IGFBP2	-
2	218571672	218571673	ncRNA_intronic	DIRC3	-
2	218723192	218723193	intronic	TNS1	-
2	219570529	219570530	intergenic	STK36;TTLL4	dist=3089;dist=5038
2	219874960	219874961	ncRNA_intronic	LOC100129175	-
2	221429933	221429934	intergenic	MIR4268;EPHA4	dist=658647;dist=852813
2	221552039	221552040	intergenic	MIR4268;EPHA4	dist=780753;dist=730707
2	222318972	222318973	intronic	EPHA4	-
2	223536291	223536292	upstream	MOGAT1	-
2	223639708	223639709	intergenic	MOGAT1;ACSL3	dist=65059;dist=86023
2	223776908	223776909	intronic	ACSL3	-
2	224854024	224854025	intronic	SERPINE2	-
2	225086149	225086150	intergenic	SERPINE2;FAM124B	dist=182113;dist=157265
2	225128347	225128348	intergenic	SERPINE2;FAM124B	dist=224311;dist=115067
2	225203854	225203855	intergenic	SERPINE2;FAM124B	dist=299818;dist=39560
2	227043745	227043746	ncRNA_intronic	LOC646736	-
2	227797250	227797251	intronic	RHBDD1	-
2	227898165	227898166	exonic	COL4A4	NM_000092,exon38
2	230304394	230304395	intronic	DNER	-
2	230645546	230645547	intronic	TRIP12	-
2	231083193	231083194	intronic	SP110	-
2	231188023	231188024	intergenic	SP140;SP140L	dist=10093;dist=3870
2	231206619	231206620	intronic	SP140L	-
2	232161811	232161812	intronic	ARMC9	-
2	232238517	232238518	UTR3	ARMC9	NM_001271466,UTR3
2	232265007	232265008	UTR3	B3GNT7	NM_145236,UTR3
2	233948522	233948523	intronic	INPP5D	-
2	234312963	234312964	intronic	DGKD	-
2	234474779	234474780	upstream	USP40	-
2	234619989	234619990	intronic	UGT1A10;UGT1A6;UGT1A7;UGT1A8;UGT1A9	-
2	234699750	234699751	intronic	MROH2A	-
2	235210772	235210773	intergenic	SPP2;LINC01891	dist=224996;dist=142461
2	236407342	236407343	intronic	AGAP1	-
2	237600411	237600412	intergenic	ACKR3;LOC93463	dist=109417;dist=356830
2	237630634	237630635	intergenic	ACKR3;LOC93463	dist=139640;dist=326607
2	237694204	237694205	intergenic	ACKR3;LOC93463	dist=203210;dist=263037
2	237876583	237876584	intergenic	ACKR3;LOC93463	dist=385589;dist=80658
2	238533926	238533927	intergenic	RAB17;LRRFIP1	dist=34157;dist=2297
2	238611040	238611041	intronic	LRRFIP1	-
2	240422661	240422662	intergenic	LOC101928111;LOC150935	dist=98603;dist=261892
2	240866803	240866804	intergenic	LOC150935;MIR4786	dist=144447;dist=15628
2	241259303	241259304	intergenic	OTOS;GPC1	dist=179230;dist=115811
2	241566310	241566311	intronic	GPR35	-
2	241989252	241989253	exonic	SNED1	NM_001080437,exon12
2	242673265	242673266	upstream	D2HGDH	-
2	242823212	242823213	upstream	LINC01237	-
3	4103434	4103435	intergenic	LRRN1;SETMAR	dist=211916;dist=241553
3	5058285	5058286	intergenic	BHLHE40;ARL8B	dist=31420;dist=105644
3	5732805	5732806	intergenic	MIR4790;GRM7-AS3	dist=440865;dist=941239
3	9868991	9868992	intronic	ARPC4-TTLL3;TTLL3	-
3	9988869	9988870	exonic	PRRT3	NM_207351,exon4
3	10821593	10821594	intergenic	LINC00606;SLC6A11	dist=15716;dist=36291
3	10992550	10992551	intergenic	SLC6A11;SLC6A1	dist=10131;dist=41869
3	11025069	11025070	intergenic	SLC6A11;SLC6A1	dist=42650;dist=9350
3	12794872	12794873	intronic	TMEM40	-
3	12797728	12797729	intronic	TMEM40	-
3	12839204	12839205	intronic	CAND2	-
3	13060261	13060262	intronic	IQSEC1	-
3	13253076	13253077	intergenic	IQSEC1;NUP210	dist=138459;dist=104653
3	13350070	13350071	intergenic	IQSEC1;NUP210	dist=235453;dist=7659
3	14562272	14562273	intronic	GRIP2	-
3	14832901	14832902	intergenic	C3orf20;LINC02011	dist=18358;dist=7936
3	17044949	17044950	intronic	PLCL2	-
3	17088693	17088694	intronic	PLCL2	-
3	18600965	18600966	intergenic	SATB1-AS1;KCNH8	dist=29359;dist=589051
3	19190974	19190975	intronic	KCNH8	-
3	20999503	20999504	intergenic	LOC101927829;VENTXP7	dist=607083;dist=447714
3	21058515	21058516	intergenic	LOC101927829;VENTXP7	dist=666095;dist=388702
3	23792288	23792289	intergenic	MIR548AC;UBE2E1-AS1	dist=143406;dist=53226
3	24227263	24227264	ncRNA_intronic	LOC101927854	-
3	24239339	24239340	intronic	THRB	-
3	27882355	27882356	ncRNA_intronic	LINC01980	-
3	29481906	29481907	intronic	RBMS3	-
3	29709807	29709808	intronic	RBMS3	-
3	30509156	30509157	intergenic	RBMS3;LINC01985	dist=457270;dist=51203
3	32895229	32895230	intronic	TRIM71	-
3	34021873	34021874	intergenic	PDCD6IP;LOC101928135	dist=110674;dist=895415
3	36742554	36742555	intergenic	STAC;DCLK3	dist=153056;dist=11358
3	37258127	37258128	intergenic	LRRFIP2;GOLGA4	dist=40276;dist=26554
3	38537077	38537078	upstream	EXOG	-
3	38879050	38879051	intergenic	SCN10A;SCN11A	dist=43549;dist=8209
3	39485017	39485018	intergenic	RPSA;MOBP	dist=30985;dist=24046
3	40331961	40331962	ncRNA_intronic	EIF1B-AS1	-
3	40971628	40971629	intergenic	ZNF621;CTNNB1	dist=390343;dist=269286
3	41309530	41309531	intronic	ULK4	-
3	42160351	42160352	intronic	TRAK1	-
3	43935639	43935640	intergenic	ABHD5;MIR138-1	dist=171422;dist=220064
3	44956504	44956505	downstream	TGM4;ZDHHC3	-
3	45735395	45735396	intronic	SACM1L	-
3	46106668	46106669	intergenic	XCR1;CCR1	dist=37689;dist=136531
3	46649281	46649282	intergenic	TDGF1;FAM240A	dist=25329;dist=4643
3	46661389	46661390	intronic	FAM240A	-
3	47019370	47019371	intronic	CCDC12	-
3	48586092	48586093	UTR5	PFKFB4	NM_001317138,UTR5
3	50434048	50434049	intronic	CACNA2D2	-
3	50844214	50844215	intronic	DOCK3	-
3	50849403	50849404	intronic	DOCK3	-
3	51393701	51393702	intronic	DOCK3	-
3	52016393	52016394	intronic	ABHD14A-ACY1	-
3	52113212	52113213	intronic	POC1A	-
3	52305282	52305283	intronic	WDR82	-
3	52640778	52640779	intronic	PBRM1	-
3	53174877	53174878	intergenic	RFT1;PRKCD	dist=10407;dist=20345
3	53305839	53305840	intergenic	TKT;DCP1A	dist=15709;dist=11605
3	53565843	53565844	intronic	CACNA1D	-
3	53955440	53955441	intergenic	SELENOK;CACNA2D3	dist=29398;dist=201252
3	54030474	54030475	intergenic	SELENOK;CACNA2D3	dist=104432;dist=126218
3	54467921	54467922	intronic	CACNA2D3	-
3	55602666	55602667	intronic	ERC2	-
3	55945377	55945378	intronic	ERC2	-
3	56070541	56070542	intronic	ERC2	-
3	56311328	56311329	intronic	ERC2	-
3	57073420	57073421	intronic	ARHGEF3	-
3	57143722	57143723	intronic	IL17RD	-
3	58456987	58456988	intergenic	PDHB;KCTD6	dist=37408;dist=20835
3	60385642	60385643	intronic	FHIT	-
3	60564757	60564758	intronic	FHIT	-
3	62095237	62095238	intronic	PTPRG	-
3	64257361	64257362	intergenic	PRICKLE2;ADAMTS9	dist=46230;dist=243969
3	65425375	65425376	intronic	MAGI1	-
3	65980771	65980772	intronic	MAGI1	-
3	67047778	67047779	upstream	KBTBD8	-
3	67408219	67408220	intergenic	MIR4272;SUCLG2	dist=132268;dist=2664
3	70580939	70580940	intergenic	SAMMSON;FOXP1	dist=516488;dist=422925
3	72141892	72141893	ncRNA_intronic	LINC00877	-
3	74932863	74932864	intergenic	CNTN3;MIR4444-2	dist=362572;dist=330763
3	79718388	79718389	intronic	ROBO1	-
3	80692628	80692629	intergenic	ROBO1;LINC02050	dist=875569;dist=121419
3	81631248	81631249	intronic	GBE1	-
3	82137018	82137019	ncRNA_intronic	LINC02008	-
3	88252776	88252777	intergenic	C3orf38;EPHA3	dist=45661;dist=903897
3	96680500	96680501	intronic	EPHA6	-
3	100256443	100256444	intronic	TMEM45A	-
3	101214518	101214519	intronic	SENP7	-
3	106347358	106347359	intergenic	CBLB;LINC00882	dist=759092;dist=481278
3	107471554	107471555	intronic	BBX	-
3	109251196	109251197	intergenic	LINC01205;MIR4445	dist=37182;dist=70478
3	110033367	110033368	intergenic	MIR4445;NECTIN3-AS1	dist=711623;dist=730795
3	110822763	110822764	intronic	NECTIN3	-
3	114102707	114102708	ncRNA_intronic	ZBTB20-AS1	-
3	117716221	117716222	intergenic	LINC02024;LOC105374060	dist=306449;dist=511036
3	118925432	118925433	intergenic	UPK1B;B4GALT4	dist=1432;dist=5156
3	121693285	121693286	intergenic	SLC15A2;ILDR1	dist=30251;dist=12884
3	122232868	122232869	intronic	KPNA1	-
3	122751920	122751921	intergenic	SEMA5B;PDIA5	dist=5261;dist=33935
3	123125467	123125468	intronic	ADCY5	-
3	123603067	123603068	UTR5	MYLK	NM_053027,UTR5
3	124017729	124017730	exonic	KALRN	NM_001024660,exon6
3	124101912	124101913	intronic	KALRN	-
3	124141714	124141715	exonic	KALRN	NM_001024660,exon15
3	124647460	124647461	intronic	MUC13	-
3	125800511	125800512	intronic	SLC41A3	-
3	125985929	125985930	intergenic	ALDH1L1-AS2;KLF15	dist=56918;dist=75548
3	126756239	126756240	downstream	PLXNA1	-
3	127720437	127720438	intergenic	KBTBD12;SEC61A1	dist=13923;dist=50774
3	129253847	129253848	UTR3	RHO	NM_000539,UTR3
3	130189020	130189021	intronic	COL6A5	-
3	130199673	130199674	intronic	COL6A5	-
3	131377041	131377042	intronic	CPNE4	-
3	134359853	134359854	intronic	KY	-
3	134396166	134396167	intergenic	KY;EPHB1	dist=26279;dist=117932
3	135996499	135996500	intronic	PCCB	-
3	136840619	136840620	intergenic	IL20RB;SOX14	dist=110693;dist=642514
3	136978011	136978012	intergenic	IL20RB;SOX14	dist=248085;dist=505122
3	137490493	137490494	upstream	LINC01210	-
3	138921155	138921156	intergenic	BPESC1;PISRT1	dist=77150;dist=30678
3	139437327	139437328	intergenic	NMNAT3;CLSTN2	dist=40435;dist=216699
3	140589234	140589235	intergenic	TRIM42;SLC25A36	dist=169242;dist=71427
3	141844944	141844945	intronic	TFDP2	-
3	142695500	142695501	ncRNA_intronic	PAQR9-AS1	-
3	145907403	145907404	intergenic	PLOD2;PLSCR4	dist=28121;dist=2720
3	149167558	149167559	intergenic	TM4SF1-AS1;TM4SF4	dist=63188;dist=24809
3	154783443	154783444	intergenic	GPR149;MME	dist=635939;dist=13992
3	155134637	155134638	intergenic	LOC100507537;PLCH1	dist=123148;dist=63033
3	155229957	155229958	intronic	PLCH1	-
3	156100319	156100320	intronic	KCNAB1	-
3	156338587	156338588	intergenic	SSR3;TIPARP-AS1	dist=65598;dist=52372
3	159449980	159449981	intronic	IQCJ-SCHIP1;SCHIP1	-
3	159845098	159845099	ncRNA_intronic	IL12A-AS1	-
3	159851599	159851600	ncRNA_intronic	IL12A-AS1	-
3	160889530	160889531	intergenic	B3GALNT1;NMD3	dist=66370;dist=49547
3	167097812	167097813	intronic	ZBBX	-
3	168960018	168960019	intronic	MECOM	-
3	170214063	170214064	ncRNA_intronic	LOC101928583	-
3	170527203	170527204	intergenic	LOC101928583;RPL22L1	dist=54209;dist=55461
3	170533282	170533283	intergenic	LOC101928583;RPL22L1	dist=60288;dist=49382
3	172309854	172309855	ncRNA_intronic	LINC02068	-
3	172566758	172566759	intergenic	ECT2;SPATA16	dist=27494;dist=40388
3	175653276	175653277	intergenic	NAALADL2;MIR7977	dist=129848;dist=579614
3	176351390	176351391	ncRNA_intronic	LINC01208	-
3	177217992	177217993	ncRNA_intronic	LINC00578	-
3	177815403	177815404	intergenic	LINC02015;LINC01014	dist=198391;dist=321585
3	179418387	179418388	intronic	USP13	-
3	179529484	179529485	intronic	PEX5L	-
3	181430596	181430597	exonic	SOX2	NM_003106,exon1
3	183112027	183112028	intronic	MCF2L2	-
3	184243598	184243599	intergenic	LINC02054;LINC01840	dist=86162;dist=20903
3	184281041	184281042	intronic	EPHB3	-
3	184466422	184466423	intergenic	MAGEF1;LINC02069	dist=36586;dist=7754
3	184627919	184627920	intronic	VPS8	-
3	184988390	184988391	intergenic	EHHADH;MAP3K13	dist=16504;dist=12338
3	185926462	185926463	intronic	DGKG	-
3	185977035	185977036	intronic	DGKG	-
3	186232152	186232153	intergenic	LINC02052;CRYGS	dist=20702;dist=24075
3	186362568	186362569	exonic	FETUB	NM_001308079,exon2
3	186489788	186489789	intergenic	KNG1;EIF4A2	dist=27589;dist=11572
3	186856898	186856899	intronic	RPL39L	-
3	187387520	187387521	intronic	SST	-
3	189439766	189439767	intronic	TP63	-
3	189743978	189743979	intronic	P3H2	-
3	191119550	191119551	intergenic	CCDC50;LINCR-0002	dist=3091;dist=23762
3	192289170	192289171	intronic	FGF12	-
3	192623919	192623920	intronic	MB21D2	-
3	193281878	193281879	intergenic	ATP13A4-AS1;OPA1	dist=8505;dist=29054
3	194947664	194947665	intronic	XXYLT1	-
3	195179244	195179245	intergenic	ACAP2;PPP1R2	dist=15427;dist=61973
3	195217883	195217884	intergenic	ACAP2;PPP1R2	dist=54066;dist=23334
3	197180981	197180982	intergenic	DLG1-AS1;LINC02012	dist=150360;dist=51151
4	47681	47682	intergenic	NONE;ZNF595	dist=NONE;dist=5497
4	55826	55827	intronic	ZNF595;ZNF718	-
4	64096	64097	intronic	ZNF595;ZNF718	-
4	323708	323709	intergenic	ZNF732;ZNF141	dist=33764;dist=7859
4	1066694	1066695	exonic	RNF212	NM_001131034,exon10
4	1747960	1747961	intergenic	TACC3;FGFR3	dist=1055;dist=47078
4	1748645	1748646	intergenic	TACC3;FGFR3	dist=1740;dist=46393
4	2365102	2365103	intronic	ZFYVE28	-
4	2601551	2601552	intergenic	RNF4;FAM193A	dist=83965;dist=25607
4	3495493	3495494	UTR3	DOK7	NM_001164673,UTR3
4	3577224	3577225	intergenic	LRPAP1;LINC00955	dist=43000;dist=1371
4	3582644	3582645	ncRNA_intronic	LINC00955	-
4	3609581	3609582	intergenic	LINC00955;LINC02171	dist=16869;dist=65738
4	4774551	4774552	ncRNA_intronic	LOC101928279	-
4	4945456	4945457	ncRNA_intronic	LOC101928306	-
4	4996791	4996792	intergenic	LOC101928306;CYTL1	dist=6393;dist=19522
4	5039573	5039574	intergenic	CYTL1;STK32B	dist=18376;dist=13670
4	5792048	5792049	intronic	EVC	-
4	6136357	6136358	intronic	JAKMIP1	-
4	7191212	7191213	intergenic	LINC02447;SORCS2	dist=86109;dist=3161
4	8608874	8608875	intronic	CPZ	-
4	10129245	10129246	intergenic	WDR1;ZNF518B	dist=10672;dist=312258
4	10169779	10169780	intergenic	WDR1;ZNF518B	dist=51206;dist=271724
4	10171868	10171869	intergenic	WDR1;ZNF518B	dist=53295;dist=269635
4	10174822	10174823	intergenic	WDR1;ZNF518B	dist=56249;dist=266681
4	10177184	10177185	intergenic	WDR1;ZNF518B	dist=58611;dist=264319
4	10201278	10201279	intergenic	WDR1;ZNF518B	dist=82705;dist=240225
4	10303828	10303829	intergenic	WDR1;ZNF518B	dist=185255;dist=137675
4	10594846	10594847	intronic	CLNK	-
4	22609036	22609037	intergenic	ADGRA3;GBA3	dist=91359;dist=85500
4	23036742	23036743	intergenic	GBA3;PPARGC1A	dist=215547;dist=756901
4	25637256	25637257	intergenic	LOC101929161;SLC34A2	dist=66288;dist=20178
4	25769591	25769592	intronic	SEL1L3	-
4	26314043	26314044	intergenic	SMIM20;RBPJ	dist=382542;dist=7288
4	26326878	26326879	intronic	RBPJ	-
4	27465366	27465367	intergenic	LINC02261;MIR4275	dist=181519;dist=1355837
4	36239670	36239671	intronic	ARAP2	-
4	36324487	36324488	intronic	DTHD1	-
4	36395980	36395981	intergenic	DTHD1;MIR1255B1	dist=49573;dist=32007
4	38211845	38211846	intergenic	TBC1D1;LINC01258	dist=71049;dist=210437
4	38321302	38321303	intergenic	TBC1D1;LINC01258	dist=180506;dist=100980
4	38376000	38376001	intergenic	TBC1D1;LINC01258	dist=235204;dist=46282
4	38464946	38464947	ncRNA_intronic	LINC01258	-
4	39659166	39659167	intergenic	SMIM14;UBE2K	dist=18548;dist=40497
4	40724139	40724140	intergenic	RBM47;NSUN7	dist=92256;dist=27774
4	52943044	52943045	exonic	SPATA18	NM_001346103,exon3
4	54480871	54480872	intergenic	LNX1-AS2;LOC100506444	dist=9323;dist=81196
4	54572667	54572668	ncRNA_intronic	LOC100506444	-
4	56178733	56178734	intergenic	KDR;SRD5A3	dist=186971;dist=33654
4	56683778	56683779	intergenic	NMU;LOC644145	dist=181313;dist=2390
4	56684905	56684906	intergenic	NMU;LOC644145	dist=182440;dist=1263
4	57844752	57844753	upstream	NOA1;POLR2B	-
4	58178518	58178519	intergenic	IGFBP7-AS1;LINC02380	dist=107053;dist=113519
4	62070102	62070103	intronic	ADGRL3	-
4	66106974	66106975	intergenic	LINC02232;EPHA5	dist=236756;dist=78306
4	70689133	70689134	intergenic	SULT1B1;SULT1E1	dist=62703;dist=17796
4	70999249	70999250	upstream	CSN1S2BP	-
4	71021089	71021090	intronic	PRR27	-
4	71370969	71370970	intergenic	MUC7;AMTN	dist=22255;dist=13319
4	74141790	74141791	intergenic	ANKRD17;ALB	dist=17275;dist=128165
4	74531744	74531745	intergenic	RASSF6;CXCL8	dist=45396;dist=74478
4	74573717	74573718	intergenic	RASSF6;CXCL8	dist=87369;dist=32505
4	79128898	79128899	intronic	FRAS1	-
4	80062725	80062726	ncRNA_intronic	LINC01088	-
4	80553321	80553322	intergenic	LINC00989;PCAT4	dist=55707;dist=195303
4	87746738	87746739	intronic	SLC10A6	-
4	89099050	89099051	intronic	ABCG2	-
4	95679547	95679548	intronic	BMPR1B	-
4	95868728	95868729	intronic	BMPR1B	-
4	99631937	99631938	intergenic	TSPAN5;EIF4E	dist=52125;dist=160897
4	103165227	103165228	intergenic	BANK1;SLC39A8	dist=169258;dist=6970
4	103640006	103640007	intronic	MANBA	-
4	108975229	108975230	intronic	LEF1	-
4	108979882	108979883	intronic	LEF1	-
4	110941243	110941244	intergenic	EGF;ELOVL6	dist=7008;dist=28985
4	112694890	112694891	intergenic	PITX2;C4orf32	dist=1131611;dist=371662
4	113626633	113626634	intergenic	LARP7;ANK2	dist=47885;dist=112605
4	117624171	117624172	intergenic	MIR1973;TRAM1L1	dist=403247;dist=380538
4	122871246	122871247	intronic	TRPC3	-
4	123665473	123665474	UTR3	BBS12	NM_001178007,UTR3
4	127316908	127316909	intergenic	MIR2054;INTU	dist=888446;dist=1237178
4	129837819	129837820	intronic	SCLT1	-
4	130067054	130067055	intergenic	C4orf33;LINC02466	dist=33211;dist=578271
4	134158954	134158955	intergenic	PCDH10;PABPC4L	dist=43189;dist=958534
4	134404864	134404865	intergenic	PCDH10;PABPC4L	dist=289099;dist=712624
4	145439368	145439369	intergenic	GYPA;HHIP-AS1	dist=377429;dist=124699
4	146531044	146531045	intergenic	SMAD1;MMAA	dist=50719;dist=9495
4	147143506	147143507	intergenic	LSM6;SLC10A7	dist=32293;dist=31633
4	148463497	148463498	intronic	EDNRA	-
4	149205780	149205781	intronic	NR3C2	-
4	150666564	150666565	intergenic	LINC02355;DCLK2	dist=467290;dist=332861
4	150743326	150743327	intergenic	LINC02355;DCLK2	dist=544052;dist=256099
4	151644014	151644015	intronic	LRBA	-
4	152858859	152858860	intergenic	GATB;LINC02273	dist=176684;dist=163045
4	152931962	152931963	intergenic	GATB;LINC02273	dist=249787;dist=89942
4	154197690	154197691	intronic	TRIM2	-
4	157855148	157855149	intronic	PDGFC	-
4	159015823	159015824	intergenic	LINC02433;FAM198B	dist=518520;dist=29908
4	167515557	167515558	intergenic	TLL1;SPOCK3	dist=489948;dist=138978
4	168155477	168155478	intronic	SPOCK3	-
4	168340926	168340927	intergenic	SPOCK3;ANXA10	dist=185185;dist=672761
4	171510854	171510855	intergenic	LINC01612;LINC02382	dist=305981;dist=152765
4	172767476	172767477	intronic	GALNTL6	-
4	174178989	174178990	intronic	GALNT7	-
4	174324246	174324247	intronic	SCRG1	-
4	181370615	181370616	intergenic	NONE;LINC00290	dist=NONE;dist=614627
4	182522338	182522339	intergenic	LINC00290;TEMN3-AS1	dist=442036;dist=218819
4	182878185	182878186	intergenic	TEMN3-AS1;LOC90768	dist=127059;dist=181627
4	185098302	185098303	intronic	ENPP6	-
4	185268428	185268429	ncRNA_intronic	LINC02363	-
4	186007225	186007226	ncRNA_intronic	LINC02436	-
4	187066154	187066155	UTR5	FAM149A	NM_015398,UTR5
4	187597651	187597652	intronic	FAT1	-
4	187645685	187645686	upstream	FAT1	-
4	188157769	188157770	intergenic	LINC02374;LOC339975	dist=23740;dist=67467
4	188275821	188275822	ncRNA_intronic	LOC339975	-
4	189030952	189030953	intergenic	TRIML2;TRIML1	dist=4211;dist=29642
5	395309	395310	intronic	AHRR	-
5	415656	415657	intronic	AHRR	-
5	425965	425966	intronic	AHRR	-
5	431102	431103	intronic	AHRR	-
5	442812	442813	ncRNA_exonic	EXOC3-AS1	-
5	478670	478671	ncRNA_intronic	SLC9A3-AS1	-
5	543958	543959	intergenic	MIR4456;LOC100996325	dist=7961;dist=58325
5	611842	611843	ncRNA_exonic	LOC100996325	-
5	903127	903128	intronic	TRIP13	-
5	5979553	5979554	intergenic	ICE1;LINC02145	dist=489206;dist=331000
5	7615780	7615781	intronic	ADCY2	-
5	7746225	7746226	intronic	ADCY2	-
5	10633908	10633909	intronic	ANKRD33B	-
5	14648758	14648759	intergenic	FAM105A;SNORD141A	dist=32471;dist=3628
5	15139548	15139549	intergenic	ANKH;LINC02149	dist=267661;dist=52206
5	17343728	17343729	intergenic	BASP1;LINC02111	dist=66774;dist=35286
5	18600933	18600934	intergenic	LINC02223;CDH18	dist=670335;dist=870471
5	31232462	31232463	intronic	CDH6	-
5	31664819	31664820	intronic	PDZD2	-
5	32001648	32001649	intronic	PDZD2	-
5	32312074	32312075	intronic	MTMR12	-
5	32420668	32420669	intronic	ZFR	-
5	32454626	32454627	intergenic	ZFR;SUB1	dist=9759;dist=130978
5	33008821	33008822	intergenic	LINC02120;LINC02160	dist=46248;dist=221019
5	33148249	33148250	intergenic	LINC02120;LINC02160	dist=185676;dist=81591
5	33209354	33209355	intergenic	LINC02120;LINC02160	dist=246781;dist=20486
5	34958305	34958306	UTR3	DNAJC21	NM_001348420,UTR3
5	38404847	38404848	intronic	EGFLAM	-
5	42168280	42168281	ncRNA_intronic	LOC101926960	-
5	52021064	52021065	intergenic	LINC02118;PELO	dist=681321;dist=62709
5	52259502	52259503	intergenic	ITGA1;ITGA2	dist=10017;dist=25653
5	52283571	52283572	intergenic	ITGA1;ITGA2	dist=34086;dist=1584
5	53591802	53591803	intronic	ARL15	-
5	53734831	53734832	intergenic	LINC01033;HSPB3	dist=23876;dist=16599
5	54826529	54826530	ncRNA_exonic	RNF138P1	-
5	54912645	54912646	intergenic	PLPP1;SLC38A9	dist=81739;dist=9027
5	55624729	55624730	intergenic	ANKRD55;LINC01948	dist=95543;dist=128892
5	56459821	56459822	intergenic	MIER3;GPBP1	dist=211864;dist=9953
5	57061655	57061656	intergenic	LOC101928505;LINC02225	dist=94839;dist=124502
5	57631435	57631436	intergenic	LINC02101;PLK2	dist=213267;dist=118374
5	58232442	58232443	intergenic	RAB3C;PDE4D	dist=77220;dist=32423
5	58470163	58470164	intronic	PDE4D	-
5	59189754	59189755	intronic	PDE4D	-
5	59948080	59948081	intronic	DEPDC1B	-
5	60039480	60039481	intergenic	DEPDC1B;ELOVL7	dist=43487;dist=8135
5	60575654	60575655	intergenic	LINC02057;ZSWIM6	dist=14898;dist=52445
5	61113653	61113654	intergenic	C5orf64-AS1;KIF2A	dist=82128;dist=488335
5	66254828	66254829	UTR5	MAST4	NM_001290226,UTR5
5	66388407	66388408	intronic	MAST4	-
5	68855707	68855708	upstream	GTF2H2C;GTF2H2C_2	-
5	73348164	73348165	intergenic	ARHGEF28;LINC01335	dist=110346;dist=254070
5	74616208	74616209	intergenic	ANKRD31;HMGCR	dist=83505;dist=16784
5	75031078	75031079	intergenic	POC5;SV2C	dist=17765;dist=348160
5	75337813	75337814	intergenic	POC5;SV2C	dist=324500;dist=41425
5	77829253	77829254	intronic	LHFPL2	-
5	77833724	77833725	intronic	LHFPL2	-
5	80231938	80231939	intergenic	MSH3;RASGRF2-AS1	dist=59304;dist=11573
5	81083795	81083796	intergenic	SSBP2;ATG10	dist=36723;dist=184048
5	82421419	82421420	intronic	XRCC4	-
5	82722711	82722712	intergenic	XRCC4;VCAN	dist=73132;dist=44781
5	83680222	83680223	UTR5	EDIL3	NM_001278642,UTR5
5	83879671	83879672	intergenic	EDIL3;NBPF22P	dist=198986;dist=1698590
5	86707542	86707543	intronic	CCNH	-
5	90005638	90005639	intronic	ADGRV1	-
5	90579250	90579251	intergenic	ADGRV1;LUCAT1	dist=119217;dist=19552
5	90582829	90582830	intergenic	ADGRV1;LUCAT1	dist=122796;dist=15973
5	90589387	90589388	intergenic	ADGRV1;LUCAT1	dist=129354;dist=9415
5	92572619	92572620	intergenic	ARRDC3-AS1;NR2F1-AS1	dist=1856087;dist=172442
5	92638156	92638157	intergenic	ARRDC3-AS1;NR2F1-AS1	dist=1921624;dist=106905
5	92641802	92641803	intergenic	ARRDC3-AS1;NR2F1-AS1	dist=1925270;dist=103259
5	95769931	95769932	ncRNA_intronic	LOC101929710	-
5	98107069	98107070	ncRNA_intronic	RGMB-AS1	-
5	99814881	99814882	intergenic	LOC100133050;FAM174A	dist=90923;dist=56127
5	100726013	100726014	intergenic	ST8SIA4;SLCO4C1	dist=487024;dist=843678
5	101119066	101119067	intergenic	ST8SIA4;SLCO4C1	dist=880077;dist=450625
5	101649581	101649582	intergenic	SLCO4C1;SLCO6A1	dist=17328;dist=57904
5	101880978	101880979	intergenic	SLCO6A1;LINC00492	dist=46258;dist=36093
5	102083038	102083039	intergenic	LINC00491;PAM	dist=75870;dist=7448
5	102699813	102699814	intergenic	C5orf30;LINC02115	dist=85452;dist=164321
5	105297324	105297325	intergenic	RAB9BP1;LINC01950	dist=861525;dist=853573
5	106116007	106116008	intergenic	RAB9BP1;LINC01950	dist=1680208;dist=34890
5	110408633	110408634	intronic	TSLP	-
5	110614595	110614596	intronic	CAMK4	-
5	111887065	111887066	intergenic	EPB41L4A-AS2;LINC02200	dist=130388;dist=77067
5	112265656	112265657	intergenic	REEP5;DCP2	dist=7625;dist=46750
5	112672677	112672678	intronic	MCC	-
5	114910341	114910342	intergenic	FEM1C;TMED7-TICAM2	dist=29750;dist=3851
5	115843082	115843083	intronic	SEMA6A	-
5	115893372	115893373	intronic	SEMA6A	-
5	116090242	116090243	ncRNA_intronic	LINC02214	-
5	120966151	120966152	intergenic	LOC102467226;FTMT	dist=304619;dist=221498
5	122219940	122219941	intronic	SNX24	-
5	126199743	126199744	intergenic	LMNB1;MARCH3	dist=27031;dist=3662
5	127457480	127457481	intronic	SLC12A2	-
5	129477486	129477487	intronic	CHSY3	-
5	131384765	131384766	intergenic	ACSL6;IL3	dist=37004;dist=11581
5	132089367	132089368	UTR3	CCNI2	NM_001287253,UTR3
5	132201821	132201822	intronic	GDF9	-
5	132525643	132525644	intergenic	HSPA4;FSTL4	dist=84934;dist=6508
5	132808982	132808983	intronic	FSTL4	-
5	133378875	133378876	intergenic	VDAC1;TCF7	dist=38051;dist=71513
5	133897533	133897534	intronic	JADE2	-
5	134469756	134469757	intronic	C5orf66	-
5	135760551	135760552	intergenic	TRPC7;SPOCK1	dist=59387;dist=550435
5	137577257	137577258	intergenic	CDC23;GFRA3	dist=28225;dist=10811
5	138567947	138567948	intergenic	SIL1;MATR3	dist=33882;dist=41493
5	139294034	139294035	intronic	NRG2	-
5	142361968	142361969	intronic	ARHGAP26	-
5	142641972	142641973	intergenic	ARHGAP26;NR3C1	dist=33396;dist=15523
5	142874675	142874676	intergenic	NR3C1;MIR5197	dist=59598;dist=184749
5	143009284	143009285	intergenic	NR3C1;MIR5197	dist=194207;dist=50140
5	143239739	143239740	intergenic	HMHB1;YIPF5	dist=39455;dist=297983
5	143801025	143801026	intronic	KCTD16	-
5	144660399	144660400	intergenic	KCTD16;PRELID2	dist=803455;dist=475507
5	146441698	146441699	intronic	PPP2R2B	-
5	146771476	146771477	UTR3	DPYSL3	NM_001387,UTR3
5	148988025	148988026	intronic	ARHGEF37	-
5	149159658	149159659	intronic	PPARGC1B	-
5	149367842	149367843	downstream	SLC26A2	-
5	149416122	149416123	intronic	HMGXB3	-
5	150975203	150975204	intergenic	FAT2;SPARC	dist=26698;dist=65453
5	151109198	151109199	intergenic	CTB-113P19.1;ATOX1	dist=41730;dist=13184
5	151204974	151204975	intronic	GLRA1	-
5	154248303	154248304	intronic	CNOT8	-
5	155819674	155819675	intronic	SGCD	-
5	156251870	156251871	intergenic	SGCD;PPP1R2P3	dist=57072;dist=25626
5	156811955	156811956	ncRNA_intronic	LOC102724404	-
5	156874286	156874287	ncRNA_intronic	LOC102724404	-
5	158937386	158937387	intergenic	LINC01845;LINC01847	dist=44102;dist=266395
5	158998769	158998770	intergenic	LINC01845;LINC01847	dist=105485;dist=205012
5	163104015	163104016	intergenic	MAT2B;LINC02143	dist=157656;dist=771412
5	163147625	163147626	intergenic	MAT2B;LINC02143	dist=201266;dist=727802
5	163912598	163912599	ncRNA_intronic	LOC102546299	-
5	164615705	164615706	intergenic	LOC102546299;LINC01947	dist=645716;dist=1716521
5	168133654	168133655	intronic	SLIT3	-
5	168777575	168777576	intergenic	SLIT3;SPDL1	dist=49442;dist=233062
5	169696513	169696514	intronic	LCP2	-
5	170184792	170184793	intergenic	KCNIP1;GABRP	dist=21155;dist=25930
5	171056550	171056551	intergenic	FGF18;SMIM23	dist=171920;dist=156325
5	171569848	171569849	intronic	STK10	-
5	171605440	171605441	intronic	STK10	-
5	171608002	171608003	intronic	STK10	-
5	171777557	171777558	exonic	SH3PXD2B	NM_001017995,exon10
5	174117162	174117163	intergenic	LINC01411;MSX2	dist=163020;dist=34412
5	174586677	174586678	intergenic	LINC01951;DRD1	dist=163943;dist=280997
5	176231036	176231037	intergenic	LINC01574;UNC5A	dist=60114;dist=6523
5	177489098	177489099	intergenic	FAM153C;N4BP3	dist=13010;dist=51457
5	178217166	178217167	ncRNA_intronic	AACSP1	-
5	178265865	178265866	intergenic	AACSP1;ZNF354B	dist=20429;dist=21088
5	178273072	178273073	intergenic	AACSP1;ZNF354B	dist=27636;dist=13881
5	179190230	179190231	intronic	MAML1	-
5	179920886	179920887	upstream	CNOT6	-
5	180053626	180053627	intronic	FLT4	-
6	217110	217111	intergenic	LOC285766;DUSP22	dist=11626;dist=74946
6	255749	255750	intergenic	LOC285766;DUSP22	dist=50265;dist=36307
6	1604463	1604464	intergenic	FOXF2;FOXCUT	dist=208631;dist=1302
6	2660184	2660185	intergenic	LINC01600;MYLK4	dist=25347;dist=3678
6	3252675	3252676	intergenic	LOC100422781;PSMG4	dist=12458;dist=6486
6	5260263	5260264	intronic	LYRM4	-
6	5422624	5422625	intronic	FARS2	-
6	5996262	5996263	intergenic	FARS2;NRN1	dist=224437;dist=1970
6	6599409	6599410	ncRNA_intronic	LY86-AS1	-
6	10000744	10000745	intergenic	LOC100506207;TFAP2A	dist=1215066;dist=396171
6	11258398	11258399	intronic	NEDD9	-
6	12538913	12538914	intergenic	EDN1;PHACTR1	dist=241486;dist=177974
6	13361257	13361258	intergenic	TBC1D7-LOC100130357;GFOD1	dist=32442;dist=2329
6	14129852	14129853	intronic	CD83	-
6	14131021	14131022	intronic	CD83	-
6	15359103	15359104	intronic	JARID2	-
6	18343628	18343629	intergenic	DEK;RNF144B	dist=78829;dist=43952
6	26388202	26388203	intronic	BTN2A2	-
6	28092843	28092844	ncRNA_intronic	ZSCAN16-AS1	-
6	33678691	33678692	intronic	UQCC2	-
6	33697921	33697922	intronic	IP6K3	-
6	34641327	34641328	intronic	C6orf106	-
6	35488568	35488569	intergenic	TULP1;FKBP5	dist=7853;dist=52793
6	35754372	35754373	intronic	CLPSL1	-
6	36561228	36561229	upstream	SRSF3	-
6	37321416	37321417	upstream	RNF8	-
6	37339952	37339953	intronic	RNF8	-
6	37457382	37457383	intronic	CCDC167	-
6	37617804	37617805	intronic	MDGA1	-
6	38941045	38941046	intronic	DNAH8	-
6	39070150	39070151	intergenic	GLP1R;SAYSD1	dist=11071;dist=1688
6	39269458	39269459	intronic	KCNK17	-
6	39315685	39315686	intronic	KIF6	-
6	39666633	39666634	intronic	KIF6	-
6	39896928	39896929	intronic	MOCS1	-
6	40079888	40079889	intergenic	MOCS1;LINC00951	dist=177598;dist=232195
6	40102715	40102716	intergenic	MOCS1;LINC00951	dist=200425;dist=209368
6	40276364	40276365	intergenic	MOCS1;LINC00951	dist=374074;dist=35719
6	41182443	41182444	ncRNA_intronic	TREML3P	-
6	41286367	41286368	intergenic	TREM1;NCR2	dist=31884;dist=17160
6	41324438	41324439	intergenic	NCR2;LINC01276	dist=5813;dist=145743
6	41335476	41335477	intergenic	NCR2;LINC01276	dist=16851;dist=134705
6	42085963	42085964	intronic	C6orf132	-
6	42422152	42422153	intergenic	TRERF1;UBR2	dist=2363;dist=109607
6	43435548	43435549	intergenic	DLK2;TJAP1	dist=11178;dist=9712
6	44067762	44067763	intergenic	LOC101929705;MRPL14	dist=25373;dist=13428
6	45607831	45607832	intergenic	RUNX2;CLIC5	dist=89012;dist=258358
6	47029159	47029160	intergenic	ADGRF1;TNFRSF21	dist=19060;dist=170103
6	47202061	47202062	intronic	TNFRSF21	-
6	48036017	48036018	exonic	PTCHD4	NM_001013732,exon1
6	48120329	48120330	intergenic	PTCHD4;MUT	dist=83904;dist=1277743
6	48638381	48638382	intergenic	PTCHD4;MUT	dist=601956;dist=759691
6	54486158	54486159	intergenic	TINAG;FAM83B	dist=231208;dist=225410
6	57396723	57396724	intronic	PRIM2	-
6	57412346	57412347	intronic	PRIM2	-
6	65040835	65040836	intronic	EYS	-
6	70876331	70876332	intronic	COL19A1	-
6	71907021	71907022	intergenic	B3GAT2;OGFRL1	dist=240233;dist=91123
6	72927924	72927925	intronic	RIMS1	-
6	80465628	80465629	intergenic	RNY4;LINC01621	dist=13959;dist=47671
6	81233281	81233282	intergenic	BCKDHB;FAM46A	dist=177294;dist=1222165
6	82721561	82721562	intergenic	LINC01526;IBTK	dist=197652;dist=158142
6	83189323	83189324	intergenic	TPBG;UBE3D	dist=112190;dist=412793
6	83627097	83627098	intronic	UBE3D	-
6	83767507	83767508	intronic	UBE3D	-
6	84112949	84112950	intronic	ME1	-
6	84743322	84743323	upstream	MRAP2	-
6	86132578	86132579	intergenic	LOC101928820;NT5E	dist=18058;dist=26723
6	86175231	86175232	intronic	NT5E	-
6	86690407	86690408	intergenic	SNHG5;HTR1E	dist=301956;dist=956616
6	86884934	86884935	intergenic	SNHG5;HTR1E	dist=496483;dist=762089
6	88466609	88466610	intergenic	AKIRIN2;LOC101928911	dist=54624;dist=27968
6	88506256	88506257	ncRNA_intronic	LOC101928911	-
6	88947726	88947727	intergenic	CNR1;LOC101928936	dist=71959;dist=287916
6	90678408	90678409	intronic	BACH2	-
6	90685841	90685842	intronic	BACH2	-
6	91568805	91568806	intergenic	MAP3K7;MIR4643	dist=271785;dist=662572
6	100526476	100526477	intergenic	MCHR2-AS1;SIM1	dist=2181;dist=310273
6	101562581	101562582	intergenic	ASCC3;GRIK2	dist=233333;dist=284279
6	105027365	105027366	intergenic	NONE;HACE1	dist=NONE;dist=148602
6	106629919	106629920	intergenic	PRDM1;ATG5	dist=72105;dist=2432
6	107020081	107020082	intronic	RTN4IP1	-
6	107443223	107443224	intergenic	BEND3;PDSS2	dist=7587;dist=30537
6	107739436	107739437	intronic	PDSS2	-
6	108956751	108956752	intronic	FOXO3	-
6	110663217	110663218	intronic	METTL24	-
6	111531566	111531567	intronic	SLC16A10	-
6	111824426	111824427	ncRNA_intronic	TRAF3IP2-AS1	-
6	111936462	111936463	intergenic	TRAF3IP2;FYN	dist=8985;dist=45072
6	112981804	112981805	intergenic	RFPL4B;LOC101927686	dist=309306;dist=962932
6	117488708	117488709	intergenic	RFX6;VGLL2	dist=235382;dist=98012
6	118097563	118097564	intergenic	NUS1;SLC35F1	dist=65677;dist=131125
6	118432954	118432955	intronic	SLC35F1	-
6	119654956	119654957	intronic	MAN1A1	-
6	120398686	120398687	intergenic	MIR3144;TBC1D32	dist=62283;dist=1001953
6	121960242	121960243	intergenic	GJA1;HSF2	dist=189352;dist=760453
6	122523771	122523772	intergenic	GJA1;HSF2	dist=752881;dist=196924
6	123317099	123317100	upstream	CLVS2	-
6	125833879	125833880	intergenic	HDDC2;LINC02523	dist=210597;dist=161619
6	127042371	127042372	intergenic	MIR588;RSPO3	dist=236512;dist=397676
6	130010781	130010782	intronic	ARHGAP18	-
6	131721610	131721611	intergenic	AKAP7;ARG1	dist=116935;dist=172733
6	133036397	133036398	intergenic	VNN1;VNN3	dist=1203;dist=7528
6	135302007	135302008	intronic	HBS1L	-
6	136898035	136898036	intronic	MAP3K5	-
6	138165489	138165490	ncRNA_intronic	LOC100130476	-
6	138168724	138168725	ncRNA_intronic	LOC100130476	-
6	138801519	138801520	intronic	NHSL1	-
6	139305514	139305515	intronic	REPS1	-
6	139727740	139727741	intergenic	CITED2;LINC01625	dist=31953;dist=62391
6	140074636	140074637	intergenic	LINC01625;LOC100132735	dist=278903;dist=17573
6	141398829	141398830	intergenic	MIR4465;NMBR	dist=393809;dist=996791
6	141428749	141428750	intergenic	MIR4465;NMBR	dist=423729;dist=966871
6	141647574	141647575	intergenic	MIR4465;NMBR	dist=642554;dist=748046
6	142267689	142267690	intergenic	MIR4465;NMBR	dist=1262669;dist=127931
6	143296487	143296488	ncRNA_intronic	LINC01277	-
6	145868734	145868735	intergenic	UTRN;EPM2A	dist=694564;dist=77705
6	145955151	145955152	intronic	EPM2A	-
6	146349373	146349374	intronic	GRM1	-
6	147114878	147114879	intronic	ADGB	-
6	147130108	147130109	intronic	ADGB	-
6	148602001	148602002	intronic	SASH1	-
6	148660905	148660906	intronic	SASH1	-
6	148772056	148772057	intronic	SASH1	-
6	149381450	149381451	intronic	UST	-
6	151481990	151481991	intergenic	MTHFD1L;LOC102723831	dist=58967;dist=35817
6	152946422	152946423	intronic	SYNE1	-
6	153048746	153048747	intergenic	MYCT1;VIP	dist=3031;dist=23185
6	153071910	153071911	upstream	VIP	-
6	153196073	153196074	intergenic	VIP;FBXO5	dist=115171;dist=95580
6	153491709	153491710	intergenic	RGS17;MIR7641-2	dist=39320;dist=249902
6	157640932	157640933	intergenic	ARID1B;TMEM242	dist=109019;dist=69121
6	159026381	159026382	splicing	TMEM181	-
6	160362822	160362823	intergenic	MAS1;IGF2R	dist=33715;dist=27308
6	161663040	161663041	intronic	AGPAT4	-
6	161663915	161663916	intronic	AGPAT4	-
6	161800817	161800818	intronic	PRKN	-
6	162343932	162343933	intronic	PRKN	-
6	162904686	162904687	intronic	PRKN	-
6	163277912	163277913	intronic	PACRG	-
6	163506844	163506845	intronic	PACRG	-
6	165722622	165722623	intronic	C6orf118	-
6	165816504	165816505	intronic	PDE10A	-
6	166105114	166105115	intergenic	PDE10A;LINC00473	dist=29526;dist=232421
6	166264020	166264021	intergenic	PDE10A;LINC00473	dist=188432;dist=73515
6	166446150	166446151	intergenic	LINC00602;T	dist=43047;dist=124995
6	167315563	167315564	intergenic	RPS6KA2;RPS6KA2-AS1	dist=39524;dist=1622
6	167507508	167507509	intergenic	FGFR1OP;CCR6	dist=51602;dist=17786
6	167688438	167688439	intergenic	TCP10L2;UNC93A	dist=92042;dist=16364
6	169337117	169337118	ncRNA_intronic	LOC105378146	-
6	169771213	169771214	intergenic	THBS2;WDR27	dist=117004;dist=86089
7	628026	628027	intronic	PRKAR1B	-
7	2987063	2987064	intronic	CARD11	-
7	3495466	3495467	intronic	SDK1	-
7	6432948	6432949	intronic	RAC1	-
7	8405199	8405200	intergenic	LOC100505938;NXPH1	dist=22288;dist=68385
7	8476607	8476608	intronic	NXPH1	-
7	10928998	10928999	intergenic	MGC4859;NDUFA4	dist=109427;dist=42581
7	10979202	10979203	intronic	NDUFA4	-
7	12210009	12210010	intergenic	THSD7A;TMEM106B	dist=338185;dist=40838
7	12490329	12490330	intergenic	VWDE;LOC102725191	dist=46762;dist=45725
7	12601411	12601412	intergenic	LOC102725191;SCIN	dist=20650;dist=8791
7	12621443	12621444	intronic	SCIN	-
7	12635483	12635484	intronic	SCIN	-
7	12657612	12657613	intronic	SCIN	-
7	13536626	13536627	intergenic	ARL4A;ETV1	dist=806068;dist=394229
7	13782423	13782424	intergenic	ARL4A;ETV1	dist=1051865;dist=148432
7	15055774	15055775	intergenic	DGKB;AGMO	dist=41372;dist=184168
7	17514528	17514529	ncRNA_intronic	LOC101927630	-
7	19812588	19812589	upstream	TMEM196	-
7	20578916	20578917	intergenic	ITGB8;ABCB5	dist=123534;dist=76328
7	20784542	20784543	intronic	ABCB5	-
7	20874851	20874852	upstream	LINC01162	-
7	21490737	21490738	intronic	SP4	-
7	23694194	23694195	intergenic	CCDC126;FAM221A	dist=9867;dist=25538
7	24527253	24527254	intergenic	NPY;MPP6	dist=195769;dist=85711
7	25389754	25389755	intergenic	NPVF;MIR148A	dist=121649;dist=599784
7	26197197	26197198	intronic	NFE2L3	-
7	26347406	26347407	intronic	SNX10	-
7	26352506	26352507	intronic	SNX10	-
7	26900060	26900061	intronic	SKAP2	-
7	27176085	27176086	intergenic	HOXA4;HOXA-AS3	dist=5686;dist=3897
7	27182648	27182649	ncRNA_intronic	HOXA-AS3	-
7	27388940	27388941	intergenic	EVX1;HIBADH	dist=101502;dist=176118
7	27555582	27555583	intergenic	EVX1;HIBADH	dist=268144;dist=9476
7	30208490	30208491	intergenic	MTURN;LOC105375218	dist=6109;dist=78554
7	34801340	34801341	ncRNA_intronic	NPSR1-AS1	-
7	35146366	35146367	ncRNA_intronic	DPY19L2P1	-
7	35288735	35288736	intronic	TBX20	-
7	35768677	35768678	intergenic	LOC100506725;SEPT7-AS1	dist=9355;dist=25896
7	39393486	39393487	intronic	POU6F2	-
7	42140168	42140169	intronic	GLI3	-
7	42146853	42146854	intronic	GLI3	-
7	43518732	43518733	intronic	HECW1	-
7	43994221	43994222	ncRNA_intronic	POLR2J4	-
7	44471015	44471016	intronic	NUDCD3	-
7	44620578	44620579	UTR3	TMED4	NM_001303058,UTR3
7	44835542	44835543	upstream	PPIA	-
7	45040751	45040752	intronic	CCM2	-
7	47644108	47644109	intergenic	TNS3;LINC01447	dist=22366;dist=17428
7	47674531	47674532	intergenic	LINC01447;C7orf65	dist=5040;dist=20310
7	47706267	47706268	intergenic	C7orf65;LINC00525	dist=5021;dist=94806
7	47882968	47882969	intronic	PKD1L1	-
7	47980728	47980729	intronic	PKD1L1	-
7	48122922	48122923	intergenic	C7orf57;UPP1	dist=22028;dist=5277
7	48339289	48339290	intronic	ABCA13	-
7	50625991	50625992	intronic	DDC	-
7	50682479	50682480	exonic	GRB10	NM_001001549,exon8
7	51316791	51316792	intronic	COBL	-
7	52341871	52341872	intergenic	COBL;POM121L12	dist=957313;dist=761477
7	53615379	53615380	intergenic	POM121L12;LINC01446	dist=510761;dist=107822
7	55138620	55138621	intronic	EGFR	-
7	55291880	55291881	intergenic	EGFR;ELDR	dist=16107;dist=14248
7	64696065	64696066	intergenic	INTS4P1;ZNF92	dist=1465;dist=142646
7	65473935	65473936	intergenic	GUSB;ASL	dist=26634;dist=66840
7	65736131	65736132	intronic	TPST1	-
7	66353270	66353271	intergenic	GTF2IP23;LOC644794	dist=4010;dist=15836
7	68868274	68868275	intergenic	LOC102723427;LOC100507468	dist=1370597;dist=192849
7	69090011	69090012	intronic	AUTS2	-
7	75849282	75849283	intronic	SRRM3	-
7	77090650	77090651	intergenic	LOC101927243;PTPN12	dist=35890;dist=76122
7	77165707	77165708	intergenic	LOC101927243;PTPN12	dist=110947;dist=1065
7	77344143	77344144	intronic	RSBN1L	-
7	79842039	79842040	exonic	GNAI1	NM_001256414,exon7
7	80001747	80001748	ncRNA_intronic	LOC101927269	-
7	81099422	81099423	intergenic	SEMA3C;LOC105369146	dist=547727;dist=45640
7	81107877	81107878	intergenic	SEMA3C;LOC105369146	dist=556182;dist=37185
7	82201609	82201610	intergenic	CACNA2D1;PCLO	dist=128487;dist=181711
7	82953893	82953894	intergenic	PCLO;SEMA3E	dist=161696;dist=39328
7	82955577	82955578	intergenic	PCLO;SEMA3E	dist=163380;dist=37644
7	83824027	83824028	UTR5	SEMA3A	NM_006080,UTR5
7	84679163	84679164	intronic	SEMA3D	-
7	91835399	91835400	intronic	KRIT1	-
7	93933110	93933111	intergenic	BET1;COL1A2-AS1	dist=299416;dist=63413
7	95560446	95560447	intronic	DYNC1I1	-
7	96044305	96044306	intergenic	SLC25A13;SEM1	dist=92846;dist=66632
7	97656717	97656718	intergenic	OCM2;LMTK2	dist=37301;dist=79479
7	97687475	97687476	intergenic	OCM2;LMTK2	dist=68059;dist=48721
7	97696463	97696464	intergenic	OCM2;LMTK2	dist=77047;dist=39733
7	99499509	99499510	intronic	TRIM4	-
7	100230501	100230502	intronic	TFR2	-
7	101006209	101006210	UTR5	COL26A1	NM_001278563,UTR5
7	104954435	104954436	intronic	SRPK2	-
7	105319271	105319272	intronic	ATXN7L1	-
7	105697342	105697343	intergenic	CDHR3;SYPL1	dist=20465;dist=33471
7	107646258	107646259	intergenic	LAMB1;LAMB4	dist=2454;dist=17737
7	107706984	107706985	exonic	LAMB4	NM_001318046,exon20
7	108773174	108773175	intergenic	C7orf66;EIF3IP1	dist=248530;dist=826109
7	112121834	112121835	intronic	LSMEM1	-
7	114032514	114032515	intergenic	NONE;FOXP2	dist=NONE;dist=22537
7	114042606	114042607	intergenic	NONE;FOXP2	dist=NONE;dist=12445
7	114812532	114812533	ncRNA_intronic	LINC01392	-
7	115793254	115793255	intergenic	TFEC;TES	dist=122387;dist=57292
7	116261636	116261637	intergenic	LINC01510;MET	dist=6762;dist=50776
7	116356758	116356759	intronic	MET	-
7	116605037	116605038	intronic	ST7	-
7	120721440	120721441	intronic	CPED1	-
7	121435542	121435543	intergenic	FAM3C;PTPRZ1	dist=399120;dist=77616
7	121504844	121504845	intergenic	FAM3C;PTPRZ1	dist=468422;dist=8314
7	121512891	121512892	upstream	PTPRZ1	-
7	121878532	121878533	intergenic	AASS;FEZF1	dist=94188;dist=62830
7	123277302	123277303	UTR3	ASB15	NM_001290258,UTR3
7	126214836	126214837	intronic	GRM8	-
7	126893307	126893308	upstream	GRM8	-
7	127048087	127048088	intergenic	ZNF800;LOC100506682	dist=15309;dist=68849
7	127077183	127077184	intergenic	ZNF800;LOC100506682	dist=44405;dist=39753
7	127144887	127144888	intergenic	LOC100506682;GCC1	dist=19029;dist=75794
7	127154669	127154670	intergenic	LOC100506682;GCC1	dist=28811;dist=66012
7	127278487	127278488	intergenic	PAX4;SND1	dist=22707;dist=13555
7	127314043	127314044	intronic	SND1	-
7	129162414	129162415	intergenic	SMKR1;NRF1	dist=9641;dist=89128
7	130671820	130671821	ncRNA_intronic	LINC-PINT	-
7	130814889	130814890	intronic	MKLN1	-
7	131430511	131430512	intergenic	PODXL;LOC101928782	dist=189135;dist=164467
7	133768759	133768760	intergenic	EXOC4;LRGUK	dist=18246;dist=43345
7	134105362	134105363	intergenic	SLC35B4;AKR1B1	dist=103535;dist=21739
7	138010194	138010195	intergenic	MIR4468;TRIM24	dist=201627;dist=134884
7	138845157	138845158	intronic	TTC26	-
7	140323975	140323976	intronic	DENND2A	-
7	141853294	141853295	intronic	MGAM2	-
7	141997875	141997876	intergenic	TRY2P;MTRNR2L6	dist=25807;dist=376255
7	142193411	142193412	intergenic	TRY2P;MTRNR2L6	dist=221343;dist=180719
7	144435869	144435870	intronic	TPK1	-
7	144702772	144702773	intergenic	TPK1;CNTNAP2	dist=169626;dist=1110680
7	148178996	148178997	intergenic	CNTNAP2;C7orf33	dist=60908;dist=108660
7	149321039	149321040	ncRNA_intronic	ZNF767P	-
7	149371737	149371738	intergenic	ZNF767P;KRBA1	dist=49856;dist=40364
7	149394962	149394963	intergenic	ZNF767P;KRBA1	dist=73081;dist=17139
7	149439305	149439306	intergenic	KRBA1;ZNF467	dist=7641;dist=21965
7	149470005	149470006	intronic	ZNF467	-
7	150017545	150017546	intronic	ACTR3C	-
7	150145674	150145675	downstream	LINC00996	-
7	150283618	150283619	intergenic	GIMAP4;GIMAP6	dist=12577;dist=38845
7	150552963	150552964	intronic	AOC1	-
7	150607864	150607865	intergenic	AOC1;KCNH2	dist=49485;dist=34179
7	151325533	151325534	intronic	PRKAG2	-
7	151560520	151560521	intronic	PRKAG2	-
7	152549090	152549091	intronic	ACTR3B	-
7	154989946	154989947	intergenic	HTR5A;INSIG1	dist=110844;dist=99535
7	154993487	154993488	intergenic	HTR5A;INSIG1	dist=114385;dist=95994
7	155009920	155009921	intergenic	HTR5A;INSIG1	dist=130818;dist=79561
7	155012456	155012457	intergenic	HTR5A;INSIG1	dist=133354;dist=77025
7	156556810	156556811	intronic	LMBR1	-
7	157021646	157021647	intronic	UBE3C	-
7	157071469	157071470	intergenic	UBE3C;DNAJB6	dist=9403;dist=58240
7	157072571	157072572	intergenic	UBE3C;DNAJB6	dist=10505;dist=57138
7	158387828	158387829	intergenic	LINC01022;NCAPG2	dist=3203;dist=36032
8	457377	457378	intronic	TDRP	-
8	1232112	1232113	intronic	DLGAP2	-
8	1810395	1810396	intronic	ARHGEF10	-
8	3040346	3040347	intronic	CSMD1	-
8	8056550	8056551	ncRNA_intronic	FAM85B	-
8	8092856	8092857	ncRNA_intronic	FAM86B3P	-
8	8236649	8236650	intronic	PRAG1	-
8	10417939	10417940	intergenic	PRSS55;RP1L1	dist=6263;dist=45920
8	12698266	12698267	intergenic	LINC00681;KIAA1456	dist=22466;dist=104916
8	12860625	12860626	intronic	KIAA1456	-
8	17208796	17208797	intronic	MTMR7	-
8	18776683	18776684	intronic	PSD3	-
8	19338230	19338231	intronic	CSGALNACT1	-
8	19890836	19890837	intergenic	LPL;SLC18A1	dist=66066;dist=111529
8	20238298	20238299	intergenic	LZTS1-AS1;SNORD3F	dist=90329;dist=234041
8	20998087	20998088	intergenic	LINC02153;LOC101929172	dist=145457;dist=157662
8	21285745	21285746	intergenic	LOC101929172;GFRA2	dist=118785;dist=263784
8	21315640	21315641	intergenic	LOC101929172;GFRA2	dist=148680;dist=233889
8	21881984	21881985	UTR5	NPM2	NM_001286680,UTR5
8	21975152	21975153	intronic	HR	-
8	22011306	22011307	intronic	LGI3	-
8	22054540	22054541	intronic	BMP1	-
8	22899248	22899249	intronic	TNFRSF10B	-
8	22925080	22925081	intronic	TNFRSF10B	-
8	23208013	23208014	ncRNA_intronic	LOC100507156	-
8	23290431	23290432	UTR3	ENTPD4	NM_004901,UTR3
8	23358232	23358233	intergenic	ENTPD4;SLC25A37	dist=42988;dist=28075
8	24244882	24244883	ncRNA_intronic	LOC101929294	-
8	24763571	24763572	intergenic	LOC101929294;NEFM	dist=357440;dist=7702
8	25884522	25884523	intronic	EBF2	-
8	26178976	26178977	intronic	PPP2R2A	-
8	26724740	26724741	UTR5	ADRA1A	NM_000680,UTR5
8	26831045	26831046	intergenic	ADRA1A;STMN4	dist=106285;dist=261794
8	27418404	27418405	intergenic	EPHX2;CLU	dist=15965;dist=36029
8	28176819	28176820	intronic	PNOC	-
8	28181741	28181742	intronic	PNOC	-
8	28451577	28451578	intergenic	FZD3;EXTL3-AS1	dist=19792;dist=104342
8	29829902	29829903	intergenic	MIR3148;SARAF	dist=15038;dist=90625
8	29999058	29999059	intronic	MBOAT4	-
8	38172003	38172004	intronic	NSD3	-
8	38543610	38543611	intergenic	RNF5P1;TACC1	dist=84835;dist=42093
8	39090583	39090584	intronic	ADAM32	-
8	39952403	39952404	intergenic	IDO2;C8orf4	dist=78493;dist=58583
8	40207470	40207471	intergenic	C8orf4;ZMAT4	dist=194643;dist=180640
8	40930614	40930615	intergenic	ZMAT4;SFRP1	dist=175271;dist=188861
8	41627992	41627993	intronic	ANK1	-
8	41814611	41814612	intronic	KAT6A	-
8	54270834	54270835	intergenic	OPRK1;ATP6V1H	dist=106577;dist=357268
8	54794056	54794057	intronic	RGS20	-
8	54869867	54869868	intronic	RGS20	-
8	55084392	55084393	intergenic	MRPL15;SOX17	dist=23318;dist=286102
8	55545458	55545459	intergenic	RP1;XKR4	dist=2064;dist=469558
8	57114879	57114880	intronic	PLAG1	-
8	67919633	67919634	intronic	PPP1R42	-
8	69402964	69402965	intronic	C8orf34	-
8	69425483	69425484	intronic	C8orf34	-
8	69611614	69611615	intronic	C8orf34	-
8	70468568	70468569	intronic	SULF1	-
8	70746950	70746951	intronic	SLCO5A1	-
8	72273960	72273961	UTR5	EYA1	NM_001288575,UTR5
8	72687329	72687330	intergenic	EYA1;MSC	dist=412862;dist=66447
8	74961145	74961146	intergenic	LY96;JPH1	dist=19838;dist=185789
8	81058223	81058224	intronic	TPD52	-
8	81621779	81621780	intronic	ZNF704	-
8	82101801	82101802	intergenic	PAG1;FABP5	dist=77498;dist=90916
8	86567868	86567869	ncRNA_exonic	REXO1L2P	-
8	91546130	91546131	intergenic	LINC00534;LINC01030	dist=145943;dist=58872
8	93278803	93278804	intergenic	MIR7641-2;LOC102724710	dist=99064;dist=298867
8	93601403	93601404	ncRNA_intronic	LOC102724710	-
8	94887107	94887108	intergenic	TMEM67;MIR378D2	dist=56760;dist=41142
8	95579891	95579892	intergenic	VIRMA;LOC100288748	dist=14145;dist=69621
8	98123711	98123712	ncRNA_intronic	LOC101927066	-
8	101030098	101030099	intronic	RGS22	-
8	101407951	101407952	intergenic	MIR4471;ANKRD46	dist=12878;dist=114028
8	101491220	101491221	intergenic	MIR4471;ANKRD46	dist=96147;dist=30759
8	101637936	101637937	intronic	SNX31	-
8	101900611	101900612	intergenic	PABPC1;YWHAZ	dist=166296;dist=30192
8	102006830	102006831	intergenic	YWHAZ;FLJ42969	dist=41207;dist=57451
8	102075051	102075052	ncRNA_intronic	FLJ42969	-
8	102084086	102084087	ncRNA_intronic	FLJ42969	-
8	102110473	102110474	intergenic	FLJ42969;ZNF706	dist=21994;dist=98792
8	103693725	103693726	intergenic	KLF10;AZIN1	dist=25595;dist=144804
8	104426564	104426565	intronic	SLC25A32	-
8	104513870	104513871	ncRNA_exonic	LOC105375690	-
8	104719601	104719602	intronic	RIMS2	-
8	104914415	104914416	intronic	RIMS2	-
8	105267843	105267844	intergenic	RIMS2;DCSTAMP	dist=1187;dist=84180
8	105342077	105342078	intergenic	RIMS2;DCSTAMP	dist=75421;dist=9946
8	108850977	108850978	intergenic	ANGPT1;RSPO2	dist=340694;dist=60566
8	109685365	109685366	intergenic	EMC2;TMEM74	dist=183948;dist=105839
8	112428456	112428457	ncRNA_intronic	LINC02237	-
8	117337021	117337022	ncRNA_intronic	LINC00536	-
8	117438825	117438826	intergenic	LINC00536;EIF3H	dist=101528;dist=218229
8	118057020	118057021	intronic	SLC30A8	-
8	124624732	124624733	intergenic	FBXO32;KLHL38	dist=71239;dist=33182
8	126834207	126834208	intergenic	TRIB1;LINC00861	dist=383560;dist=100559
8	127313292	127313293	intergenic	LINC00861;LOC101927657	dist=349851;dist=24447
8	127833110	127833111	intergenic	FAM84B;PCAT1	dist=262399;dist=192288
8	129665647	129665648	intergenic	LINC00824;LINC00976	dist=88722;dist=299477
8	130832423	130832424	intergenic	GSDMC;FAM49B	dist=33289;dist=19415
8	131276001	131276002	intronic	ASAP1	-
8	131465664	131465665	intergenic	ASAP1;ADCY8	dist=9758;dist=326882
8	131494984	131494985	intergenic	ASAP1;ADCY8	dist=39078;dist=297562
8	133887685	133887686	intronic	TG	-
8	133905120	133905121	intronic	TG	-
8	134194745	134194746	intergenic	TG;WISP1	dist=47602;dist=8536
8	135459760	135459761	intergenic	LOC101927822;ZFAT	dist=545110;dist=30270
8	135565144	135565145	intronic	ZFAT	-
8	135614598	135614599	exonic	ZFAT	NM_001174157,exon5
8	140755120	140755121	intronic	TRAPPC9	-
8	141154953	141154954	intronic	TRAPPC9	-
8	142321895	142321896	intergenic	LOC105375787;LINC01300	dist=54979;dist=28752
8	144043010	144043011	intergenic	CYP11B2;LOC100133669	dist=43751;dist=20437
8	144106363	144106364	intergenic	LY6E;C8orf31	dist=2536;dist=14262
8	144301132	144301133	intergenic	GPIHBP1;ZFP41	dist=2088;dist=27858
8	144698651	144698652	intronic	TSTA3	-
8	144713948	144713949	intergenic	TSTA3;ZNF623	dist=14216;dist=4234
8	145598566	145598567	intronic	ADCK5	-
9	652878	652879	intronic	KANK1	-
9	1605062	1605063	intergenic	DMRT2;SMARCA2	dist=547508;dist=410156
9	3346650	3346651	intronic	RFX3	-
9	4143926	4143927	intronic	GLIS3	-
9	4335530	4335531	intergenic	GLIS3;SLC1A1	dist=35495;dist=154896
9	5327130	5327131	intergenic	RLN2;RLN1	dist=22519;dist=7801
9	6632570	6632571	intronic	GLDC	-
9	7151308	7151309	intronic	KDM4C	-
9	7259801	7259802	intergenic	KDM4C;TMEM261	dist=84153;dist=536689
9	7273670	7273671	intergenic	KDM4C;TMEM261	dist=98022;dist=522820
9	8053057	8053058	intergenic	TMEM261;PTPRD	dist=253251;dist=261188
9	10612721	10612722	UTR5	PTPRD	NM_002839,UTR5
9	12329440	12329441	intergenic	PTPRD-AS2;TYRP1	dist=1709020;dist=363945
9	13480536	13480537	intergenic	FLJ41200;LINC00583	dist=49208;dist=447433
9	15330241	15330242	intergenic	TTC39B;SNAPC3	dist=22883;dist=92540
9	16626729	16626730	intronic	BNC2	-
9	19922564	19922565	intergenic	SLC24A2;MLLT3	dist=135547;dist=419098
9	19946537	19946538	intergenic	SLC24A2;MLLT3	dist=159520;dist=395125
9	21141455	21141456	exonic	IFNW1	NM_002177,exon1
9	21235810	21235811	intergenic	IFNA17;IFNA14	dist=7589;dist=3390
9	21326620	21326621	intergenic	IFNA5;KLHL9	dist=21308;dist=3049
9	26723581	26723582	intergenic	LOC100506422;CAAP1	dist=605175;dist=117101
9	27726240	27726241	intergenic	C9orf72;LINGO2	dist=152376;dist=221843
9	32384030	32384031	upstream	ACO1	-
9	33738074	33738075	ncRNA_intronic	LINC01251	-
9	35498266	35498267	intronic	RUSC2	-
9	36427038	36427039	intergenic	RNF38;MELK	dist=25843;dist=145820
9	36572320	36572321	upstream	MELK	-
9	36772534	36772535	intergenic	MELK;MIR4475	dist=94854;dist=51001
9	43856444	43856445	ncRNA_intronic	CNTNAP3P2	-
9	44118634	44118635	intergenic	CNTNAP3P2;XLOC_007697	dist=194577;dist=62876
9	66454680	66454681	intergenic	SPATA31A5;LINC01410	dist=945070;dist=2608
9	68725845	68725846	upstream	FRG1HP;LOC102725126	-
9	71707370	71707371	intronic	FXN	-
9	74877080	74877081	intergenic	GDA;LINC01504	dist=8604;dist=43271
9	75503019	75503020	intergenic	LINC01474;ALDH1A1	dist=13994;dist=12558
9	76144598	76144599	intergenic	ANXA1;LOC101927358	dist=359288;dist=841848
9	76860858	76860859	intergenic	ANXA1;LOC101927358	dist=1075548;dist=125588
9	77336504	77336505	downstream	TRPM6	-
9	77375033	77375034	intronic	TRPM6	-
9	78465380	78465381	intergenic	MIR548H3;PCSK5	dist=126636;dist=40179
9	80660243	80660244	intergenic	GNAQ;CEP78	dist=13878;dist=190734
9	80903325	80903326	intergenic	CEP78;PSAT1	dist=9972;dist=8665
9	81319111	81319112	intergenic	PSAT1;LOC101927450	dist=374102;dist=431226
9	82570329	82570330	ncRNA_intronic	LINC01507	-
9	84088508	84088509	intergenic	LINC01507;TLE1	dist=1439038;dist=110089
9	84817770	84817771	intergenic	SPATA31D1;RASEF	dist=207599;dist=776729
9	84928801	84928802	intergenic	SPATA31D1;RASEF	dist=318630;dist=665698
9	85833388	85833389	intergenic	RASEF;FRMD3	dist=155345;dist=24516
9	85842566	85842567	intergenic	RASEF;FRMD3	dist=164523;dist=15338
9	85942275	85942276	intronic	FRMD3	-
9	85981679	85981680	intronic	FRMD3	-
9	88117813	88117814	intergenic	NTRK2;AGTPBP1	dist=475828;dist=43640
9	88132193	88132194	intergenic	NTRK2;AGTPBP1	dist=490208;dist=29260
9	88512980	88512981	intergenic	LOC389765;NAA35	dist=55186;dist=43076
9	88555457	88555458	upstream	NAA35	-
9	88761634	88761635	ncRNA_intronic	LOC101927623	-
9	89951838	89951839	intergenic	C9orf170;DAPK1	dist=177197;dist=160304
9	89952542	89952543	intergenic	C9orf170;DAPK1	dist=177901;dist=159600
9	90037849	90037850	intergenic	C9orf170;DAPK1	dist=263208;dist=74293
9	90055992	90055993	intergenic	C9orf170;DAPK1	dist=281351;dist=56150
9	91434915	91434916	intergenic	MIR4289;C9orf47	dist=74095;dist=170862
9	91489420	91489421	intergenic	MIR4289;C9orf47	dist=128600;dist=116357
9	91664017	91664018	intronic	SHC3	-
9	91691218	91691219	intronic	SHC3	-
9	91753431	91753432	intronic	SHC3	-
9	91794906	91794907	intergenic	SHC3;CKS2	dist=1224;dist=131203
9	91872568	91872569	intergenic	SHC3;CKS2	dist=78886;dist=53541
9	92037027	92037028	intronic	SEMA4D	-
9	92143268	92143269	intergenic	SEMA4D;GADD45G	dist=48657;dist=76658
9	92299787	92299788	ncRNA_intronic	UNQ6494	-
9	93851987	93851988	intergenic	LOC100129316;LINC00484	dist=14573;dist=29356
9	94195533	94195534	intergenic	NFIL3;MIR3910-1	dist=8625;dist=202999
9	95226327	95226328	intronic	ASPN;CENPP	-
9	95229086	95229087	intronic	ASPN;CENPP	-
9	97418088	97418089	intergenic	FBP1;C9orf3	dist=15557;dist=70862
9	98146440	98146441	intergenic	FANCC;PTCH1	dist=66449;dist=58823
9	99620286	99620287	intergenic	ZNF782;LOC100132781	dist=3516;dist=10895
9	101855073	101855074	intergenic	COL15A1;TGFBR1	dist=21999;dist=12297
9	102113899	102113900	intergenic	SEC61B;NAMA	dist=120998;dist=3722
9	108122721	108122722	intronic	SLC44A1	-
9	109008685	109008686	intergenic	TMEM38B;MIR8081	dist=469793;dist=354523
9	109350924	109350925	intergenic	TMEM38B;MIR8081	dist=812032;dist=12284
9	109355448	109355449	intergenic	TMEM38B;MIR8081	dist=816556;dist=7760
9	111519116	111519117	intergenic	KLF4;ACTL7B	dist=1267115;dist=97752
9	112300646	112300647	intergenic	MIR3927;PALM2	dist=26821;dist=102421
9	113337004	113337005	intronic	SVEP1	-
9	113453299	113453300	intronic	MUSK	-
9	114522392	114522393	intronic	C9orf84	-
9	114738050	114738051	intergenic	UGCG;SUSD1	dist=40396;dist=65010
9	115555562	115555563	intronic	SNX30	-
9	115646491	115646492	intronic	SLC46A2	-
9	115680002	115680003	intergenic	SLC46A2;ZNF883	dist=26809;dist=79397
9	116417583	116417584	intergenic	RGS3;ZNF618	dist=57560;dist=220978
9	116872414	116872415	intergenic	KIF12;COL27A1	dist=11077;dist=45410
9	117969460	117969461	intronic	2001-12-01	-
9	123274318	123274319	intronic	CDK5RAP2	-
9	123294067	123294068	intronic	CDK5RAP2	-
9	123341817	123341818	intronic	CDK5RAP2	-
9	123604734	123604735	intronic	PSMD5	-
9	123666253	123666254	UTR3	TRAF1	NM_001190947,UTR3
9	123667642	123667643	intronic	TRAF1	-
9	123677257	123677258	intronic	TRAF1	-
9	123698136	123698137	intergenic	TRAF1;C5	dist=6685;dist=16477
9	124510998	124510999	intronic	DAB2IP	-
9	125873355	125873356	ncRNA_exonic	MIR600HG	-
9	126028186	126028187	intronic	STRBP	-
9	126750948	126750949	intergenic	DENND1A;LOC100505588	dist=58531;dist=17607
9	127386301	127386302	intronic	NR6A1	-
9	129097058	129097059	intronic	MVB12B	-
9	129514729	129514730	intergenic	LMX1B;ZBTB43	dist=51418;dist=52555
9	129707841	129707842	intronic	RALGPS1	-
9	131159181	131159182	ncRNA_intronic	MIR1268A	-
9	132503022	132503023	intronic	PTGES	-
9	133788652	133788653	intronic	FIBCD1	-
9	135897687	135897688	intergenic	SNORD141A;LOC105376306	dist=1766;dist=5851
9	136222700	136222701	intronic	SURF1	-
9	136857375	136857376	exonic	VAV2	NM_001134398,exon1
9	139940752	139940753	upstream	NPDC1	-
10	5886307	5886308	intergenic	GDI2;ANKRD16	dist=30795;dist=17381
10	8225092	8225093	intergenic	GATA3;LINC00708	dist=107928;dist=76202
10	20136193	20136194	intronic	PLXDC2	-
10	22121383	22121384	intronic	DNAJC1	-
10	22920279	22920280	intronic	PIP4K2A	-
10	27488161	27488162	intronic	ACBD5	-
10	28670774	28670775	intergenic	MPP7;LOC105376468	dist=78779;dist=51162
10	32452681	32452682	intergenic	KIF5B;EPC1	dist=107310;dist=103962
10	32734577	32734578	ncRNA_exonic	LOC101929431	-
10	35028503	35028504	intronic	PARD3	-
10	35280771	35280772	intergenic	PARD3-AS1;CUL2	dist=175421;dist=16707
10	35294815	35294816	intergenic	PARD3-AS1;CUL2	dist=189465;dist=2663
10	52297359	52297360	intronic	SGMS1	-
10	52337458	52337459	intronic	SGMS1	-
10	60082274	60082275	intergenic	CISD1;UBE2D1	dist=33255;dist=12464
10	63388333	63388334	intergenic	TMEM26-AS1;C10orf107	dist=135144;dist=34385
10	63659611	63659612	intergenic	C10orf107;ARID5B	dist=133520;dist=1401
10	71218108	71218109	intronic	TSPAN15	-
10	72318844	72318845	intronic	PALD1	-
10	73156607	73156608	upstream	CDH23	-
10	76815658	76815659	intronic	DUPD1	-
10	76985005	76985006	intronic	VDAC2	-
10	77719089	77719090	intronic	LRMDA	-
10	79007715	79007716	intronic	KCNMA1	-
10	81884370	81884371	intergenic	TMEM254;PLAC9	dist=32063;dist=7887
10	87316821	87316822	intergenic	LINC01520;GRID1-AS1	dist=65063;dist=20666
10	93640002	93640003	intergenic	TNKS2;FGFBP3	dist=14770;dist=26342
10	95501088	95501089	intergenic	FRA10AC1;LGI1	dist=38372;dist=16477
10	98411683	98411684	intronic	PIK3AP1	-
10	103872923	103872924	intronic	LDB1	-
10	103929046	103929047	intergenic	NOLC1;ELOVL3	dist=5418;dist=56988
10	105488890	105488891	intronic	SH3PXD2A	-
10	105795550	105795551	intronic	COL17A1	-
10	114135480	114135481	intronic	ACSL5	-
10	114142632	114142633	intronic	ACSL5	-
10	114149071	114149072	intronic	ACSL5	-
10	114181286	114181287	intronic	ACSL5	-
10	114751394	114751395	intronic	TCF7L2	-
10	116561098	116561099	intergenic	LOC101927692;FAM160B1	dist=21436;dist=20404
10	122400019	122400020	intergenic	LINC01561;WDR11-AS1	dist=40384;dist=121304
10	124052787	124052788	intronic	BTBD16	-
10	126835244	126835245	intronic	CTBP2	-
10	127708622	127708623	intronic	ADAM12	-
10	127944910	127944911	intronic	ADAM12	-
10	131987936	131987937	intergenic	GLRX3;MIR378C	dist=9290;dist=772914
10	134036245	134036246	exonic	STK32C	NM_001318878,exon10
10	134062514	134062515	intronic	STK32C	-
10	134373683	134373684	intronic	INPP5A	-
10	134407453	134407454	intronic	INPP5A	-
10	134676674	134676675	intronic	CFAP46	-
10	134826960	134826961	intergenic	LINC01168;ADGRA1-AS1	dist=36959;dist=71792
11	364202	364203	intergenic	IFITM3;B4GALNT4	dist=43288;dist=5592
11	447897	447898	upstream	PTDSS2	-
11	2764750	2764751	intronic	KCNQ1	-
11	4505365	4505366	intergenic	OR52K2;OR52K1	dist=33774;dist=4743
11	5617776	5617777	intronic	TRIM6	-
11	8927118	8927119	intronic	ST5	-
11	10828992	10828993	intronic	EIF4G2	-
11	11879271	11879272	intronic	USP47	-
11	12006591	12006592	intronic	DKK3	-
11	12015475	12015476	intronic	DKK3	-
11	12184622	12184623	intronic	MICAL2	-
11	13082799	13082800	intergenic	RASSF10;ARNTL	dist=49146;dist=216474
11	14591112	14591113	intronic	PSMA1	-
11	28542638	28542639	intergenic	MIR8068;LINC01616	dist=43543;dist=1459029
11	33004225	33004226	intergenic	QSER1;DEPDC7	dist=2411;dist=33184
11	33717742	33717743	intergenic	KIAA1549L;C11orf91	dist=22096;dist=1911
11	33724827	33724828	UTR3	CD59	NM_203331,UTR3
11	33736768	33736769	intronic	CD59	-
11	33741202	33741203	intronic	CD59	-
11	34072640	34072641	upstream	CAPRIN1	-
11	34182860	34182861	intronic	ABTB2	-
11	34255590	34255591	intronic	ABTB2	-
11	36374334	36374335	intronic	PRR5L	-
11	36376273	36376274	intronic	PRR5L	-
11	36397913	36397914	intronic	PRR5L	-
11	45101647	45101648	intergenic	LOC221122;PRDM11	dist=102069;dist=67246
11	45894342	45894343	intronic	CRY2	-
11	45906969	45906970	upstream	MAPK8IP1	-
11	46366260	46366261	intronic	DGKZ	-
11	47395329	47395330	intronic	SPI1	-
11	47411279	47411280	intergenic	SPI1;MIR4487	dist=11152;dist=11241
11	59577621	59577622	intronic	MRPL16	-
11	59590540	59590541	intergenic	MRPL16;GIF	dist=12195;dist=6205
11	59833104	59833105	intronic	MS4A3	-
11	60721268	60721269	intergenic	SLC15A3;CD6	dist=2011;dist=17844
11	60809450	60809451	intergenic	CD6;CD5	dist=21602;dist=51984
11	61062630	61062631	UTR5	VWCE	NM_152718,UTR5
11	61393709	61393710	ncRNA_intronic	RPLP0P2	-
11	63303220	63303221	intergenic	LGALS12;RARRES3	dist=18974;dist=1052
11	63321196	63321197	intronic	HRASLS2	-
11	63341935	63341936	downstream	PLA2G16	-
11	63466844	63466845	intronic	RTN3	-
11	63625328	63625329	intronic	MARK2	-
11	63634269	63634270	intronic	MARK2	-
11	63999170	63999171	intronic	DNAJC4	-
11	64000902	64000903	intronic	DNAJC4	-
11	64648244	64648245	intergenic	EHD1;MIR194-2HG	dist=1059;dist=7685
11	65989843	65989844	intronic	PACS1	-
11	65995954	65995955	intronic	PACS1	-
11	66833876	66833877	intronic	RHOD	-
11	72863967	72863968	intergenic	FCHSD2;P2RY2	dist=10824;dist=65375
11	72874528	72874529	intergenic	FCHSD2;P2RY2	dist=21385;dist=54814
11	73850269	73850270	intronic	C2CD3	-
11	74465581	74465582	intronic	RNF169	-
11	74855198	74855199	intergenic	OR2AT4;SLCO2B1	dist=54440;dist=6833
11	88285635	88285636	intronic	GRM5	-
11	95184977	95184978	intergenic	LOC100129203;FAM76B	dist=217409;dist=317128
11	95658016	95658017	upstream	MTMR2	-
11	95996494	95996495	intronic	MAML2	-
11	101723089	101723090	intergenic	TRPC6;ANGPTL5	dist=268430;dist=38315
11	102341688	102341689	ncRNA_intronic	LOC102723838	-
11	110300367	110300368	upstream	FDX1	-
11	110303786	110303787	intronic	FDX1	-
11	124044774	124044775	intergenic	VWA5A;OR8G2P	dist=27156;dist=50569
11	124770136	124770137	intergenic	ROBO4;HEPACAM	dist=2305;dist=19009
11	128346473	128346474	intronic	ETS1	-
11	128762863	128762864	intronic	KCNJ5	-
11	128945655	128945656	intronic	ARHGAP32	-
11	128946972	128946973	intronic	ARHGAP32	-
11	133862039	133862040	intergenic	IGSF9B;LOC100128239	dist=35390;dist=40127
11	134411036	134411037	intergenic	LOC283177;LOC100507548	dist=35481;dist=444209
12	5190247	5190248	intergenic	KCNA5;LINC02443	dist=34293;dist=152914
12	6601893	6601894	intronic	MRPL51	-
12	6648790	6648791	UTR3	IFFO1	NM_080730,UTR3
12	6650936	6650937	intronic	IFFO1	-
12	6664752	6664753	exonic	IFFO1	NM_001039670,exon1
12	7298823	7298824	intronic	CLSTN3	-
12	10446211	10446212	intronic	KLRD1	-
12	12620213	12620214	UTR3	BORCS5	NM_058169,UTR3
12	14371969	14371970	intergenic	GRIN2B;ATF7IP	dist=238947;dist=146596
12	14409055	14409056	intergenic	GRIN2B;ATF7IP	dist=276033;dist=109510
12	20618975	20618976	intronic	PDE3A	-
12	25426203	25426204	intergenic	KRAS;LMNTD1	dist=22338;dist=202812
12	26960301	26960302	intronic	ITPR2	-
12	31899689	31899690	intergenic	AMN1;H3F3C	dist=17581;dist=44429
12	33510151	33510152	intergenic	PKP2;SYT10	dist=460371;dist=18196
12	33580087	33580088	intronic	SYT10	-
12	39455254	39455255	intergenic	CPNE8;KIF21A	dist=155834;dist=231775
12	39690317	39690318	intronic	KIF21A	-
12	39835751	39835752	intronic	KIF21A	-
12	40768964	40768965	intergenic	LRRK2;MUC19	dist=5878;dist=18231
12	45677860	45677861	intronic	ANO6	-
12	45680372	45680373	intronic	ANO6	-
12	47700535	47700536	ncRNA_intronic	LOC105369747	-
12	47701456	47701457	upstream	LOC105369747	-
12	48576843	48576844	upstream	CCDC184	-
12	50260815	50260816	UTR3	FAIM2	NM_012306,UTR3
12	50262766	50262767	UTR3	FAIM2	NM_012306,UTR3
12	52397890	52397891	intergenic	ACVR1B;GRASPOS	dist=7027;dist=2143
12	52584628	52584629	intronic	KRT80	-
12	52615636	52615637	ncRNA_intronic	LINC00592	-
12	52621402	52621403	intergenic	LINC00592;KRT7	dist=3737;dist=5551
12	53472520	53472521	intronic	SPRYD3	-
12	54150985	54150986	upstream	CISTR	-
12	54613473	54613474	intergenic	SMUG1;CBX5	dist=30695;dist=11257
12	54973386	54973387	UTR3	PPP1R1A	NM_006741,UTR3
12	57145065	57145066	intronic	PRIM1	-
12	57923464	57923465	UTR3	MBD6	NM_052897,UTR3
12	58176022	58176023	UTR3	EEF1AKMT3	NM_015433,UTR3
12	59249101	59249102	intergenic	LOC100506869;LRIG3	dist=42651;dist=16835
12	67138686	67138687	intergenic	GRIP1;LOC102724421	dist=65761;dist=332719
12	69934334	69934335	intronic	FRS2	-
12	85024965	85024966	intergenic	TMTC2;SLC6A15	dist=1496318;dist=228301
12	85624599	85624600	intronic	LRRIQ1	-
12	85673859	85673860	upstream	ALX1	-
12	93510384	93510385	ncRNA_intronic	LOC643339	-
12	94539441	94539442	intergenic	LOC105369911;PLXNC1	dist=202059;dist=3057
12	112585652	112585653	intronic	TRAFD1	-
12	113666105	113666106	intronic	TPCN1	-
12	115126260	115126261	intergenic	TBX3;MED13L	dist=4291;dist=1270120
12	115183920	115183921	intergenic	TBX3;MED13L	dist=61951;dist=1212460
12	116844083	116844084	intergenic	MED13L;MIR4472-2	dist=129092;dist=21973
12	116866124	116866125	upstream	MIR4472-2	-
12	117500957	117500958	intronic	TESC	-
12	120689649	120689650	intronic	PXN	-
12	121197923	121197924	intergenic	ACADS;SPPL3	dist=20112;dist=2389
12	121347335	121347336	intergenic	XLOC_009911;HNF1A-AS1	dist=1458;dist=60305
12	121447551	121447552	intronic	C12orf43	-
13	21918847	21918848	ncRNA_exonic	LINC00539	-
13	30731224	30731225	intergenic	LINC00384;KATNAL1	dist=4013;dist=45542
13	41768140	41768141	exonic	KBTBD7	NM_032138,exon1
13	41884646	41884647	upstream	NAA16	-
13	44762552	44762553	intergenic	SMIM2;MIR8079	dist=27159;dist=7712
13	52219248	52219249	intronic	WDFY2	-
13	73557069	73557070	intronic	PIBF1	-
13	74517534	74517535	intronic	KLF12	-
13	95845061	95845062	intronic	ABCC4	-
13	99871232	99871233	intronic	UBAC2	-
13	107396756	107396757	intergenic	LINC00443;FAM155A	dist=72228;dist=424122
13	107446501	107446502	intergenic	LINC00443;FAM155A	dist=121973;dist=374377
13	111242678	111242679	intergenic	RAB20;NAXD	dist=28594;dist=25128
13	114275870	114275871	intronic	TFDP1	-
14	21512187	21512188	UTR3	RNASE7	NM_032572,UTR3
14	21749268	21749269	intergenic	HNRNPC;RPGRIP1	dist=11630;dist=6867
14	22148300	22148301	intergenic	OR4E1;LINC02332	dist=9068;dist=876904
14	24299309	24299310	intergenic	DHRS2;DHRS4-AS1	dist=184461;dist=108630
14	24640714	24640715	upstream	REC8	-
14	24656777	24656778	exonic	IPO4	NM_024658,exon6
14	33179718	33179719	intronic	AKAP6	-
14	33873221	33873222	intronic	NPAS3	-
14	51377184	51377185	intronic	PYGL	-
14	56187581	56187582	intergenic	KTN1;RPL13AP3	dist=36279;dist=45381
14	69246529	69246530	intergenic	RAD51B;ZFP36L1	dist=96706;dist=7842
14	69251831	69251832	intergenic	RAD51B;ZFP36L1	dist=102008;dist=2540
14	69255621	69255622	UTR3	ZFP36L1	NM_001244701,UTR3
14	71088893	71088894	ncRNA_intronic	LOC101928075	-
14	81378429	81378430	intronic	CEP128	-
14	90206431	90206432	intergenic	FOXN3;EFCAB11	dist=120937;dist=54904
14	90209811	90209812	intergenic	FOXN3;EFCAB11	dist=124317;dist=51524
14	93346756	93346757	intergenic	GOLGA5;LINC02287	dist=40450;dist=25285
14	96592675	96592676	intergenic	C14orf132;BDKRB2	dist=32367;dist=78459
14	96661380	96661381	intergenic	C14orf132;BDKRB2	dist=101072;dist=9754
15	31679360	31679361	intronic	KLF13	-
15	38919983	38919984	intergenic	RASGRP1;C15orf53	dist=62976;dist=68815
15	41456963	41456964	intergenic	INO80;EXD1	dist=48519;dist=17967
15	47763693	47763694	intronic	SEMA6D	-
15	52167505	52167506	intronic	TMOD3	-
15	52199707	52199708	intronic	TMOD3	-
15	58809950	58809951	intronic	LIPC	-
15	63791114	63791115	intergenic	LOC102723344;USP3	dist=61379;dist=5595
15	65043541	65043542	intronic	RBPMS2	-
15	66196759	66196760	intronic	MEGF11	-
15	72083627	72083628	intergenic	THSD4;NR2E3	dist=7905;dist=19260
15	72611833	72611834	intronic	CELF6	-
15	75110954	75110955	intronic	LMAN1L	-
15	75164517	75164518	intronic	SCAMP2	-
15	75242576	75242577	intergenic	COX5A;RPP25	dist=12081;dist=4866
15	75315369	75315370	upstream	PPCDC	-
15	77399935	77399936	downstream	PEAK1	-
15	91824886	91824887	intronic	SV2B	-
15	100295924	100295925	intergenic	LYSMD4;DNM1P46	dist=22275;dist=34436
16	1582145	1582146	intronic	IFT140;TMEM204	-
16	3965321	3965322	intergenic	CREBBP;LOC102724927	dist=35200;dist=32304
16	4063460	4063461	intronic	ADCY9	-
16	11292550	11292551	intergenic	CLEC16A;SOCS1	dist=16504;dist=55723
16	11302210	11302211	intergenic	CLEC16A;SOCS1	dist=26164;dist=46063
16	12542355	12542356	intronic	SNX29	-
16	15730379	15730380	intronic	MARF1	-
16	19180705	19180706	intronic	SYT17	-
16	21963598	21963599	upstream	UQCRC2	-
16	29605701	29605702	ncRNA_intronic	SMG1P2	-
16	30547071	30547072	upstream	ZNF747	-
16	30885696	30885697	intronic	BCL7C	-
16	48384413	48384414	ncRNA_intronic	MIR5095	-
16	57653281	57653282	upstream	ADGRG1	-
16	67853642	67853643	intronic	TSNAXIP1	-
16	67975605	67975606	intronic	LCAT	-
16	67999592	67999593	intronic	SLC12A4	-
16	68103849	68103850	intronic	DUS2	-
16	78717921	78717922	intronic	WWOX	-
16	78812259	78812260	intronic	WWOX	-
16	89568424	89568425	intergenic	ANKRD11;SPG7	dist=11455;dist=6371
17	514443	514444	intronic	VPS53	-
17	543727	543728	intronic	VPS53	-
17	1197389	1197390	intronic	TUSC5	-
17	1794082	1794083	intronic	RPA1	-
17	4981074	4981075	upstream	ZFP3	-
17	5342041	5342042	intronic	C1QBP	-
17	7927535	7927536	intergenic	GUCY2D;ALOX15B	dist=3877;dist=14822
17	7987575	7987576	intronic	ALOX12B	-
17	8939557	8939558	intronic	NTN1	-
17	10031043	10031044	intronic	GAS7	-
17	17082691	17082692	intronic	MPRIP	-
17	19301788	19301789	intergenic	MFAP4;RNF112	dist=11256;dist=12702
17	21559056	21559057	intergenic	C17orf51;UBBP4	dist=104115;dist=170544
17	27675703	27675704	intergenic	NUFIP2;MIR4523	dist=54537;dist=41976
17	27676375	27676376	intergenic	NUFIP2;MIR4523	dist=55209;dist=41304
17	31203192	31203193	intronic	MYO1D	-
17	34225304	34225305	intergenic	CCL5;LRRC37A8P	dist=17927;dist=5919
17	37400727	37400728	intergenic	STAC2;FBXL20	dist=18602;dist=8169
17	37778090	37778091	intergenic	NEUROD2;PPP1R1B	dist=13915;dist=5086
17	38680558	38680559	intergenic	TNS4;CCR7	dist=22704;dist=29463
17	41496189	41496190	intergenic	ARL4D;MIR2117HG	dist=17685;dist=25885
17	41534951	41534952	intergenic	MIR2117HG;DHX8	dist=6386;dist=26281
17	41778640	41778641	intergenic	MEOX1;SOST	dist=39378;dist=52458
17	42600584	42600585	intergenic	GPATCH8;FZD2	dist=19614;dist=34227
17	42634415	42634416	upstream	FZD2	-
17	42664630	42664631	intergenic	FZD2;LINC01180	dist=26000;dist=59101
17	45917443	45917444	intronic	SCRN2	-
17	47257756	47257757	intergenic	B4GALNT2;GNGT2	dist=10405;dist=25839
17	49137860	49137861	intronic	SPAG9	-
17	55444218	55444219	intronic	MSI2	-
17	56404812	56404813	ncRNA_intronic	TSPOAP1-AS1	-
17	58676663	58676664	upstream	PPM1D	-
17	59493887	59493888	intergenic	C17orf82;TBX4	dist=3246;dist=35891
17	61773776	61773777	UTR3	LIMD2	NM_030576,UTR3
17	65821923	65821924	exonic	BPTF	NM_004459,exon1
17	68417191	68417192	intergenic	KCNJ2;CASC17	dist=241008;dist=676723
17	75538844	75538845	intergenic	SEPT9;LOC100507351	dist=42166;dist=4178
17	76380214	76380215	intronic	PGS1	-
17	77866254	77866255	intergenic	CBX4;LINC01979	dist=53041;dist=22796
17	79010718	79010719	intronic	BAIAP2	-
18	657206	657207	intronic	TYMSOS	-
18	709811	709812	intronic	ENOSF1	-
18	8124646	8124647	intronic	PTPRM	-
18	8426497	8426498	intergenic	PTPRM;RAB12	dist=19638;dist=182945
18	14809324	14809325	intronic	ANKRD30B	-
18	27452810	27452811	intergenic	CDH2;MIR302F	dist=1695400;dist=426065
18	45305412	45305413	intergenic	MIR4527HG;SMAD2	dist=184494;dist=54053
18	47620635	47620636	intronic	MYO5B	-
18	48089707	48089708	intronic	MAPK4	-
18	56266341	56266342	intronic	ALPK2	-
18	59798628	59798629	intronic	PIGN	-
18	60253505	60253506	intergenic	ZCCHC2;PHLPP1	dist=7687;dist=129166
18	60929373	60929374	intronic	BCL2	-
18	65192473	65192474	ncRNA_intronic	LOC643542	-
18	65265109	65265110	ncRNA_intronic	LOC643542	-
18	71813937	71813938	intronic	FBXO15	-
18	72208572	72208573	intronic	CNDP1	-
18	72922307	72922308	upstream	TSHZ1	-
19	342768	342769	intronic	MIER2	-
19	984061	984062	upstream	WDR18	-
19	2622355	2622356	intronic	GNG7	-
19	6861528	6861529	intergenic	VAV1;ADGRE1	dist=4151;dist=26031
19	9919569	9919570	intergenic	ZNF846;FBXL12	dist=40159;dist=1373
19	10763830	10763831	ncRNA_exonic	ILF3-AS1	-
19	12595177	12595178	intronic	ZNF709	-
19	15529031	15529032	intronic	AKAP8L	-
19	17517116	17517117	ncRNA_intronic	BISPR	-
19	19773552	19773553	intronic	ATP13A1	-
19	23623106	23623107	intergenic	LINC01224;ZNF675	dist=24230;dist=212601
19	24005450	24005451	ncRNA_intronic	RPSAP58	-
19	38754339	38754340	upstream	SPINT2	-
19	41808428	41808429	intronic	HNRNPUL1	-
19	47163938	47163939	ncRNA_intronic	DACT3-AS1	-
19	47470840	47470841	intronic	ARHGAP35	-
19	49518682	49518683	intronic	RUVBL2	-
19	52311891	52311892	intronic	FPR3	-
19	58399758	58399759	intronic	ZNF814	-
20	648142	648143	intronic	SCRT2	-
20	719365	719366	intergenic	SCRT2;SLC52A3	dist=62542;dist=21358
20	3034586	3034587	intergenic	MRPS26;OXT	dist=5690;dist=17679
20	4664632	4664633	intergenic	ADRA1D;PRNP	dist=434973;dist=2107
20	6123068	6123069	intergenic	FERMT1;CASC20	dist=18877;dist=284310
20	18255072	18255073	intergenic	KAT14;ZNF133	dist=86041;dist=13854
20	23341781	23341782	upstream	GZF1	-
20	23384458	23384459	intronic	NAPB	-
20	30945051	30945052	intergenic	KIF3B;ASXL1	dist=22240;dist=1095
20	34976333	34976334	intronic	DLGAP4	-
20	45945619	45945620	intronic	ZMYND8	-
20	48875318	48875319	intergenic	CEBPB;SMIM25	dist=66091;dist=8704
20	48990177	48990178	intergenic	LINC01271;PTPN1	dist=52298;dist=136680
20	61463348	61463349	intronic	COL9A3	-
20	61465042	61465043	intronic	COL9A3	-
20	61469499	61469500	intronic	COL9A3	-
20	61522452	61522453	exonic	DIDO1	NM_001193369,exon15
20	61524034	61524035	intronic	DIDO1	-
21	30936958	30936959	intronic	GRIK1	-
21	32620992	32620993	intronic	TIAM1	-
21	34114428	34114429	ncRNA_intronic	PAXBP1-AS1	-
21	34696468	34696469	upstream	IFNAR1	-
21	35402400	35402401	intergenic	LOC101928126;MRPS6	dist=52408;dist=43422
21	38122264	38122265	downstream	HLCS;SIM2	-
21	46185169	46185170	intergenic	TSPEAR;UBE2G2	dist=53674;dist=3325
22	20378061	20378062	exonic	TMEM191B	NM_001242313,exon1
22	21131675	21131676	intronic	PI4KA;SERPIND1	-
22	23525588	23525589	intronic	BCR	-
22	26718304	26718305	intronic	SEZ6L	-
22	30162120	30162121	intronic	ZMAT5	-
22	32046997	32046998	intronic	PISD	-
22	35774643	35774644	intergenic	TOM1;HMOX1	dist=30656;dist=2416
22	37614747	37614748	intergenic	SSTR3;RAC2	dist=6331;dist=6553
22	38178292	38178293	intergenic	TRIOBP;H1F0	dist=5729;dist=22821
22	38618951	38618952	intronic	TMEM184B	-
22	39930828	39930829	intergenic	RPS19BP1;CACNA1I	dist=1968;dist=35929
22	40306124	40306125	intronic	GRAP2	-
22	41992980	41992981	intergenic	PMM1;DESI1	dist=7109;dist=1051
22	42121593	42121594	intronic	MEI1	-
22	42166759	42166760	exonic	MEI1	NM_152513,exon20
22	45836597	45836598	intergenic	RIBC2;FBLN1	dist=8295;dist=62121
22	46259698	46259699	intergenic	ATXN10;WNT7B	dist=18511;dist=56549
X	37614385	37614386	intergenic	XK;CYBB	dist=23002;dist=24884
X	39713992	39713993	intergenic	MIR3937;BCOR	dist=193417;dist=196506
X	49633306	49633307	intergenic	PAGE4;USP27X-AS1	dist=34439;dist=8020
X	51619637	51619638	intronic	MAGED1	-
X	52098846	52098847	intergenic	MIR8088;XAGE2	dist=19062;dist=13306
X	57428479	57428480	intronic	FAAH2	-
X	67636313	67636314	intronic	OPHN1	-
X	109424581	109424582	intergenic	TMEM164;AMMECR1	dist=3565;dist=12832
X	118626372	118626373	intergenic	SLC25A5;CXorf56	dist=21013;dist=45739
X	129064952	129064953	intergenic	UTP14A;BCORL1	dist=1214;dist=74211
X	133722800	133722801	intronic	PLAC1	-
X	147391932	147391933	intergenic	FMR1NB;AFF2	dist=283745;dist=190206
X	148712966	148712967	intronic	TMEM185A	-
1	1246452	1246453	splicing	PUSL1	-
1	1359228	1359229	intergenic	ANKRD65;TMEM88B	dist=2404;dist=2279
1	1363558	1363559	downstream	TMEM88B	-
1	1623621	1623622	intronic	CDK11B;SLC35E2B	-
1	1790078	1790079	intronic	GNB1	-
1	2091594	2091595	intronic	PRKCZ	-
1	2105506	2105507	intronic	PRKCZ	-
1	2155849	2155850	intergenic	FAAP20;SKI	dist=11690;dist=4284
1	2256202	2256203	intronic	MORN1	-
1	2279557	2279558	intronic	MORN1	-
1	6920136	6920137	intronic	CAMTA1	-
1	8106628	8106629	intergenic	ERRFI1;LINC01714	dist=20235;dist=162103
1	8107667	8107668	intergenic	ERRFI1;LINC01714	dist=21274;dist=161064
1	8156761	8156762	intergenic	ERRFI1;LINC01714	dist=70368;dist=111970
1	8183215	8183216	intergenic	ERRFI1;LINC01714	dist=96822;dist=85516
1	8197859	8197860	intergenic	ERRFI1;LINC01714	dist=111466;dist=70872
1	8227230	8227231	intergenic	ERRFI1;LINC01714	dist=140837;dist=41501
1	8283073	8283074	intergenic	LINC01714;SLC45A1	dist=7805;dist=95071
1	9883005	9883006	intronic	CLSTN1	-
1	12226735	12226736	upstream	MIR7846;TNFRSF1B	-
1	12609688	12609689	intergenic	VPS13D;DHRS3	dist=37590;dist=18250
1	14084611	14084612	intronic	PRDM2	-
1	14085533	14085534	intronic	PRDM2	-
1	15249404	15249405	intronic	KAZN	-
1	15786293	15786294	intronic	CELA2A	-
1	15944981	15944982	intronic	DDI2	-
1	16505307	16505308	intergenic	EPHA2;ARHGEF19	dist=22703;dist=19041
1	17024320	17024321	ncRNA_intronic	ESPNP	-
1	17803715	17803716	intergenic	RCC2;ARHGEF10L	dist=37465;dist=62614
1	17924483	17924484	intronic	ARHGEF10L	-
1	20117094	20117095	intronic	TMCO4	-
1	20204194	20204195	intergenic	RNF186;OTUD3	dist=62423;dist=4693
1	20569022	20569023	upstream	LINC01757	-
1	20764175	20764176	intergenic	LINC01141;CAMK2N1	dist=8888;dist=44708
1	20848918	20848919	intergenic	MUL1;FAM43B	dist=14244;dist=30013
1	21056817	21056818	intronic	SH2D5	-
1	21794600	21794601	intronic	NBPF3	-
1	22136572	22136573	intergenic	USP48;LDLRAD2	dist=26880;dist=2185
1	24123050	24123051	exonic	GALE	NM_001127621,exon9
1	24635240	24635241	intergenic	LOC284632;GRHL3	dist=97060;dist=10571
1	25033872	25033873	intergenic	SRRM1;CLIC4	dist=34100;dist=37887
1	25046314	25046315	intergenic	SRRM1;CLIC4	dist=46542;dist=25445
1	25073172	25073173	intronic	CLIC4	-
1	25363553	25363554	intergenic	MIR4425;SYF2	dist=13476;dist=185213
1	25950151	25950152	intronic	MAN1C1	-
1	25979930	25979931	intronic	MAN1C1	-
1	25987404	25987405	intronic	MAN1C1	-
1	25992975	25992976	intronic	MAN1C1	-
1	26025905	26025906	intronic	MAN1C1	-
1	26050163	26050164	intronic	MAN1C1	-
1	26058894	26058895	intronic	MAN1C1	-
1	26073397	26073398	intronic	MAN1C1	-
1	26075772	26075773	exonic	MAN1C1	NM_001289010,exon4
1	26081432	26081433	intronic	MAN1C1	-
1	26120662	26120663	intergenic	MAN1C1;SELENON	dist=7964;dist=6004
1	26339022	26339023	intergenic	PAFAH2;EXTL1	dist=14374;dist=9248
1	26346011	26346012	intergenic	PAFAH2;EXTL1	dist=21363;dist=2259
1	26407668	26407669	intergenic	TRIM63;PDIK1L	dist=13543;dist=29987
1	26448414	26448415	exonic	PDIK1L	NM_001243532,exon3
1	26500299	26500300	intergenic	ZNF593;CNKSR1	dist=2935;dist=3681
1	26834873	26834874	intergenic	HMGN2;RPS6KA1	dist=31740;dist=21375
1	27686247	27686248	intronic	MAP3K6	-
1	27985411	27985412	intergenic	FGR;IFI6	dist=23684;dist=7160
1	28694702	28694703	intergenic	MED18;PHACTR4	dist=32224;dist=1362
1	31270198	31270199	intergenic	LAPTM5;LINC01778	dist=39515;dist=27300
1	31647238	31647239	intergenic	PUM1;NKAIN1	dist=108674;dist=5353
1	31941743	31941744	intergenic	SERINC2;LINC01225	dist=34216;dist=30095
1	31975017	31975018	downstream	LINC01225	-
1	31977913	31977914	intergenic	LINC01225;LINC01226	dist=3746;dist=6122
1	31995715	31995716	intergenic	LINC01226;TINAGL1	dist=5869;dist=46370
1	32127490	32127491	intronic	COL16A1	-
1	32230162	32230163	upstream	ADGRB2	-
1	33206585	33206586	upstream	KIAA1522	-
1	33560314	33560315	exonic	AZIN2	NM_001301824,exon4
1	33842604	33842605	intergenic	PHC2;ZSCAN20	dist=1410;dist=95627
1	36023823	36023824	exonic	NCDN	NM_014284,exon1
1	36940904	36940905	intronic	CSF3R	-
1	38010538	38010539	intronic	SNIP1	-
1	40316387	40316388	intronic	TRIT1	-
1	40401934	40401935	intergenic	MYCL;MFSD2A	dist=34247;dist=18849
1	40434252	40434253	exonic	MFSD2A	NM_001287808,exon11
1	40456048	40456049	intergenic	MFSD2A;CAP1	dist=20408;dist=49688
1	41248669	41248670	intergenic	NFYC;KCNQ4	dist=11393;dist=1014
1	41706912	41706913	intronic	SCMH1	-
1	41816494	41816495	intergenic	SCMH1;FOXO6	dist=108679;dist=11108
1	41820717	41820718	intergenic	SCMH1;FOXO6	dist=112902;dist=6885
1	42668937	42668938	intronic	FOXJ3	-
1	42673202	42673203	intronic	FOXJ3	-
1	43189008	43189009	intergenic	YBX1;CLDN19	dist=19534;dist=9755
1	43414803	43414804	intronic	SLC2A1	-
1	43501347	43501348	intergenic	SLC2A1-AS1;FAM183A	dist=52318;dist=112246
1	43518647	43518648	intergenic	SLC2A1-AS1;FAM183A	dist=69618;dist=94946
1	44291188	44291189	intronic	ST3GAL3	-
1	44322028	44322029	intronic	ST3GAL3	-
1	45249759	45249760	UTR3	BEST4	NM_153274,UTR3
1	45681889	45681890	intergenic	ZSWIM5;LINC01144	dist=9639;dist=87692
1	45792287	45792288	upstream	HPDL	-
1	45907325	45907326	intronic	TESK2	-
1	45993246	45993247	intergenic	PRDX1;AKR1A1	dist=4684;dist=23208
1	46519331	46519332	intronic	LOC110117498-PIK3R3;PIK3R3	-
1	46871740	46871741	exonic	FAAH	NM_001441,exon6
1	47890183	47890184	ncRNA_intronic	LINC01389	-
1	51685749	51685750	ncRNA_intronic	LINC01562	-
1	52362977	52362978	intergenic	NRDC;RAB3B	dist=18368;dist=10650
1	52447913	52447914	intronic	RAB3B	-
1	52455068	52455069	intronic	RAB3B	-
1	53833335	53833336	intergenic	LINC01771;SLC25A3P1	dist=31154;dist=70707
1	54870617	54870618	intronic	SSBP3	-
1	54872942	54872943	upstream	SSBP3	-
1	56506258	56506259	intergenic	LINC01755;LINC01767	dist=90466;dist=374376
1	56681223	56681224	intergenic	LINC01755;LINC01767	dist=265431;dist=199411
1	56683969	56683970	intergenic	LINC01755;LINC01767	dist=268177;dist=196665
1	56859746	56859747	intergenic	LINC01755;LINC01767	dist=443954;dist=20888
1	61379405	61379406	intergenic	LOC101926964;NFIA-AS2	dist=88149;dist=26510
1	61381913	61381914	intergenic	LOC101926964;NFIA-AS2	dist=90657;dist=24002
1	62207550	62207551	upstream	PATJ	-
1	64686813	64686814	intronic	UBE2U	-
1	66726479	66726480	intronic	PDE4B	-
1	66848736	66848737	intergenic	PDE4B;SGIP1	dist=8474;dist=150515
1	68279889	68279890	intronic	GNG12	-
1	78291038	78291039	intronic	MIGA1	-
1	81288587	81288588	intergenic	LINC01781;LOC101927434	dist=176114;dist=690977
1	81653355	81653356	intergenic	LINC01781;LOC101927434	dist=540882;dist=326209
1	84538969	84538970	intergenic	TTLL7;PRKACB	dist=74099;dist=4688
1	85348819	85348820	intronic	LPAR3	-
1	87659777	87659778	intergenic	LINC01140;LOC101927844	dist=24891;dist=18574
1	87939890	87939891	intergenic	LINC01364;PKN2-AS1	dist=102552;dist=1063305
1	89457072	89457073	intronic	KYAT3;RBMXL1	-
1	89467245	89467246	intergenic	KYAT3;GBP3	dist=8602;dist=5114
1	89594566	89594567	intergenic	GBP2;GBP7	dist=2724;dist=2867
1	92196359	92196360	intronic	TGFBR3	-
1	99824343	99824344	intergenic	PLPPR4;LINC01708	dist=49205;dist=113632
1	101605827	101605828	intergenic	LOC102606465;LOC101928370	dist=52892;dist=94601
1	101772148	101772149	intergenic	S1PR1;LINC01307	dist=65072;dist=17244
1	103303116	103303117	intergenic	OLFM3;COL11A1	dist=840326;dist=38906
1	103362013	103362014	intronic	COL11A1	-
1	103363048	103363049	intronic	COL11A1	-
1	108136443	108136444	intronic	VAV3	-
1	109643786	109643787	downstream	SCARNA2	-
1	109769939	109769940	intronic	SARS	-
1	109917401	109917402	intronic	SORT1	-
1	110745539	110745540	downstream	SLC6A17	-
1	110878900	110878901	ncRNA_intronic	LOC440600	-
1	110908697	110908698	intronic	SLC16A4	-
1	111741167	111741168	intronic	DENND2D	-
1	112966356	112966357	intronic	CTTNBP2NL	-
1	113211182	113211183	intronic	CAPZA1	-
1	113361521	113361522	intergenic	FAM19A3;LINC01356	dist=91665;dist=1269
1	113411992	113411993	intergenic	LINC01356;SLC16A1	dist=18727;dist=42477
1	113421895	113421896	intergenic	LINC01356;SLC16A1	dist=28630;dist=32574
1	116802391	116802392	intergenic	MAB21L3;ATP1A1	dist=124530;dist=113403
1	117179658	117179659	intronic	IGSF3	-
1	117189080	117189081	intronic	IGSF3	-
1	117193741	117193742	intronic	IGSF3	-
1	117417823	117417824	intergenic	CD2;PTGFRN	dist=105972;dist=34721
1	117690568	117690569	intronic	VTCN1	-
1	117886205	117886206	intergenic	LINC01525;MAN1A2	dist=22247;dist=23879
1	118277713	118277714	intergenic	FAM46C;GDAP2	dist=106702;dist=128393
1	120089911	120089912	intergenic	HSD3B1;HSD3BP4	dist=32230;dist=16591
1	120217419	120217420	intergenic	ZNF697;PHGDH	dist=27029;dist=36999
1	145033811	145033812	ncRNA_intronic	LOC100996724	-
1	145433480	145433481	intronic	NBPF10;NBPF19;NBPF20	-
1	147775257	147775258	intronic	NBPF19	-
1	147782119	147782120	intronic	NBPF19	-
1	149711918	149711919	ncRNA_intronic	LOC101929798	-
1	150863708	150863709	intergenic	ARNT;SETDB1	dist=14464;dist=35106
1	151098077	151098078	downstream	GABPB2	-
1	151950123	151950124	intergenic	THEM4;S100A10	dist=67762;dist=5262
1	152015852	152015853	intergenic	S100A11;LOC100131107	dist=6341;dist=36036
1	154975711	154975712	intronic	ZBTB7B	-
1	154976526	154976527	intronic	ZBTB7B	-
1	154991074	154991075	exonic	DCST2	NM_144622,exon15
1	155009259	155009260	intronic	DCST1	-
1	155188641	155188642	ncRNA_exonic	GBAP1	-
1	155207698	155207699	intronic	GBA	-
1	155404561	155404562	intronic	ASH1L	-
1	155880368	155880369	intronic	RIT1	-
1	156009225	156009226	intronic	UBQLN4	-
1	156069806	156069807	intronic	LMNA	-
1	156450553	156450554	intronic	MEF2D	-
1	156722678	156722679	upstream	HDGF	-
1	156726162	156726163	intergenic	HDGF;PRCC	dist=3922;dist=11111
1	156766964	156766965	intronic	PRCC	-
1	159882149	159882150	intergenic	CFAP45;TAGLN2	dist=12243;dist=5747
1	159889813	159889814	intronic	TAGLN2	-
[truncated: 1,513 more rows]
