# Supplementary material for: Disruption of maternal vascular remodeling by a fetal endoretrovirus-derived gene in preeclampsia
Source: Genome Biol. 2024 May 7;25:117. doi: 10.1186/s13059-024-03265-z (PMC11075363; doi:10.1186/s13059-024-03265-z)
Supplement: Supplementary file 6 — Additional file 6: Table S5. PE specific differential methylation regions. [file 13059_2024_3265_MOESM6_ESM.xlsx]

## Sheet: PE specific differential methyl
DMRChr	DMRstart	DMRend	DMLnumber	PE	CTRL	Plasma	DMLset	DMR_confidence_degree
1	10609	10732	6	0.0101855	0.0590594	0.885757	ftp	low_degree
1	569329	569507	5	0.581818	0.809973	0.263519	rawset	low_degree
1	854972	855446	7	0.245039	0.334096	0.917524	ftp	low_degree
1	865012	865745	11	0.422623	0.547794	0.948089	ftp	low_degree
1	871157	872519	6	0.28745	0.372265	0.772938	ftp	low_degree
1	918299	918475	6	0.179723	0.276788	0.919792	ftm	middle_degree
1	918615	918633	2	0.1852	0.27783	0.846981	ftp	middle_degree
1	949596	949985	6	0.456925	0.36468	0.828627	rawset	low_degree
1	981097	982467	6	0.749019	0.841122	0.95335	ftp	low_degree
1	984222	985260	8	0.315871	0.463857	0.939907	ftp	low_degree
1	996097	996296	5	0.260529	0.417134	0.855733	ftp	low_degree
1	1064121	1065000	6	0.63958	0.753595	0.939135	ftp	low_degree
1	1066028	1067253	5	0.386822	0.496983	0.897304	ftp	low_degree
1	1096678	1098065	8	0.242229	0.317366	0.92618	ftm	low_degree
1	1100360	1100496	12	0.259142	0.364131	0.820874	ftp	low_degree
1	1104570	1105438	7	0.376549	0.499053	0.936565	ftm	middle_degree
1	1103266	1104346	4	0.235546	0.318484	0.900437	ftp	middle_degree
1	1109153	1112421	12	0.164505	0.246463	0.672699	ftp	middle_degree
1	1108968	1109348	10	0.280812	0.363463	0.143913	rawset	middle_degree
1	1141589	1142183	28	0.14208	0.203367	0.0284484	rawset	middle_degree
1	1141776	1142595	13	0.107001	0.170809	0.0347568	ftp	middle_degree
1	1145720	1145908	10	0.179475	0.260308	0.907213	ftp	low_degree
1	1168026	1170078	19	0.49498	0.402199	0.736912	rawset	low_degree
1	1173531	1173615	5	0.27428	0.360039	0.573398	rawset	low_degree
1	1222110	1222933	7	0.223905	0.324015	0.801102	ftp	low_degree
1	1226877	1227927	7	0.131339	0.194348	0.698029	ftp	low_degree
1	1245091	1245174	8	0.330005	0.436329	0.872124	ftm	middle_degree
1	1245076	1245153	2	0.274689	0.34964	0.767129	ftp	middle_degree
1	1267086	1269412	49	0.306049	0.396375	0.907543	ftp	middle_degree
1	1267463	1268748	7	0.203026	0.288454	0.901226	ftm	middle_degree
1	1280088	1281119	8	0.562937	0.683899	0.921967	rawset	low_degree
1	1353587	1353732	6	0.229177	0.319642	0.929073	ftp	low_degree
1	1384188	1387062	5	0.693436	0.590402	0.862968	rawset	low_degree
1	1487465	1487644	5	0.619397	0.721743	0.891893	ftm	low_degree
1	1490675	1490731	6	0.788533	0.842512	0.954469	rawset	low_degree
1	1560685	1560821	11	0.768149	0.680879	0.940967	rawset	low_degree
1	1910352	1911478	6	0.724418	0.821275	0.941757	rawset	high_degree
1	1910292	1910948	5	0.596719	0.738917	0.919103	ftm	high_degree
1	1910339	1911479	5	0.698781	0.819184	0.939748	ftp	high_degree
1	1953059	1953419	7	0.207474	0.319749	0.902029	ftm	middle_degree
1	1953171	1953277	4	0.187472	0.267017	0.841647	ftp	middle_degree
1	2161104	2164639	34	0.280188	0.396696	0.605017	ftm	low_degree
1	2230600	2231015	5	0.778258	0.712924	0.850943	rawset	low_degree
1	2262161	2262540	10	0.201198	0.263612	0.931918	ftp	low_degree
1	2270443	2271445	7	0.454378	0.534188	0.797309	ftp	low_degree
1	2279479	2279833	10	0.360294	0.471619	0.942893	ftm	low_degree
1	2303963	2304315	5	0.38937	0.467939	0.941873	ftp	low_degree
1	2315290	2316735	16	0.430643	0.599409	0.936802	ftm	middle_degree
1	2316354	2316730	15	0.447708	0.564203	0.931397	ftp	middle_degree
1	2339934	2340225	14	0.678339	0.763912	0.965156	ftm	low_degree
1	2365337	2365649	6	0.218509	0.323468	0.763876	ftp	low_degree
1	2382684	2383706	6	0.262082	0.371536	0.858	ftp	middle_degree
1	2383449	2383450	1	0.0605068	0.09851	0.370648	rawset	middle_degree
1	2391259	2391407	8	0.0689411	0.142102	0.716231	ftm	middle_degree
1	2391121	2391915	3	0.368122	0.527731	0.818274	ftp	middle_degree
1	2403576	2403712	5	0.166349	0.285268	0.734724	ftp	low_degree
1	2409801	2409854	5	0.11547	0.172293	0.703497	ftp	low_degree
1	2411098	2411499	5	0.349804	0.522789	0.835232	ftm	middle_degree
1	2411377	2411378	1	0.211615	0.291726	0.917009	ftp	middle_degree
1	2415504	2416022	6	0.357818	0.512209	0.92041	ftm	middle_degree
1	2415441	2415442	1	0.315556	0.474324	0.80109	ftp	middle_degree
1	2430055	2430266	5	0.307414	0.472062	0.919955	ftm	middle_degree
1	2430078	2430079	1	0.217027	0.32221	0.785623	ftp	middle_degree
1	2435099	2435798	7	0.171397	0.269809	0.831328	ftm	middle_degree
1	2435964	2437230	6	0.233836	0.304591	0.849517	ftp	middle_degree
1	2527240	2527337	6	0.374924	0.491904	0.92111	ftp	low_degree
1	2716850	2717232	7	0.262038	0.443367	0.918927	ftm	middle_degree
1	2716914	2717225	3	0.291137	0.40523	0.942776	ftp	middle_degree
1	2722273	2722849	7	0.169903	0.263927	0.699799	ftp	middle_degree
1	2722847	2723345	2	0.154959	0.282963	0.47073	rawset	middle_degree
1	2730638	2732488	6	0.295374	0.436361	0.882038	ftp	low_degree
1	2736753	2737007	7	0.335572	0.508347	0.929165	ftp	middle_degree
1	2736799	2736834	5	0.368598	0.578136	0.953589	ftm	middle_degree
1	2777194	2777281	5	0.414162	0.557878	0.937875	ftm	high_degree
1	2777158	2777170	3	0.425073	0.598907	0.961737	ftp	high_degree
1	2777244	2777245	1	0.576209	0.685863	0.946979	rawset	high_degree
1	2779044	2779211	7	0.329528	0.479197	0.851112	ftp	low_degree
1	2782993	2783117	9	0.224623	0.328938	0.907499	ftp	middle_degree
1	2782797	2782798	1	0.495215	0.650498	0.887859	rawset	middle_degree
1	2792661	2792830	12	0.156907	0.242038	0.733877	ftp	low_degree
1	2793607	2793656	7	0.239235	0.372381	0.951709	ftm	high_degree
1	2793972	2793997	3	0.415086	0.550943	0.934627	ftp	high_degree
1	2793972	2793973	1	0.516777	0.632504	0.933226	rawset	high_degree
1	2799264	2799877	10	0.25273	0.352211	0.874632	ftp	middle_degree
1	2798371	2800093	5	0.150043	0.239798	0.892259	ftm	middle_degree
1	2820146	2822058	8	0.395691	0.549256	0.89338	ftm	middle_degree
1	2820955	2820996	4	0.325308	0.462394	0.928842	ftp	middle_degree
1	2819902	2819904	2	0.449619	0.621266	0.970423	ftp	middle_degree
1	2835104	2836592	10	0.264658	0.372929	0.90088	ftp	low_degree
1	2844138	2845639	14	0.309491	0.465003	0.871059	ftm	middle_degree
1	2845139	2845514	4	0.317783	0.44594	0.907282	ftp	middle_degree
1	2843388	2844116	3	0.278531	0.333896	0.776496	ftp	middle_degree
1	2850320	2850931	8	0.356567	0.539152	0.923263	ftm	middle_degree
1	2849694	2850952	3	0.230936	0.326697	0.7485	ftp	middle_degree
1	2859522	2859835	6	0.306019	0.470908	0.93176	ftm	low_degree
1	2899449	2899656	7	0.383237	0.524345	0.924266	ftp	low_degree
1	2918449	2918689	11	0.395196	0.57208	0.934502	ftm	high_degree
1	2918366	2920519	5	0.330294	0.465155	0.830418	ftp	high_degree
1	2919796	2920594	2	0.277782	0.415764	0.902531	ftm	high_degree
1	2918704	2918705	1	0.60093	0.721684	0.917126	rawset	high_degree
1	2938302	2939081	6	0.374184	0.520479	0.931342	ftm	middle_degree
1	2938578	2939396	6	0.313878	0.440453	0.918993	ftp	middle_degree
1	2949627	2949708	9	0.207709	0.383612	0.901929	ftm	middle_degree
1	2949642	2949643	1	0.169263	0.291374	0.911465	ftp	middle_degree
1	2997784	2997815	6	0.369286	0.567523	0.957162	ftm	low_degree
1	3003608	3003806	6	0.424676	0.572903	0.945508	ftm	low_degree
1	3027563	3029095	8	0.252172	0.388584	0.887416	ftm	middle_degree
1	3028184	3028661	2	0.245811	0.360391	0.810701	ftp	middle_degree
1	3031445	3033084	9	0.361359	0.519123	0.941512	ftm	middle_degree
1	3032651	3032652	1	0.200764	0.294932	0.924143	ftp	middle_degree
1	3042067	3042419	5	0.444179	0.631598	0.930076	ftm	middle_degree
1	3042540	3042541	1	0.22606	0.311915	0.836881	ftp	middle_degree
1	3044643	3045173	7	0.350606	0.531136	0.93511	ftm	middle_degree
1	3044803	3045005	2	0.293088	0.385781	0.927607	ftp	middle_degree
1	3050862	3053613	15	0.335127	0.48786	0.80499	ftm	middle_degree
1	3050884	3051501	6	0.318376	0.429966	0.915787	ftp	middle_degree
1	3054784	3057479	15	0.427131	0.574735	0.921627	ftm	low_degree_contradictory_direction
1	3056709	3057750	3	0.631276	0.529099	0.879893	rawset	low_degree_contradictory_direction
1	3058562	3059866	12	0.259227	0.394665	0.913589	ftm	low_degree_contradictory_direction
1	3058603	3059766	7	0.268366	0.372956	0.89692	ftp	low_degree_contradictory_direction
1	3058920	3058921	1	0.515779	0.366644	0.738143	rawset	low_degree_contradictory_direction
1	3078782	3081241	22	0.253643	0.400654	0.914183	ftm	middle_degree
1	3080260	3081373	11	0.308212	0.433756	0.932186	ftp	middle_degree
1	3087643	3090535	13	0.312749	0.454333	0.699481	ftm	middle_degree
1	3089569	3090512	2	0.280804	0.385198	0.722186	ftp	middle_degree
1	3088497	3088498	1	0.318986	0.433736	0.872637	ftp	middle_degree
1	3110867	3111657	7	0.476593	0.627385	0.958578	ftp	middle_degree
1	3110914	3111901	5	0.348733	0.492842	0.949326	ftm	middle_degree
1	3115439	3115689	7	0.151477	0.257701	0.860302	ftm	middle_degree
1	3114806	3115116	5	0.383603	0.509798	0.947704	ftp	middle_degree
1	3128184	3128963	11	0.394361	0.545315	0.955325	ftp	high_degree
1	3128216	3130559	8	0.320068	0.430292	0.868765	ftm	high_degree
1	3130390	3130391	1	0.47941	0.642517	0.959592	ftp	high_degree
1	3130390	3130391	1	0.530054	0.671207	0.961101	rawset	high_degree
1	3133736	3135443	8	0.24612	0.357951	0.897353	ftm	high_degree
1	3133660	3134483	4	0.24583	0.422648	0.734182	ftp	high_degree
1	3135733	3136592	3	0.273334	0.385261	0.92165	ftp	high_degree
1	3135877	3135878	1	0.509797	0.620254	0.921215	rawset	high_degree
1	3141877	3143776	6	0.219323	0.379976	0.816521	ftm	middle_degree
1	3143986	3144711	4	0.187643	0.278431	0.888102	ftp	middle_degree
1	3144819	3144820	1	0.427567	0.603226	0.98433	ftm	middle_degree
1	3147230	3148895	7	0.249488	0.389182	0.933298	ftm	middle_degree
1	3147920	3148844	5	0.277048	0.401283	0.92331	ftp	middle_degree
1	3158745	3159267	5	0.35979	0.488784	0.948625	ftp	low_degree
1	3182821	3183261	10	0.40646	0.587092	0.955545	ftm	middle_degree
1	3182983	3182984	1	0.356622	0.526748	0.942722	ftp	middle_degree
1	3184546	3185072	8	0.299245	0.428016	0.933042	ftm	middle_degree
1	3184328	3184738	2	0.277897	0.411983	0.958451	ftp	middle_degree
1	3191209	3194213	16	0.321379	0.462378	0.920853	ftm	high_degree
1	3191208	3193876	9	0.334178	0.477134	0.928623	ftp	high_degree
1	3192254	3192616	3	0.536769	0.670783	0.958018	rawset	high_degree
1	3194139	3194140	1	0.532726	0.662911	0.933023	rawset	high_degree
1	3195486	3196862	22	0.301733	0.437759	0.91044	ftm	high_degree
1	3195514	3196051	18	0.292712	0.421827	0.943478	ftp	high_degree
1	3195532	3195540	4	0.479594	0.607352	0.971087	rawset	high_degree
1	3203692	3204440	28	0.363891	0.581874	0.952251	ftm	high_degree
1	3203866	3204393	12	0.424107	0.619803	0.955083	ftp	high_degree
1	3203930	3203931	1	0.460384	0.614009	0.891771	rawset	high_degree
1	3206252	3207630	6	0.295531	0.414568	0.944212	ftp	low_degree
1	3208767	3210544	10	0.249439	0.377398	0.884414	ftp	middle_degree
1	3208854	3209715	8	0.261228	0.386795	0.905768	ftm	middle_degree
1	3213617	3213791	5	0.473422	0.622605	0.943302	ftp	middle_degree
1	3213487	3213488	1	0.619201	0.752832	0.980466	rawset	middle_degree
1	3233906	3234221	8	0.360782	0.520824	0.966436	ftp	low_degree
1	3272171	3273407	6	0.274898	0.426111	0.878911	ftm	middle_degree
1	3273328	3273382	3	0.363505	0.486592	0.925147	ftp	middle_degree
1	3272295	3272296	1	0.455583	0.656116	0.981818	ftp	middle_degree
1	3274547	3275282	14	0.343125	0.477927	0.935822	ftp	high_degree
1	3274671	3275276	9	0.28364	0.420526	0.750757	ftm	high_degree
1	3274671	3274673	2	0.69015	0.823734	0.914859	rawset	high_degree
1	3276459	3277636	36	0.285706	0.432718	0.93859	ftp	middle_degree
1	3276377	3276803	10	0.241901	0.368706	0.922	ftm	middle_degree
1	3280492	3280963	6	0.255944	0.43216	0.892975	ftm	high_degree
1	3281047	3281261	2	0.352695	0.475731	0.746264	ftp	high_degree
1	3280492	3280493	1	0.128443	0.453409	0.927083	rawset	high_degree
1	3282448	3282871	12	0.484601	0.623319	0.822333	rawset	high_degree
1	3282727	3282940	10	0.385054	0.561805	0.865026	ftm	high_degree
1	3282805	3282891	10	0.410545	0.601969	0.884002	ftp	high_degree
1	3289876	3290050	9	0.290456	0.429595	0.942626	ftp	middle_degree
1	3289767	3290862	7	0.281904	0.439776	0.939758	ftm	middle_degree
1	3301446	3305016	9	0.343362	0.515048	0.935461	ftm	middle_degree
1	3302198	3304186	7	0.273873	0.410503	0.851127	ftp	middle_degree
1	3309992	3310413	5	0.0701396	0.166992	0.0146117	rawset	low_degree
1	3320499	3322309	9	0.367972	0.502415	0.930738	ftm	middle_degree
1	3319487	3321504	8	0.259329	0.368456	0.915808	ftp	middle_degree
1	3325346	3326671	6	0.429147	0.701095	0.934358	ftm	low_degree
1	3328548	3329229	9	0.329712	0.474053	0.926813	ftp	low_degree
1	3330612	3332705	9	0.320492	0.447949	0.908456	ftp	low_degree
1	3350466	3351393	5	0.272143	0.367562	0.910757	ftp	low_degree
1	3354296	3354480	6	0.257395	0.402486	0.923409	ftp	low_degree
1	3377807	3378459	9	0.589534	0.697289	0.943649	ftm	low_degree
1	3417006	3417390	14	0.245254	0.354743	0.952409	ftp	low_degree
1	3420736	3420941	6	0.143514	0.235849	0.879202	ftm	middle_degree
1	3420879	3420907	4	0.10465	0.183178	0.860704	ftp	middle_degree
1	3426526	3427401	5	0.374949	0.518255	0.959439	ftp	low_degree
1	3504103	3504260	6	0.165848	0.26999	0.884918	ftm	low_degree
1	3511726	3512860	11	0.295002	0.423958	0.932892	ftm	high_degree
1	3512117	3512860	2	0.33497	0.453916	0.917269	ftp	high_degree
1	3512391	3512392	1	0.308224	0.441477	0.957143	rawset	high_degree
1	3557010	3557273	6	0.308305	0.37494	0.88571	ftp	middle_degree
1	3556862	3556938	2	0.758014	0.834379	0.969447	rawset	middle_degree
1	3589786	3590480	5	0.712564	0.604209	0.904829	rawset	low_degree
1	3633981	3634058	5	0.127423	0.240314	0.455207	ftp	low_degree
1	3668909	3669375	5	0.369265	0.467935	0.853085	ftp	low_degree
1	4391857	4391962	5	0.351246	0.623102	0.918008	ftm	high_degree
1	4391775	4392024	3	0.288784	0.435859	0.9287	ftp	high_degree
1	4391873	4391954	2	0.493889	0.688059	0.914309	rawset	high_degree
1	4736088	4736244	6	0.391971	0.486899	0.798185	ftp	low_degree
1	4770679	4770847	8	0.353858	0.488271	0.874685	ftm	middle_degree
1	4770676	4770714	6	0.438815	0.563473	0.907036	ftp	middle_degree
1	5893472	5893863	5	0.35407	0.490508	0.904379	ftp	low_degree
1	5894894	5895147	6	0.205385	0.303286	0.818784	ftp	low_degree
1	5917339	5918710	9	0.337261	0.433041	0.829624	ftp	high_degree
1	5917340	5917916	5	0.399246	0.527458	0.880932	ftm	high_degree
1	5917878	5917879	1	0.377347	0.50443	0.795194	rawset	high_degree
1	5932351	5932480	5	0.659978	0.750743	0.881681	ftm	low_degree
1	6105939	6106568	8	0.288289	0.387819	0.948431	ftp	low_degree
1	6134321	6134428	5	0.195785	0.270795	0.970608	ftp	low_degree
1	6148978	6149125	12	0.267915	0.348512	0.906575	ftp	low_degree
1	6208891	6209267	14	0.0957022	0.167479	0.0364897	rawset	low_degree
1	6531081	6532572	10	0.184648	0.269214	0.936047	ftp	low_degree
1	6638413	6638578	5	0.24525	0.333277	0.876219	ftp	low_degree
1	7120798	7121508	9	0.551953	0.727412	0.949007	ftm	high_degree
1	7120798	7121309	2	0.511609	0.659537	0.949404	ftp	high_degree
1	7120798	7120799	1	0.554318	0.726436	0.937897	rawset	high_degree
1	7209666	7210127	5	0.373672	0.560271	0.741008	ftm	middle_degree
1	7210116	7210117	1	0.477109	0.594112	0.79833	rawset	middle_degree
1	7723498	7724165	5	0.508056	0.652237	0.933043	ftm	middle_degree
1	7723484	7723547	2	0.460924	0.573309	0.922898	ftp	middle_degree
1	7747142	7747205	8	0.317335	0.460067	0.948225	ftm	low_degree
1	8263764	8263807	8	0.725232	0.85295	0.981793	rawset	low_degree
1	8510416	8510608	5	0.34841	0.468965	0.807546	ftp	low_degree
1	10689960	10690091	5	0.660685	0.771568	0.963972	ftm	low_degree
1	10710847	10711667	6	0.17412	0.236778	0.891075	ftp	low_degree
1	10724516	10725610	6	0.797147	0.705461	0.966224	rawset	low_degree
1	10726615	10726854	11	0.792991	0.701174	0.928765	rawset	low_degree
1	10732063	10734641	14	0.814426	0.708132	0.933878	rawset	low_degree
1	10757924	10758364	6	0.879414	0.790329	0.962797	rawset	low_degree
1	10772801	10772853	5	0.751432	0.54154	0.938079	rawset	low_degree
1	10815495	10815581	8	0.874474	0.791714	0.948274	rawset	low_degree
1	10845970	10846137	5	0.67329	0.553824	0.949106	rawset	low_degree
1	12251630	12252988	14	0.310548	0.398864	0.953424	ftp	low_degree
1	12609271	12610208	5	0.220823	0.330539	0.76259	ftm	high_degree
1	12609643	12610131	4	0.25385	0.357481	0.894749	ftp	high_degree
1	12609643	12609644	1	0.552985	0.723015	0.83074	rawset	high_degree
1	15653403	15653693	6	0.54855	0.447461	0.936889	rawset	low_degree
1	16482842	16483743	5	0.266159	0.351409	0.754517	ftm	high_degree
1	16482520	16482521	1	0.00281563	0.0144903	0.0785664	rawset	high_degree
1	16483742	16483743	1	0.685182	0.815278	0.952711	ftp	high_degree
1	16499732	16499776	5	0.428156	0.590092	0.164344	rawset	low_degree
1	16554135	16554558	29	0.453544	0.295776	0.106651	ftp	low_degree
1	16862349	16863478	6	0.780108	0.712866	0.865087	rawset	low_degree
1	17026318	17027836	5	0.0339503	0.0477774	0.202699	ftp	middle_degree
1	17026295	17026296	1	0.0110711	0.0174672	0.16246	rawset	middle_degree
1	17027758	17027759	1	0.0218219	0.0314021	0.0817904	rawset	middle_degree
1	17188345	17189224	36	0.636391	0.54157	0.880516	rawset	low_degree
1	18149518	18149705	6	0.404241	0.596068	0.923132	ftm	low_degree
1	18691983	18692140	5	0.221877	0.345194	0.897084	ftm	middle_degree
1	18692019	18692122	4	0.323433	0.447812	0.906089	ftp	middle_degree
1	18703457	18703472	5	0.249835	0.362978	0.916574	ftp	low_degree
1	18808513	18809657	16	0.620924	0.49411	0.946194	rawset	low_degree
1	18884315	18884508	6	0.127967	0.187834	0.0617817	rawset	low_degree
1	18931363	18931459	5	0.840777	0.746366	0.954669	rawset	low_degree
1	18958366	18959339	5	0.263793	0.148484	0.0304117	ftp	low_degree
1	18960930	18961017	9	0.23542	0.340647	0.0571144	rawset	low_degree
1	19665069	19665244	11	0.192528	0.258845	0.892825	ftp	low_degree
1	22927195	22927331	7	0.184424	0.261014	0.771328	ftp	low_degree
1	23519947	23520057	9	0.595635	0.696935	0.964068	ftp	middle_degree
1	23519947	23520183	9	0.662895	0.764269	0.959063	rawset	middle_degree
1	25919167	25919436	5	0.728872	0.635698	0.920067	rawset	low_degree
1	26611319	26611378	5	0.23315	0.324413	0.103925	rawset	low_degree
1	27143741	27143920	26	0.573811	0.403801	0.968064	rawset	low_degree
1	27849109	27849265	6	0.240595	0.299921	0.844461	ftp	low_degree
1	29189307	29189952	92	0.554402	0.411882	0.933599	rawset	middle_degree
1	29189324	29189642	13	0.596179	0.403701	0.940819	ftm	middle_degree
1	33354694	33354785	10	0.605993	0.723513	0.948743	ftm	low_degree
1	33985078	33985160	8	0.278822	0.392894	0.962364	ftp	low_degree
1	34420920	34421008	6	0.234233	0.366352	0.880071	ftm	middle_degree
1	34420860	34420874	2	0.298121	0.473474	0.927881	ftp	middle_degree
1	34629078	34629118	6	0.0810434	0.161266	0.0105294	rawset	low_degree
1	35442238	35442927	9	0.876799	0.790308	0.970066	rawset	low_degree
1	36335276	36335452	9	0.540731	0.373061	0.967794	rawset	low_degree
1	36644255	36644374	9	0.238613	0.323758	0.930885	ftp	low_degree
1	39044095	39044379	8	0.0829876	0.208475	0.0140796	rawset	low_degree
1	39958343	39958536	5	0.651605	0.556181	0.846551	rawset	low_degree
1	40598339	40598939	5	0.562387	0.468418	0.805114	rawset	low_degree
1	41871086	41871156	5	0.434025	0.553689	0.862075	ftm	middle_degree
1	41871085	41871086	1	0.484646	0.580445	0.930405	ftp	middle_degree
1	41889160	41889625	18	0.220201	0.322038	0.63964	ftp	low_degree
1	41978904	41979173	13	0.826334	0.753473	0.927286	rawset	low_degree
1	42506391	42507033	8	0.814279	0.74736	0.948078	rawset	low_degree
1	43398089	43398285	5	0.330753	0.417829	0.368305	rawset	low_degree
1	43472536	43473123	7	0.303658	0.448637	0.78133	ftm	high_degree
1	43472441	43473173	3	0.293596	0.388093	0.597955	ftp	high_degree
1	43472918	43472919	1	0.440601	0.563492	0.913557	rawset	high_degree
1	43751333	43751642	5	0.189887	0.3103	0.902414	ftp	low_degree
1	43770574	43770970	34	0.833764	0.735086	0.947293	rawset	low_degree
1	44031183	44031384	6	0.472331	0.593551	0.0868487	rawset	low_degree
1	44584455	44584594	5	0.777398	0.686821	0.973054	rawset	low_degree
1	45279449	45279745	8	0.169425	0.285919	0.00674509	ftp	low_degree
1	48460181	48460222	5	0.429917	0.572547	0.962676	ftp	low_degree
1	50571815	50571866	5	0.376231	0.244145	0.945533	rawset	low_degree
1	53742252	53742773	5	0.616007	0.792448	0.939844	ftp	low_degree
1	53904277	53905560	47	0.866756	0.783059	0.97674	rawset	middle_degree
1	53904024	53905195	16	0.881987	0.779489	0.979389	ftm	middle_degree
1	53925055	53925982	11	0.786184	0.708346	0.948815	rawset	low_degree
1	53935873	53936011	8	0.00834827	0.0400553	0.513839	ftm	low_degree
1	54059896	54059999	8	0.304547	0.423585	0.681269	ftp	low_degree
1	54470126	54470511	5	0.838759	0.757531	0.93561	rawset	low_degree
1	55247090	55247491	15	0.292702	0.19948	0.88788	rawset	low_degree
1	55505115	55505619	24	0.0623575	0.106759	0.0207244	rawset	low_degree
1	57809393	57809428	6	0.714115	0.835646	0.960157	ftp	low_degree
1	60435372	60435699	7	0.871748	0.804804	0.963979	rawset	low_degree
1	61087409	61087483	5	0.381606	0.54201	0.0914018	rawset	low_degree
1	61509171	61509397	7	0.42215	0.283837	0.16971	rawset	low_degree
1	62119763	62120124	15	0.645849	0.50656	0.964683	rawset	low_degree
1	68515754	68516070	10	0.133731	0.218476	0.58231	ftm	middle_degree
1	68515754	68515788	2	0.169259	0.244075	0.610669	ftp	middle_degree
1	68523934	68523978	5	0.233063	0.346063	0.939142	ftp	low_degree
1	73570677	73571953	8	0.260672	0.408987	0.859425	ftm	low_degree
1	76262373	76262580	7	0.202972	0.297343	0.955425	ftp	low_degree_contradictory_direction
1	76262301	76262302	1	0.519326	0.468423	0.659669	rawset	low_degree_contradictory_direction
1	86621394	86622438	12	0.191805	0.318518	0.0145833	rawset	low_degree
1	90459225	90459925	9	0.901883	0.848101	0.965914	rawset	low_degree
1	91359381	91359468	5	0.814037	0.727463	0.94178	rawset	low_degree
1	92135678	92135909	18	0.704639	0.570968	0.958818	rawset	low_degree
1	92907311	92907533	11	0.554876	0.444787	0.954707	rawset	low_degree
1	109183551	109183852	24	0.714343	0.590284	0.964404	rawset	low_degree
1	109824313	109824473	9	0.847565	0.730071	0.92518	rawset	low_degree
1	111216262	111216653	11	0.589623	0.454207	0.825227	rawset	low_degree
1	112524468	112525007	6	0.701286	0.570324	0.971072	rawset	low_degree
1	119535618	119536043	8	0.487881	0.332708	0.133043	ftp	low_degree
1	119542118	119542638	7	0.449408	0.332907	0.0560889	ftp	low_degree
1	120166547	120166616	5	0.715299	0.611075	0.923866	rawset	low_degree
1	145092216	145092576	8	0.028289	0.076586	0.649492	ftm	middle_degree
1	145092343	145092344	1	0.0166646	0.0690545	0.736021	ftp	middle_degree
1	145385336	145385641	12	0.752539	0.659149	0.866893	rawset	low_degree
1	146009573	146009704	6	0.0256952	0.0113015	0.205218	rawset	low_degree
1	146522331	146522888	5	0.763306	0.673276	0.955195	rawset	low_degree
1	146555546	146555591	5	0.191445	0.129581	0.410566	rawset	low_degree
1	146710707	146710988	5	0.787215	0.667939	0.903774	rawset	low_degree
1	147737221	147737391	6	0.17132	0.243313	0.821483	ftp	low_degree
1	147797085	147797439	18	0.530676	0.374066	0.938187	rawset	low_degree
1	148901884	148903153	10	0.367942	0.293494	0.554366	rawset	low_degree
1	149146695	149149411	13	0.68347	0.513228	0.199603	ftp	low_degree_contradictory_direction
1	149147033	149147034	1	0.452706	0.314286	0.127419	rawset	low_degree_contradictory_direction
1	149149140	149149141	1	0.288741	0.368027	0.204738	rawset	low_degree_contradictory_direction
1	153494230	153494544	15	0.917713	0.870848	0.966137	rawset	low_degree
1	154543704	154544709	10	0.611932	0.48456	0.959192	rawset	low_degree
1	156047075	156047186	5	0.311509	0.514098	0.937875	ftp	low_degree
1	159683404	159684633	5	0.346092	0.459988	0.938309	ftp	low_degree
1	160388930	160389339	5	0.644532	0.759476	0.9368	ftp	low_degree
1	161283526	161283618	5	0.582114	0.469355	0.850146	rawset	low_degree
1	161492988	161493465	7	0.514337	0.432193	0.846096	rawset	low_degree
1	161953997	161954063	6	0.409465	0.548318	0.969772	ftp	low_degree
1	162336911	162337441	13	0.151225	0.209508	0.925332	ftp	low_degree
1	166765956	166766137	5	0.709687	0.814357	0.951592	ftp	low_degree
1	166890277	166890889	5	0.214972	0.302541	0.181639	ftm	middle_degree
1	166890281	166890282	1	0.107271	0.175046	0	rawset	middle_degree
1	175013467	175014861	11	0.643153	0.536765	0.933345	rawset	low_degree
1	176318361	176318921	8	0.66581	0.523308	0.931672	rawset	low_degree
1	178994243	178994381	8	0.659428	0.570635	0.932952	rawset	low_degree
1	180203779	180204220	5	0.165068	0.0882864	0.0266707	rawset	low_degree
1	180919543	180919565	5	0.347424	0.461349	0.957815	ftp	middle_degree
1	180919542	180919544	2	0.626797	0.762538	0.974003	rawset	middle_degree
1	181286599	181287868	6	0.151376	0.226745	0.0200925	rawset	low_degree
1	187672671	187673133	16	0.470409	0.332769	0.927374	rawset	low_degree
1	187982487	187982889	8	0.845631	0.774307	0.947266	rawset	low_degree
1	188809564	188810492	8	0.696042	0.577611	0.933715	rawset	low_degree
1	189687519	189687775	5	0.889528	0.798152	0.950897	rawset	low_degree
1	191701779	191701989	5	0.762312	0.652002	0.952607	rawset	low_degree
1	194326823	194327926	43	0.555485	0.403036	0.950756	rawset	middle_degree
1	194326822	194327068	6	0.640266	0.433807	0.932518	ftm	middle_degree
1	194828202	194828561	47	0.670745	0.511217	0.941932	rawset	low_degree
1	196945529	196946571	6	0.181793	0.332873	0.764341	ftm	low_degree
1	200116711	200117153	5	0.898841	0.844287	0.977226	rawset	low_degree
1	201969035	201969128	5	0.458054	0.602464	0.916264	ftm	low_degree
1	202102346	202102423	5	0.853716	0.914369	0.734289	rawset	low_degree
1	202611729	202612011	9	0.1393	0.224493	0.0191222	rawset	low_degree
1	203044677	203045168	6	0.260287	0.351803	0.0208624	rawset	low_degree
1	203098013	203098118	8	0.800477	0.71312	0.947858	rawset	low_degree
1	204531685	204531826	13	0.324128	0.459825	0.971313	ftp	low_degree
1	205307334	205307399	5	0.6545	0.543681	0.934989	rawset	low_degree
1	209848443	209849395	27	0.215741	0.29458	0.0193881	rawset	low_degree
1	210062311	210062590	8	0.53745	0.396053	0.867423	rawset	low_degree
1	212062719	212063172	94	0.198708	0.0918001	0.810054	rawset	middle_degree
1	212062720	212063173	88	0.200703	0.0954647	0.805947	ftp	middle_degree
1	212688762	212689002	5	0.184718	0.280234	0.70213	ftp	low_degree
1	214162587	214162616	7	0.120261	0.211908	0.0197603	rawset	low_degree
1	214638070	214638191	9	0.26651	0.356577	0.964961	ftp	low_degree
1	215043803	215044061	7	0.727087	0.583376	0.969673	rawset	low_degree
1	223567849	223567986	8	0.315424	0.478813	0.947556	ftm	middle_degree
1	223567907	223568034	8	0.418233	0.540004	0.96836	ftp	middle_degree
1	223840894	223840934	5	0.879283	0.784025	0.946616	rawset	low_degree
1	225660484	225660643	6	0.833555	0.759854	0.946783	rawset	low_degree
1	227947136	227947276	10	0.241207	0.379424	0.960622	ftp	middle_degree
1	227947136	227947277	6	0.354243	0.471265	0.967158	rawset	middle_degree
1	227974825	227975111	5	0.526477	0.424877	0.0895115	ftm	low_degree
1	228079104	228079204	5	0.51408	0.616009	0.873406	rawset	low_degree
1	228473852	228474036	6	0.604154	0.748736	0.966245	ftm	middle_degree
1	228474030	228474036	3	0.740405	0.8555	0.964868	rawset	middle_degree
1	228503599	228504658	14	0.213338	0.316079	0.966183	ftm	middle_degree
1	228503666	228504282	5	0.206702	0.315813	0.947711	ftp	middle_degree
1	228528874	228529034	12	0.207713	0.288154	0.960244	ftp	low_degree
1	228558892	228559169	11	0.201619	0.274939	0.92543	ftp	low_degree
1	240655636	240655706	5	0.832131	0.755956	0.937782	rawset	low_degree
1	240986732	240986899	6	0.838755	0.757463	0.947816	rawset	low_degree
1	242220301	242220826	5	0.70476	0.596028	0.83488	rawset	low_degree
1	243651750	243652542	13	0.81651	0.716156	0.933988	rawset	low_degree
1	245411582	245411663	6	0.73961	0.648936	0.883531	rawset	low_degree
1	245740956	245741341	17	0.891373	0.819489	0.951453	rawset	low_degree
1	245753421	245753627	5	0.804898	0.669749	0.895113	rawset	low_degree
1	245851484	245851695	7	0.552276	0.674322	0.342489	ftp	low_degree
1	246860361	246860455	5	0.771664	0.711356	0.925181	rawset	low_degree
10	444843	445220	6	0.791793	0.857637	0.928932	ftm	low_degree
10	664696	665313	13	0.54197	0.633839	0.904115	ftp	low_degree
10	1209314	1209338	5	0.474259	0.741228	0.95392	ftm	high_degree
10	1209428	1209498	3	0.467949	0.63241	0.893363	ftp	high_degree
10	1209314	1209317	2	0.562381	0.702905	0.949426	rawset	high_degree
10	1230849	1231160	6	0.340223	0.460842	0.862769	ftp	low_degree
10	1256493	1256597	6	0.322676	0.450841	0.799422	ftp	low_degree
10	1259812	1260513	5	0.39538	0.574921	0.925505	ftm	middle_degree
10	1260397	1260512	2	0.355891	0.497595	0.913601	ftp	middle_degree
10	1262868	1263365	5	0.332073	0.489919	0.928747	ftp	low_degree
10	1405896	1406151	8	0.344755	0.240874	0.651026	rawset	low_degree
10	1415977	1416777	5	0.391065	0.275246	0.767647	rawset	low_degree
10	1451451	1452310	7	0.676253	0.755057	0.879046	ftp	low_degree
10	1506157	1506282	5	0.390193	0.658084	0.945258	ftm	low_degree
10	1576678	1577688	7	0.561318	0.784932	0.949465	ftm	high_degree
10	1576677	1577402	4	0.669472	0.793829	0.956663	ftp	high_degree
10	1577665	1577666	1	0.764631	0.860231	0.951347	rawset	high_degree
10	1994542	1994998	7	0.705625	0.542549	0.963976	rawset	low_degree
10	2543512	2544299	5	0.465771	0.318019	0.737372	rawset	low_degree
10	2932445	2932687	8	0.833599	0.72212	0.952791	rawset	low_degree
10	3168614	3169304	6	0.349614	0.443182	0.881534	ftm	low_degree
10	3215821	3216064	16	0.590076	0.486397	0.913889	rawset	low_degree
10	3250696	3251136	8	0.707389	0.609712	0.836523	rawset	low_degree
10	3278386	3278509	7	0.852633	0.788975	0.935183	rawset	low_degree
10	3280493	3281774	16	0.7928	0.708572	0.898582	rawset	low_degree
10	3300397	3300522	6	0.655279	0.765489	0.934726	ftm	middle_degree
10	3300397	3300461	2	0.594151	0.680433	0.938235	ftp	middle_degree
10	3465772	3465887	5	0.785126	0.721883	0.947318	rawset	low_degree
10	3598536	3598788	15	0.291811	0.14503	0.810371	rawset	low_degree
10	3627729	3627972	8	0.662082	0.829377	0.932026	ftm	low_degree
10	3724435	3724678	13	0.568098	0.68334	0.917264	ftp	middle_degree
10	3724464	3724487	2	0.639403	0.72789	0.938268	rawset	middle_degree
10	3804143	3805441	23	0.326159	0.475248	0.924539	ftm	middle_degree
10	3805485	3805486	1	0.574517	0.687691	0.93869	rawset	middle_degree
10	3821502	3822473	10	0.281091	0.392665	0.715172	rawset	low_degree
10	3870115	3870305	11	0.391662	0.50291	0.965505	ftp	low_degree
10	4445847	4446379	15	0.841651	0.743091	0.945124	rawset	low_degree
10	5523226	5523277	7	0.525603	0.626793	0.970978	ftp	low_degree_contradictory_direction
10	5522860	5522861	1	0.604583	0.486905	0.795229	rawset	low_degree_contradictory_direction
10	5666730	5667122	6	0.89652	0.835428	0.954008	rawset	low_degree
10	7567870	7568160	10	0.610535	0.508019	0.887607	rawset	low_degree
10	7573504	7573671	16	0.737204	0.632841	0.941109	rawset	low_degree
10	7714873	7714964	14	0.639652	0.50604	0.905471	rawset	low_degree
10	7984982	7985176	7	0.81066	0.698406	0.968838	rawset	low_degree
10	8085619	8085704	5	0.606235	0.458126	0.02196	ftm	low_degree_contradictory_direction
10	8085945	8085946	1	0.364785	0.621753	0.05	rawset	low_degree_contradictory_direction
10	8100114	8101365	5	0.220505	0.272439	0.79221	ftm	middle_degree
10	8100285	8102164	5	0.202492	0.280921	0.648191	ftp	middle_degree
10	8116869	8117545	5	0.475599	0.588788	0.928684	ftm	middle_degree
10	8117015	8117072	5	0.481251	0.576901	0.95022	ftp	middle_degree
10	8125563	8125762	8	0.894381	0.841187	0.961521	rawset	low_degree
10	9920089	9920179	7	0.435738	0.290693	0.937869	rawset	low_degree
10	11923474	11923604	6	0.448321	0.550809	0.85497	ftm	middle_degree
10	11923529	11923543	3	0.425569	0.54234	0.857737	ftp	middle_degree
10	11934141	11934469	6	0.652424	0.741555	0.972474	ftp	low_degree
10	13629843	13630091	7	0.504545	0.41174	0.691336	rawset	low_degree
10	14816201	14816881	8	0.821486	0.750729	0.951138	rawset	low_degree
10	15032537	15032875	11	0.874387	0.787445	0.964124	rawset	low_degree
10	15036751	15038475	20	0.776395	0.682045	0.905441	rawset	low_degree
10	15255428	15256459	10	0.322511	0.458305	0.960292	ftp	middle_degree
10	15256367	15256371	2	0.257917	0.368692	0.959746	rawset	middle_degree
10	15467418	15468398	8	0.820196	0.722959	0.941188	rawset	low_degree
10	15760852	15762313	10	0.186182	0.266328	0.0320023	rawset	low_degree
10	17671959	17672122	5	0.915293	0.846036	0.983668	rawset	low_degree
10	19777919	19778061	7	0.131352	0.279961	0.47387	ftm	middle_degree
10	19777929	19778003	5	0.170895	0.26413	0.463253	rawset	middle_degree
10	21807166	21807253	5	0.458957	0.304311	0.035813	rawset	low_degree
10	22634634	22634709	5	0.453402	0.296096	0.0783573	ftp	low_degree
10	25010747	25011039	6	0.0752775	0.126771	0.327929	ftp	low_degree
10	25755061	25755264	6	0.464971	0.316833	0.92045	ftm	low_degree
10	26877485	26877773	6	0.824396	0.748428	0.962031	rawset	low_degree
10	27235553	27235726	12	0.576693	0.434906	0.73042	rawset	low_degree
10	29104626	29104768	5	0.888386	0.826539	0.960558	rawset	low_degree
10	29811530	29811627	6	0.789856	0.734458	0.93228	rawset	low_degree
10	30720617	30720774	13	0.229297	0.332009	0.633721	ftm	middle_degree
10	30720559	30720774	3	0.212338	0.313859	0.483874	ftp	middle_degree
10	34408471	34408663	18	0.901598	0.8047	0.950509	rawset	low_degree
10	35080974	35081093	7	0.628474	0.725152	0.948906	ftp	low_degree
10	35195448	35195821	6	0.482343	0.372588	0.825654	rawset	low_degree
10	35258200	35258474	6	0.344481	0.438069	0.91097	ftp	low_degree
10	37969465	37970165	7	0.836444	0.757333	0.918496	rawset	low_degree
10	43247940	43248192	5	0.72274	0.604392	0.851997	rawset	low_degree
10	43447011	43447344	5	0.481035	0.338579	0.418089	ftp	low_degree
10	43697814	43698051	16	0.10017	0.202485	0.0124067	rawset	middle_degree
10	43697902	43698971	14	0.121019	0.249148	0.0899184	ftp	middle_degree
10	44185954	44186132	11	0.139028	0.233004	0.0414153	rawset	low_degree
10	46961786	46962004	10	0.851417	0.803968	0.931483	rawset	middle_degree
10	46961780	46961986	6	0.895848	0.869579	0.960339	ftp	middle_degree
10	48392130	48392218	5	0.831584	0.748595	0.927198	rawset	low_degree
10	48416584	48416782	14	0.743794	0.641065	0.865615	rawset	low_degree
10	48428721	48429304	20	0.715584	0.593452	0.958689	rawset	low_degree
10	49348525	49348628	12	0.356881	0.148715	0.85305	rawset	low_degree
10	54170836	54170946	14	0.595086	0.450612	0.874299	rawset	low_degree
10	62023508	62023687	13	0.301089	0.464753	0.956924	ftm	middle_degree
10	62023640	62023688	3	0.294365	0.431516	0.965908	ftp	middle_degree
10	64793244	64793695	68	0.577526	0.444813	0.89248	rawset	low_degree
10	65956488	65956857	12	0.684815	0.536759	0.933905	rawset	low_degree
10	66813297	66814189	19	0.466841	0.317723	0.824617	rawset	low_degree
10	69609792	69610044	5	0.289227	0.1566	0.685399	rawset	low_degree
10	71891102	71892370	20	0.38124	0.486597	0.242648	rawset	high_degree
10	71891039	71892785	10	0.381735	0.517471	0.361306	ftp	high_degree
10	71891040	71891132	6	0.660945	0.759359	0.950836	ftm	high_degree
10	71892159	71892181	2	0.351849	0.455404	0.0926355	ftm	high_degree
10	72015285	72015462	7	0.55224	0.4053	0.0617196	ftp	middle_degree
10	72015454	72016218	2	0.605173	0.49316	0.440122	rawset	middle_degree
10	73521605	73521760	14	0.810137	0.732394	0.9666	rawset	low_degree
10	73575412	73575520	7	0.356128	0.461587	0.942401	ftp	low_degree_contradictory_direction
10	73574918	73574919	1	0.962901	0.943818	0.986819	rawset	low_degree_contradictory_direction
10	73699657	73699852	12	0.684186	0.572286	0.957291	rawset	low_degree
10	75407413	75407493	7	0.390407	0.24097	0.0127238	ftp	middle_degree
10	75407740	75407958	3	0.502387	0.363257	0.0871267	rawset	middle_degree
10	75533121	75533479	5	0.132486	0.185252	0.28659	rawset	low_degree
10	76803387	76803926	5	0.239148	0.340099	0.514596	ftp	low_degree_contradictory_direction
10	76804079	76804080	1	0.823853	0.719817	0.967379	rawset	low_degree_contradictory_direction
10	76998064	76998144	5	0.440245	0.572246	0.914936	ftp	low_degree
10	79398434	79399134	5	0.674773	0.562083	0.714692	rawset	low_degree
10	79924612	79924631	5	0.215032	0.34328	0.946562	ftm	middle_degree
10	79924466	79924467	1	0.485949	0.670252	0.948567	rawset	middle_degree
10	81142200	81142403	17	0.776586	0.680764	0.959037	rawset	low_degree
10	81444724	81444968	5	0.211079	0.390003	0.916118	ftm	low_degree
10	81904159	81904480	8	0.108585	0.164102	0.0261356	rawset	middle_degree
10	81904171	81904480	7	0.0972212	0.156577	0.0242504	ftp	middle_degree
10	83068997	83069195	27	0.779513	0.677956	0.96359	rawset	middle_degree
10	83068999	83069018	5	0.874201	0.794386	0.965808	ftp	middle_degree
10	88703217	88703322	7	0.611376	0.751171	0.929533	ftm	middle_degree
10	88703075	88703290	3	0.698342	0.788803	0.934564	ftp	middle_degree
10	94820953	94821086	10	0.697345	0.578134	0.360307	ftm	high_degree
10	94820256	94821010	4	0.547595	0.406855	0.256912	rawset	high_degree
10	94820326	94821010	3	0.603547	0.432308	0.243109	ftp	high_degree
10	95123669	95123891	5	0.539854	0.655022	0.39179	rawset	low_degree
10	99080182	99080990	5	0.160796	0.106956	0.00973688	rawset	low_degree
10	99789533	99789990	5	0.10865	0.169202	0.0139423	rawset	low_degree
10	100227561	100227782	24	0.0950718	0.170099	0.0156347	rawset	middle_degree
10	100227560	100227832	21	0.125354	0.243522	0.0218893	ftp	middle_degree
10	101281743	101282145	11	0.234097	0.349798	0.878642	ftm	low_degree_contradictory_direction
10	101282487	101282866	2	0.320479	0.243321	0.557905	rawset	low_degree_contradictory_direction
10	102509268	102510478	5	0.17437	0.25612	0.0869299	rawset	low_degree
10	102883151	102883379	5	0.0122493	0.026951	0.118047	rawset	low_degree
10	102996724	102998673	8	0.488628	0.375608	0.0497784	ftp	middle_degree
10	102998756	102998757	1	0.10352	0.0561062	0.0301912	rawset	middle_degree
10	103530203	103530270	5	0.346189	0.437326	0.887389	ftm	middle_degree
10	103530134	103530370	3	0.301268	0.392607	0.760165	ftp	middle_degree
10	103533783	103534934	13	0.239532	0.311805	0.0612385	rawset	low_degree
10	103589693	103590867	12	0.0886851	0.150367	0.0260555	rawset	low_degree
10	104512495	104512528	5	0.305369	0.433408	0.965147	ftp	low_degree
10	106011700	106011830	5	0.211922	0.467992	0.964961	ftp	low_degree
10	106074268	106074366	6	0.629743	0.718441	0.969339	ftp	low_degree_contradictory_direction
10	106074439	106074603	5	0.271039	0.368801	0.905642	ftm	low_degree_contradictory_direction
10	106074996	106074997	1	0.881921	0.818658	0.966775	rawset	low_degree_contradictory_direction
10	106088754	106089224	5	0.170667	0.230866	0.3582	rawset	low_degree
10	110672138	110672313	8	0.223386	0.128844	0.0389039	ftp	low_degree
10	111216617	111216769	6	0.277858	0.383224	0.027887	rawset	low_degree
10	112431835	112432426	6	0.0280943	0.0701858	0.0086094	rawset	low_degree
10	115938804	115939853	6	0.842303	0.775116	0.908446	rawset	low_degree
10	118153854	118154045	8	0.771364	0.651091	0.939626	rawset	low_degree
10	118562741	118563322	10	0.745123	0.660937	0.944575	rawset	low_degree
10	118885578	118885851	12	0.509732	0.395016	0.810536	rawset	low_degree
10	118890954	118892638	9	0.445662	0.330515	0.0643739	ftp	low_degree
10	119310277	119310912	5	0.141225	0.236848	0.0481443	rawset	low_degree
10	120519929	120520211	9	0.8973	0.825274	0.960984	rawset	low_degree
10	121169565	121169727	9	0.673657	0.535424	0.954192	rawset	low_degree
10	121295914	121296095	11	0.428662	0.5748	0.758236	ftp	middle_degree
10	121295914	121295975	2	0.522981	0.644764	0.863931	rawset	middle_degree
10	121578322	121578375	5	0.512926	0.439498	0.713936	rawset	low_degree
10	124220339	124220610	8	0.26265	0.335481	0.137086	rawset	low_degree
10	124638696	124638991	9	0.157447	0.0882388	0.396648	ftp	middle_degree
10	124639078	124639079	1	0.00623856	0.00247937	0.0406261	rawset	middle_degree
10	126256988	126257240	21	0.27028	0.384664	0.961423	ftp	low_degree
10	126296075	126296434	6	0.656647	0.806241	0.969111	ftm	low_degree
10	126678108	126678262	7	0.575988	0.67752	0.887042	rawset	low_degree
10	126712058	126712543	11	0.442944	0.545088	0.93703	ftp	middle_degree
10	126711969	126713467	8	0.445269	0.589746	0.94195	ftm	middle_degree
10	127462454	127462933	24	0.253363	0.15789	0.760352	rawset	low_degree
10	127585037	127585268	5	0.141075	0.0942367	0.41601	rawset	low_degree
10	129350921	129350972	5	0.176533	0.321227	0.809751	ftm	low_degree
10	130274434	130274549	5	0.240023	0.347757	0.913953	ftp	low_degree
10	130726520	130726748	5	0.559633	0.423992	0.889487	rawset	low_degree
10	131591596	131592934	5	0.472709	0.635186	0.956655	ftm	middle_degree
10	131592534	131592927	2	0.355623	0.475775	0.943221	ftp	middle_degree
10	131650413	131650780	5	0.228565	0.308814	0.911988	ftp	low_degree
10	131686153	131686543	5	0.361593	0.467111	0.939777	ftp	low_degree_contradictory_direction
10	131686424	131686425	1	0.906934	0.840427	0.961344	rawset	low_degree_contradictory_direction
10	131731385	131731626	18	0.467133	0.614259	0.932563	ftp	low_degree
10	131987944	131988306	6	0.856719	0.790299	0.973028	rawset	low_degree
10	132154823	132155024	5	0.265637	0.413305	0.852179	ftm	high_degree
10	132155003	132155005	2	0.480318	0.612839	0.865732	rawset	high_degree
10	132154687	132154688	1	0.523869	0.673969	0.933512	ftp	high_degree
10	133208394	133209812	7	0.345802	0.547819	0.904788	ftm	middle_degree
10	133208395	133208762	4	0.307939	0.455959	0.921668	ftp	middle_degree
10	133644558	133644781	8	0.286346	0.402384	0.904302	ftp	low_degree
10	133677115	133677132	5	0.539727	0.669818	0.926056	ftp	low_degree
10	133930778	133932330	5	0.475343	0.640882	0.923081	ftm	high_degree
10	133930625	133930626	1	0.674694	0.826094	0.970895	ftp	high_degree
10	133931456	133931457	1	0.603883	0.735598	0.952998	rawset	high_degree
10	133947748	133948469	9	0.444435	0.5702	0.885455	ftp	low_degree
10	133949165	133950684	8	0.496664	0.677707	0.935704	ftm	high_degree
10	133949602	133949680	5	0.43768	0.604045	0.899591	ftp	high_degree
10	133950732	133950967	4	0.611067	0.732676	0.954917	ftp	high_degree
10	133950676	133950677	1	0.645291	0.748986	0.955052	rawset	high_degree
10	133953845	133954068	11	0.51248	0.634387	0.943791	ftp	middle_degree
10	133954063	133954064	1	0.559999	0.673905	0.958246	rawset	middle_degree
10	133980240	133982102	7	0.384886	0.537637	0.872624	ftm	high_degree
10	133981975	133982061	6	0.284019	0.426449	0.860027	ftp	high_degree
10	133982095	133982096	1	0.472705	0.60505	0.734579	rawset	high_degree
10	133983240	133983964	8	0.356568	0.506624	0.894438	ftm	high_degree
10	133983876	133983964	3	0.239468	0.356172	0.865673	ftp	high_degree
10	133983272	133983273	1	0.659506	0.75351	0.942944	rawset	high_degree
10	134013549	134017006	28	0.374321	0.529563	0.924659	ftm	high_degree
10	134014586	134016855	12	0.359243	0.482737	0.926777	ftp	high_degree
10	134013564	134013566	2	0.296391	0.416781	0.891852	ftp	high_degree
10	134014432	134015393	2	0.575592	0.706331	0.953039	rawset	high_degree
10	134018801	134020222	14	0.413753	0.539274	0.937735	ftp	middle_degree
10	134018118	134019637	11	0.394806	0.525566	0.925366	ftm	middle_degree
10	134020655	134023557	10	0.297474	0.432972	0.882052	ftm	middle_degree
10	134021424	134022721	9	0.489765	0.618129	0.956663	ftp	middle_degree
10	134034727	134035517	11	0.342656	0.458785	0.931089	ftm	middle_degree
10	134034573	134034822	8	0.311384	0.424585	0.932033	ftp	middle_degree
10	134040213	134040456	6	0.203662	0.298086	0.88378	ftp	low_degree
10	134053767	134055267	11	0.439782	0.583399	0.940414	ftm	low_degree
10	134061584	134062574	8	0.148419	0.225535	0.656151	ftp	middle_degree
10	134062573	134062574	1	0.0517943	0.0985337	0.289992	rawset	middle_degree
10	134063887	134064296	6	0.306371	0.428702	0.946201	ftm	low_degree
10	134073433	134074009	5	0.480012	0.69719	0.966596	ftm	middle_degree
10	134073893	134074235	4	0.465767	0.621835	0.964721	ftp	middle_degree
10	134106561	134107228	9	0.349528	0.499054	0.954049	ftp	middle_degree
10	134105853	134105854	1	0.47864	0.790383	0.953247	rawset	middle_degree
10	134211340	134211922	21	0.300287	0.391094	0.10659	rawset	low_degree
10	134218432	134219270	11	0.46538	0.595426	0.977065	ftp	middle_degree
10	134218434	134219410	8	0.546281	0.700879	0.973028	ftm	middle_degree
10	134221798	134222508	8	0.487403	0.54764	0.714066	rawset	middle_degree
10	134222442	134222508	6	0.445128	0.529163	0.782276	ftp	middle_degree
10	134316364	134316586	9	0.164971	0.223944	0.951748	ftp	low_degree
10	134607596	134608563	6	0.182843	0.2791	0.846476	ftm	low_degree
10	134610501	134610634	5	0.416363	0.590736	0.891797	ftm	low_degree
10	134620504	134623630	12	0.271861	0.434366	0.915929	ftm	high_degree
10	134623622	134624679	8	0.299855	0.420416	0.855919	ftp	high_degree
10	134619497	134620506	4	0.321404	0.452331	0.932875	ftp	high_degree
10	134621156	134621689	2	0.459964	0.660508	0.937942	rawset	high_degree
10	134631132	134631224	7	0.375777	0.545053	0.927373	ftp	low_degree
10	134692498	134693128	10	0.209904	0.293419	0.563841	ftp	middle_degree
10	134692544	134693098	8	0.177622	0.262207	0.181801	rawset	middle_degree
10	134694397	134695373	6	0.291516	0.428666	0.904296	ftm	middle_degree
10	134694298	134694491	2	0.325588	0.444761	0.896001	ftp	middle_degree
10	134698502	134699856	11	0.356661	0.493653	0.886625	ftp	low_degree
10	134722182	134722210	5	0.427274	0.565454	0.945367	ftm	low_degree
10	134726664	134727320	6	0.28386	0.437276	0.891652	ftp	low_degree
10	134729336	134729872	5	0.423433	0.584276	0.930035	ftm	middle_degree
10	134729978	134730203	5	0.245236	0.339905	0.900655	ftp	middle_degree
10	134732799	134733122	10	0.416069	0.607122	0.926454	ftm	low_degree
10	134735972	134736112	7	0.348315	0.507941	0.933075	ftm	low_degree
10	134738977	134740839	17	0.37572	0.594169	0.940263	ftm	high_degree
10	134739028	134739365	7	0.394536	0.584189	0.933038	rawset	high_degree
10	134738459	134739370	3	0.48455	0.63558	0.941229	ftp	high_degree
10	134774038	134774562	5	0.351028	0.485956	0.926153	ftm	middle_degree
10	134774812	134774813	1	0.229473	0.418888	0.822532	ftp	middle_degree
10	134789833	134791529	13	0.354131	0.487578	0.883816	ftp	low_degree
10	134806480	134807363	5	0.325061	0.448797	0.932157	ftp	low_degree
10	134811602	134811625	8	0.42408	0.611877	0.956342	ftm	low_degree
10	134832275	134834902	13	0.43789	0.610026	0.941816	ftm	middle_degree
10	134833564	134834225	4	0.408049	0.578045	0.947227	ftp	middle_degree
10	134837866	134838596	15	0.24961	0.391358	0.862848	ftm	low_degree
10	134844342	134844924	20	0.240404	0.343473	0.838358	ftp	middle_degree
10	134842578	134843884	10	0.232671	0.33811	0.809252	ftm	middle_degree
10	134842770	134842771	1	0.696674	0.80378	0.94868	ftp	middle_degree
10	134875725	134876707	5	0.364892	0.502922	0.927493	ftm	low_degree
10	134885939	134886640	6	0.231282	0.347842	0.882816	ftm	middle_degree
10	134885786	134886300	3	0.300681	0.384347	0.880296	ftp	middle_degree
10	134894465	134896490	11	0.341052	0.470148	0.915045	ftp	middle_degree
10	134896732	134896733	1	0.0551495	0.096105	0.299416	rawset	middle_degree
10	134917205	134917599	6	0.219079	0.315665	0.825352	ftp	low_degree
10	134928244	134930425	9	0.343428	0.474749	0.934015	ftp	low_degree_contradictory_direction
10	134928506	134928507	1	0.881757	0.768559	0.963334	rawset	low_degree_contradictory_direction
10	134938102	134938249	6	0.17204	0.307886	0.601927	ftp	middle_degree
10	134936859	134937478	2	0.30624	0.422154	0.462396	rawset	middle_degree
10	134945401	134945727	14	0.40211	0.575022	0.908797	ftm	low_degree
10	134975378	134976042	6	0.217493	0.297464	0.934039	ftp	low_degree
10	134978910	134979261	6	0.426776	0.576529	0.927448	ftm	low_degree
10	134980505	134983845	28	0.484449	0.653936	0.939506	ftm	high_degree
10	134980087	134981699	5	0.474098	0.655861	0.937387	ftp	high_degree
10	134980855	134980927	4	0.648867	0.781409	0.969738	rawset	high_degree
10	134993121	134994855	8	0.465682	0.642269	0.918982	ftm	middle_degree
10	134994898	134994899	1	0.364645	0.567695	0.916105	ftp	middle_degree
10	135000928	135002646	7	0.379644	0.562399	0.941109	ftm	middle_degree
10	135001672	135001673	1	0.231194	0.487907	0.942424	ftp	middle_degree
10	135010500	135010928	7	0.212875	0.363184	0.780295	ftm	low_degree
10	135012612	135018303	25	0.2978	0.456526	0.911261	ftm	high_degree
10	135016401	135017785	7	0.250799	0.361019	0.901696	ftp	high_degree
10	135012372	135012454	3	0.277996	0.380915	0.896542	ftp	high_degree
10	135015240	135015289	2	0.183455	0.294078	0.954495	ftp	high_degree
10	135013559	135013560	1	0.188003	0.462508	0.885073	rawset	high_degree
10	135022534	135023127	6	0.470752	0.67154	0.940648	ftm	high_degree
10	135022221	135022222	1	0.463077	0.644657	0.97887	rawset	high_degree
10	135023532	135023533	1	0.362524	0.457607	0.941801	ftp	high_degree
10	135032202	135032504	6	0.183117	0.280884	0.865867	ftp	low_degree
10	135173976	135174030	8	0.190477	0.278449	0.948437	ftp	low_degree
10	135379147	135379657	13	0.612842	0.490945	0.824412	rawset	low_degree
11	432777	434620	24	0.652457	0.526917	0.929324	rawset	low_degree
11	459852	461036	10	0.193444	0.274121	0.947408	ftm	low_degree
11	562188	562628	24	0.4305	0.543151	0.97038	ftp	middle_degree
11	562173	562629	14	0.502421	0.628238	0.970535	ftm	middle_degree
11	563859	564043	6	0.432348	0.518708	0.834289	ftp	middle_degree
11	563699	564013	2	0.547158	0.647873	0.943551	rawset	middle_degree
11	569264	569546	5	0.169674	0.233154	0.454043	ftm	low_degree
11	598324	598690	11	0.712461	0.816168	0.954696	ftm	low_degree
11	704933	705796	8	0.317696	0.409925	0.60123	rawset	low_degree
11	734852	734949	5	0.900058	0.797465	0.977945	rawset	low_degree
11	735965	736042	5	0.450843	0.257434	0.970712	rawset	low_degree
11	840419	841377	6	0.347166	0.441688	0.892309	ftm	middle_degree
11	841236	841237	1	0.313369	0.460546	0.912626	ftp	middle_degree
11	875527	875847	5	0.761647	0.847712	0.965266	rawset	high_degree
11	875758	875837	5	0.631894	0.759563	0.958186	ftm	high_degree
11	875824	875847	2	0.616999	0.740259	0.957454	ftp	high_degree
11	1024667	1026026	10	0.250923	0.341809	0.843387	ftp	middle_degree
11	1025117	1026000	7	0.193611	0.272716	0.823371	ftm	middle_degree
11	1027555	1028317	6	0.345853	0.477496	0.951725	ftm	middle_degree
11	1027299	1028410	4	0.237465	0.323228	0.917009	ftp	middle_degree
11	1029960	1030687	6	0.231004	0.302089	0.723375	ftm	middle_degree
11	1030282	1030320	3	0.232479	0.337081	0.919126	ftp	middle_degree
11	1031773	1033130	7	0.373776	0.512952	0.948444	ftm	low_degree
11	1082257	1083566	7	0.307553	0.434437	0.777755	ftp	middle_degree
11	1082269	1082270	1	0.663603	0.786322	0.963986	rawset	middle_degree
11	1214903	1215847	5	0.592277	0.739533	0.955959	ftp	low_degree
11	1238279	1238853	5	0.243392	0.360268	0.803158	ftm	low_degree
11	1257653	1258590	8	0.270341	0.379058	0.898651	ftp	low_degree
11	1262243	1264000	22	0.435141	0.587406	0.959656	ftp	middle_degree
11	1263001	1263293	2	0.652735	0.796436	0.969471	rawset	middle_degree
11	1275425	1276365	8	0.254137	0.343845	0.956547	ftp	low_degree
11	1331423	1331858	22	0.509546	0.391672	0.806574	rawset	middle_degree
11	1331409	1331785	14	0.459353	0.290629	0.796363	ftm	middle_degree
11	1463772	1464793	5	0.310198	0.419365	0.958495	ftp	middle_degree
11	1464480	1464481	1	0.319874	0.441746	0.867249	rawset	middle_degree
11	1471673	1473304	11	0.322144	0.463484	0.869968	ftm	middle_degree
11	1471563	1471936	4	0.282223	0.387622	0.925937	ftp	middle_degree
11	1473037	1473273	2	0.201221	0.28828	0.857179	ftp	middle_degree
11	1481779	1482498	5	0.181999	0.262324	0.809307	ftp	low_degree
11	1565798	1566570	6	0.598425	0.46814	0.90524	rawset	low_degree
11	1665231	1665323	5	0.275612	0.366367	0.907157	ftp	low_degree
11	1704609	1704707	6	0.605902	0.486889	0.911417	rawset	low_degree
11	1824048	1825113	7	0.350641	0.480611	0.887687	ftp	low_degree
11	1891946	1894045	9	0.848763	0.782408	0.938183	rawset	low_degree_contradictory_direction
11	1892100	1892375	5	0.150056	0.199203	0.77116	ftp	low_degree_contradictory_direction
11	1948916	1949221	17	0.165402	0.241744	0.870182	ftp	low_degree
11	1959157	1959875	5	0.780363	0.702631	0.912789	rawset	low_degree
11	1974069	1977558	11	0.362617	0.428573	0.837724	ftp	low_degree_contradictory_direction
11	1974069	1974896	8	0.666208	0.620293	0.852796	rawset	low_degree_contradictory_direction
11	1976536	1977651	8	0.606	0.695474	0.976572	rawset	low_degree_contradictory_direction
11	1976431	1977702	7	0.501739	0.606033	0.939278	ftm	low_degree_contradictory_direction
11	2043798	2043884	7	0.60212	0.671529	0.945977	ftp	low_degree_contradictory_direction
11	2044090	2044091	1	0.868315	0.824495	0.949959	rawset	low_degree_contradictory_direction
11	2150619	2156536	56	0.283853	0.380428	0.765404	ftp	high_degree
11	2154121	2154952	25	0.25496	0.328381	0.64888	rawset	high_degree
11	2154047	2154935	11	0.232061	0.337422	0.655903	ftm	high_degree
11	2156307	2156544	6	0.221633	0.321903	0.840588	ftm	high_degree
11	2152311	2152577	2	0.37585	0.4845	0.863313	rawset	high_degree
11	2156201	2156441	2	0.385982	0.488266	0.875197	rawset	high_degree
11	2234000	2234092	5	0.23713	0.32787	0.876816	ftm	low_degree
11	2308316	2309177	10	0.574003	0.475722	0.59596	rawset	low_degree
11	2485033	2485221	7	0.52615	0.635605	0.929111	ftp	low_degree
11	2610068	2610842	6	0.568155	0.674184	0.916298	ftm	middle_degree
11	2610194	2610195	1	0.281809	0.407912	0.552804	ftp	middle_degree
11	2720853	2721325	9	0.319657	0.318604	0.748205	ftm	low_degree_contradictory_direction
11	2720604	2721351	2	0.355477	0.41631	0.779565	rawset	low_degree_contradictory_direction
11	2721610	2721620	2	0.363464	0.43035	0.669433	ftp	low_degree_contradictory_direction
11	2812775	2813043	6	0.338355	0.440642	0.012658	rawset	low_degree
11	2826744	2826914	5	0.594245	0.509776	0.930709	rawset	low_degree
11	2828647	2828779	7	0.530146	0.635449	0.88243	ftp	low_degree
11	2883563	2883818	5	0.407518	0.542383	0.12339	rawset	low_degree
11	2886222	2886320	5	0.612052	0.509124	0.958526	rawset	low_degree
11	2941881	2942179	9	0.846939	0.778973	0.886358	rawset	low_degree
11	3167396	3167620	5	0.546528	0.724205	0.949161	ftm	low_degree
11	3600925	3601215	5	0.825593	0.743497	0.874733	rawset	low_degree
11	6651276	6651966	10	0.191845	0.289869	0.95265	ftp	low_degree
11	10512657	10512759	5	0.857959	0.802449	0.956389	rawset	low_degree
11	15093583	15094212	6	0.699795	0.542365	0.933189	rawset	low_degree
11	15136131	15136544	19	0.220015	0.311927	0.0195611	rawset	low_degree
11	15962724	15963197	12	0.304426	0.397653	0.689687	ftp	low_degree
11	16632453	16633582	13	0.297383	0.446942	0.0816296	ftp	middle_degree
11	16632175	16633138	7	0.318732	0.45678	0.0701301	rawset	middle_degree
11	17566162	17567448	6	0.465078	0.369318	0.76324	rawset	low_degree
11	17905485	17906011	6	0.885487	0.810909	0.96832	rawset	low_degree
11	18433456	18434125	6	0.389146	0.292139	0.75218	rawset	low_degree
11	18477153	18478266	8	0.433283	0.313326	0.779526	rawset	low_degree
11	19367056	19368033	23	0.15681	0.231184	0.0247785	rawset	low_degree
11	19735149	19736192	11	0.188085	0.293251	0.0168079	rawset	high_degree
11	19735182	19736334	6	0.14301	0.261385	0.034271	ftm	high_degree
11	19735182	19735306	3	0.210354	0.343407	0.0105331	ftp	high_degree
11	19736470	19736471	1	0.311862	0.490462	0.0282243	ftp	high_degree
11	22454151	22454499	6	0.602082	0.463592	0.0439206	ftm	low_degree
11	23286497	23286693	7	0.36702	0.588331	0.879336	ftm	low_degree
11	23425758	23426953	5	0.764807	0.847343	0.932279	rawset	low_degree
11	23751657	23752051	5	0.206433	0.450475	0.911411	ftm	middle_degree
11	23752054	23752061	2	0.166934	0.330018	0.899433	ftp	middle_degree
11	24437072	24438033	5	0.404668	0.593724	0.908163	ftp	middle_degree
11	24438032	24438033	1	0.750243	0.836426	0.918161	rawset	middle_degree
11	31845101	31845671	5	0.596083	0.469222	0.140505	ftp	low_degree
11	35440031	35440158	7	0.11231	0.166797	0.0269641	ftp	middle_degree
11	35440014	35440095	3	0.103026	0.138424	0.0285426	rawset	middle_degree
11	40314942	40315396	5	0.42665	0.240093	0.0208514	ftp	low_degree
11	44087518	44088195	17	0.210508	0.289236	0.0124961	rawset	high_degree
11	44087634	44087748	6	0.259704	0.351779	0.00998392	ftm	high_degree
11	44087683	44088080	5	0.205129	0.300868	0.00691453	ftp	high_degree
11	45827403	45827875	26	0.268748	0.371101	0.869048	ftm	middle_degree
11	45827576	45827815	20	0.338337	0.431117	0.884499	ftp	middle_degree
11	46401421	46401504	6	0.338166	0.419667	0.673277	ftp	middle_degree
11	46401359	46401498	5	0.305973	0.403606	0.668851	ftm	middle_degree
11	47358992	47359045	9	0.218956	0.319198	0.966558	ftp	low_degree_contradictory_direction
11	47359255	47360200	4	0.837564	0.759327	0.956348	rawset	low_degree_contradictory_direction
11	48921733	48923756	8	0.382056	0.262088	0.832247	rawset	low_degree
11	49069798	49069893	5	0.427514	0.307156	0.718916	rawset	low_degree
11	49071463	49071764	5	0.206172	0.12242	0.505583	rawset	low_degree
11	49872162	49874032	16	0.409206	0.281469	0.632613	rawset	low_degree
11	57232348	57232508	5	0.0561685	0.109428	0.681413	ftm	low_degree_contradictory_direction
11	57232693	57232694	1	0.26064	0.344456	0.946065	ftp	low_degree_contradictory_direction
11	57232801	57232802	1	0.888017	0.816555	0.961648	rawset	low_degree_contradictory_direction
11	57520249	57520988	8	0.906424	0.84626	0.976445	rawset	low_degree
11	57791313	57791565	6	0.689434	0.587943	0.822712	rawset	low_degree
11	57798799	57799000	5	0.437722	0.324887	0.660944	rawset	low_degree
11	57945806	57947126	6	0.627066	0.471301	0.852299	rawset	low_degree
11	57956793	57958441	10	0.735785	0.617473	0.873655	rawset	low_degree
11	57995646	57996058	5	0.567204	0.449323	0.850599	rawset	low_degree
11	58059494	58059871	8	0.768907	0.6431	0.909267	rawset	low_degree
11	58912211	58912327	5	0.618987	0.496093	0.00621838	ftp	low_degree
11	60383215	60383265	10	0.354788	0.478736	0.841847	ftp	low_degree
11	62690555	62690744	6	0.142035	0.0912055	0.417762	rawset	low_degree
11	63783225	63784166	13	0.530828	0.678331	0.936395	ftm	low_degree_contradictory_direction
11	63783415	63784103	5	0.473316	0.605639	0.957937	ftp	low_degree_contradictory_direction
11	63784215	63784216	1	0.873005	0.731226	0.967648	rawset	low_degree_contradictory_direction
11	63912330	63912811	7	0.891705	0.819659	0.912282	rawset	low_degree
11	64064715	64065100	6	0.470716	0.574735	0.0523955	ftp	middle_degree
11	64064697	64065372	4	0.31589	0.408848	0.0500596	rawset	middle_degree
11	64127709	64127816	12	0.130719	0.196209	0.36408	ftp	middle_degree
11	64127709	64127764	3	0.0912279	0.151097	0.241181	rawset	middle_degree
11	64268202	64268270	5	0.383389	0.246622	0.813002	rawset	low_degree
11	65123664	65124318	6	0.78581	0.707331	0.910589	rawset	low_degree
11	65313934	65314541	7	0.278507	0.367481	0.0818606	ftp	middle_degree
11	65313927	65314358	2	0.106369	0.181812	0.0303328	rawset	middle_degree
11	65321406	65321662	5	0.251132	0.323475	0.837332	ftp	low_degree
11	65324731	65325213	5	0.186257	0.261666	0.173669	rawset	low_degree
11	65359569	65360516	7	0.265186	0.371545	0.884616	ftp	middle_degree
11	65359412	65360163	5	0.321391	0.441501	0.893123	ftm	middle_degree
11	65547153	65547210	10	0.458674	0.627215	0.839888	ftm	high_degree
11	65547169	65547210	6	0.455202	0.5598	0.801773	rawset	high_degree
11	65547171	65547172	1	0.439399	0.559651	0.844751	ftp	high_degree
11	65582798	65582918	10	0.22855	0.346413	0.949772	ftm	low_degree_contradictory_direction
11	65582876	65582877	1	0.491574	0.291639	0.973657	rawset	low_degree_contradictory_direction
11	65733664	65734117	7	0.680218	0.790808	0.964309	rawset	low_degree
11	65810072	65811249	33	0.671599	0.54708	0.970133	rawset	low_degree
11	66083360	66084272	5	0.523804	0.437195	0.901985	rawset	low_degree
11	66193939	66194128	5	0.215263	0.309708	0.684863	ftp	low_degree
11	66407236	66407293	5	0.169628	0.251018	0.765769	ftm	middle_degree
11	66407104	66407105	1	0.0110061	0.0342984	0.102133	rawset	middle_degree
11	67287299	67287538	6	0.864716	0.794932	0.950865	rawset	low_degree
11	68133047	68133219	13	0.551882	0.665413	0.932908	ftp	low_degree
11	68138818	68139200	10	0.302342	0.393086	0.933521	ftp	middle_degree
11	68139135	68139200	2	0.559384	0.649247	0.943296	rawset	middle_degree
11	68972651	68973674	6	0.881674	0.804396	0.952664	rawset	low_degree
11	69357302	69357437	5	0.811172	0.699683	0.971794	rawset	low_degree
11	69624449	69624717	10	0.633048	0.536553	0.912491	rawset	low_degree
11	69813138	69813777	26	0.443617	0.580001	0.911302	ftm	middle_degree
11	69813844	69813845	1	0.437748	0.503197	0.938598	ftp	middle_degree
11	70023271	70023641	5	0.381228	0.478273	0.893894	ftp	low_degree
11	70048847	70048897	5	0.818344	0.729706	0.901884	rawset	low_degree
11	70310020	70310381	9	0.861754	0.800751	0.97382	rawset	low_degree
11	71320216	71321195	6	0.525571	0.381623	0.930852	rawset	low_degree
11	72532481	72533608	6	0.126818	0.166841	0.69957	ftm	high_degree
11	72532481	72532489	2	0.607811	0.706801	0.981064	ftp	high_degree
11	72532481	72532482	1	0.6896	0.796568	0.984684	rawset	high_degree
11	72533760	72533761	1	0.305994	0.411944	0.889767	ftp	high_degree
11	74178113	74178268	9	0.311639	0.20292	0.0408653	ftm	low_degree
11	76025109	76025321	6	0.21554	0.353345	0.804048	ftm	low_degree
11	76751673	76751778	7	0.88416	0.810533	0.938775	rawset	low_degree
11	80653255	80653286	6	0.315199	0.540377	0.848058	ftm	low_degree
11	81662731	81662889	6	0.605291	0.749355	0.902596	ftp	low_degree
11	82114950	82115258	34	0.316729	0.190022	0.850716	rawset	middle_degree
11	82114950	82115250	21	0.27609	0.15184	0.866406	ftp	middle_degree
11	82400590	82400905	7	0.789631	0.666186	0.95973	rawset	low_degree
11	82681559	82682075	23	0.742216	0.642204	0.892846	rawset	low_degree
11	86142409	86142671	8	0.448054	0.295057	0.882369	rawset	low_degree
11	89786101	89787021	8	0.293929	0.192507	0.606937	rawset	low_degree
11	94883424	94883920	5	0.388898	0.285653	0.0204844	ftp	low_degree
11	113746831	113746958	5	0.384406	0.275168	0.585587	rawset	low_degree
11	114112901	114113048	12	0.360268	0.565055	0.970174	ftm	high_degree
11	114112937	114112938	1	0.590778	0.706502	0.974714	rawset	high_degree
11	114113128	114113129	1	0.297484	0.420263	0.934831	ftp	high_degree
11	114483526	114485318	5	0.386977	0.440233	0.866132	ftm	high_degree
11	114483089	114483090	1	0.848923	0.903431	0.734524	rawset	high_degree
11	114483696	114483697	1	0.279331	0.36475	0.921572	ftp	high_degree
11	116661042	116661949	20	0.661721	0.574015	0.88046	rawset	low_degree
11	117069780	117070018	6	0.0684106	0.13161	0.457821	ftp	low_degree
11	119239071	119239180	12	0.631575	0.523159	0.923711	rawset	low_degree
11	119473914	119474842	6	0.137597	0.210955	0.880795	ftp	low_degree
11	121000726	121000803	5	0.39455	0.543195	0.944131	ftp	low_degree
11	121526692	121526904	12	0.0345998	0.0860679	0.00556203	rawset	low_degree
11	122230306	122230451	5	0.891755	0.813605	0.945617	rawset	low_degree
11	123448149	123448270	5	0.805248	0.737598	0.94291	rawset	low_degree
11	126607388	126607483	5	0.295986	0.471975	0.907592	ftp	middle_degree
11	126607388	126607389	1	0.394084	0.562512	0.945397	rawset	middle_degree
11	129183160	129183283	10	0.745442	0.663904	0.895594	rawset	low_degree
11	129613524	129613831	10	0.186348	0.285731	0.888451	ftm	low_degree
11	129910567	129910949	13	0.859345	0.788286	0.942008	rawset	low_degree
11	130356127	130357030	5	0.843938	0.760762	0.961128	rawset	low_degree
11	131938967	131941153	18	0.285761	0.403537	0.871998	ftm	low_degree
11	132812674	132814355	15	0.262577	0.351804	0.070555	rawset	low_degree
11	133229424	133230381	5	0.256238	0.425444	0.840427	ftm	low_degree_contradictory_direction
11	133230845	133231621	4	0.668942	0.548874	0.952775	rawset	low_degree_contradictory_direction
11	133734729	133735574	6	0.589678	0.74343	0.960074	ftm	middle_degree
11	133735479	133735480	1	0.160623	0.23825	0.855482	ftp	middle_degree
11	133788969	133789966	6	0.46734	0.587345	0.351444	rawset	low_degree
11	134253700	134254690	31	0.458552	0.323827	0.885781	rawset	low_degree
11	134393793	134393889	8	0.287315	0.128597	0.927799	rawset	low_degree
12	296473	296579	7	0.808486	0.679717	0.957806	rawset	low_degree
12	1937782	1938178	7	0.192723	0.292305	0.819635	ftm	low_degree
12	2215413	2216125	5	0.369473	0.640858	0.904832	ftm	high_degree
12	2216079	2216125	2	0.442778	0.626547	0.882641	rawset	high_degree
12	2215573	2215574	1	0.222991	0.35822	0.89836	ftp	high_degree
12	2800706	2800873	5	0.143563	0.217214	0.017079	rawset	low_degree
12	3309751	3310269	23	0.531719	0.348857	0.0766677	ftm	high_degree
12	3309759	3309886	3	0.34185	0.209694	0.0571102	rawset	high_degree
12	3310302	3310303	1	0.662227	0.534718	0.0636215	ftp	high_degree
12	3565745	3566134	5	0.159268	0.241364	0.472739	ftm	low_degree
12	5603180	5603923	16	0.813691	0.705417	0.945838	rawset	low_degree
12	5867312	5867375	5	0.838545	0.738926	0.918635	rawset	low_degree
12	6300076	6300522	14	0.631668	0.543594	0.95091	rawset	low_degree
12	6959518	6960276	12	0.346017	0.441121	0.826243	ftm	middle_degree
12	6960275	6960276	1	0.285675	0.352649	0.635708	ftp	middle_degree
12	7047250	7047503	5	0.0628703	0.11913	0.00859807	ftp	low_degree
12	7070678	7070732	8	0.143193	0.209903	0.0787582	rawset	low_degree
12	7071780	7073157	17	0.184645	0.265213	0.82473	ftp	low_degree
12	7144374	7145070	16	0.822694	0.758933	0.919158	rawset	low_degree
12	7781092	7781515	8	0.0262585	0.0656236	0.88912	ftm	low_degree_contradictory_direction
12	7781325	7781356	3	0.146433	0.0565046	0.500998	rawset	low_degree_contradictory_direction
12	7865557	7865971	9	0.738281	0.661338	0.92889	rawset	low_degree
12	9892069	9892593	51	0.402734	0.280192	0.843546	rawset	middle_degree
12	9892249	9892632	12	0.366868	0.201311	0.815943	ftm	middle_degree
12	10264269	10264384	6	0.193526	0.326593	0.94365	ftp	low_degree_contradictory_direction
12	10264673	10264674	1	0.86854	0.782992	0.980189	rawset	low_degree_contradictory_direction
12	10378130	10378604	25	0.417254	0.248364	0.960926	rawset	middle_degree
12	10378197	10378603	13	0.359137	0.163067	0.917808	ftp	middle_degree
12	10703992	10704338	12	0.727816	0.614274	0.975435	rawset	low_degree
12	12418513	12419202	6	0.137358	0.224986	0.0358077	ftp	high_degree
12	12418513	12419209	6	0.134424	0.221132	0.0397436	ftm	high_degree
12	12418506	12419202	2	0.121842	0.17377	0.0498476	rawset	high_degree
12	18652977	18654021	10	0.696681	0.574249	0.961533	rawset	low_degree
12	20267333	20268690	6	0.513538	0.68462	0.916482	ftm	middle_degree
12	20267474	20268405	3	0.467993	0.596271	0.88139	ftp	middle_degree
12	20960300	20960783	49	0.399801	0.248147	0.9656	rawset	low_degree
12	31270307	31270456	6	0.0594417	0.168142	0.0094197	ftp	middle_degree
12	31270248	31270514	4	0.0617304	0.132518	0.00558892	rawset	middle_degree
12	34260829	34261368	13	0.612271	0.484404	0.17285	ftp	low_degree
12	34463021	34464973	6	0.206301	0.325541	0.807288	ftm	middle_degree
12	34463620	34463621	1	0.277472	0.439724	0.891518	ftp	middle_degree
12	34515505	34516471	14	0.118727	0.227194	0.74371	ftp	low_degree_contradictory_direction
12	34515154	34515634	4	0.406476	0.285751	0.707401	rawset	low_degree_contradictory_direction
12	37937589	37937830	10	0.775685	0.678393	0.873398	rawset	low_degree
12	38546356	38548782	15	0.76292	0.669616	0.888737	rawset	low_degree
12	38551808	38552703	8	0.844588	0.76014	0.94848	rawset	low_degree
12	38553883	38554309	15	0.820796	0.718282	0.943794	rawset	low_degree
12	42680676	42681983	24	0.836902	0.761812	0.945635	rawset	low_degree
12	46411815	46412006	8	0.842201	0.770493	0.963665	rawset	low_degree
12	48921680	48922051	5	0.210114	0.287645	0.920682	ftp	low_degree
12	51717595	51718504	23	0.41047	0.589004	0.477871	ftp	high_degree
12	51717595	51718355	19	0.42332	0.614667	0.377289	ftm	high_degree
12	51718146	51718147	1	0.349222	0.462331	0.15152	rawset	high_degree
12	52214153	52214321	11	0.354587	0.224229	0.104286	rawset	low_degree
12	52216012	52216117	6	0.831836	0.731751	0.903356	rawset	low_degree
12	52257750	52258726	30	0.259367	0.166697	0.0737088	rawset	middle_degree
12	52258077	52258299	7	0.292054	0.169761	0.0511772	ftm	middle_degree
12	52309016	52309296	21	0.370986	0.46852	0.957848	ftp	low_degree
12	52430457	52430539	6	0.425722	0.535095	0.655589	ftm	middle_degree
12	52430457	52430621	3	0.120921	0.166487	0.0533967	rawset	middle_degree
12	53069018	53069780	5	0.707373	0.59585	0.921166	rawset	low_degree
12	54321595	54322418	5	0.194068	0.254743	0.076342	rawset	low_degree
12	54389207	54389891	6	0.493784	0.394661	0.0112217	ftp	low_degree_contradictory_direction
12	54388054	54388978	4	0.242217	0.333419	0.0758129	rawset	low_degree_contradictory_direction
12	54441169	54441258	8	0.0520869	0.105037	0.0111362	ftp	low_degree
12	57599348	57599457	5	0.422196	0.529395	0.955378	ftp	low_degree
12	58158779	58159726	8	0.127762	0.209355	0.0181469	rawset	low_degree
12	60663401	60663948	23	0.397999	0.265454	0.961574	rawset	low_degree
12	63397152	63397485	10	0.892511	0.814222	0.966357	rawset	low_degree
12	64782866	64783747	17	0.57427	0.458169	0.916111	rawset	low_degree
12	65218058	65220222	24	0.22166	0.31504	0.0344281	rawset	low_degree
12	67072768	67073063	5	0.275551	0.391767	0.936082	ftp	low_degree
12	69198710	69199108	11	0.144025	0.255838	0.919561	ftm	middle_degree
12	69198761	69199062	9	0.497817	0.605751	0.933705	ftp	middle_degree
12	74564522	74565116	22	0.744498	0.634525	0.930202	rawset	low_degree_contradictory_direction
12	74564539	74564915	5	0.761588	0.596031	0.933249	ftm	low_degree_contradictory_direction
12	74564430	74564805	2	0.598469	0.601945	0.882241	ftp	low_degree_contradictory_direction
12	74796732	74796882	16	0.457206	0.296121	0.921727	ftp	middle_degree
12	74796745	74796746	1	0.429646	0.29982	0.914933	rawset	middle_degree
12	75699197	75699853	13	0.830727	0.762302	0.970848	rawset	low_degree
12	85187890	85188120	6	0.466911	0.676912	0.874063	ftm	low_degree
12	85667431	85667449	5	0.42441	0.241435	0.0756224	ftm	middle_degree
12	85667242	85667243	1	0.478334	0.293108	0.14084	ftp	middle_degree
12	86689149	86690584	5	0.296456	0.3507	0.800707	ftm	low_degree_contradictory_direction
12	86690365	86690478	2	0.881399	0.781619	0.961444	rawset	low_degree_contradictory_direction
12	86689212	86689213	1	0.311006	0.435722	0.724333	ftp	low_degree_contradictory_direction
12	91348015	91348078	7	0.730748	0.616352	0.921982	rawset	low_degree
12	94533232	94534374	8	0.527145	0.642678	0.945187	ftm	middle_degree
12	94533095	94533952	3	0.562975	0.664806	0.954599	ftp	middle_degree
12	94676506	94676709	9	0.155111	0.251625	0.41553	ftm	low_degree
12	95228018	95228243	5	0.833227	0.764661	0.956728	rawset	low_degree
12	100749316	100750436	7	0.611555	0.485453	0.869281	rawset	low_degree
12	100824087	100824406	12	0.703384	0.55648	0.92025	ftp	middle_degree
12	100823946	100824423	9	0.58952	0.456926	0.906365	rawset	middle_degree
12	103696091	103696286	21	0.224829	0.322216	0.0426113	rawset	low_degree
12	104359747	104359805	5	0.146496	0.0981575	0.46746	rawset	low_degree
12	104659023	104659582	10	0.853783	0.751596	0.950947	rawset	low_degree
12	107296767	107296999	8	0.40851	0.312598	0.567271	rawset	low_degree
12	108027739	108028454	5	0.58128	0.713452	0.899504	ftm	low_degree
12	108523054	108523655	7	0.0782592	0.158097	0.0147624	rawset	low_degree
12	108714853	108715372	5	0.599048	0.719781	0.938675	ftp	low_degree
12	109309564	109309638	7	0.653155	0.796606	0.954407	ftp	low_degree
12	113013021	113013663	5	0.299608	0.364388	0.215303	rawset	low_degree
12	114337885	114337940	5	0.733061	0.639253	0.961767	rawset	low_degree
12	114845925	114847323	6	0.141414	0.176376	0.0229316	rawset	low_degree
12	114877624	114879704	5	0.297329	0.210371	0.0252663	ftp	low_degree_contradictory_direction
12	114879070	114879847	5	0.163738	0.246113	0.063269	rawset	low_degree_contradictory_direction
12	114877037	114877422	3	0.283916	0.419053	0.0545817	rawset	low_degree_contradictory_direction
12	115131222	115133324	10	0.807211	0.685043	0.13605	ftm	high_degree
12	115131263	115132762	7	0.599471	0.476992	0.163928	rawset	high_degree
12	115133159	115133160	1	0.985227	0.858407	0.186327	ftp	high_degree
12	117013653	117013778	11	0.706045	0.567272	0.967172	rawset	low_degree
12	117579965	117580083	8	0.65525	0.789354	0.949473	ftm	low_degree_contradictory_direction
12	117579475	117580102	3	0.701197	0.757249	0.952883	ftp	low_degree_contradictory_direction
12	117579438	117579476	2	0.880389	0.827304	0.953224	rawset	low_degree_contradictory_direction
12	117627099	117627451	7	0.297005	0.401262	0.767515	ftm	low_degree
12	120031535	120033873	27	0.200288	0.293023	0.0387267	rawset	low_degree
12	120663776	120663900	6	0.415913	0.519191	0.193394	rawset	low_degree
12	121687557	121687823	7	0.829989	0.89248	0.968298	rawset	low_degree
12	121890488	121890937	13	0.563392	0.634215	0.831027	rawset	low_degree
12	123128881	123128983	5	0.70382	0.572106	0.948902	rawset	low_degree
12	123258667	123259790	70	0.0669979	0.154318	0.0139677	rawset	low_degree
12	124393810	124394029	7	0.30471	0.429877	0.85251	ftm	low_degree
12	124585196	124585523	18	0.76541	0.638438	0.9565	rawset	low_degree
12	124869990	124870515	13	0.59304	0.70516	0.957595	rawset	high_degree
12	124870266	124870515	6	0.692151	0.824892	0.964088	ftm	high_degree
12	124870076	124870128	4	0.541492	0.657477	0.959111	ftp	high_degree
12	124941977	124942026	5	0.267311	0.341075	0.0869526	rawset	low_degree
12	125217602	125217729	5	0.325248	0.494848	0.839282	ftm	low_degree
12	125271270	125271367	5	0.161141	0.246606	0.83472	ftp	low_degree
12	125322568	125322595	5	0.630293	0.72285	0.935533	rawset	low_degree
12	128467772	128468316	23	0.488778	0.340996	0.942963	rawset	low_degree
12	128869790	128869948	7	0.53674	0.681876	0.933833	ftp	high_degree
12	128869789	128870093	6	0.493833	0.674891	0.930936	ftm	high_degree
12	128869836	128869837	1	0.580816	0.715099	0.930822	rawset	high_degree
12	129309156	129309214	6	0.164312	0.106516	0.25596	rawset	low_degree
12	129329669	129329995	6	0.809888	0.715197	0.958506	rawset	low_degree
12	129331040	129331142	6	0.805055	0.724773	0.95472	rawset	low_degree
12	129417178	129417486	8	0.656539	0.531731	0.909403	rawset	low_degree
12	130572620	130572734	5	0.621782	0.747282	0.928401	ftp	low_degree
12	130589286	130589313	5	0.164432	0.283585	0.0492025	ftp	low_degree
12	130683456	130683640	5	0.373323	0.492201	0.748836	ftm	low_degree
12	130926626	130927880	5	0.345018	0.455463	0.876235	ftp	low_degree
12	131366711	131367428	22	0.533685	0.69649	0.953798	ftm	middle_degree
12	131366591	131367211	2	0.442168	0.583603	0.978353	ftp	middle_degree
12	131528852	131529237	6	0.67342	0.751014	0.897055	ftp	middle_degree
12	131529275	131529791	6	0.211114	0.307194	0.91502	ftm	middle_degree
12	131572440	131572976	8	0.7934	0.698211	0.942666	rawset	low_degree
12	131687047	131687299	6	0.548676	0.688888	0.952383	ftp	middle_degree
12	131687390	131687391	1	0.843211	0.898226	0.964767	rawset	middle_degree
12	132169193	132169641	5	0.444586	0.57287	0.891277	ftp	low_degree
12	132680733	132682574	5	0.350997	0.477197	0.88028	ftp	low_degree
12	132689907	132690547	26	0.241873	0.346891	0.0856675	rawset	middle_degree
12	132687626	132690030	6	0.239512	0.335194	0.597518	ftp	middle_degree
12	132824316	132824425	5	0.356152	0.496948	0.912936	ftp	middle_degree
12	132823761	132824220	3	0.263892	0.352493	0.904671	rawset	middle_degree
12	132837463	132837788	15	0.24177	0.343695	0.946206	ftp	low_degree
12	132847926	132849545	7	0.372017	0.485592	0.866079	ftp	middle_degree
12	132849400	132849402	2	0.724454	0.834012	0.96604	rawset	middle_degree
12	132847912	132847913	1	0.423593	0.756632	0.92251	rawset	middle_degree
12	132851494	132852605	6	0.281025	0.385011	0.827866	ftp	low_degree
12	132863714	132864085	15	0.282647	0.406637	0.878816	ftp	low_degree
12	132885662	132886979	7	0.331949	0.472866	0.873957	ftm	middle_degree
12	132885941	132885950	2	0.160897	0.27955	0.832948	ftp	middle_degree
12	132891977	132892622	5	0.231012	0.34901	0.811826	ftm	low_degree
12	132908453	132909449	5	0.421691	0.563511	0.930704	ftp	low_degree
12	132913627	132914747	5	0.379257	0.527026	0.900159	ftm	middle_degree
12	132913203	132913204	1	0.454636	0.605594	0.938556	ftp	middle_degree
12	132938098	132938342	7	0.647767	0.786152	0.924106	ftp	low_degree
12	132952634	132952755	5	0.283411	0.406348	0.809208	ftp	low_degree
12	132968087	132968140	7	0.353729	0.484302	0.888634	ftm	middle_degree
12	132968133	132968134	1	0.350265	0.470148	0.88866	ftp	middle_degree
12	132980199	132980728	8	0.302569	0.418248	0.850214	ftp	middle_degree
12	132980062	132980063	1	0.288317	0.507693	0.872301	rawset	middle_degree
12	132981736	132983269	5	0.217123	0.330695	0.84045	ftm	high_degree
12	132982275	132982417	4	0.267859	0.375007	0.742822	ftp	high_degree
12	132983268	132983296	2	0.0705771	0.220406	0.877754	rawset	high_degree
12	133012177	133012599	6	0.345776	0.471603	0.926649	ftm	low_degree
12	133018862	133020005	5	0.302657	0.422971	0.94804	ftm	low_degree
12	133120445	133121718	29	0.59029	0.772787	0.931837	ftm	high_degree
12	133120605	133120848	4	0.528708	0.693576	0.867886	ftp	high_degree
12	133120445	133120446	1	0.489121	0.663957	0.874866	rawset	high_degree
12	133134938	133135686	9	0.346656	0.497817	0.295711	ftm	low_degree
12	133148707	133149478	6	0.305025	0.374735	0.73333	ftp	low_degree
12	133158765	133162062	32	0.539185	0.729806	0.930757	ftm	high_degree
12	133160464	133160510	4	0.57178	0.804781	0.966865	ftp	high_degree
12	133158753	133158779	2	0.65182	0.809926	0.937665	ftp	high_degree
12	133159608	133159609	1	0.476337	0.825417	1	rawset	high_degree
12	133161648	133161649	1	0.705461	0.831508	0.949579	ftp	high_degree
12	133176878	133177883	6	0.192917	0.300954	0.621367	ftm	low_degree
12	133197770	133198064	9	0.371654	0.485498	0.781357	ftm	middle_degree
12	133197897	133197898	1	0.273756	0.425233	0.878554	ftp	middle_degree
13	19173750	19174771	18	0.375813	0.243398	0.819664	rawset	low_degree
13	19956530	19957432	7	0.440929	0.305904	0.789732	rawset	low_degree
13	21677690	21678648	14	0.747834	0.639938	0.96123	rawset	low_degree
13	22058086	22058261	11	0.754213	0.653193	0.96174	rawset	low_degree
13	23458124	23458352	15	0.311583	0.447409	0.904358	ftm	high_degree
13	23458123	23458364	10	0.291668	0.431359	0.866865	ftp	high_degree
13	23458124	23458194	2	0.26085	0.38907	0.823062	rawset	high_degree
13	25292810	25293033	5	0.864557	0.790276	0.96457	rawset	low_degree
13	25591471	25591601	9	0.790604	0.695068	0.952104	rawset	low_degree
13	25801840	25802080	7	0.455338	0.626252	0.926337	ftm	low_degree
13	26761315	26761491	5	0.289999	0.168194	0.684721	rawset	low_degree
13	28563553	28563693	6	0.70132	0.579127	0.929686	rawset	low_degree
13	29148868	29148980	9	0.481947	0.606119	0.268365	rawset	middle_degree
13	29148868	29148980	7	0.562489	0.708217	0.297411	ftp	middle_degree
13	29157953	29158386	6	0.78167	0.71614	0.887944	rawset	low_degree
13	29192850	29193054	12	0.314869	0.476021	0.877793	ftm	low_degree
13	29933449	29933584	6	0.304661	0.42933	0.933585	ftp	low_degree
13	30054342	30054521	6	0.117695	0.226124	0.821555	ftm	middle_degree
13	30054521	30054522	1	0.151308	0.218735	0.893635	ftp	middle_degree
13	30056416	30057527	8	0.77586	0.687208	0.938981	rawset	low_degree
13	31506269	31506941	8	0.288771	0.188679	0.685175	rawset	low_degree
13	34184917	34185312	15	0.744866	0.656527	0.888441	rawset	low_degree
13	37414075	37414294	6	0.65871	0.546071	0.895417	rawset	low_degree
13	37453407	37453930	5	0.483832	0.575342	0.900134	ftp	low_degree
13	41767955	41768192	6	0.746745	0.665231	0.851684	rawset	low_degree
13	41998743	42000613	12	0.609524	0.483122	0.880248	rawset	low_degree
13	43702710	43702990	5	0.503437	0.378268	0.920012	rawset	low_degree
13	47011869	47012668	5	0.836796	0.718968	0.959468	rawset	low_degree
13	51639980	51640960	5	0.531978	0.731652	0.131544	ftm	middle_degree
13	51640420	51640948	5	0.51827	0.667125	0.0932202	rawset	middle_degree
13	51825835	51826017	18	0.284248	0.382954	0.968479	ftp	low_degree
13	53422319	53422650	7	0.390009	0.215825	0.0600824	ftm	high_degree
13	53422309	53422651	2	0.193822	0.110908	0.0259343	rawset	high_degree
13	53422790	53422791	1	0.0971068	0.0412969	0.0219899	ftp	high_degree
13	53423939	53424053	5	0.181239	0.276877	0.0621047	rawset	low_degree
13	57309783	57310693	6	0.161532	0.153433	0.944933	ftm	high_degree
13	57310692	57310728	5	0.848048	0.701918	0.924396	rawset	high_degree
13	57310726	57310727	1	0.852696	0.665406	0.936274	ftp	high_degree
13	58892838	58893192	15	0.252929	0.136208	0.96025	rawset	low_degree
13	63021390	63022407	5	0.708009	0.571063	0.917958	rawset	low_degree
13	63879722	63880224	22	0.698945	0.57135	0.94869	rawset	low_degree
13	64314961	64315434	5	0.617015	0.427452	0.937202	rawset	low_degree
13	64385835	64385917	5	0.418241	0.297462	0.907013	rawset	low_degree
13	65723811	65724282	42	0.432678	0.269756	0.961172	rawset	middle_degree
13	65724008	65724036	5	0.401118	0.233586	0.968197	ftp	middle_degree
13	70681707	70682285	14	0.29683	0.398307	0.0388496	rawset	middle_degree
13	70681866	70682432	8	0.366884	0.480487	0.0674571	ftp	middle_degree
13	71085201	71086552	6	0.823806	0.761114	0.952769	rawset	low_degree
13	75842732	75842904	9	0.906247	0.847103	0.966476	rawset	low_degree
13	78049666	78050178	19	0.874367	0.815221	0.974047	rawset	low_degree
13	79692997	79693956	10	0.575196	0.423136	0.945095	rawset	low_degree
13	80174355	80174751	7	0.912861	0.837734	0.954766	rawset	low_degree
13	81064032	81065044	7	0.643372	0.637017	0.939903	ftm	low_degree_contradictory_direction
13	81064976	81065044	4	0.807452	0.688966	0.967296	rawset	low_degree_contradictory_direction
13	81064040	81064133	2	0.391026	0.548195	0.859064	ftp	low_degree_contradictory_direction
13	81914941	81915281	11	0.652797	0.515464	0.942759	rawset	low_degree
13	85778898	85779403	6	0.505747	0.361017	0.868047	rawset	low_degree
13	87444387	87444790	10	0.426257	0.296605	0.932206	rawset	low_degree
13	88997859	88998164	5	0.635982	0.493237	0.961296	rawset	low_degree
13	90015597	90015753	5	0.236986	0.110568	0.934878	rawset	low_degree
13	91148196	91148430	5	0.602718	0.402561	0.960209	rawset	middle_degree
13	91148199	91148442	5	0.554476	0.388274	0.957187	ftp	middle_degree
13	91826884	91827131	11	0.800128	0.72459	0.905506	rawset	low_degree
13	96085957	96086249	24	0.894293	0.766885	0.954325	rawset	low_degree
13	97599147	97600125	33	0.709274	0.576933	0.951288	rawset	middle_degree
13	97599730	97600054	10	0.731884	0.520339	0.956554	ftm	middle_degree
13	99094957	99096715	9	0.626782	0.713298	0.898544	ftp	middle_degree
13	99095684	99096350	2	0.732688	0.80468	0.932798	rawset	middle_degree
13	99383565	99383693	11	0.335973	0.450021	0.963217	ftp	low_degree
13	99630049	99630210	5	0.0614294	0.140084	0.743952	ftm	middle_degree
13	99630222	99630223	1	0.0603165	0.111177	0.703035	ftp	middle_degree
13	100547481	100548662	5	0.329403	0.427608	0.125079	rawset	low_degree
13	101184638	101184724	7	0.918814	0.860089	0.975943	rawset	low_degree
13	101315183	101315341	6	0.438181	0.513804	0.953557	ftp	middle_degree
13	101315279	101315464	5	0.480655	0.562835	0.951974	ftm	middle_degree
13	102568501	102569941	9	0.290997	0.390133	0.0422884	rawset	low_degree
13	103532338	103532436	6	0.564781	0.470075	0.822978	rawset	low_degree
13	107078138	107078401	11	0.823281	0.736947	0.948139	rawset	low_degree
13	107569888	107570118	13	0.148964	0.288593	0.0150126	rawset	low_degree
13	108866962	108867135	9	0.252263	0.155783	0.590241	rawset	low_degree
13	109616321	109616435	6	0.454571	0.588993	0.944528	ftp	middle_degree
13	109616434	109616435	1	0.546394	0.676929	0.964606	rawset	middle_degree
13	109779569	109779984	24	0.887129	0.819542	0.952413	rawset	low_degree
13	110434491	110436301	21	0.803027	0.716163	0.971069	rawset	low_degree
13	111978007	111979187	5	0.511118	0.66219	0.954258	ftm	low_degree
13	112074831	112075871	5	0.367847	0.507895	0.868678	ftp	middle_degree
13	112075919	112075920	1	0.211197	0.308763	0.400931	rawset	middle_degree
13	112111066	112111209	5	0.487236	0.614367	0.92514	ftm	middle_degree
13	112110757	112110758	1	0.135462	0.199283	0.80055	ftp	middle_degree
13	112238673	112239217	8	0.450998	0.647741	0.941418	ftp	high_degree
13	112238555	112238873	5	0.366777	0.523698	0.927492	ftm	high_degree
13	112238672	112238694	3	0.446087	0.586943	0.93529	rawset	high_degree
13	112707812	112709202	5	0.242752	0.356588	0.0413308	rawset	low_degree
13	112710761	112712718	10	0.339522	0.522565	0.0263313	ftm	high_degree
13	112710700	112711537	8	0.309041	0.485744	0.0481661	rawset	high_degree
13	112712023	112712024	1	0.203036	0.410728	0.02144	ftp	high_degree
13	112712642	112712643	1	0.41867	0.559175	0.0193224	rawset	high_degree
13	112760115	112761404	8	0.211235	0.323661	0.0461216	rawset	low_degree_contradictory_direction
13	112758475	112758497	5	0.393941	0.507355	0.0306457	rawset	low_degree_contradictory_direction
13	112758495	112760116	5	0.542631	0.502964	0.0442046	ftm	low_degree_contradictory_direction
13	112761200	112761818	3	0.68381	0.511065	0.168866	ftm	low_degree_contradictory_direction
13	112759701	112759702	1	0.407517	0.533875	0.0351704	ftp	low_degree_contradictory_direction
13	112760827	112760828	1	0.181046	0.323639	0.0314762	ftp	low_degree_contradictory_direction
13	112818291	112818863	7	0.655039	0.511891	0.917428	rawset	low_degree
13	113000690	113001356	6	0.359658	0.455122	0.0940225	rawset	low_degree
13	113383517	113384128	11	0.780854	0.71425	0.892175	rawset	low_degree
13	113700520	113702105	9	0.422939	0.558322	0.94965	ftp	low_degree
13	113713914	113714954	6	0.333209	0.438406	0.949802	ftp	low_degree
13	113718412	113720039	9	0.257489	0.375378	0.947861	ftp	middle_degree
13	113718078	113718430	6	0.397779	0.560773	0.943694	ftm	middle_degree
13	113731198	113731739	8	0.367238	0.502829	0.962464	ftp	middle_degree
13	113731731	113731732	1	0.516532	0.675675	0.922436	rawset	middle_degree
13	113735331	113735626	8	0.373981	0.514277	0.952658	ftm	middle_degree
13	113735103	113735269	2	0.614355	0.75046	0.965343	ftp	middle_degree
13	113740883	113742844	14	0.277397	0.38053	0.95765	ftp	low_degree
13	113752435	113753717	6	0.167332	0.257003	0.945128	ftp	low_degree
13	113803178	113803397	5	0.463958	0.648196	0.949887	ftm	low_degree
13	114074346	114075066	10	0.672992	0.792229	0.946333	ftp	low_degree
13	114185609	114186116	11	0.30087	0.381857	0.969108	ftp	high_degree
13	114186053	114187495	7	0.345426	0.473546	0.931647	ftm	high_degree
13	114187434	114188100	4	0.166452	0.257067	0.94594	ftp	high_degree
13	114186971	114186972	1	0.470234	0.589563	0.933929	rawset	high_degree
13	114747478	114748393	5	0.238957	0.354573	0.866008	ftp	low_degree
13	114766724	114766862	7	0.535726	0.710798	0.95704	ftm	high_degree
13	114766974	114767088	5	0.509709	0.639971	0.950545	ftp	high_degree
13	114766763	114767164	2	0.764175	0.852072	0.931508	rawset	high_degree
13	114768291	114768453	12	0.331909	0.459064	0.965185	ftp	low_degree
13	114774490	114775106	13	0.374586	0.529074	0.970369	ftp	low_degree
13	114777519	114778608	7	0.37829	0.531029	0.963785	ftp	high_degree
13	114777774	114778808	5	0.430665	0.645336	0.97859	ftm	high_degree
13	114777775	114778596	2	0.52026	0.69685	0.967242	rawset	high_degree
13	114782674	114782839	6	0.248346	0.338802	0.804909	ftp	low_degree
13	114801621	114803630	13	0.426842	0.56986	0.921759	ftp	high_degree
13	114801076	114801632	8	0.122206	0.223357	0.766676	ftm	high_degree
13	114801621	114801632	3	0.30345	0.480874	0.842463	rawset	high_degree
13	114804921	114808108	11	0.599878	0.722432	0.952687	ftp	low_degree_contradictory_direction
13	114805387	114805401	3	0.905772	0.834247	0.974838	rawset	low_degree_contradictory_direction
13	114846514	114848084	10	0.500756	0.628547	0.922648	ftm	high_degree
13	114846593	114846595	2	0.75976	0.852914	0.975935	rawset	high_degree
13	114846606	114846607	1	0.528874	0.677082	0.955227	ftp	high_degree
13	114872714	114872887	5	0.316936	0.434736	0.852488	ftp	low_degree
13	114875170	114876069	7	0.184726	0.271106	0.531389	ftp	middle_degree
13	114875466	114876225	3	0.384259	0.475929	0.305876	rawset	middle_degree
13	114881997	114883543	6	0.248803	0.368455	0.846362	ftp	low_degree_contradictory_direction
13	114881556	114881609	2	0.771376	0.699353	0.971594	rawset	low_degree_contradictory_direction
13	114917222	114917322	5	0.177238	0.242685	0.631618	ftp	low_degree
13	114964100	114964782	7	0.730929	0.511236	0.93296	rawset	low_degree
14	19552756	19552882	6	0.190838	0.356581	0.758838	ftp	low_degree
14	19614284	19614671	9	0.203638	0.115565	0.668806	rawset	low_degree
14	21128066	21128205	11	0.475254	0.383082	0.682107	rawset	low_degree
14	24779925	24780825	32	0.845721	0.740447	0.138928	ftm	middle_degree
14	24779479	24779480	1	0.900193	0.839561	0.479125	ftp	middle_degree
14	24838821	24839192	8	0.855738	0.744226	0.962255	rawset	low_degree
14	35871714	35871957	5	0.12356	0.18154	0.424466	ftp	low_degree
14	36288893	36289588	28	0.75822	0.647273	0.95244	rawset	low_degree
14	37127023	37128014	10	0.458834	0.306431	0.0334942	ftp	middle_degree
14	37127075	37127342	2	0.259417	0.14127	0.0181655	rawset	middle_degree
14	37131555	37131939	5	0.258199	0.374685	0.0344109	rawset	low_degree
14	41623403	41623965	39	0.696953	0.55435	0.92909	rawset	low_degree
14	43795662	43796889	5	0.426132	0.599077	0.875949	ftm	low_degree
14	45723352	45723438	6	0.577765	0.470596	0.895383	rawset	low_degree
14	48095758	48095872	13	0.0311017	0.0650876	0.940425	ftm	low_degree
14	51171298	51171931	8	0.898039	0.845914	0.966102	rawset	low_degree
14	53684197	53684562	30	0.163748	0.295797	0.0156062	ftp	middle_degree
14	53684198	53684665	16	0.175632	0.270513	0.0102019	rawset	middle_degree
14	54859788	54861380	83	0.829311	0.719515	0.959416	rawset	low_degree_contradictory_direction
14	54860350	54860477	15	0.854859	0.745087	0.959393	ftp	low_degree_contradictory_direction
14	54861574	54861575	1	0.613039	0.714824	0.956119	ftp	low_degree_contradictory_direction
14	55272041	55272972	8	0.358225	0.260042	0.719025	rawset	low_degree
14	57261313	57262213	7	0.44049	0.57018	0.064253	rawset	low_degree
14	58331921	58332180	5	0.203024	0.293683	0.0377967	rawset	low_degree
14	59113507	59113640	9	0.908722	0.817521	0.9711	rawset	low_degree
14	64061839	64062005	5	0.916578	0.866572	0.973483	rawset	low_degree
14	65150041	65150157	5	0.81521	0.74909	0.959005	rawset	low_degree
14	69256594	69256946	6	0.068275	0.120551	0.873985	ftm	low_degree
14	70690300	70690624	6	0.290486	0.12275	0.694163	rawset	low_degree
14	70884094	70884360	5	0.788798	0.666457	0.962165	rawset	low_degree
14	71634054	71635437	83	0.604275	0.440962	0.916277	rawset	middle_degree
14	71634121	71635289	9	0.517963	0.366514	0.853753	ftp	middle_degree
14	71720841	71722258	102	0.599177	0.406191	0.825824	rawset	high_degree
14	71720841	71721359	75	0.575706	0.398676	0.81152	ftp	high_degree
14	71720841	71722258	74	0.578297	0.344023	0.812973	ftm	high_degree
14	72976906	72977078	6	0.423953	0.621853	0.867747	ftp	low_degree
14	73136936	73137225	5	0.465598	0.600145	0.509208	ftm	high_degree
14	73137222	73137226	4	0.449123	0.618736	0.114123	rawset	high_degree
14	73137223	73137226	2	0.477965	0.627342	0.105538	ftp	high_degree
14	74057170	74058415	9	0.795491	0.742445	0.883617	rawset	low_degree
14	74211751	74211799	5	0.624866	0.732941	0.927154	rawset	low_degree
14	75108615	75108680	6	0.782647	0.696372	0.967477	rawset	low_degree
14	77242523	77242576	5	0.238197	0.324295	0.947253	ftp	low_degree
14	77730976	77731087	6	0.641635	0.74034	0.933953	ftm	low_degree
14	78709726	78709906	5	0.519006	0.663309	0.923557	ftm	middle_degree
14	78709727	78709728	1	0.657837	0.753974	0.958611	rawset	middle_degree
14	84865803	84866205	27	0.812429	0.694097	0.954635	rawset	low_degree
14	93153466	93154675	11	0.3696	0.23729	0.806108	ftm	middle_degree
14	93154350	93154888	9	0.672491	0.53639	0.933053	rawset	middle_degree
14	93814093	93814731	8	0.614219	0.479284	0.974897	rawset	low_degree
14	95513793	95513915	7	0.717405	0.623228	0.81559	rawset	low_degree
14	95942665	95942828	5	0.512925	0.632371	0.954642	ftm	middle_degree
14	95942775	95942828	5	0.510259	0.592814	0.964675	ftp	middle_degree
14	97129326	97129545	6	0.814992	0.739424	0.951826	rawset	low_degree
14	97673470	97674320	7	0.32524	0.479712	0.94169	ftp	low_degree
14	99641017	99642589	12	0.665744	0.539115	0.933188	rawset	low_degree
14	99786180	99787700	12	0.72487	0.641234	0.891664	rawset	low_degree
14	99814142	99815084	11	0.775597	0.681773	0.919855	rawset	low_degree
14	99848820	99850350	19	0.76416	0.661714	0.899798	rawset	low_degree
14	100625002	100625094	10	0.364537	0.242882	0.579848	rawset	low_degree
14	101003718	101003989	8	0.800547	0.721994	0.95035	rawset	low_degree
14	101029215	101029248	5	0.308342	0.431397	0.952545	ftp	low_degree
14	101157844	101159334	10	0.501638	0.441848	0.85745	rawset	low_degree
14	101192325	101192898	5	0.172341	0.245187	0.764934	ftp	low_degree
14	101347290	101348319	6	0.45295	0.588867	0.961416	ftm	middle_degree
14	101347193	101348155	5	0.369778	0.476363	0.941674	ftp	middle_degree
14	101495577	101496159	5	0.365443	0.512867	0.919731	ftp	low_degree
14	101498224	101498354	9	0.443873	0.647133	0.933991	ftm	middle_degree
14	101497750	101497751	1	0.455971	0.607328	0.928014	ftp	middle_degree
14	101505522	101506440	8	0.433443	0.559827	0.929179	ftp	low_degree
14	101508789	101510376	5	0.290756	0.409865	0.932906	ftp	low_degree
14	101530769	101531645	6	0.404273	0.517125	0.922487	ftp	low_degree
14	101532235	101533134	5	0.488647	0.626631	0.956145	ftm	middle_degree
14	101532937	101532939	2	0.304247	0.421718	0.954211	ftp	middle_degree
14	103294362	103294621	6	0.204245	0.31355	0.944346	ftp	low_degree
14	103589503	103590238	8	0.0332123	0.0625427	0.00332178	rawset	low_degree
14	104171259	104172225	5	0.428667	0.530202	0.673959	rawset	low_degree
14	104394434	104395117	6	0.810661	0.709714	0.959289	rawset	low_degree
14	104638075	104638572	33	0.237993	0.332486	0.950894	ftp	middle_degree
14	104638651	104638652	1	0.779093	0.84368	0.94167	rawset	middle_degree
14	104741838	104742148	6	0.310937	0.341772	0.722218	ftp	low_degree
14	105012456	105012634	5	0.0846061	0.172301	0.589385	ftm	low_degree
14	105154810	105154975	6	0.296725	0.38093	0.799178	ftm	middle_degree
14	105154789	105154812	2	0.238658	0.292435	0.80993	ftp	middle_degree
14	105181424	105182005	8	0.688555	0.756846	0.935256	rawset	middle_degree
14	105181080	105182460	5	0.490744	0.581667	0.944916	ftp	middle_degree
14	105213057	105213418	7	0.578423	0.472934	0.887199	rawset	low_degree
14	105286870	105288121	5	0.710873	0.63334	0.838306	rawset	low_degree
14	105412390	105413133	7	0.344241	0.496827	0.935663	ftm	middle_degree
14	105412142	105412143	1	0.345544	0.461549	0.930506	ftp	middle_degree
14	105434114	105434265	6	0.0805432	0.129867	0.00759587	rawset	low_degree
14	105447675	105447821	5	0.757341	0.649997	0.94889	rawset	low_degree
14	105509171	105509507	20	0.667723	0.549323	0.944928	rawset	low_degree
14	105513390	105513640	9	0.757781	0.644536	0.95059	rawset	low_degree
14	105516201	105516332	5	0.8964	0.82023	0.977136	rawset	low_degree
14	105538413	105538545	11	0.670744	0.782043	0.959458	ftp	low_degree
14	105715648	105716016	11	0.370398	0.463448	0.82061	ftm	middle_degree
14	105715710	105715784	2	0.141896	0.215089	0.639067	ftp	middle_degree
14	105933094	105933119	5	0.741853	0.866329	0.96017	rawset	low_degree
14	105964494	105964647	5	0.481519	0.595321	0.925472	ftm	high_degree
14	105965134	105966098	2	0.269146	0.373021	0.966129	ftp	high_degree
14	105964646	105964647	1	0.634889	0.716395	0.9415	rawset	high_degree
14	105997561	105998635	5	0.829206	0.730393	0.947318	rawset	low_degree
14	106003189	106003624	5	0.578293	0.501943	0.812033	rawset	low_degree
14	106012969	106013297	12	0.721208	0.599926	0.958321	rawset	low_degree
14	106054004	106054536	27	0.671011	0.562808	0.894617	rawset	low_degree
14	106235887	106236301	5	0.407982	0.517057	0.928728	ftp	middle_degree
14	106236068	106236235	5	0.330872	0.435702	0.931693	ftm	middle_degree
14	106743644	106744320	10	0.65903	0.5242	0.941412	rawset	low_degree
14	106857466	106857565	5	0.603708	0.46046	0.882864	rawset	low_degree
14	106915893	106917122	10	0.804932	0.687166	0.957803	rawset	low_degree
14	106929288	106929440	7	0.768435	0.633212	0.938372	rawset	low_degree
15	20500097	20501115	6	0.0536048	0.122554	0.656599	ftm	low_degree
15	20991005	20991546	7	0.778191	0.689692	0.902263	rawset	low_degree
15	22545459	22545971	7	0.0573426	0.182987	0.766617	ftm	low_degree_contradictory_direction
15	22545976	22548110	7	0.439432	0.350279	0.794176	rawset	low_degree_contradictory_direction
15	22547574	22547641	4	0.616628	0.405476	0.92094	ftp	low_degree_contradictory_direction
15	22545188	22545723	2	0.0265405	0.072935	0.758005	ftp	low_degree_contradictory_direction
15	22954676	22954817	7	0.67852	0.768222	0.955497	ftp	middle_degree
15	22954790	22954898	5	0.600567	0.69919	0.950726	rawset	middle_degree
15	23632074	23632318	6	0.731649	0.604867	0.915691	rawset	low_degree
15	23661832	23662152	14	0.602663	0.492989	0.922959	rawset	low_degree
15	25123541	25123688	5	0.229299	0.139201	0.427746	rawset	low_degree
15	25303330	25304690	7	0.439101	0.563486	0.878769	ftm	high_degree
15	25303331	25303540	2	0.41542	0.542159	0.839259	ftp	high_degree
15	25303330	25303331	1	0.678454	0.786814	0.931968	rawset	high_degree
15	25328405	25329372	6	0.343236	0.492147	0.856117	ftm	middle_degree
15	25328906	25328907	1	0.38887	0.568049	0.862699	ftp	middle_degree
15	25331282	25331679	5	0.565176	0.693126	0.878566	ftp	low_degree
15	25332888	25335075	15	0.377136	0.542682	0.843796	ftp	high_degree
15	25332943	25333694	7	0.338008	0.484784	0.819944	ftm	high_degree
15	25334017	25334018	1	0.336471	0.458941	0.76855	rawset	high_degree
15	25416835	25418107	6	0.447109	0.633714	0.880452	ftm	low_degree
15	25438445	25439494	7	0.414718	0.56703	0.892226	ftm	middle_degree
15	25439394	25439395	1	0.765423	0.839287	0.931501	rawset	middle_degree
15	25463740	25465467	6	0.380523	0.568237	0.874231	ftm	high_degree
15	25463835	25464059	2	0.579416	0.712268	0.906689	ftp	high_degree
15	25464058	25464059	1	0.556676	0.695899	0.898091	rawset	high_degree
15	25465465	25465466	1	0.399321	0.503524	0.853128	ftp	high_degree
15	25468463	25469014	5	0.314191	0.441604	0.818285	ftm	middle_degree
15	25468505	25468506	1	0.563492	0.729686	0.913942	ftp	middle_degree
15	25474794	25475911	6	0.286468	0.415881	0.811265	ftm	middle_degree
15	25474795	25475655	3	0.301559	0.42687	0.848491	ftp	middle_degree
15	25485942	25487317	5	0.265239	0.387901	0.786338	ftm	middle_degree
15	25486538	25486539	1	0.166483	0.236507	0.737934	ftp	middle_degree
15	25488492	25489456	5	0.331348	0.517283	0.812634	ftm	low_degree
15	26026310	26026439	6	0.785314	0.70207	0.920089	rawset	low_degree
15	26107480	26107780	7	0.600966	0.43189	0.0352832	ftm	middle_degree
15	26107624	26107644	3	0.493553	0.379597	0.0199917	ftp	middle_degree
15	26154651	26154722	8	0.635471	0.480552	0.972211	rawset	low_degree
15	27494330	27494385	6	0.463316	0.626578	0.905917	ftm	middle_degree
15	27494166	27494511	2	0.403268	0.533429	0.810342	ftp	middle_degree
15	27786792	27786874	6	0.577345	0.443383	0.944678	rawset	low_degree
15	28351606	28352323	6	0.367708	0.226889	0.118064	ftp	low_degree
15	28701762	28702957	11	0.684808	0.592889	0.873695	rawset	low_degree
15	29210460	29211091	20	0.229287	0.358929	0.804363	ftp	low_degree
15	30515853	30516952	6	0.721895	0.605417	0.896856	rawset	low_degree
15	31294488	31295133	7	0.196452	0.306799	0.95979	ftm	middle_degree
15	31295131	31295132	1	0.280167	0.408075	0.973658	ftp	middle_degree
15	31776525	31777319	7	0.451327	0.338008	0.812596	rawset	low_degree
15	32606139	32606572	9	0.751775	0.61078	0.931387	rawset	low_degree
15	32964113	32964867	25	0.76495	0.665068	0.917116	rawset	low_degree
15	33602924	33603931	5	0.177554	0.276231	0.0130971	rawset	low_degree
15	35529465	35529560	6	0.940432	0.892802	0.978133	rawset	low_degree
15	35591628	35591775	22	0.638776	0.85662	0.97717	ftm	middle_degree
15	35591628	35591787	8	0.743453	0.887792	0.982489	rawset	middle_degree
15	40544352	40544515	5	0.274748	0.367314	0.695069	ftp	middle_degree
15	40544362	40544428	5	0.169189	0.274396	0.65189	ftm	middle_degree
15	41059773	41060214	7	0.921101	0.876435	0.967087	rawset	low_degree
15	41165190	41165335	6	0.675612	0.789324	0.909667	ftp	low_degree
15	43093420	43093795	5	0.549838	0.647468	0.875458	ftm	middle_degree
15	43093509	43093510	1	0.803637	0.851249	0.96053	ftp	middle_degree
15	43518838	43519159	11	0.888258	0.834983	0.961522	rawset	low_degree
15	44171726	44171819	5	0.881002	0.834163	0.950623	rawset	low_degree
15	44281362	44281967	6	0.412128	0.553604	0.953727	ftp	middle_degree
15	44281362	44281383	3	0.56041	0.690096	0.954369	rawset	middle_degree
15	45314835	45315265	5	0.117836	0.198459	0.0897814	rawset	low_degree
15	45406344	45406847	5	0.110484	0.164831	0.0458986	rawset	low_degree
15	45544187	45544336	7	0.795655	0.661549	0.955353	rawset	low_degree
15	45670999	45671156	6	0.438627	0.282249	0.141549	ftm	middle_degree
15	45671278	45671279	1	0.666517	0.547001	0.458825	ftp	middle_degree
15	53095771	53096481	19	0.266645	0.123902	0.0212764	ftm	high_degree
15	53095771	53096477	18	0.198797	0.102006	0.0129844	rawset	high_degree
15	53096133	53096242	2	0.136893	0.0519677	0.0089496	ftp	high_degree
15	54754511	54755846	6	0.544156	0.716649	0.928735	ftm	middle_degree
15	54754672	54755845	3	0.486942	0.645694	0.900627	rawset	middle_degree
15	57668049	57668130	5	0.895632	0.812844	0.941038	rawset	low_degree
15	60285408	60285649	9	0.538764	0.385638	0.907394	rawset	low_degree
15	60287445	60287663	5	0.34678	0.174462	0.0763897	ftm	low_degree
15	62515896	62516677	15	0.755084	0.657184	0.882586	rawset	low_degree
15	64673396	64673833	15	0.313337	0.410828	0.00937442	rawset	low_degree
15	65625354	65625442	7	0.510859	0.634632	0.944634	ftm	low_degree
15	66274481	66274905	15	0.107846	0.162569	0.0148958	rawset	high_degree
15	66274691	66274862	7	0.123308	0.211473	0.00846359	ftm	high_degree
15	66274814	66274815	1	0.0154348	0.0391913	0.00365547	ftp	high_degree
15	71124516	71124841	10	0.871519	0.7766	0.962397	rawset	low_degree
15	72094720	72095298	10	0.210248	0.330807	0.548164	ftp	low_degree
15	72490399	72490637	7	0.279938	0.359748	0.714098	ftp	low_degree
15	74709711	74709781	7	0.592322	0.707302	0.948304	rawset	low_degree
15	75015116	75015788	6	0.713737	0.629482	0.900081	rawset	low_degree
15	75019250	75019450	11	0.461708	0.351118	0.637057	rawset	low_degree
15	75136006	75136181	5	0.220059	0.345061	0.527861	rawset	low_degree
15	76030533	76031631	25	0.0621833	0.118222	0.0491095	rawset	low_degree
15	76632273	76633364	16	0.243752	0.346885	0.0236735	rawset	low_degree
15	77324526	77324734	5	0.686545	0.771498	0.901033	ftm	low_degree
15	77924543	77925451	8	0.109494	0.176245	0.0312712	rawset	low_degree
15	78196323	78196536	8	0.266503	0.354917	0.910613	ftp	low_degree
15	78280195	78280271	5	0.423831	0.526459	0.894217	ftp	low_degree
15	79092548	79092950	10	0.6785	0.525276	0.888831	rawset	low_degree
15	81410799	81411085	9	0.143609	0.21799	0.456958	ftp	low_degree
15	81624139	81624843	13	0.726646	0.598587	0.944904	rawset	low_degree
15	81666392	81666715	11	0.587573	0.719228	0.941451	ftm	middle_degree
15	81666392	81666393	1	0.68009	0.763655	0.967335	rawset	middle_degree
15	83379934	83380127	13	0.881551	0.816331	0.955882	rawset	low_degree
15	86301128	86301190	6	0.265656	0.387673	0.882675	ftp	low_degree
15	91839838	91840140	10	0.537448	0.707658	0.957254	ftp	low_degree
15	92459010	92459493	18	0.527134	0.379795	0.963491	rawset	low_degree
15	92706010	92706210	5	0.476282	0.607725	0.944841	ftp	low_degree
15	94443205	94444242	48	0.629893	0.491799	0.939495	rawset	low_degree
15	96895390	96895505	7	0.233677	0.307873	0.0988449	rawset	low_degree
15	96906421	96906807	9	0.37091	0.517387	0.179615	ftm	high_degree
15	96906421	96906708	7	0.319467	0.428538	0.190671	rawset	high_degree
15	96906422	96906423	1	0.563177	0.69952	0.366055	ftp	high_degree
15	99511832	99512805	6	0.560681	0.675401	0.958006	ftp	middle_degree
15	99511873	99511874	1	0.814847	0.89805	0.979277	rawset	middle_degree
15	99975140	99975350	5	0.179552	0.261701	0.754763	ftp	low_degree
15	100672241	100672497	25	0.334434	0.510707	0.747334	ftp	low_degree
15	100880402	100880441	6	0.732395	0.623725	0.935786	rawset	low_degree
15	101262085	101262132	5	0.115336	0.177868	0.648577	rawset	low_degree
15	101389156	101389354	10	0.198454	0.0988046	0.558412	rawset	low_degree
15	101606790	101606941	7	0.87733	0.776391	0.9461	rawset	low_degree
15	101626657	101626849	32	0.126898	0.222595	0.961369	ftp	low_degree
15	102520336	102520448	9	0.0219803	0.081952	0.858196	ftp	low_degree
16	333146	333246	5	0.627839	0.514238	0.883467	rawset	low_degree
16	351770	352173	7	0.788964	0.881115	0.968711	ftp	low_degree
16	421998	422070	7	0.479575	0.555787	0.868658	ftp	low_degree
16	560135	560731	12	0.693226	0.775396	0.971565	ftp	low_degree
16	585386	585961	12	0.301459	0.387349	0.936417	ftp	middle_degree
16	585385	585386	1	0.431679	0.522658	0.947901	rawset	middle_degree
16	604887	605282	7	0.313862	0.393771	0.878404	ftp	low_degree
16	611144	613589	7	0.248352	0.32992	0.812741	ftp	middle_degree
16	611144	611145	1	0.283491	0.343131	0.535081	rawset	middle_degree
16	671387	672502	10	0.324569	0.435701	0.868435	ftm	low_degree
16	727196	727298	6	0.209092	0.297608	0.55068	ftp	low_degree
16	747114	747131	5	0.555601	0.752127	0.960682	ftm	low_degree
16	810344	811747	9	0.352298	0.418385	0.89047	ftp	low_degree_contradictory_direction
16	809313	809344	3	0.914129	0.835726	0.969387	rawset	low_degree_contradictory_direction
16	810594	810595	1	0.394092	0.503771	0.888774	rawset	low_degree_contradictory_direction
16	818380	819527	44	0.267141	0.405725	0.795289	rawset	middle_degree
16	818329	820054	22	0.215368	0.316657	0.902573	ftp	middle_degree
16	874313	874894	6	0.494691	0.640913	0.946259	ftp	middle_degree
16	874421	875163	2	0.383984	0.529971	0.907537	rawset	middle_degree
16	883720	883999	6	0.19074	0.286582	0.858965	ftm	middle_degree
16	883693	883714	2	0.214844	0.303397	0.861895	ftp	middle_degree
16	893874	895474	14	0.317828	0.476196	0.911379	ftm	high_degree
16	893730	895308	9	0.466539	0.607392	0.943961	ftp	high_degree
16	895184	895473	3	0.319614	0.587339	0.950302	rawset	high_degree
16	893925	893936	2	0.456345	0.612042	0.944852	rawset	high_degree
16	921005	922174	14	0.298842	0.436046	0.950179	ftp	low_degree
16	926158	926590	6	0.418712	0.583981	0.962368	ftp	middle_degree
16	925804	926878	5	0.396249	0.568817	0.878283	ftm	middle_degree
16	928994	930230	7	0.405374	0.536295	0.955609	ftp	middle_degree
16	928931	929310	6	0.419764	0.579497	0.953407	ftm	middle_degree
16	938109	938298	5	0.388707	0.548212	0.958965	ftp	middle_degree
16	936474	937466	2	0.365911	0.507342	0.84716	rawset	middle_degree
16	941822	942085	6	0.348847	0.484181	0.964125	ftm	middle_degree
16	941839	942231	3	0.383843	0.52107	0.947701	ftp	middle_degree
16	945521	946419	6	0.271104	0.37325	0.932873	ftp	middle_degree
16	945951	945952	1	0.265591	0.431456	0.921548	rawset	middle_degree
16	959675	960425	10	0.339212	0.457135	0.938414	ftp	low_degree
16	962189	963404	6	0.50972	0.599685	0.962361	ftp	low_degree_contradictory_direction
16	962180	962181	1	0.865535	0.769562	0.943746	rawset	low_degree_contradictory_direction
16	967956	968841	6	0.423187	0.521123	0.966709	ftp	low_degree
16	1017696	1017868	7	0.881608	0.807604	0.973645	ftm	high_degree
16	1017819	1017846	2	0.878932	0.82406	0.971846	rawset	high_degree
16	1017733	1017734	1	0.832758	0.750422	0.966423	ftp	high_degree
16	1033335	1035151	11	0.385014	0.53966	0.791091	ftp	high_degree
16	1033839	1036179	8	0.268106	0.45518	0.941087	ftm	high_degree
16	1033839	1033875	7	0.316886	0.491281	0.952952	rawset	high_degree
16	1040372	1041686	10	0.283376	0.434779	0.903186	ftp	middle_degree
16	1040687	1040689	2	0.549769	0.716681	0.962901	rawset	middle_degree
16	1060924	1062863	7	0.244722	0.353844	0.876896	ftp	low_degree
16	1069312	1069622	7	0.158041	0.233741	0.85004	ftp	low_degree
16	1071100	1072841	7	0.290053	0.349229	0.822721	ftp	low_degree
16	1076183	1077983	10	0.207588	0.331543	0.892443	ftp	middle_degree
16	1076847	1077762	8	0.204919	0.34593	0.928794	ftm	middle_degree
16	1080125	1080637	6	0.293424	0.415401	0.864849	ftp	low_degree
16	1088291	1089303	7	0.26372	0.407394	0.788599	ftm	middle_degree
16	1088471	1088472	1	0.265477	0.358292	0.901072	ftp	middle_degree
16	1116317	1117682	5	0.20629	0.33307	0.869762	ftm	middle_degree
16	1116318	1116428	2	0.297117	0.426769	0.906235	ftp	middle_degree
16	1128137	1129937	5	0.366904	0.559025	0.870625	ftm	low_degree_contradictory_direction
16	1129973	1130394	5	0.371743	0.496307	0.787342	ftp	low_degree_contradictory_direction
16	1128048	1128895	4	0.344652	0.460404	0.825566	ftp	low_degree_contradictory_direction
16	1128137	1128138	1	0.428263	0.55048	0.870183	rawset	low_degree_contradictory_direction
16	1130272	1130273	1	0.661691	0.560189	0.804541	rawset	low_degree_contradictory_direction
16	1131715	1132125	6	0.297392	0.435328	0.760676	ftm	low_degree
16	1138367	1138698	6	0.206121	0.318837	0.765133	ftp	low_degree
16	1151097	1151288	6	0.111724	0.171197	0.628439	ftp	low_degree
16	1158502	1160576	5	0.110069	0.190444	0.474071	ftp	middle_degree
16	1158592	1158617	2	0.125534	0.168399	0.23821	rawset	middle_degree
16	1193183	1195638	8	0.287976	0.394155	0.839194	ftp	middle_degree
16	1195676	1195677	1	0.388154	0.484584	0.836565	rawset	middle_degree
16	1207116	1209260	17	0.226136	0.32943	0.815035	ftp	low_degree
16	1210483	1210887	5	0.225476	0.334294	0.803499	ftp	low_degree
16	1213353	1214798	9	0.278488	0.376671	0.79067	ftp	low_degree
16	1216737	1217916	12	0.258339	0.368726	0.805681	ftp	high_degree
16	1215465	1216876	11	0.289001	0.414218	0.883709	ftm	high_degree
16	1217583	1217584	1	0.227515	0.293636	0.422214	rawset	high_degree
16	1217970	1217971	1	0.269969	0.396361	0.919071	ftm	high_degree
16	1221814	1222477	6	0.285517	0.387153	0.85432	ftp	middle_degree
16	1222760	1222761	1	0.287285	0.513937	0.98	rawset	middle_degree
16	1230112	1232438	10	0.143459	0.257586	0.796718	ftm	low_degree
16	1236204	1236875	16	0.409913	0.581519	0.951538	ftm	high_degree
16	1236518	1237146	4	0.431581	0.592518	0.918987	ftp	high_degree
16	1236162	1236163	1	0.277566	0.402712	0.936364	rawset	high_degree
16	1260518	1262713	12	0.304283	0.506654	0.919542	ftm	middle_degree
16	1257894	1260147	10	0.319816	0.485175	0.923694	ftp	middle_degree
16	1261398	1261399	1	0.24217	0.382678	0.789594	ftp	middle_degree
16	1263732	1265630	5	0.260518	0.371771	0.919719	ftp	low_degree
16	1297306	1297905	6	0.226407	0.321328	0.762497	ftp	low_degree
16	1305389	1305813	5	0.179784	0.253107	0.809895	ftp	low_degree
16	1306918	1307017	5	0.231753	0.316975	0.871687	ftp	low_degree
16	1361058	1361900	5	0.362524	0.353001	0.0551825	ftm	low_degree_contradictory_direction
16	1361025	1361093	4	0.0878286	0.124789	0.0212912	rawset	low_degree_contradictory_direction
16	1361033	1361034	1	0.0463704	0.081635	0.00924002	ftp	low_degree_contradictory_direction
16	1476832	1477301	5	0.82529	0.762028	0.946643	rawset	low_degree
16	1485911	1486129	11	0.816545	0.730056	0.925062	rawset	low_degree_contradictory_direction
16	1486482	1487703	11	0.259128	0.348504	0.908263	ftp	low_degree_contradictory_direction
16	1493756	1494677	6	0.363247	0.434053	0.938189	ftp	low_degree_contradictory_direction
16	1492842	1493513	3	0.796684	0.723788	0.968578	rawset	low_degree_contradictory_direction
16	1494947	1494948	1	0.788326	0.715953	0.941201	rawset	low_degree_contradictory_direction
16	1500343	1500507	5	0.709041	0.779689	0.914519	ftp	middle_degree
16	1500358	1500444	5	0.746108	0.830885	0.945774	ftm	middle_degree
16	1536149	1538011	10	0.694364	0.594496	0.905952	rawset	low_degree
16	1560806	1561275	6	0.468878	0.621942	0.940342	ftm	middle_degree
16	1560995	1561201	6	0.481114	0.5941	0.896803	ftp	middle_degree
16	1585920	1586076	7	0.133454	0.208352	0.781481	ftm	low_degree
16	1742004	1742066	5	0.775534	0.856032	0.898089	rawset	low_degree
16	1795342	1797449	44	0.265116	0.364092	0.952048	ftp	high_degree
16	1795200	1796059	5	0.575431	0.701518	0.962684	ftm	high_degree
16	1797182	1797448	4	0.312799	0.421291	0.967219	ftm	high_degree
16	1797423	1797449	3	0.536519	0.644709	0.971858	rawset	high_degree
16	1795551	1795552	1	0.314329	0.45188	0.960328	rawset	high_degree
16	1813704	1814473	6	0.456637	0.568703	0.961267	ftm	middle_degree
16	1813975	1814147	4	0.300059	0.391878	0.932062	ftp	middle_degree
16	1843625	1843830	11	0.397688	0.492724	0.871217	ftp	low_degree
16	1961602	1961835	9	0.671688	0.58667	0.915915	rawset	low_degree
16	2012706	2013171	7	0.730376	0.806467	0.910264	ftm	low_degree_contradictory_direction
16	2012789	2012790	1	0.976766	0.949429	0.900647	rawset	low_degree_contradictory_direction
16	2140870	2141657	12	0.21752	0.368664	0.934409	ftp	low_degree
16	2203175	2203316	6	0.272181	0.397007	0.767006	ftm	low_degree
16	2213409	2213750	6	0.622503	0.715475	0.927178	rawset	low_degree
16	2944307	2944532	8	0.435686	0.549016	0.848877	ftp	low_degree
16	3493359	3493446	5	0.277125	0.192503	0.560773	ftp	middle_degree
16	3493445	3494170	2	0.324638	0.2576	0.602289	rawset	middle_degree
16	3706675	3707076	8	0.622483	0.71053	0.967576	ftp	middle_degree
16	3706655	3706702	6	0.722419	0.806316	0.974396	rawset	middle_degree
16	4053334	4053506	15	0.844537	0.759751	0.956321	rawset	low_degree
16	4164758	4165039	7	0.837301	0.759426	0.950449	rawset	low_degree
16	4311664	4311942	8	0.24564	0.336649	0.969473	ftp	low_degree
16	4714033	4714151	5	0.616331	0.711468	0.178083	ftp	middle_degree
16	4714794	4714816	2	0.303395	0.391396	0.121182	rawset	middle_degree
16	4729904	4730767	20	0.230185	0.320114	0.71527	ftp	middle_degree
16	4730391	4731608	11	0.30055	0.359321	0.711487	rawset	middle_degree
16	4732926	4733139	9	0.410512	0.537319	0.843391	ftp	low_degree
16	6068830	6070316	27	0.230154	0.350674	0.030925	rawset	low_degree
16	10934462	10935344	8	0.254745	0.386266	0.937627	ftm	middle_degree
16	10934709	10935213	8	0.216488	0.359263	0.950141	ftp	middle_degree
16	11001031	11001913	5	0.842641	0.767297	0.955589	rawset	low_degree
16	11343256	11343498	5	0.853851	0.776453	0.95689	rawset	low_degree
16	14397504	14397941	22	0.375372	0.551091	0.125596	ftp	low_degree
16	15242838	15242898	10	0.244253	0.34062	0.944401	ftp	low_degree
16	18479404	18481069	8	0.497626	0.715115	0.950826	ftp	middle_degree
16	18479404	18479405	1	0.650953	0.817204	0.96026	rawset	middle_degree
16	19126144	19127359	8	0.287175	0.388745	0.879254	ftm	low_degree
16	19181119	19181374	6	0.809751	0.721777	0.936069	rawset	low_degree
16	21532833	21533102	5	0.107137	0.16057	0.868832	ftm	middle_degree
16	21532612	21532823	2	0.524713	0.628104	0.953416	ftp	middle_degree
16	21831856	21832102	5	0.221485	0.112377	0.00907397	ftp	middle_degree
16	21832185	21832186	1	0.337542	0.246945	0.134589	rawset	middle_degree
16	28270452	28270767	6	0.720578	0.639164	0.918924	rawset	low_degree
16	29118820	29118983	9	0.190952	0.292713	0.916077	ftp	low_degree
16	29150779	29151674	6	0.495924	0.58667	0.945582	ftp	low_degree
16	29169963	29170230	14	0.353016	0.503445	0.962908	ftm	low_degree
16	29222347	29222448	5	0.337843	0.446394	0.921963	ftp	low_degree_contradictory_direction
16	29222271	29222272	1	0.859156	0.79247	0.960974	rawset	low_degree_contradictory_direction
16	29300314	29300673	5	0.761783	0.695	0.965929	rawset	low_degree
16	30100355	30100511	7	0.352859	0.474165	0.940636	ftp	middle_degree
16	30100303	30100304	1	0.372754	0.503693	0.919304	rawset	middle_degree
16	30124269	30124904	9	0.279797	0.357558	0.881743	ftp	middle_degree
16	30124726	30125404	5	0.520986	0.600333	0.912078	ftm	middle_degree
16	30133122	30133311	25	0.0955479	0.177402	0.926349	ftm	middle_degree
16	30133122	30133308	13	0.163148	0.263713	0.944272	ftp	middle_degree
16	30198463	30198518	5	0.362192	0.446588	0.76696	ftp	low_degree
16	30456290	30456487	12	0.559039	0.435184	0.802588	rawset	low_degree
16	30485430	30485612	6	0.390312	0.299411	0.878541	rawset	low_degree
16	30572693	30572756	8	0.500908	0.374285	0.0294864	ftp	low_degree
16	30793871	30795684	7	0.845276	0.754112	0.951357	rawset	low_degree
16	30798598	30798772	10	0.0504399	0.0999078	0.0120397	rawset	low_degree
16	30832327	30832596	8	0.848632	0.769411	0.951678	rawset	low_degree
16	31160382	31161372	6	0.737868	0.612193	0.760717	rawset	low_degree
16	32290058	32290380	10	0.0402515	0.117556	0.631952	ftm	low_degree
16	32321516	32322205	16	0.221395	0.0771672	0.784444	rawset	low_degree
16	32936647	32936739	5	0.850513	0.748004	0.920666	rawset	low_degree
16	33318950	33319687	24	0.266737	0.140021	0.778098	rawset	low_degree
16	33356626	33357890	60	0.179595	0.0832821	0.722702	rawset	low_degree
16	33509233	33510302	94	0.248718	0.12232	0.725733	rawset	high_degree
16	33509682	33510302	11	0.248663	0.101286	0.696818	ftm	high_degree
16	33509684	33509717	2	0.12632	0.0670815	0.733575	ftp	high_degree
16	34208246	34209018	10	0.553362	0.425465	0.790417	rawset	low_degree
16	34256778	34257374	14	0.351964	0.230619	0.666962	rawset	low_degree
16	34442140	34443139	5	0.243349	0.397762	0.715441	ftp	low_degree_contradictory_direction
16	34441919	34441920	1	0.243647	0.119594	0.481672	rawset	low_degree_contradictory_direction
16	35026884	35027548	5	0.331126	0.49798	0.742604	ftm	middle_degree
16	35027547	35027548	1	0.460178	0.598043	0.77358	rawset	middle_degree
16	35029898	35030009	6	0.123047	0.254388	0.742984	ftp	low_degree
16	46390728	46393381	7	0.599819	0.513198	0.805687	rawset	low_degree
16	46404306	46407098	5	0.633238	0.526986	0.85437	rawset	low_degree
16	46962905	46964158	6	0.570514	0.674549	0.875551	ftp	middle_degree
16	46964009	46964010	1	0.620917	0.733864	0.923198	rawset	middle_degree
16	47047896	47048150	5	0.799667	0.720335	0.925572	rawset	low_degree
16	48399880	48399916	6	0.171761	0.243624	0.012987	rawset	low_degree
16	48530564	48530664	6	0.90158	0.850524	0.950877	rawset	low_degree
16	49525631	49525806	13	0.155865	0.239457	0.783971	ftp	high_degree
16	49525707	49525794	7	0.144731	0.223823	0.779451	ftm	high_degree
16	49526071	49526072	1	0.171533	0.255534	0.61161	rawset	high_degree
16	49669731	49670103	5	0.420241	0.562136	0.958387	ftp	low_degree
16	49783496	49783537	6	0.317022	0.427163	0.953482	ftp	low_degree
16	50745989	50746101	7	0.821309	0.759727	0.942998	rawset	middle_degree
16	50744993	50746088	5	0.765129	0.753961	0.960327	ftp	middle_degree
16	51183433	51185228	6	0.492825	0.297032	0.0533923	ftp	low_degree_contradictory_direction
16	51183375	51185025	5	0.228927	0.297343	0.0779136	rawset	low_degree_contradictory_direction
16	54211518	54211559	5	0.902092	0.830367	0.944898	rawset	low_degree
16	55866472	55867507	9	0.443456	0.31488	0.75668	rawset	low_degree
16	56704872	56705046	5	0.502097	0.39456	0.823635	rawset	low_degree
16	56709801	56710854	5	0.309505	0.222039	0.187788	ftp	middle_degree
16	56709932	56709933	1	0.187175	0.0978174	0.0324434	rawset	middle_degree
16	57831641	57832309	17	0.235811	0.318317	0.73342	ftp	low_degree
16	58056196	58056297	6	0.563967	0.652609	0.91403	rawset	low_degree
16	58782635	58783680	8	0.8496	0.754939	0.967884	rawset	low_degree
16	61162805	61163060	7	0.40717	0.276373	0.936465	rawset	low_degree
16	61161741	61161742	1	0.726496	0.538669	0.90614	rawset	low_degree
16	62758737	62759133	8	0.486686	0.351456	0.898728	rawset	low_degree
16	63163405	63163859	9	0.355124	0.546588	0.933996	ftm	low_degree_contradictory_direction
16	63163378	63163649	7	0.492548	0.331598	0.936732	ftp	low_degree_contradictory_direction
16	65155175	65155574	5	0.372714	0.190605	0.018142	ftp	middle_degree
16	65155573	65155574	1	0.354177	0.202282	0.0197575	rawset	middle_degree
16	66612873	66613614	7	0.80048	0.67563	0.141156	ftm	low_degree
16	67183642	67183969	6	0.163403	0.283645	0.798393	ftp	low_degree
16	67210708	67210793	8	0.81566	0.74008	0.946975	rawset	low_degree
16	67876554	67877102	5	0.0721325	0.124316	0.00895219	ftm	low_degree
16	67918699	67918926	7	0.216726	0.297369	0.933361	ftp	low_degree
16	68014033	68014288	8	0.767674	0.676388	0.922689	rawset	low_degree
16	69776038	69776369	14	0.36158	0.468027	0.847897	ftp	middle_degree
16	69776038	69776229	3	0.510242	0.599009	0.778833	rawset	middle_degree
16	70733834	70733891	5	0.726922	0.610839	0.836327	ftp	middle_degree
16	70733874	70733967	4	0.676753	0.568574	0.824104	rawset	middle_degree
16	74734230	74734559	14	0.0582381	0.119377	0.00653613	rawset	low_degree
16	75148542	75149164	12	0.767821	0.688885	0.958879	rawset	middle_degree
16	75148407	75148761	5	0.672503	0.563953	0.939176	ftp	middle_degree
16	75261046	75261099	5	0.181698	0.284084	0.808561	ftp	low_degree
16	75263548	75263905	9	0.444944	0.518196	0.913158	ftp	low_degree
16	75512389	75513690	173	0.807781	0.695601	0.963762	rawset	middle_degree
16	75512389	75513619	27	0.864449	0.763	0.94406	ftp	middle_degree
16	75563162	75564226	21	0.823551	0.724879	0.957241	rawset	low_degree
16	76269071	76269549	5	0.62184	0.485595	0.907272	rawset	low_degree
16	79027500	79027651	6	0.434333	0.610973	0.877667	ftm	high_degree
16	79027649	79027745	2	0.606569	0.716166	0.874124	ftp	high_degree
16	79027501	79027502	1	0.566367	0.702611	0.948594	rawset	high_degree
16	80716573	80716782	10	0.774298	0.691776	0.934918	rawset	low_degree
16	81526928	81527524	16	0.411897	0.525369	0.792932	ftm	high_degree
16	81526929	81527501	6	0.410996	0.501221	0.835944	ftp	high_degree
16	81527249	81528229	4	0.493177	0.566568	0.627108	rawset	high_degree
16	81564093	81564503	12	0.58791	0.71057	0.954343	ftm	middle_degree
16	81564527	81564528	1	0.533831	0.676606	0.977541	ftp	middle_degree
16	81813958	81814065	5	0.711788	0.617095	0.74992	rawset	low_degree
16	84492560	84493006	7	0.274459	0.363045	0.96423	ftp	low_degree
16	85075042	85075233	6	0.191854	0.291205	0.597555	ftm	low_degree
16	85106482	85106570	5	0.801996	0.692753	0.957223	rawset	low_degree
16	85116366	85116435	6	0.371463	0.464566	0.219984	rawset	low_degree
16	85171020	85171123	9	0.0541386	0.107709	0.0119851	rawset	low_degree
16	85180862	85181379	7	0.0904181	0.147966	0.848426	ftm	low_degree
16	85285685	85285833	10	0.766414	0.672564	0.933473	rawset	low_degree
16	85317676	85318420	27	0.776824	0.678598	0.927458	rawset	low_degree
16	85319932	85320412	11	0.627494	0.511207	0.883998	rawset	low_degree
16	85336632	85337537	11	0.430342	0.538479	0.880085	ftp	low_degree
16	85515534	85515619	5	0.398877	0.499893	0.97155	ftp	low_degree
16	85608003	85608311	5	0.299521	0.432066	0.752031	ftm	middle_degree
16	85608310	85608311	1	0.316764	0.394473	0.83467	rawset	middle_degree
16	85650341	85650436	7	0.286971	0.376229	0.109831	rawset	high_degree
16	85650374	85650557	6	0.373441	0.493415	0.105773	ftm	high_degree
16	85650478	85650479	1	0.132543	0.200433	0.0543978	ftp	high_degree
16	85678088	85678415	14	0.631252	0.753704	0.934411	ftm	middle_degree
16	85678232	85678414	5	0.63936	0.751267	0.920017	ftp	middle_degree
16	85966415	85966519	6	0.604417	0.695643	0.896472	ftp	low_degree
16	85968881	85969411	6	0.402838	0.497514	0.73064	ftp	low_degree_contradictory_direction
16	85968843	85968844	1	0.408314	0.270896	0.655411	rawset	low_degree_contradictory_direction
16	86333939	86333984	6	0.19074	0.348335	0.753661	ftm	low_degree
16	86714744	86715589	10	0.380568	0.519979	0.792	ftp	high_degree
16	86714536	86715535	6	0.335679	0.4769	0.847918	ftm	high_degree
16	86715008	86715634	6	0.588465	0.716328	0.690647	rawset	high_degree
16	86912136	86912574	5	0.31613	0.427044	0.0910995	rawset	low_degree
16	87027458	87027490	5	0.299621	0.422431	0.927077	ftp	low_degree
16	87158187	87159365	9	0.555244	0.450061	0.939062	rawset	low_degree
16	87682628	87683064	5	0.198086	0.292969	0.85929	ftm	middle_degree
16	87682072	87683014	3	0.1949	0.293798	0.856074	ftp	middle_degree
16	87688465	87688846	5	0.301413	0.405132	0.940495	ftp	low_degree
16	87864445	87864861	5	0.709723	0.810724	0.918353	ftm	low_degree
16	87867921	87868087	6	0.847261	0.777477	0.956505	ftp	middle_degree
16	87867925	87868087	2	0.833742	0.768852	0.96695	rawset	middle_degree
16	87873776	87874479	5	0.694238	0.783003	0.945494	rawset	middle_degree
16	87873837	87874479	5	0.618367	0.716579	0.92049	ftm	middle_degree
16	87904170	87904538	6	0.288374	0.387065	0.76201	ftm	high_degree
16	87904158	87904547	4	0.390944	0.479685	0.829985	ftp	high_degree
16	87903998	87904159	2	0.58927	0.674321	0.84425	rawset	high_degree
16	88052467	88053108	5	0.549446	0.685143	0.969657	ftp	low_degree
16	88150154	88151292	5	0.759056	0.682703	0.837125	rawset	low_degree
16	88181401	88182474	8	0.752906	0.680491	0.904561	rawset	low_degree
16	88237095	88239294	11	0.436442	0.568995	0.867054	ftp	low_degree
16	88240244	88240275	5	0.518301	0.696192	0.90973	ftm	low_degree
16	88313436	88313823	7	0.761036	0.890103	0.962267	ftp	middle_degree
16	88313601	88314066	4	0.761523	0.884023	0.945239	rawset	middle_degree
16	88370589	88371488	6	0.310829	0.463269	0.922805	ftp	low_degree
16	88441099	88442784	5	0.366654	0.435084	0.90828	ftp	middle_degree
16	88442764	88442765	1	0.30771	0.402101	0.825931	rawset	middle_degree
16	88458673	88458704	5	0.212189	0.307699	0.895153	ftp	low_degree
16	88476172	88477074	6	0.284885	0.388935	0.919024	ftp	low_degree
16	88482183	88483412	20	0.440939	0.566213	0.866952	ftp	low_degree
16	88493595	88493702	5	0.329336	0.459803	0.942818	ftp	low_degree
16	88503481	88505156	6	0.336111	0.433127	0.926279	ftp	middle_degree
16	88504983	88505222	5	0.309616	0.434152	0.939133	ftm	middle_degree
16	88511759	88513485	8	0.336056	0.430259	0.882532	ftp	low_degree
16	88590281	88591482	5	0.587173	0.692939	0.499023	ftm	middle_degree
16	88590374	88590375	1	0.411904	0.496242	0.160609	rawset	middle_degree
16	88744621	88744891	6	0.124904	0.198301	0.877998	ftm	middle_degree
16	88744579	88744580	1	0.173998	0.24293	0.93165	ftp	middle_degree
16	88821809	88821926	7	0.196785	0.295479	0.769084	ftp	low_degree
16	88832564	88832814	23	0.409843	0.573358	0.926179	ftm	high_degree
16	88832470	88832790	15	0.29881	0.422363	0.900093	ftp	high_degree
16	88832499	88832500	1	0.269432	0.382578	0.877449	rawset	high_degree
16	88884969	88885095	7	0.188267	0.270488	0.902233	ftm	low_degree
16	88896713	88897230	8	0.833931	0.752258	0.945637	rawset	low_degree
16	88905033	88905745	14	0.248257	0.34877	0.887326	ftp	low_degree
16	88941486	88942306	9	0.525018	0.633111	0.94486	ftp	low_degree_contradictory_direction
16	88940851	88941825	7	0.474719	0.609976	0.926683	ftm	low_degree_contradictory_direction
16	88941622	88941716	2	0.661512	0.642727	0.91285	rawset	low_degree_contradictory_direction
16	88945803	88947069	11	0.258462	0.344816	0.946436	ftp	low_degree
16	88949323	88949939	5	0.383666	0.485909	0.907764	ftm	middle_degree
16	88950127	88950128	1	0.875225	0.943175	0.967881	rawset	middle_degree
16	88963090	88964944	15	0.200184	0.294135	0.925344	ftp	low_degree
16	88977854	88978507	5	0.233833	0.319374	0.933299	ftm	middle_degree
16	88978103	88978158	3	0.23742	0.309194	0.946012	ftp	middle_degree
16	88999663	89001002	23	0.395278	0.558	0.942642	ftp	middle_degree
16	89000128	89000129	1	0.450909	0.580854	0.985028	rawset	middle_degree
16	89004861	89004891	6	0.201953	0.281554	0.801743	ftp	low_degree
16	89016626	89018034	5	0.337126	0.482764	0.934551	ftp	middle_degree
16	89017298	89017299	1	0.532557	0.66953	0.992063	rawset	middle_degree
16	89035183	89035236	5	0.358659	0.514786	0.90451	ftp	middle_degree
16	89035228	89035229	1	0.462199	0.582568	0.939865	rawset	middle_degree
16	89114070	89115736	8	0.225157	0.338458	0.787132	ftp	low_degree
16	89119641	89120725	5	0.13641	0.189354	0.774862	ftp	low_degree
16	89137796	89138154	5	0.223215	0.325219	0.929693	ftp	low_degree
16	89162877	89163357	5	0.853596	0.789763	0.857527	rawset	low_degree
16	89387014	89387519	16	0.19968	0.284607	0.77216	ftm	middle_degree
16	89387082	89387505	5	0.225786	0.300221	0.762255	ftp	middle_degree
16	89441592	89441652	5	0.813639	0.717737	0.957999	rawset	low_degree
16	89461615	89461907	5	0.0462129	0.091005	0.607872	ftm	high_degree
16	89461714	89461755	2	0.0477693	0.0952942	0.618025	ftp	high_degree
16	89461615	89461616	1	0.0334611	0.0794275	0.479953	rawset	high_degree
16	89628774	89628834	5	0.465643	0.578848	0.871501	ftp	low_degree
16	89640837	89641077	7	0.338774	0.275328	0.621844	rawset	low_degree
16	89647277	89647749	6	0.581788	0.692033	0.952624	rawset	low_degree
16	89650595	89651079	5	0.150852	0.25397	0.934771	ftp	low_degree
16	89688060	89688504	17	0.340028	0.463911	0.9216	ftp	high_degree
16	89688145	89688336	9	0.286151	0.463632	0.92897	ftm	high_degree
16	89688060	89688061	1	0.528324	0.657269	0.935029	rawset	high_degree
16	89900088	89900765	5	0.390963	0.526368	0.960753	ftp	low_degree_contradictory_direction
16	89900999	89901000	1	0.92531	0.859283	0.974113	rawset	low_degree_contradictory_direction
16	89971949	89973206	21	0.389377	0.493757	0.969271	ftm	high_degree
16	89971949	89973284	11	0.823503	0.879712	0.967683	rawset	high_degree
16	89971985	89973267	9	0.614006	0.696784	0.968543	ftp	high_degree
16	90037482	90038099	20	0.793431	0.694767	0.939489	rawset	middle_degree
16	90037716	90038004	5	0.803541	0.717347	0.938835	ftm	middle_degree
17	88222	88317	6	0.45023	0.58747	0.900283	ftp	low_degree
17	146471	146915	6	0.310009	0.454983	0.944894	ftp	low_degree
17	155044	155133	6	0.167612	0.278827	0.866062	ftm	low_degree
17	259766	260166	7	0.292368	0.389335	0.0623291	ftp	middle_degree
17	259766	260166	3	0.23181	0.317481	0.0330302	rawset	middle_degree
17	292137	293291	6	0.752852	0.841162	0.966907	ftp	low_degree
17	597523	597611	5	0.237236	0.362391	0.965297	ftp	middle_degree
17	597523	597524	1	0.250766	0.355003	0.976528	rawset	middle_degree
17	707114	707265	6	0.535689	0.662361	0.802278	rawset	low_degree
17	708334	710890	29	0.629639	0.741547	0.944075	rawset	high_degree
17	708451	710786	18	0.547553	0.691254	0.935734	ftm	high_degree
17	708058	710890	12	0.613673	0.723907	0.946241	ftp	high_degree
17	722653	722740	6	0.674226	0.779335	0.96661	rawset	low_degree
17	746825	747596	6	0.555702	0.678522	0.915307	ftm	low_degree_contradictory_direction
17	746504	746505	1	0.698273	0.604751	0.934354	rawset	low_degree_contradictory_direction
17	747525	747526	1	0.812172	0.875222	0.927372	rawset	low_degree_contradictory_direction
17	790534	790598	5	0.201731	0.274867	0.934056	ftp	low_degree_contradictory_direction
17	790535	790536	1	0.354401	0.229927	0.963766	rawset	low_degree_contradictory_direction
17	805425	805647	11	0.25522	0.375582	0.93749	ftp	low_degree
17	873346	873553	8	0.318492	0.420506	0.564393	rawset	low_degree
17	928629	929684	9	0.690389	0.577672	0.941616	rawset	low_degree
17	932025	933259	18	0.695959	0.610254	0.932243	rawset	low_degree
17	948919	949014	8	0.733081	0.603621	0.948432	rawset	low_degree
17	950471	950649	7	0.532207	0.412899	0.863985	ftp	middle_degree
17	950539	950603	2	0.465311	0.355455	0.86394	rawset	middle_degree
17	951755	953030	14	0.860023	0.793166	0.967031	rawset	middle_degree
17	951755	952864	6	0.878712	0.81715	0.965924	ftp	middle_degree
17	1131337	1131895	7	0.187578	0.123271	0.02246	rawset	low_degree
17	1490363	1490420	5	0.263637	0.382164	0.692301	ftp	middle_degree
17	1490363	1490364	1	0.331215	0.422811	0.544595	rawset	middle_degree
17	1494347	1494600	7	0.703586	0.792133	0.906637	rawset	middle_degree
17	1494318	1495008	6	0.64602	0.756473	0.923595	ftp	middle_degree
17	1551941	1551988	5	0.222315	0.299513	0.044387	rawset	low_degree
17	1553461	1553592	7	0.0869361	0.140809	0.600744	ftm	middle_degree
17	1553414	1553591	3	0.13742	0.184057	0.63648	ftp	middle_degree
17	1634262	1634415	6	0.266248	0.3417	0.923231	ftp	low_degree
17	1839387	1840828	5	0.751249	0.708275	0.821447	rawset	low_degree
17	1961565	1961701	5	0.87539	0.786218	0.326356	ftm	low_degree
17	2324785	2325126	5	0.807089	0.736266	0.94417	rawset	low_degree
17	2595221	2595641	6	0.523979	0.400734	0.733669	rawset	low_degree
17	2607902	2607991	6	0.646439	0.726092	0.922654	ftm	middle_degree
17	2607990	2607991	1	0.714772	0.763179	0.922514	rawset	middle_degree
17	3501783	3501848	5	0.525656	0.65819	0.962958	ftp	low_degree
17	3715742	3716611	5	0.494534	0.601764	0.936872	ftm	low_degree_contradictory_direction
17	3716200	3716521	5	0.236675	0.336197	0.942474	ftp	low_degree_contradictory_direction
17	3715792	3715793	1	0.58462	0.484391	0.946844	rawset	low_degree_contradictory_direction
17	3833852	3833899	6	0.35212	0.522184	0.924365	ftp	low_degree
17	4510554	4510772	15	0.843549	0.780971	0.909818	rawset	middle_degree
17	4510577	4510928	9	0.778493	0.702057	0.455864	ftp	middle_degree
17	4608137	4608506	5	0.773421	0.68895	0.911176	rawset	low_degree
17	4802755	4804105	31	0.456551	0.577279	0.228539	ftp	low_degree
17	6358525	6358942	9	0.131645	0.228747	0.1453	rawset	low_degree
17	6458639	6458811	8	0.308907	0.418105	0.0790594	rawset	low_degree
17	7227429	7227578	16	0.539613	0.640423	0.771417	rawset	middle_degree
17	7227429	7227499	5	0.535521	0.631977	0.875941	ftp	middle_degree
17	7328672	7330106	5	0.811552	0.738097	0.826299	rawset	low_degree
17	7381610	7381830	9	0.430572	0.527017	0.743963	rawset	low_degree
17	7544138	7544500	15	0.703405	0.551912	0.95814	rawset	low_degree
17	7754847	7755013	10	0.277744	0.352145	0.65842	ftp	low_degree
17	7909734	7910040	11	0.845971	0.775628	0.959888	rawset	low_degree
17	7975844	7975932	7	0.709695	0.542857	0.0728585	ftm	low_degree_contradictory_direction
17	7975484	7976482	2	0.312603	0.452037	0.421633	rawset	low_degree_contradictory_direction
17	7976583	7976584	1	0.276177	0.432889	0.132049	ftp	low_degree_contradictory_direction
17	8731822	8732329	19	0.706732	0.600875	0.960735	rawset	low_degree
17	8791859	8791988	5	0.0456998	0.0947016	0.805168	ftm	low_degree
17	8927994	8928575	7	0.695538	0.567292	0.766076	rawset	low_degree
17	9676125	9676405	8	0.559065	0.446806	0.846029	rawset	low_degree
17	9729069	9729422	10	0.615442	0.499204	0.819663	rawset	low_degree
17	9807983	9810115	12	0.686322	0.573396	0.897291	rawset	low_degree
17	12695640	12695789	5	0.685302	0.499998	0.823135	rawset	low_degree
17	14207369	14207890	5	0.143636	0.20324	0.449215	ftm	low_degree
17	16520510	16521259	10	0.70264	0.585997	0.94882	rawset	low_degree
17	16569758	16570019	8	0.622058	0.511434	0.766677	rawset	low_degree
17	16796341	16797414	40	0.740821	0.602451	0.915141	rawset	low_degree
17	17110182	17110353	8	0.281976	0.377023	0.793357	ftp	low_degree
17	17286964	17287337	5	0.566236	0.468542	0.916788	rawset	low_degree
17	17695492	17698804	6	0.600386	0.510983	0.783141	rawset	low_degree
17	17699865	17702305	13	0.876485	0.801842	0.962495	rawset	low_degree
17	17709007	17709069	5	0.755371	0.664191	0.969913	rawset	low_degree
17	17713344	17713952	6	0.248985	0.331371	0.943292	ftp	low_degree
17	18284781	18285935	9	0.795274	0.703558	0.924306	rawset	low_degree
17	18528335	18528809	29	0.130305	0.0446762	0.605044	rawset	low_degree
17	20536180	20537199	22	0.824461	0.732973	0.938086	rawset	low_degree
17	20989135	20989320	13	0.732358	0.583377	0.921313	rawset	low_degree
17	21827355	21827834	10	0.487678	0.340729	0.810718	rawset	low_degree
17	21908436	21909018	15	0.50886	0.37058	0.804403	rawset	low_degree
17	21953678	21953949	6	0.463639	0.336678	0.745745	rawset	low_degree
17	25798169	25799019	11	0.485731	0.608803	0.826151	ftp	middle_degree
17	25799353	25799354	1	0.521412	0.634055	0.9485	rawset	middle_degree
17	27044064	27044320	8	0.102929	0.169304	0.472448	ftm	high_degree
17	27044223	27044320	2	0.0327668	0.0625183	0.236927	ftp	high_degree
17	27044319	27044320	1	0.0247265	0.0486776	0.216807	rawset	high_degree
17	27892894	27893331	5	0.187945	0.260082	0.162566	ftp	low_degree
17	28903540	28903974	14	0.742502	0.65288	0.911082	rawset	low_degree
17	30049448	30049664	5	0.666352	0.553211	0.898828	rawset	low_degree
17	30348178	30348898	6	0.478457	0.594674	0.952761	ftp	low_degree
17	32953539	32953716	7	0.264181	0.373625	0.110881	rawset	low_degree
17	33568567	33568923	9	0.838577	0.769257	0.936668	rawset	low_degree
17	33734480	33734880	31	0.654977	0.507965	0.964695	rawset	low_degree
17	34068086	34068991	6	0.257632	0.39023	0.724499	ftm	middle_degree
17	34068170	34068178	2	0.166585	0.224888	0.456842	rawset	middle_degree
17	36997619	36997797	5	0.31903	0.427988	0.736719	ftp	low_degree
17	37331726	37331923	5	0.372873	0.488195	0.937935	ftm	middle_degree
17	37331612	37331624	2	0.13005	0.199614	0.526708	ftp	middle_degree
17	38708580	38708714	8	0.74757	0.65485	0.935483	rawset	low_degree
17	38935799	38935975	7	0.0659467	0.0268645	0.181091	rawset	low_degree
17	39678620	39678680	5	0.56063	0.729845	0.945206	rawset	low_degree
17	39680083	39681203	8	0.634305	0.767926	0.89233	ftp	high_degree
17	39680085	39680723	6	0.609133	0.750111	0.893439	ftm	high_degree
17	39680661	39680662	1	0.708473	0.811854	0.927514	rawset	high_degree
17	40119825	40120356	12	0.750768	0.670637	0.909451	rawset	low_degree
17	40274524	40275382	15	0.250617	0.337541	0.939591	ftp	low_degree
17	40318355	40318543	11	0.239102	0.312875	0.95762	ftp	low_degree
17	40556832	40557132	5	0.836768	0.736777	0.930257	rawset	low_degree
17	40715075	40715407	10	0.316181	0.420625	0.692326	ftm	middle_degree
17	40713978	40715044	5	0.0885156	0.148495	0.098814	ftp	middle_degree
17	40718791	40719741	5	0.160021	0.222166	0.414882	ftp	low_degree
17	40823532	40824379	9	0.41725	0.510277	0.809194	ftp	middle_degree
17	40824078	40824353	6	0.393416	0.498946	0.89504	ftm	middle_degree
17	41477327	41477607	5	0.451169	0.603365	0.90397	ftm	low_degree
17	41739254	41740209	5	0.405132	0.507646	0.816695	ftm	middle_degree
17	41738917	41738918	1	0.946362	0.978777	0.746495	ftp	middle_degree
17	42346893	42346974	5	0.757642	0.671584	0.886848	rawset	low_degree
17	42431865	42432201	14	0.0139408	0.0405777	0.410658	ftp	low_degree_contradictory_direction
17	42432510	42432618	2	0.693197	0.60928	0.87999	rawset	low_degree_contradictory_direction
17	42460897	42462195	10	0.646326	0.57656	0.833745	rawset	low_degree
17	42635711	42636534	9	0.693087	0.507967	0.258831	ftm	low_degree
17	43205490	43205595	5	0.357996	0.46152	0.909531	rawset	low_degree
17	44249397	44249556	5	0.838734	0.776361	0.929642	rawset	low_degree
17	44321376	44321467	5	0.813408	0.716179	0.929511	rawset	low_degree
17	45944434	45944505	7	0.13916	0.292415	0.841237	ftm	low_degree
17	46606190	46608355	25	0.800677	0.708856	0.931868	rawset	low_degree
17	46631952	46632854	5	0.865117	0.790736	0.768068	ftp	low_degree
17	46653631	46653712	5	0.849663	0.785211	0.378197	ftp	low_degree
17	46671916	46674438	9	0.642849	0.522478	0.419157	ftp	middle_degree
17	46673975	46673986	3	0.424828	0.304921	0.0369933	rawset	middle_degree
17	46672163	46672324	2	0.770625	0.6675	0.852054	rawset	middle_degree
17	46677878	46679613	6	0.498492	0.413926	0.764914	rawset	low_degree
17	46688845	46688894	5	0.0900593	0.181992	0.0287737	rawset	low_degree
17	46799639	46801049	8	0.622827	0.529126	0.08667	ftm	high_degree
17	46800712	46801022	4	0.131087	0.0762831	0.0215624	rawset	high_degree
17	46799446	46799447	1	0.888705	0.796313	0.321686	ftp	high_degree
17	46804207	46804415	19	0.522175	0.313789	0.100092	ftm	low_degree
17	46870953	46871975	7	0.65665	0.547076	0.873216	rawset	low_degree
17	48266268	48268116	12	0.576936	0.479755	0.877523	rawset	low_degree
17	48628400	48628516	7	0.2864	0.369439	0.828144	ftm	low_degree
17	48911123	48912626	18	0.45125	0.368407	0.824658	rawset	low_degree
17	55962467	55963387	9	0.741254	0.616682	0.918208	rawset	low_degree
17	56082843	56082898	7	0.106019	0.17672	0.708697	ftm	low_degree_contradictory_direction
17	56083222	56083223	1	0.155734	0.0469697	0.519486	rawset	low_degree_contradictory_direction
17	59532124	59534683	10	0.545523	0.390739	0.11717	ftp	low_degree
17	60214493	60215153	17	0.748946	0.654208	0.918061	rawset	low_degree
[truncated: 2,432 more rows]
