# Supplementary material for: Disruption of maternal vascular remodeling by a fetal endoretrovirus-derived gene in preeclampsia
Source: Genome Biol. 2024 May 7;25:117. doi: 10.1186/s13059-024-03265-z (PMC11075363; doi:10.1186/s13059-024-03265-z)
Supplement: Supplementary file 7 — Additional file 7: Table S6. Differentially expressed genes in trophoblast. [file 13059_2024_3265_MOESM7_ESM.xlsx]

## Sheet: Imprinted_DE_genes_in_Fig4g
p_val	avg_logFC	pct.1	pct.2	p_val_adj	cluster	gene	Location	Status	Expressed.Allele
0.00125066	-0.00723586	0.001	0.003	1	PE	DIRAS3	1p31 AS	Imprinted	Paternal
0.000389355	0.00144257	0.221	0.263	1	PE	FUCA1	1p34 AS	Predicted	Paternal
1.74806e-08	-0.00488996	0.037	0.058	0.00108138	PE	DVL1	1p36 AS	Predicted	Maternal
3.45491e-10	0.0457878	0.551	0.548	2.13727e-05	PE	RPL22	1p36.3-p36.2 AS	Predicted	Paternal
3.66864e-05	-0.005458	0	0.002	1	PE	PRDM16	1p36.23-p33	Predicted	Paternal
0.00022475	-0.0105547	0.011	0.018	1	PE	PEX10	1p36.32 AS	Predicted	Maternal
1.84252e-32	0.314397	0.167	0.098	1.13982e-27	PE	HSPA6	1q23	Predicted	Maternal
4.34735e-07	0.0128917	0.043	0.063	0.0268936	PE	PTPN14	1q32.2 AS	Predicted	Maternal
0.00196938	-0.00241043	0	0.001	1	PE	OTX1	2p13	Predicted	Maternal
0.00252989	-0.0203992	0.023	0.031	1	PE	ZFP36L2	2p22.3-p21 AS	Predicted	Maternal
3.8689e-10	-0.0245574	0.001	0.008	2.39338e-05	PE	GPR1	2q33.3 AS	Imprinted	Paternal
0.00184128	0.00479629	0.01	0.016	1	PE	ZDBF2	2q33.3	Imprinted	Paternal
0.00420931	-0.00152594	0.002	0.004	1	PE	TIGD1	2q37.1 AS	Predicted	Paternal
2.55575e-07	-0.0250163	0.168	0.139	0.0158104	PE	HES1	3q28-q29	Predicted	Paternal
2.03468e-11	-0.0171171	0.005	0.016	1.25869e-06	PE	FGFRL1	4p16	Predicted	Maternal
1.8443e-22	-0.1044	0.02	0.049	1.14092e-17	PE	SPON2	4p16.3 AS	Predicted	Paternal
5.59544e-11	-0.00650471	0.015	0.031	3.46145e-06	PE	NAP1L5	4q22.1 AS	Imprinted	Paternal
9.40643e-12	-0.00995772	0	0.007	5.81901e-07	PE	CDH18	5p15.2-p15.1 AS	Predicted	Paternal
2.01601e-05	-0.0105359	0.012	0.021	1	PE	ERAP2	5q15	Imprinted	Paternal
5.50164e-10	0.122626	0.339	0.311	3.40343e-05	PE	RHOBTB3	5q15	Imprinted	Paternal
3.71109e-05	0.0260094	0.003	0	1	PE	CSF2	5q31.1	Predicted	Maternal
0.00163171	0.0122185	0.008	0.013	1	PE	FAM50B	6p25.2	Imprinted	Paternal
5.5401e-15	0.243063	0.236	0.201	3.42721e-10	PE	LIN28B	6q21	Imprinted	Paternal
6.35751e-06	-0.0129019	0.011	0.02	0.393288	PE	GRB10	7p12-p11.2 AS	Imprinted	Isoform Dependent
7.5457e-05	-0.0152409	0	0.003	1	PE	HOXA5	7p15-p14 AS	Predicted	Maternal
9.65444e-18	0.119175	0.696	0.656	5.97243e-13	PE	RAC1	7p22.1	Imprinted
1.56325e-26	-0.00608858	0.076	0.136	9.67057e-22	PE	TMEM60	7q11.23 AS	Predicted	Paternal
8.35363e-213	0.36302	0.911	0.718	5.16773e-208	PE	PEG10	7q21	Imprinted	Paternal
5.0951e-24	-0.0353241	0.109	0.176	3.15193e-19	PE	SGCE	7q21-q22 AS	Imprinted	Paternal
5.86981e-06	-0.00150542	0.017	0.029	0.363118	PE	PPP1R9A	7q21.3	Imprinted	Maternal
2.20817e-11	-0.0403025	0.246	0.321	1.36602e-06	PE	DLX5	7q22 AS	Imprinted	Maternal
1.52744e-199	0.562988	0.361	0.145	9.44905e-195	PE	TFPI2	7q22 AS	Imprinted	Maternal
0.00861894	0.000308223	0.007	0.012	1	PE	CPA4	7q32	Imprinted	Maternal
7.65403e-65	0.24757	0.571	0.451	4.73494e-60	PE	MEST	7q32	Imprinted	Paternal
0.000513095	-0.00169403	0.005	0.009	1	PE	SVOPL	7q34 AS	Imprinted	Maternal
2.69706e-25	-0.00249452	0.067	0.121	1.66846e-20	PE	FASTK	7q35 AS	Predicted	Maternal
1.75491e-35	-0.0600599	0.055	0.115	1.08562e-30	PE	SLC4A2	7q35-q36	Predicted	Maternal
0.000547168	-0.0437477	0.016	0.023	1	PE	LY6D	8q24-qter AS	Predicted	Paternal
3.17986e-05	0.0301965	0.133	0.166	1	PE	ZFAT	8q24.22 AS	Imprinted	Paternal
0.00573887	-0.0130361	0.014	0.019	1	PE	GLIS3	9p24.2 AS	Imprinted	Paternal
0.00160031	-0.00129959	0.001	0.003	1	PE	APBA1	9q13-q21.1 AS	Predicted	Paternal
2.29746e-10	-0.0991134	0.02	0.037	1.42125e-05	PE	EGFL7	9q34.3	Predicted	Paternal
0.00694842	0.0183822	0.025	0.033	1	PE	C9orf116	9q34.3 AS	Predicted	Paternal
3.69106e-73	-0.307465	0.237	0.39	2.28336e-68	PE	GATA3	10p15	Predicted	Paternal
0.00539595	0.00714716	0.001	0	1	PE	C10orf91	10q26.3	Predicted	Maternal
3.61628e-73	-0.137895	0.11	0.234	2.23711e-68	PE	PKP3	11p15	Predicted	Maternal
7.872e-15	-0.0738968	0.001	0.01	4.86978e-10	PE	KCNQ1OT1	11p15	Imprinted	Paternal
8.92511e-118	-0.184161	0.892	0.748	5.52125e-113	PE	H19	11p15.5 AS	Imprinted	Maternal
9.46799e-69	-0.263153	0.039	0.116	5.85709e-64	PE	SLC22A18	11p15.5	Imprinted	Maternal
3.55328e-30	0.319935	0.123	0.07	2.19813e-25	PE	IGF2	11p15.5 AS	Imprinted	Paternal
3.50986e-70	0.0682863	0.92	0.828	2.17127e-65	PE	CDKN1C	11p15.5 AS	Imprinted	Maternal
2.0276e-43	-0.119038	0.004	0.035	1.25431e-38	PE	IFITM1	11p15.5	Predicted	Maternal
0.000466865	-0.00943901	0.002	0.006	1	PE	KCNQ1	11p15.5	Imprinted	Maternal
1.97535e-08	0.00587426	0.05	0.074	0.00122199	PE	RAB1B	11q12	Predicted	Maternal
0.000188195	0.00259769	0.016	0.024	1	PE	KBTBD3	11q22.3 AS	Predicted	Paternal
9.0318e-10	-0.0144778	0.008	0.021	5.58725e-05	PE	ST8SIA1	12p12.1 AS	Imprinted	Paternal
0.00273687	-0.00339196	0	0.002	1	PE	HOXC9	12q13.3	Predicted	Maternal
2.88225e-21	0.00449634	0.088	0.144	1.78302e-16	PE	CDK4	12q14 AS	Predicted	Maternal
9.72213e-12	-0.0193733	0.011	0.026	6.01431e-07	PE	FBRSL1	12q24.33	Predicted	Maternal
3.66769e-05	0.0547756	0.352	0.339	1	PE	ATP5F1EP2	13q12.2	Imprinted	Maternal
3.06154e-14	0.250702	0.255	0.224	1.89393e-09	PE	FERMT2	14q22.1 AS	Predicted	Paternal
4.0811e-06	0.00533976	0.054	0.075	0.252465	PE	SMOC1	14q24.2	Imprinted	Maternal
5.36366e-06	-0.0353417	0.001	0.005	0.331807	PE	DIO3	14q32	Imprinted	Paternal
0.00840332	-0.0237474	0.04	0.05	1	PE	MEG3	14q32	Imprinted	Maternal
7.37182e-74	-0.415045	0.052	0.142	4.56036e-69	PE	DLK1	14q32.2	Imprinted	Paternal
1.48584e-08	0.0564723	0.079	0.111	0.000919169	PE	UBE3A	15q11-q13 AS	Imprinted	Maternal
0.00482954	-0.00754188	0.003	0.006	1	PE	MKRN3	15q11-q13	Imprinted	Paternal
5.0706e-24	-0.0669651	0.003	0.021	3.13678e-19	PE	SNRPN	15q11.2	Imprinted	Paternal
0.00118252	-0.0249933	0.006	0.011	1	PE	NDN	15q11.2-q12 AS	Imprinted	Paternal
0.000351629	-0.00489801	0	0.002	1	PE	SNURF	15q12	Imprinted	Paternal
4.19896e-24	-0.0417156	0.051	0.096	2.59756e-19	PE	NAA60	16p13.3	Imprinted	Maternal
2.16099e-09	0.00836644	0.04	0.063	0.000133683	PE	ACD	16q22.1 AS	Predicted	Maternal
2.87473e-08	0.046383	0.093	0.128	0.00177837	PE	TP53	17p13.1 AS	Imprinted
4.26868e-20	-0.0687408	0.004	0.019	2.64069e-15	PE	TMEM88	17p13.1	Predicted	Maternal
6.39736e-11	-0.00111687	0.035	0.059	3.95754e-06	PE	HOXB2	17q21-q22 AS	Predicted	Maternal
0.00634935	-0.00261705	0	0.001	1	PE	ZNF396	18q12.2 AS	Imprinted	Paternal
8.58273e-71	0.318657	0.538	0.433	5.30945e-66	PE	DNMT1	19p13.2 AS	Imprinted	Paternal
2.04252e-14	-0.0764578	0.378	0.485	1.26354e-09	PE	CHMP2A	19q AS	Predicted	Maternal
1.40726e-08	-0.0117097	0	0.005	0.000870558	PE	TSHZ3	19q12 AS	Predicted	Paternal
0.00132115	-0.00331232	0.004	0.008	1	PE	ZNF225	19q13.2	Predicted	Paternal
6.68471e-14	-0.0221285	0.005	0.018	4.13529e-09	PE	MIMT1	19q13.4	Imprinted	Paternal
4.08442e-26	0.21481	0.381	0.325	2.52671e-21	PE	PEG3	19q13.4 AS	Imprinted	Paternal
1.26912e-08	0.0763979	0.03	0.016	0.0007851	PE	ZIM2	19q13.4 AS	Imprinted	Paternal
0.00681944	-0.00232547	0.012	0.018	1	PE	MZF1	19q13.4 AS	Predicted	Maternal
1.03826e-66	-0.16316	0.05	0.135	6.42286e-62	PE	NLRP2	19q13.42	Imprinted	Maternal
3.03348e-08	0.0190711	0.167	0.218	0.00187657	PE	BLCAP	20q11.2-q12 AS	Imprinted	Isoform Dependent
3.9581e-11	-0.0173909	0.001	0.008	2.44856e-06	PE	SGK2	20q13.2	Imprinted	Paternal
2.24066e-18	-0.0420591	0.007	0.026	1.38612e-13	PE	COL9A3	20q13.3	Predicted	Maternal
4.50606e-238	0.33426	0.911	0.798	2.78754e-233	PE	GNAS	20q13.3	Imprinted	Isoform Dependent
7.95406e-34	-0.0510424	0.083	0.154	4.92054e-29	PE	DGCR6L	22q11.21 AS	Imprinted	Random
7.34089e-29	-0.0401423	0.012	0.042	4.54122e-24	PE	DGCR6	22q11.21	Imprinted	Random

## Sheet: Trophoblast_DE_genes_in_Fig5a
p_val	avg_logFC	pct.1	pct.2	p_val_adj	cluster	gene
0	0.709985	0.631	0.368	0	PE	PLAAT3
0	0.411793	0.998	0.992	0	PE	TPT1
0	-1.03011	0.033	0.294	0	PE	PPDPF
0	-1.49126	0.204	0.523	0	PE	SPP1
1.81464e-286	0.504256	0.773	0.531	1.12257e-281	PE	DNAJB1
3.79095e-266	1.65743	0.229	0.035	2.34516e-261	PE	CRH
5.10017e-241	0.57127	0.702	0.493	3.15507e-236	PE	ATF3
3.75505e-238	-1.09585	0.904	0.902	2.32295e-233	PE	MALAT1
4.50606e-238	0.33426	0.911	0.798	2.78754e-233	PE	GNAS
1.84542e-229	0.567773	0.607	0.365	1.14161e-224	PE	CCN1
4.00713e-216	-0.678752	0.258	0.513	2.47889e-211	PE	ATP5F1E
3.07468e-215	0.570115	0.594	0.367	1.90206e-210	PE	EGR1
8.35363e-213	0.36302	0.911	0.718	5.16773e-208	PE	PEG10
3.95915e-209	0.420571	0.832	0.704	2.44921e-204	PE	PPIA
6.45401e-202	0.337765	0.955	0.876	3.99258e-197	PE	ACTG1
1.52744e-199	0.562988	0.361	0.145	9.44905e-195	PE	TFPI2
4.45462e-198	0.273726	0.869	0.663	2.75572e-193	PE	JUND
2.2154e-193	-0.494933	0.067	0.25	1.37049e-188	PE	FXYD5
4.82242e-192	-0.530915	0.272	0.521	2.98325e-187	PE	GRN
1.67648e-187	0.659383	0.372	0.172	1.0371e-182	PE	GADD45A
6.78149e-183	-0.423535	0.005	0.116	4.19516e-178	PE	CCR7
6.07873e-182	0.649733	0.243	0.073	3.76042e-177	PE	CCND1
1.77979e-178	0.393151	0.789	0.67	1.10102e-173	PE	CALM1
1.35256e-174	-0.576497	0.042	0.191	8.36719e-170	PE	SLC16A3
2.01974e-172	0.593195	0.682	0.549	1.24945e-167	PE	HMGB1
1.10394e-170	0.491729	0.579	0.408	6.82917e-166	PE	TGM2
7.7158e-170	-0.51758	0.068	0.235	4.77315e-165	PE	MDK
1.31397e-166	-0.233513	0.009	0.12	8.1285e-162	PE	NACA3P
7.49118e-162	0.323141	0.94	0.865	4.6342e-157	PE	UBC
7.73812e-157	0.494884	0.452	0.253	4.78695e-152	PE	DDIT3
1.10641e-156	0.369404	0.747	0.573	6.84447e-152	PE	DUSP1
6.52919e-155	0.175898	0.996	0.966	4.03909e-150	PE	EEF1A1
4.19132e-152	-0.68283	0.247	0.432	2.59283e-147	PE	BCAM
2.12217e-151	0.292549	0.79	0.611	1.31282e-146	PE	LY6E
1.45693e-145	-0.436147	0.259	0.475	9.01287e-141	PE	TUSC3
2.62886e-143	0.368535	0.769	0.659	1.62627e-138	PE	DYNLL1
8.03676e-142	0.584992	0.347	0.184	4.9717e-137	PE	SIGLEC6
1.01332e-141	0.381285	0.718	0.558	6.26862e-137	PE	H2AZ1
4.28843e-139	0.479026	0.535	0.381	2.65291e-134	PE	SNHG8
2.0574e-136	-0.239756	0.046	0.178	1.27275e-131	PE	HNRNPA1P48
7.8635e-135	-0.644682	0.335	0.564	4.86452e-130	PE	TMSB4X
9.03461e-131	-0.579871	0.103	0.26	5.58899e-126	PE	CYP11A1
2.63956e-130	-0.328	0.021	0.124	1.63288e-125	PE	SLC2A3
1.37711e-128	0.361964	0.671	0.52	8.51909e-124	PE	TUBB4B
1.791e-128	0.454347	0.618	0.499	1.10795e-123	PE	NAP1L1
4.55104e-128	-1.42503	0.048	0.169	2.81536e-123	PE	HBA2
1.05265e-127	0.564019	0.419	0.273	6.51189e-123	PE	CPVL
1.73104e-127	-0.465852	0.465	0.622	1.07086e-122	PE	HMGN3
1.86841e-125	-0.384247	0.297	0.51	1.15583e-120	PE	SEC61G
9.02101e-125	-0.613859	0.188	0.363	5.58058e-120	PE	SOD3
2.47657e-124	0.344544	0.724	0.608	1.53206e-119	PE	DDX5
3.70072e-123	-0.3694	0.147	0.325	2.28934e-118	PE	GAA
2.35548e-121	0.550555	0.509	0.383	1.45715e-116	PE	DEK
3.75357e-121	0.246839	0.891	0.818	2.32203e-116	PE	ANXA5
1.74662e-120	-0.22731	0.059	0.19	1.08049e-115	PE	PIN4
1.13577e-119	-0.374238	0.085	0.229	7.02608e-115	PE	GSTA3
1.55204e-118	0.469846	0.427	0.267	9.60121e-114	PE	C15orf48
8.92511e-118	-0.184161	0.892	0.748	5.52125e-113	PE	H19
4.79612e-117	-0.448334	0.026	0.125	2.96697e-112	PE	PLTP
6.18307e-117	-0.260545	0.109	0.267	3.82497e-112	PE	HIBADH
3.44662e-116	-1.77329	0.507	0.304	2.13214e-111	PE	CSH1
8.31675e-116	0.460153	0.5	0.361	5.14491e-111	PE	ANXA3
6.60168e-115	-0.276676	0.054	0.178	4.08393e-110	PE	NECTIN2
7.48877e-113	-0.127608	0.003	0.072	4.6327e-108	PE	YBX1P1
2.81572e-111	0.301668	0.812	0.719	1.74186e-106	PE	NPM1
4.50615e-111	-0.196322	0.023	0.117	2.78759e-106	PE	ECHDC3
2.18282e-110	0.385409	0.636	0.533	1.35033e-105	PE	SRSF3
7.04609e-110	-0.254499	0.063	0.189	4.35885e-105	PE	ILVBL
1.73416e-109	-0.299868	0.134	0.298	1.07278e-104	PE	PLD3
2.17904e-109	0.327278	0.75	0.621	1.348e-104	PE	IER2
3.58175e-109	-0.220489	0.064	0.192	2.21574e-104	PE	SPNS1
2.04497e-107	0.434951	0.529	0.412	1.26506e-102	PE	HNRNPD
9.17889e-107	-0.585953	0.012	0.09	5.67825e-102	PE	LGALS13
4.5962e-105	0.238235	0.886	0.797	2.8433e-100	PE	S100A10
3.53255e-104	0.304337	0.683	0.534	2.18531e-99	PE	CD24
9.07383e-103	-0.259497	0.148	0.312	5.61325e-98	PE	PPP2R1A
4.75019e-102	-0.56864	0.125	0.271	2.93856e-97	PE	LGALS1
8.29095e-101	0.418757	0.494	0.369	5.12894e-96	PE	DNAJA1P3
2.49655e-100	0.333222	0.599	0.468	1.54442e-95	PE	BRI3
1.75045e-99	0.38535	0.082	0.009	1.08287e-94	PE	H3C13
8.51505e-99	0.365476	0.626	0.533	5.26758e-94	PE	TPM4
5.62786e-98	0.443613	0.561	0.472	3.48151e-93	PE	NCL
5.48614e-97	-0.314612	0.05	0.156	3.39383e-92	PE	H1-0
1.50465e-96	-0.182801	0.002	0.061	9.30807e-92	PE	CLDN6
1.22928e-95	0.473317	0.353	0.216	7.60457e-91	PE	CAV1
1.71519e-95	0.227571	0.91	0.843	1.06105e-90	PE	UBB
1.27953e-94	-0.255234	0.008	0.075	7.91544e-90	PE	PAEP
2.42936e-94	-0.19831	0.008	0.075	1.50285e-89	PE	PTPRS
4.68876e-93	-0.809639	0.118	0.25	2.90056e-88	PE	TFPI
2.97956e-92	-0.286847	0.225	0.409	1.84322e-87	PE	FKBP8
2.54313e-91	-0.393614	0.119	0.254	1.57323e-86	PE	SLC52A1
4.0075e-91	-0.282086	0.048	0.149	2.47912e-86	PE	CAPG
6.23599e-90	-0.215877	0.137	0.286	3.85771e-85	PE	ATP6V1G1
1.4013e-89	-0.247053	0.057	0.162	8.66874e-85	PE	BACE2
8.82667e-89	-0.362178	0.611	0.709	5.46036e-84	PE	BSG
7.29232e-88	-0.230381	0.136	0.283	4.51117e-83	PE	ATP6AP1
9.14417e-88	-0.154352	0.049	0.15	5.65677e-83	PE	ATF6B
2.48602e-87	-0.406072	0.553	0.679	1.5379e-82	PE	PSAP
3.8127e-87	-0.242607	0.114	0.249	2.35861e-82	PE	AP3S1
6.61976e-87	-0.30411	0.166	0.319	4.09512e-82	PE	ARID3A
6.74676e-87	-0.212626	0.029	0.113	4.17368e-82	PE	HDAC5
8.87426e-87	0.430423	0.372	0.249	5.48979e-82	PE	CDV3
1.09383e-86	-0.735265	0.678	0.5	6.76662e-82	PE	FN1
1.58457e-86	-0.196422	0.065	0.175	9.80249e-82	PE	DAZAP2
1.62459e-86	-0.581359	0.187	0.329	1.005e-81	PE	PGF
1.83234e-86	-0.189938	0.003	0.058	1.13352e-81	PE	CALHM4
1.96494e-86	-0.177666	0.1	0.232	1.21555e-81	PE	RNF167
1.96549e-86	0.60911	0.502	0.378	1.21589e-81	PE	H4C3
1.20506e-85	-0.274486	0.138	0.281	7.45472e-81	PE	SMPDL3A
1.22374e-85	-1.06609	0.038	0.125	7.57031e-81	PE	HBA1
9.6e-85	0.382671	0.135	0.045	5.93875e-80	PE	BLVRA
1.11531e-84	-0.17062	0.008	0.07	6.89952e-80	PE	BMP4
1.98372e-84	-0.141655	0.017	0.089	1.22717e-79	PE	KCNJ3
4.94102e-84	-0.185547	0.123	0.262	3.05662e-79	PE	MMADHC
1.59278e-83	-0.304978	0.166	0.318	9.85327e-79	PE	CHPF
1.85909e-83	0.397739	0.5	0.401	1.15007e-78	PE	PPA1
7.14764e-83	-0.255219	0.086	0.203	4.42167e-78	PE	EXTL2
9.42952e-83	-0.518638	0.245	0.389	5.83329e-78	PE	CSF3R
2.12378e-82	-0.37612	0.008	0.067	1.31381e-77	PE	HAPLN3
1.41499e-81	-0.352561	0.062	0.162	8.75339e-77	PE	BCAR4
1.66085e-81	-0.0942162	0.004	0.057	1.02744e-76	PE	BRDT
2.26214e-81	-0.353926	0.2	0.351	1.3994e-76	PE	PRSS8
3.4875e-81	0.429526	0.284	0.168	2.15744e-76	PE	SLC13A3
4.789e-81	-0.218328	0.045	0.136	2.96257e-76	PE	EIF4EBP1
1.08092e-80	-0.851013	0.026	0.101	6.68679e-76	PE	LGALS14
1.21685e-80	0.275002	0.58	0.447	7.52765e-76	PE	FOSB
1.25639e-80	-0.411385	0.057	0.153	7.77231e-76	PE	MUC15
1.39409e-80	-0.377757	0.089	0.202	8.62409e-76	PE	CYBA
1.63066e-80	-0.133707	0.042	0.133	1.00876e-75	PE	UBE2L4
2.86815e-80	-0.291954	0.132	0.264	1.77429e-75	PE	ARHGDIB
3.27233e-80	0.391527	0.503	0.401	2.02433e-75	PE	GSTO1
1.18429e-79	-0.250566	0.121	0.249	7.32624e-75	PE	PTN
4.89122e-79	-0.406254	0.005	0.058	3.02581e-74	PE	IGKC
5.19219e-79	-0.242849	0.02	0.091	3.21199e-74	PE	MFAP2
8.40308e-79	-0.152655	0.068	0.174	5.19831e-74	PE	BAG6
1.3818e-78	-0.470256	0	0.045	8.54812e-74	PE	SLC25A6
1.70218e-78	-0.294673	0.025	0.1	1.053e-73	PE	LINC00910
2.86342e-78	-0.215598	0.078	0.189	1.77137e-73	PE	PNPLA2
3.18351e-78	-0.125777	0.029	0.109	1.96938e-73	PE	ZNF518A
3.23824e-78	-0.206538	0.089	0.205	2.00324e-73	PE	WBP2
1.09162e-77	-0.431992	0.155	0.295	6.75296e-73	PE	SPARC
1.2131e-77	-0.236022	0.079	0.189	7.50449e-73	PE	MVP
6.65691e-77	-0.296558	0.391	0.568	4.1181e-72	PE	UQCR11
6.95047e-77	-0.234247	0.103	0.224	4.2997e-72	PE	RTN2
8.33682e-77	-0.155337	0.019	0.088	5.15732e-72	PE	ARHGAP24
1.05112e-76	0.351827	0.552	0.47	6.50246e-72	PE	EIF5
1.14202e-76	-0.0820647	0.003	0.053	7.06473e-72	PE	PA2G4P6
2.48471e-75	-0.155525	0.104	0.226	1.53709e-70	PE	ANAPC13
4.87127e-75	-0.190692	0.143	0.283	3.01346e-70	PE	NBDY
5.97622e-75	-0.171157	0.014	0.076	3.69701e-70	PE	SLC2A14
6.12524e-75	-0.170912	0.128	0.262	3.7892e-70	PE	PET100
3.07191e-74	0.382986	0.514	0.41	1.90035e-69	PE	TUBA1C
3.23799e-74	-0.34829	0.381	0.523	2.00308e-69	PE	IDH2
3.93644e-74	-0.211851	0.029	0.105	2.43516e-69	PE	TECR
5.72935e-74	-0.173061	0.004	0.053	3.54429e-69	PE	SLC1A2
7.37182e-74	-0.415045	0.052	0.142	4.56036e-69	PE	DLK1
1.19324e-73	-0.308808	0.067	0.165	7.38161e-69	PE	ENG
1.46894e-73	0.238065	0.764	0.7	9.08718e-69	PE	EEF1B2
3.3423e-73	-0.206773	0.075	0.179	2.06761e-68	PE	PLIN3
3.61628e-73	-0.137895	0.11	0.234	2.23711e-68	PE	PKP3
3.69106e-73	-0.307465	0.237	0.39	2.28336e-68	PE	GATA3
3.92148e-73	-0.155101	0.08	0.189	2.42591e-68	PE	CCDC28A
5.42912e-73	-0.287846	0.378	0.547	3.35856e-68	PE	TOMM7
6.71548e-73	-0.346197	0.051	0.14	4.15433e-68	PE	CD9
9.65763e-73	0.256306	0.711	0.629	5.97441e-68	PE	RAN
1.31679e-72	-0.176415	0.088	0.199	8.1459e-68	PE	POR
1.34809e-72	-0.25784	0.022	0.091	8.33954e-68	PE	CRABP2
1.42163e-72	-0.242584	0.011	0.069	8.79448e-68	PE	ADHFE1
1.46996e-72	0.281643	0.515	0.389	9.09346e-68	PE	CKS2
1.51185e-72	-0.441906	0	0.042	9.35259e-68	PE	H3F3B
1.97694e-72	-0.160518	0.115	0.24	1.22297e-67	PE	STXBP2
6.67757e-72	-0.187863	0.111	0.231	4.13088e-67	PE	OS9
1.35727e-71	0.415431	0.267	0.153	8.39634e-67	PE	TYMS
2.29666e-71	-0.302944	0.251	0.414	1.42076e-66	PE	ATP6V1F
4.81624e-71	-0.130961	0.08	0.187	2.97942e-66	PE	BET1
8.58273e-71	0.318657	0.538	0.433	5.30945e-66	PE	DNMT1
9.86119e-71	0.255589	0.594	0.478	6.10033e-66	PE	LDHA
1.06541e-70	-0.293029	0.28	0.446	6.59085e-66	PE	UBE2A
1.1309e-70	-0.209344	0.079	0.183	6.99594e-66	PE	GPC1
1.52516e-70	-0.169475	0.127	0.255	9.43492e-66	PE	TRAM1
2.63281e-70	-0.214454	0.057	0.149	1.62871e-65	PE	ADRB1
3.50986e-70	0.0682863	0.92	0.828	2.17127e-65	PE	CDKN1C
1.02254e-69	-0.160884	0.015	0.075	6.32566e-65	PE	PYCARD
1.31473e-69	-0.416029	0.001	0.043	8.1332e-65	PE	FABP7
2.19037e-69	-0.216093	0.016	0.077	1.35501e-64	PE	AIF1L
2.52872e-69	-0.505548	0.608	0.639	1.56432e-64	PE	ISYNA1
3.83544e-69	-0.151231	0.121	0.245	2.37268e-64	PE	CYB5R3
5.13304e-69	-0.128038	0.054	0.144	3.1754e-64	PE	FAM104B
9.46799e-69	-0.263153	0.039	0.116	5.85709e-64	PE	SLC22A18
1.90233e-68	-0.142922	0.077	0.18	1.17682e-63	PE	SF3A2
2.09121e-68	-0.402078	0.039	0.116	1.29367e-63	PE	FCER1G
2.39874e-68	-0.219935	0.073	0.171	1.48391e-63	PE	PRCP
2.67427e-68	0.346128	0.562	0.474	1.65436e-63	PE	CALM2
2.91605e-68	0.220669	0.76	0.694	1.80393e-63	PE	SLC25A3
3.26764e-68	-0.129469	0.048	0.133	2.02143e-63	PE	GOLGA7
4.55766e-68	-0.148033	0.101	0.215	2.81946e-63	PE	PSENEN
4.63149e-68	-0.157331	0.045	0.127	2.86513e-63	PE	AP2A1
6.32615e-68	-0.197014	0.103	0.216	3.91348e-63	PE	PGD
9.13354e-68	0.398436	0.33	0.221	5.65019e-63	PE	H2AX
3.21375e-67	-0.21254	0.129	0.252	1.98809e-62	PE	MGAT1
3.54947e-67	-0.339657	0.038	0.114	2.19577e-62	PE	CD14
4.4996e-67	-0.185425	0.163	0.302	2.78354e-62	PE	CAPZA1
4.90371e-67	-0.168325	0.131	0.258	3.03353e-62	PE	NAGK
8.20403e-67	-0.114366	0.012	0.066	5.07518e-62	PE	PPP1R14A
8.41516e-67	-0.164946	0.12	0.241	5.20579e-62	PE	JUP
1.03826e-66	-0.16316	0.05	0.135	6.42286e-62	PE	NLRP2
1.30274e-66	-0.146	0.048	0.132	8.05903e-62	PE	RNF149
1.32333e-66	-0.14861	0.125	0.249	8.18636e-62	PE	HIGD1A
1.35728e-66	0.155127	0.908	0.81	8.39643e-62	PE	XAGE3
1.46279e-66	-0.143558	0.038	0.116	9.0491e-62	PE	SQLE
2.08073e-66	-1.36636	0.015	0.071	1.28718e-61	PE	CSHL1
2.67219e-66	0.377713	0.252	0.145	1.65307e-61	PE	DNAJB4
3.29399e-66	0.354891	0.076	0.017	2.03773e-61	PE	H1-5
3.99893e-66	-0.0968829	0.006	0.054	2.47382e-61	PE	REEP6
4.22641e-66	0.400193	0.164	0.077	2.61454e-61	PE	LBH
4.81212e-66	-0.190927	0.199	0.347	2.97687e-61	PE	NDUFA3
7.03101e-66	0.179735	0.811	0.738	4.34952e-61	PE	CALR
2.08297e-65	-0.271658	0.124	0.241	1.28857e-60	PE	ST3GAL4
2.25911e-65	-0.143987	0.065	0.158	1.39753e-60	PE	LAGE3
2.53587e-65	-0.194277	0.081	0.182	1.56874e-60	PE	MFSD10
2.78452e-65	-0.188544	0.111	0.226	1.72256e-60	PE	MDFI
3.25016e-65	0.297814	0.585	0.499	2.01061e-60	PE	SRSF5
3.37459e-65	0.300851	0.49	0.397	2.08759e-60	PE	FAM89A
5.58198e-65	-0.35156	0.236	0.378	3.45312e-60	PE	LGMN
7.65403e-65	0.24757	0.571	0.451	4.73494e-60	PE	MEST
3.12765e-64	-0.242447	0.016	0.073	1.93483e-59	PE	ABCA7
4.7863e-64	-0.267222	0.088	0.19	2.9609e-59	PE	LRP1
5.05979e-64	-0.119234	0.039	0.115	3.13009e-59	PE	SYMPK
1.08145e-63	-0.133807	0.094	0.201	6.69009e-59	PE	MAP3K13
1.26986e-63	-0.209295	0.074	0.169	7.85564e-59	PE	SLC19A1
2.52029e-63	-0.21665	0.096	0.2	1.5591e-58	PE	POMP
2.68604e-63	-0.114942	0.018	0.077	1.66164e-58	PE	CCDC18-AS1
2.81382e-63	-0.200886	0.108	0.219	1.74068e-58	PE	MMP14
3.58217e-63	-0.173871	0.109	0.221	2.216e-58	PE	CORO1B
7.75015e-63	-0.354427	0.155	0.276	4.7944e-58	PE	COL4A2
8.8667e-63	-0.355437	0.088	0.187	5.48512e-58	PE	LYPD3
1.06377e-62	-0.0979267	0.057	0.144	6.5807e-58	PE	PRCC
1.33484e-62	-0.259049	0.405	0.562	8.25757e-58	PE	TMEM258
1.59554e-62	-0.219657	0.014	0.067	9.87035e-58	PE	UCK2
1.87243e-62	-0.157447	0.071	0.165	1.15832e-57	PE	TOM1
2.30965e-62	-0.14286	0.041	0.116	1.4288e-57	PE	B3GNT3
2.43616e-62	-0.108017	0.037	0.111	1.50706e-57	PE	FTX
3.24164e-62	-0.0912225	0.034	0.105	2.00534e-57	PE	LSM3P3
8.7016e-62	-0.411307	0.016	0.072	5.38299e-57	PE	MMP2
1.12911e-61	-0.155222	0.114	0.228	6.98488e-57	PE	GPAA1
1.23841e-61	-0.140336	0.065	0.154	7.66106e-57	PE	HOOK2
1.79811e-61	-0.262112	0.827	0.842	1.11235e-56	PE	PFN1
2.25856e-61	-0.223472	0.136	0.255	1.39719e-56	PE	BLVRB
2.40862e-61	-0.297491	0.056	0.138	1.49002e-56	PE	SCIN
4.38052e-61	0.276622	0.06	0.01	2.70988e-56	PE	H3C2
7.17608e-61	-0.402196	0.937	0.908	4.43927e-56	PE	TMSB10
1.06482e-60	-0.126688	0.071	0.163	6.58719e-56	PE	CYTH2
1.0833e-60	-0.136714	0.033	0.103	6.70151e-56	PE	AAMDC
1.7827e-60	0.350958	0.248	0.152	1.10282e-55	PE	CTDSPL
1.98159e-60	-0.111713	0.026	0.09	1.22585e-55	PE	EPN3
2.74803e-60	-0.11524	0.042	0.118	1.69999e-55	PE	RASSF7
6.37538e-60	-0.107875	0.121	0.237	3.94394e-55	PE	DSCR8
6.50666e-60	-0.363268	0.075	0.163	4.02515e-55	PE	CHCHD10
8.33954e-60	0.338549	0.444	0.36	5.15901e-55	PE	YBX3
1.54019e-59	-0.0940825	0.076	0.171	9.5279e-55	PE	KHDRBS1
2.88611e-59	-0.107391	0.017	0.072	1.7854e-54	PE	LINC01949
4.10833e-59	-0.148348	0.144	0.268	2.54149e-54	PE	AAMP
4.92969e-59	-0.203703	0.01	0.058	3.04961e-54	PE	MYCNUT
6.21477e-59	-0.111183	0.084	0.183	3.84458e-54	PE	RNF5
7.17753e-59	-0.153853	0.036	0.105	4.44017e-54	PE	SLC25A37
7.88352e-59	0.35843	0.495	0.41	4.8769e-54	PE	CALD1
1.04357e-58	-0.240612	0.029	0.092	6.45574e-54	PE	GLIPR1
1.05652e-58	0.322669	0.258	0.158	6.53586e-54	PE	CBX4
1.38148e-58	-0.206891	0.126	0.239	8.54614e-54	PE	CTSA
2.05781e-58	-0.156498	0.214	0.362	1.27301e-53	PE	PRR13
2.56252e-58	-0.143369	0.019	0.076	1.58523e-53	PE	TNNI2
2.9509e-58	-0.141489	0.048	0.124	1.82548e-53	PE	SAR1B
3.27424e-58	-0.281582	0.001	0.035	2.02551e-53	PE	PERP
5.09008e-58	-0.524256	0.084	0.17	3.14882e-53	PE	RNASE1
5.11422e-58	-0.112506	0.135	0.256	3.16376e-53	PE	TMCO1
5.34246e-58	-1.2516	0.054	0.127	3.30495e-53	PE	HBG2
7.98306e-58	-0.255326	0.653	0.732	4.93848e-53	PE	COX6C
1.02857e-57	-0.20383	0.067	0.152	6.36292e-53	PE	TMEM37
1.10929e-57	-0.673401	0.099	0.192	6.86232e-53	PE	QSOX1
1.16202e-57	-0.313831	0.173	0.293	7.18849e-53	PE	KCNN4
1.35988e-57	-0.244124	0.027	0.088	8.41252e-53	PE	MAOA
1.61956e-57	-0.454401	0.27	0.398	1.00189e-52	PE	FOLR1
2.78227e-57	-0.195828	0.057	0.137	1.72117e-52	PE	DACT2
3.28151e-57	-0.165889	0.047	0.122	2.03001e-52	PE	TLE4
3.30335e-57	-0.210049	0.039	0.108	2.04352e-52	PE	MAP1LC3A
4.22337e-57	-0.233851	0.134	0.245	2.61266e-52	PE	ANXA4
4.32039e-57	0.54205	0.179	0.09	2.67268e-52	PE	IGFBP1
4.8781e-57	0.156274	0.922	0.87	3.01769e-52	PE	UBA52
4.90906e-57	-0.185178	0.148	0.267	3.03684e-52	PE	KRTCAP2
5.96643e-57	-0.153866	0.024	0.083	3.69095e-52	PE	H2BC21
6.36788e-57	-0.111521	0.074	0.165	3.9393e-52	PE	INO80C
8.36034e-57	0.183287	0.93	0.893	5.17188e-52	PE	PTMA
8.53689e-57	-0.106387	0.041	0.113	5.28109e-52	PE	GALK1
1.04373e-56	0.410103	0.184	0.102	6.45671e-52	PE	NPM1P27
1.65486e-56	-0.165488	0.157	0.28	1.02373e-51	PE	PRKCSH
1.72029e-56	-0.108196	0.031	0.096	1.06421e-51	PE	B3GNT2
1.72851e-56	-0.101973	0.03	0.094	1.06929e-51	PE	CRAT
2.89164e-56	-0.00603404	0.495	0.348	1.78883e-51	PE	HPGD
4.63957e-56	-0.172698	0.034	0.1	2.87013e-51	PE	COL1A2
4.71028e-56	-0.168948	0.019	0.074	2.91387e-51	PE	UCA1
4.87001e-56	0.273762	0.36	0.251	3.01268e-51	PE	KLF4
5.23555e-56	-0.122399	0.019	0.075	3.23882e-51	PE	REV3L
6.5022e-56	0.0993188	0.89	0.778	4.02239e-51	PE	FOS
8.73028e-56	-0.11218	0.056	0.137	5.40073e-51	PE	SLC10A3
1.03934e-55	-0.20446	0.065	0.147	6.42955e-51	PE	GULP1
1.06411e-55	-0.10295	0.069	0.157	6.58278e-51	PE	HSF1
1.30405e-55	-0.135637	0.068	0.153	8.06709e-51	PE	NDUFV3
1.56928e-55	-0.123848	0.057	0.137	9.70791e-51	PE	EMC10
1.75174e-55	0.37794	0.226	0.138	1.08366e-50	PE	CADM1
4.3682e-55	-0.175193	0.02	0.075	2.70226e-50	PE	CSF1R
5.99409e-55	-0.160888	0.063	0.145	3.70807e-50	PE	SEMA4C
7.74161e-55	-0.0854958	0.001	0.035	4.78911e-50	PE	APELA
7.89898e-55	-0.118485	0.077	0.167	4.88647e-50	PE	SCYL1
1.36058e-54	0.354516	0.407	0.321	8.41684e-50	PE	PTMS
1.45244e-54	0.410321	0.106	0.042	8.98509e-50	PE	H2AC20
2.51616e-54	-0.125058	0.068	0.152	1.55655e-49	PE	LRRC41
2.70213e-54	-0.168665	0.014	0.063	1.67159e-49	PE	GPR146
4.34653e-54	-0.0774244	0.012	0.059	2.68885e-49	PE	SLC30A2
5.77169e-54	-0.140218	0.019	0.072	3.57048e-49	PE	TMC4
9.58256e-54	-0.237462	0.522	0.644	5.92796e-49	PE	COX7A2
9.87281e-54	-0.118132	0.061	0.141	6.10752e-49	PE	MED16
1.03421e-53	-0.154996	0.144	0.261	6.3978e-49	PE	PFKL
1.04843e-53	-0.0960029	0.023	0.08	6.48579e-49	PE	G6PD
2.05025e-53	0.419889	0.303	0.221	1.26832e-48	PE	UBE2V1
2.30666e-53	-0.257268	0.218	0.347	1.42695e-48	PE	SH3BGRL3
2.38574e-53	-0.136332	0.125	0.234	1.47587e-48	PE	TRAPPC6A
2.40131e-53	-0.321404	0	0.03	1.4855e-48	PE	H2AFZ
4.01957e-53	-0.106399	0.053	0.128	2.48659e-48	PE	CRIPT
4.27657e-53	0.372684	0.271	0.181	2.64557e-48	PE	CAPN6
5.37608e-53	-0.13323	0.031	0.093	3.32575e-48	PE	BRAF
5.54364e-53	-0.11056	0.046	0.117	3.42941e-48	PE	PREB
5.8367e-53	-0.100301	0.105	0.206	3.6107e-48	PE	GLO1
5.87671e-53	-0.0619328	0.009	0.053	3.63545e-48	PE	SMTN
6.16794e-53	-0.211347	0.004	0.041	3.81561e-48	PE	MRPS21
6.49498e-53	-0.146808	0.127	0.235	4.01792e-48	PE	PTP4A1
8.42304e-53	0.346564	0.488	0.415	5.21066e-48	PE	NASP
8.78228e-53	0.26876	0.547	0.472	5.43289e-48	PE	GPX1
1.15078e-52	-0.214364	0.335	0.487	7.11893e-48	PE	COMMD6
1.17988e-52	-0.141458	0.135	0.248	7.29895e-48	PE	PTOV1
1.4566e-52	0.284422	0.424	0.319	9.01083e-48	PE	S100A9
1.53023e-52	-0.200189	0.297	0.452	9.46629e-48	PE	PPP4C
1.5884e-52	-0.130607	0.056	0.133	9.82616e-48	PE	BSDC1
2.52144e-52	0.268959	0.616	0.564	1.55981e-47	PE	EIF4G2
3.16228e-52	-0.128916	0.044	0.113	1.95625e-47	PE	RHBDD2
3.27379e-52	-0.579912	0.018	0.068	2.02523e-47	PE	LGALS16
5.10423e-52	-0.141447	0.15	0.267	3.15758e-47	PE	SPG21
5.32842e-52	0.389339	0.191	0.111	3.29627e-47	PE	HNRNPA3P4
9.56944e-52	-0.267017	0.02	0.072	5.91985e-47	PE	FOLR2
1.02281e-51	-0.120058	0.061	0.139	6.32728e-47	PE	RNF11
1.05614e-51	-0.135175	0.16	0.282	6.53352e-47	PE	EMC4
1.23266e-51	-0.335683	0.16	0.267	7.62551e-47	PE	FBN1
1.58772e-51	-0.123962	0.076	0.162	9.82198e-47	PE	SCAMP3
1.60123e-51	-0.199116	0.174	0.296	9.90553e-47	PE	TAX1BP1
1.63094e-51	-0.196069	0.009	0.05	1.00893e-46	PE	FKBP2
2.07262e-51	-0.133805	0.011	0.054	1.28217e-46	PE	MXRA8
2.15634e-51	-0.115421	0.015	0.063	1.33395e-46	PE	ATXN7
2.21718e-51	-0.112605	0.069	0.151	1.37159e-46	PE	PPP1R11
3.13945e-51	-0.107298	0.124	0.233	1.94213e-46	PE	C1D
3.20244e-51	-0.124564	0.15	0.266	1.98109e-46	PE	ARL6IP6
3.60226e-51	-0.34257	0.288	0.408	2.22843e-46	PE	SNHG5
3.72087e-51	-0.193829	0.051	0.123	2.3018e-46	PE	ABHD5
4.16544e-51	-0.198597	0.098	0.189	2.57682e-46	PE	C12orf75
4.41968e-51	-0.220284	0.53	0.653	2.7341e-46	PE	SEM1
5.72452e-51	-0.120058	0.112	0.214	3.5413e-46	PE	TMEM9B
5.77616e-51	-0.171768	0.128	0.234	3.57325e-46	PE	VASP
7.95904e-51	-0.170494	0.195	0.325	4.92362e-46	PE	GNB2
8.55901e-51	-1.16515	0.202	0.105	5.29478e-46	PE	CSH2
1.08092e-50	-0.102801	0.106	0.205	6.68682e-46	PE	MRPS18B
1.16214e-50	-0.147292	0.045	0.113	7.18925e-46	PE	TMEM132A
1.40532e-50	-0.108194	0.047	0.117	8.69361e-46	PE	CHMP5
1.73027e-50	-0.083525	0.04	0.106	1.07038e-45	PE	ALG8
1.74129e-50	-0.0960736	0.104	0.203	1.0772e-45	PE	KLHDC3
1.86761e-50	0.258635	0.059	0.013	1.15534e-45	PE	H2AC12
2.7771e-50	-0.118643	0.033	0.093	1.71797e-45	PE	SIRT2
3.34508e-50	-0.125793	0.064	0.142	2.06933e-45	PE	NPL
3.6789e-50	-0.265395	0.384	0.523	2.27584e-45	PE	ACADVL
3.70599e-50	-0.0780358	0.044	0.112	2.2926e-45	PE	PAK4
4.36194e-50	-0.143316	0.017	0.066	2.69838e-45	PE	CPM
4.37993e-50	-0.145685	0.133	0.241	2.70951e-45	PE	TMEM219
5.51269e-50	-0.132227	0.088	0.179	3.41026e-45	PE	AKAP9
6.44429e-50	-0.139574	0.078	0.163	3.98656e-45	PE	EML2
7.99341e-50	-0.107907	0.036	0.099	4.94488e-45	PE	ARF6
8.53744e-50	-0.0973839	0.068	0.149	5.28143e-45	PE	EI24
8.96983e-50	-0.146184	0.124	0.227	5.54891e-45	PE	SNAP23
1.10266e-49	0.398471	0.25	0.167	6.82125e-45	PE	DPP7
1.4187e-49	-0.132782	0.16	0.278	8.77636e-45	PE	GHITM
1.45407e-49	-0.064641	0.049	0.12	8.99516e-45	PE	MVB12A
1.94689e-49	-0.177102	0.237	0.374	1.20439e-44	PE	LAMP1
2.43579e-49	-0.123122	0.136	0.246	1.50683e-44	PE	ALKBH7
2.53307e-49	-0.129949	0.107	0.205	1.56701e-44	PE	CDC42EP1
3.03989e-49	-0.108202	0.029	0.086	1.88053e-44	PE	IDS
3.52246e-49	-0.113584	0.048	0.117	2.17907e-44	PE	EXTL2P1
3.75101e-49	-0.107515	0.01	0.053	2.32045e-44	PE	PFKP
5.63665e-49	-0.22397	0.164	0.275	3.48694e-44	PE	GSN
6.98834e-49	-0.0891335	0.089	0.179	4.32313e-44	PE	C5orf15
8.46766e-49	-0.0843052	0.055	0.128	5.23826e-44	PE	RCE1
8.88526e-49	0.349769	0.383	0.311	5.4966e-44	PE	SET
1.01637e-48	0.425737	0.297	0.213	6.28747e-44	PE	PCNA
1.05881e-48	-0.132911	0.012	0.054	6.55004e-44	PE	TGFB1
1.11077e-48	-0.163454	0.071	0.151	6.87142e-44	PE	TOP1
1.19344e-48	-0.289339	0.224	0.342	7.38288e-44	PE	APMAP
1.24301e-48	-0.240446	0.013	0.057	7.68948e-44	PE	MS4A4A
1.31565e-48	-0.416508	0.637	0.662	8.13886e-44	PE	SPINT1
3.71675e-48	-0.381918	0.123	0.214	2.29925e-43	PE	HLA-C
3.8046e-48	-0.0941148	0.037	0.098	2.3536e-43	PE	VAMP2
3.93681e-48	-0.106338	0.151	0.266	2.43539e-43	PE	SUPT4H1
4.40088e-48	-0.125938	0.075	0.156	2.72247e-43	PE	PPP3CA
4.66915e-48	-0.473748	0.285	0.382	2.88843e-43	PE	SLC22A11
4.85902e-48	-0.0935159	0.019	0.067	3.00589e-43	PE	SLC35A1
6.81262e-48	-0.0980386	0.108	0.205	4.21442e-43	PE	SDHA
7.13394e-48	-0.0936584	0.114	0.214	4.4132e-43	PE	TIMM17B
7.99128e-48	-0.0622462	0.066	0.144	4.94357e-43	PE	SMIM30
8.99349e-48	-0.0745877	0.068	0.148	5.56355e-43	PE	MBOAT7
9.83638e-48	-0.0864455	0.031	0.089	6.08498e-43	PE	FNIP1
1.01981e-47	0.20915	0.043	0.006	6.30878e-43	PE	H2AC16
1.04828e-47	-0.161637	0.056	0.126	6.48484e-43	PE	IRF2BPL
1.30774e-47	-0.14594	0.167	0.284	8.08992e-43	PE	NDUFAF3
1.9091e-47	-0.0937813	0.079	0.163	1.18101e-42	PE	PTGES2
2.07756e-47	-0.1105	0.079	0.162	1.28522e-42	PE	PIGT
2.22661e-47	-0.196895	0.068	0.144	1.37743e-42	PE	LTBP1
2.57885e-47	-0.0952408	0.045	0.111	1.59533e-42	PE	TAOK3
3.0405e-47	-0.150687	0.187	0.311	1.88092e-42	PE	RAB11B
3.10368e-47	-0.219211	0.074	0.153	1.92e-42	PE	TACC2
3.32009e-47	-0.389961	0.068	0.141	2.05387e-42	PE	TYROBP
3.34178e-47	-0.129127	0.042	0.105	2.06729e-42	PE	FASN
4.5599e-47	-0.1941	0.222	0.348	2.82084e-42	PE	IDH1
4.80997e-47	-0.0779619	0.03	0.087	2.97555e-42	PE	FHIT
4.81392e-47	-0.366964	0.139	0.238	2.97799e-42	PE	HLA-B
5.27008e-47	-0.104227	0.12	0.22	3.26018e-42	PE	MRPL41
5.31788e-47	0.347242	0.107	0.046	3.28975e-42	PE	H1-4
6.62937e-47	-0.130502	0.134	0.24	4.10106e-42	PE	NCSTN
7.4282e-47	-0.102386	0.033	0.091	4.59524e-42	PE	MROH1
8.50028e-47	-0.307831	0.121	0.213	5.25844e-42	PE	COL4A1
8.92312e-47	-0.107844	0.089	0.176	5.52002e-42	PE	MGST2
8.96064e-47	-0.155409	0.266	0.409	5.54323e-42	PE	POLR2F
9.21017e-47	-0.0927453	0.088	0.176	5.6976e-42	PE	COASY
1.05e-46	-0.12884	0.133	0.238	6.49553e-42	PE	MEA1
1.35744e-46	-0.0849256	0.049	0.116	8.39737e-42	PE	CASTOR1
1.59799e-46	-0.146046	0.031	0.087	9.88551e-42	PE	ZNF292
1.66224e-46	-0.142354	0.188	0.311	1.02829e-41	PE	TMEM50A
2.40821e-46	-0.09383	0.056	0.127	1.48977e-41	PE	ALDH4A1
2.49008e-46	-0.0886506	0.035	0.094	1.54041e-41	PE	MACROD1
2.58993e-46	-0.184966	0.295	0.438	1.60218e-41	PE	RAB1A
2.75348e-46	0.34166	0.376	0.304	1.70336e-41	PE	NUDT4
3.26996e-46	-0.21668	0.478	0.61	2.02286e-41	PE	ATP5MPL
4.37172e-46	-0.10762	0.059	0.131	2.70443e-41	PE	TPRA1
6.01073e-46	-0.0984644	0.05	0.117	3.71836e-41	PE	ALG2
6.57631e-46	-0.152508	0.017	0.062	4.06824e-41	PE	C4orf48
6.73339e-46	-0.184343	0.194	0.315	4.16541e-41	PE	RBM42
7.14798e-46	-0.190295	0.015	0.06	4.42188e-41	PE	PMP22
7.21817e-46	-0.11108	0.067	0.143	4.46531e-41	PE	DSG2
8.39238e-46	-0.0719612	0.013	0.055	5.19169e-41	PE	ZNF616
8.53308e-46	-0.0710653	0.089	0.176	5.27874e-41	PE	MRPL28
8.74018e-46	-0.233223	0.127	0.224	5.40685e-41	PE	PTPRF
1.02655e-45	-0.0856152	0.047	0.112	6.35043e-41	PE	MIIP
1.20309e-45	-0.0564591	0.1	0.192	7.44253e-41	PE	KARS1
1.38465e-45	-0.11954	0.068	0.144	8.56571e-41	PE	TLE1
1.73691e-45	-0.275367	0.215	0.326	1.07449e-40	PE	FAM3B
1.878e-45	-0.260696	0.249	0.375	1.16177e-40	PE	SERPINH1
2.70407e-45	-0.560968	0.019	0.065	1.67279e-40	PE	PSG4
3.8885e-45	-0.0687634	0.026	0.079	2.4055e-40	PE	MVK
4.47341e-45	-0.0985504	0.048	0.114	2.76734e-40	PE	PLEKHF2
4.8772e-45	-0.0762971	0.077	0.158	3.01713e-40	PE	CETN3
5.03682e-45	-0.113109	0.166	0.281	3.11588e-40	PE	OSTF1
5.40846e-45	-0.104019	0.072	0.149	3.34578e-40	PE	SERINC1
5.52559e-45	-0.120615	0.072	0.149	3.41824e-40	PE	SLC38A10
5.74708e-45	-0.0870981	0.111	0.207	3.55526e-40	PE	MKRN1
5.77309e-45	-0.0993796	0.112	0.206	3.57135e-40	PE	NEDD8
5.83741e-45	-0.321691	0.051	0.115	3.61114e-40	PE	PLAUR
6.33326e-45	-0.0668359	0.014	0.056	3.91788e-40	PE	ANAPC2
8.58406e-45	-0.074668	0.028	0.081	5.31027e-40	PE	TSPAN12
8.71013e-45	-0.220779	0.09	0.171	5.38826e-40	PE	SELENOP
9.03305e-45	-0.203733	0.068	0.141	5.58803e-40	PE	COL3A1
9.90377e-45	-0.132132	0.084	0.165	6.12667e-40	PE	SMIM26
1.07433e-44	-0.0885272	0.071	0.148	6.64604e-40	PE	ZFYVE19
1.26249e-44	-0.488299	0.076	0.148	7.81e-40	PE	C1QB
1.29587e-44	-0.0563575	0.124	0.226	8.01648e-40	PE	UBE2V2
1.3218e-44	-0.0967937	0.101	0.192	8.1769e-40	PE	SLC25A39
1.3627e-44	-0.0833434	0.066	0.14	8.42991e-40	PE	CCDC115
1.38347e-44	-0.100777	0.097	0.185	8.55845e-40	PE	NR1H2
1.39796e-44	-0.111762	0.087	0.17	8.64806e-40	PE	LMBRD1
1.83682e-44	-0.127066	0.129	0.23	1.13629e-39	PE	NUCB1
1.92753e-44	-0.0820647	0.024	0.074	1.19241e-39	PE	RAB20
1.9387e-44	-0.0703772	0.028	0.081	1.19932e-39	PE	ELOVL5
1.9434e-44	-0.115141	0.019	0.066	1.20222e-39	PE	SH3BP5
1.96812e-44	0.199157	0.563	0.46	1.21752e-39	PE	PDLIM1
1.98861e-44	-0.211999	0.189	0.303	1.23019e-39	PE	CSRP1
2.18136e-44	-0.212704	0.023	0.072	1.34944e-39	PE	COL6A2
2.39654e-44	-0.0694558	0.015	0.059	1.48255e-39	PE	ASF1A
2.55534e-44	-0.0848124	0.103	0.195	1.58079e-39	PE	CHMP1B-AS1
2.65175e-44	-0.0797952	0.097	0.186	1.64042e-39	PE	ATP6V1B2
3.65017e-44	-0.196044	0.274	0.409	2.25807e-39	PE	NDUFB1
3.73446e-44	-0.266816	0.007	0.043	2.31021e-39	PE	EIF2S2
3.84004e-44	-0.0952363	0.109	0.202	2.37552e-39	PE	FBXO7
3.9035e-44	-0.123163	0.029	0.082	2.41478e-39	PE	NECTIN4
4.07021e-44	-0.0889023	0.071	0.147	2.51791e-39	PE	UBL7
5.0151e-44	-0.185249	0.285	0.423	3.10244e-39	PE	NOP10
5.76285e-44	0.223585	0.366	0.267	3.56502e-39	PE	CD81
6.26911e-44	-0.0987543	0.001	0.027	3.8782e-39	PE	ACAN
6.57736e-44	-0.101858	0.069	0.144	4.06889e-39	PE	UBE2Q2
6.66404e-44	-0.117619	0.114	0.208	4.12251e-39	PE	SLC5A6
8.26833e-44	-0.090389	0.006	0.039	5.11495e-39	PE	PLS3
9.66997e-44	-0.337572	0.025	0.073	5.98203e-39	PE	F13A1
1.10229e-43	-0.047958	0.044	0.106	6.81897e-39	PE	CXXC1
1.12626e-43	0.126644	0.944	0.888	6.96727e-39	PE	RACK1
1.13656e-43	-0.232786	0.114	0.203	7.031e-39	PE	TIMP1
1.26714e-43	-0.142152	0.023	0.072	7.83876e-39	PE	VAMP5
1.82463e-43	0.30965	0.407	0.324	1.12875e-38	PE	ID1
1.84045e-43	-0.120804	0.079	0.157	1.13854e-38	PE	DPM3
1.88383e-43	-0.122547	0.034	0.089	1.16538e-38	PE	LIPA
2.0276e-43	-0.119038	0.004	0.035	1.25431e-38	PE	IFITM1
2.20768e-43	-0.107975	0.004	0.035	1.36571e-38	PE	CLEC11A
2.49387e-43	-0.1918	0.005	0.037	1.54276e-38	PE	HLA-J
2.685e-43	-0.166164	0.27	0.407	1.661e-38	PE	BRK1
2.77595e-43	-0.095039	0.071	0.147	1.71726e-38	PE	GRHL1
4.18545e-43	0.286269	0.095	0.04	2.5892e-38	PE	EMB
4.47613e-43	-0.0953973	0.06	0.13	2.76902e-38	PE	GLTP
4.8054e-43	0.138861	0.864	0.796	2.97271e-38	PE	MGST3
5.05656e-43	-0.109824	0.156	0.265	3.12809e-38	PE	MRPL55
5.26647e-43	-0.12365	0.124	0.221	3.25794e-38	PE	TMEM179B
5.84771e-43	-0.144213	0.251	0.388	3.61751e-38	PE	RNH1
5.96135e-43	-0.0852498	0.079	0.157	3.68781e-38	PE	COPG1
6.95504e-43	-0.133999	0.116	0.208	4.30253e-38	PE	IFNGR1
9.09916e-43	0.100964	0.619	0.534	5.62892e-38	PE	NFKBIA
1.00648e-42	-0.0875492	0.095	0.181	6.22627e-38	PE	CLPTM1
1.02035e-42	-0.148459	0.219	0.344	6.31207e-38	PE	TINCR
1.07088e-42	-0.06975	0.143	0.249	6.62469e-38	PE	SDHD
1.51813e-42	0.315276	0.343	0.262	9.39147e-38	PE	TFRC
1.84151e-42	-0.0771214	0.099	0.186	1.1392e-37	PE	MANBAL
1.88057e-42	-0.0733928	0.02	0.066	1.16336e-37	PE	ESYT1
1.88958e-42	-0.0704889	0.105	0.195	1.16893e-37	PE	CHMP4B
1.89086e-42	-0.147434	0.251	0.383	1.16972e-37	PE	TMED10
2.61318e-42	-0.420341	0.048	0.109	1.61657e-37	PE	IFITM2
2.6808e-42	-0.0705624	0.132	0.233	1.6584e-37	PE	PNISR
2.75735e-42	-0.0938412	0.004	0.034	1.70575e-37	PE	SLCO4A1
2.87008e-42	-0.0806183	0.048	0.111	1.77549e-37	PE	OCEL1
2.8825e-42	-0.357264	0.064	0.133	1.78317e-37	PE	APOC1
4.35241e-42	-0.162666	0.18	0.289	2.69249e-37	PE	GSTA4
4.64735e-42	-0.564729	0.059	0.122	2.87495e-37	PE	S100A8
4.82156e-42	-0.102818	0.061	0.13	2.98272e-37	PE	WDR13
4.85451e-42	-0.0780307	0.049	0.113	3.0031e-37	PE	NIT1
4.87109e-42	-0.0788205	0.05	0.114	3.01335e-37	PE	SLC35B2
5.20333e-42	-0.105545	0.042	0.102	3.21888e-37	PE	EXPH5
5.58421e-42	-0.0903262	0.051	0.115	3.4545e-37	PE	SLC7A8
5.95179e-42	-0.112742	0.196	0.317	3.6819e-37	PE	PYURF
6.28724e-42	-0.0834432	0.083	0.162	3.88942e-37	PE	TMEM256
6.59061e-42	-0.210346	0.202	0.311	4.07708e-37	PE	TSPAN13
6.60692e-42	-0.128635	0.258	0.397	4.08717e-37	PE	RNF181
6.72506e-42	-0.0647847	0.039	0.097	4.16026e-37	PE	TMEM128
7.04043e-42	-0.188627	0.263	0.392	4.35535e-37	PE	UQCRC1
7.96133e-42	-0.0717163	0.151	0.26	4.92504e-37	PE	VPS25
8.0369e-42	0.277365	0.129	0.066	4.97178e-37	PE	PLAAT4
8.09656e-42	0.260818	0.563	0.518	5.00869e-37	PE	ARPC5
8.37289e-42	-0.119472	0.033	0.086	5.17964e-37	PE	SELENOT
8.97755e-42	-0.134938	0.05	0.113	5.55369e-37	PE	IGSF8
9.33898e-42	0.112407	0.944	0.905	5.77728e-37	PE	EIF1
9.58538e-42	-0.047116	0.001	0.027	5.92971e-37	PE	ZFP42
9.75926e-42	-0.0981648	0.038	0.094	6.03728e-37	PE	NBEAL1
9.79577e-42	-0.132696	0.029	0.08	6.05986e-37	PE	ADAM15
9.92368e-42	-0.111287	0.089	0.171	6.13899e-37	PE	PPP1R13L
1.14704e-41	-0.174847	0.31	0.451	7.09582e-37	PE	FKBP1A
1.39821e-41	-0.121632	0.069	0.14	8.64958e-37	PE	EIF1AY
1.58204e-41	-0.083571	0.07	0.143	9.78683e-37	PE	B4GALT3
1.71064e-41	-0.0828879	0.096	0.182	1.05823e-36	PE	FBXW5
1.93516e-41	-0.155072	0.158	0.263	1.19713e-36	PE	GRINA
2.0983e-41	-0.0933747	0.214	0.341	1.29805e-36	PE	SNRPB2
2.16191e-41	-0.142704	0.122	0.215	1.3374e-36	PE	DNAJB9
2.25577e-41	0.456531	0.082	0.032	1.39547e-36	PE	H1-3
2.27482e-41	-0.100525	0.102	0.188	1.40725e-36	PE	ARL8B
2.67882e-41	-0.0800017	0.044	0.104	1.65717e-36	PE	TSKU
3.1537e-41	-0.101119	0.12	0.215	1.95094e-36	PE	RBCK1
3.17927e-41	-0.179257	0.045	0.105	1.96676e-36	PE	CERCAM
3.29315e-41	-0.073803	0.036	0.092	2.03721e-36	PE	SLC35A5
3.37788e-41	-0.0665726	0.03	0.082	2.08962e-36	PE	P3H2
3.58011e-41	0.354608	0.389	0.331	2.21473e-36	PE	TPM3
3.72531e-41	-0.180475	0.12	0.209	2.30455e-36	PE	ARID5B
3.75846e-41	-0.0941406	0.128	0.225	2.32506e-36	PE	NOSIP
3.97919e-41	-0.217738	0.514	0.642	2.46161e-36	PE	ELOB
4.05591e-41	-0.0965541	0.064	0.135	2.50907e-36	PE	EPN1
4.92606e-41	-0.175575	0.19	0.305	3.04736e-36	PE	CMAS
5.52616e-41	-0.0736276	0.019	0.062	3.41859e-36	PE	TBL3
6.1701e-41	0.287412	0.048	0.011	3.81695e-36	PE	H2AC14
7.75349e-41	-0.105909	0.208	0.331	4.79646e-36	PE	NRBP1
8.297e-41	-0.0608981	0.009	0.044	5.13269e-36	PE	GSTM4
9.59658e-41	-0.0873464	0.014	0.054	5.93663e-36	PE	CSKMT
1.06301e-40	-0.0456966	0.001	0.025	6.57598e-36	PE	YBX1P2
1.17918e-40	-0.111231	0.043	0.101	7.29462e-36	PE	ELMSAN1
1.25081e-40	-0.262617	0.51	0.602	7.73775e-36	PE	ECH1
1.30071e-40	-0.101685	0.062	0.131	8.04647e-36	PE	TADA3
1.42017e-40	-0.086222	0.086	0.165	8.78547e-36	PE	SLC35C2
1.45641e-40	-0.151564	0.279	0.417	9.00965e-36	PE	RAB7A
1.89853e-40	-0.139618	0.174	0.283	1.17447e-35	PE	ATP6V0D1
2.08184e-40	-0.107872	0.103	0.188	1.28787e-35	PE	TOMM34
2.1366e-40	-0.246115	0.071	0.14	1.32175e-35	PE	TSPO
2.19526e-40	-0.276607	0.002	0.028	1.35803e-35	PE	INSL4
2.21706e-40	-0.145667	0.103	0.186	1.37152e-35	PE	FDX1P1
2.22506e-40	-0.0788712	0.068	0.139	1.37647e-35	PE	ZFPL1
2.45461e-40	-0.0782992	0.105	0.193	1.51847e-35	PE	TRIP6
2.60982e-40	-1.34433	0.437	0.534	1.61449e-35	PE	CGA
2.76436e-40	-0.0801288	0.038	0.095	1.71009e-35	PE	LRCH4
2.8056e-40	-0.19534	0.373	0.513	1.7356e-35	PE	AP2M1
2.82938e-40	-0.0849347	0.007	0.039	1.75031e-35	PE	VSTM5
3.59918e-40	-0.103515	0.015	0.054	2.22652e-35	PE	GTF2H5
3.60163e-40	-0.0990431	0.058	0.124	2.22804e-35	PE	SLC2A8
3.77368e-40	-0.267254	0.036	0.088	2.33447e-35	PE	EGLN3
4.38857e-40	-0.0905777	0.034	0.087	2.71486e-35	PE	TSC22D4
4.54156e-40	-0.0565285	0.114	0.206	2.8095e-35	PE	GET3
4.75596e-40	-0.0748206	0.043	0.101	2.94213e-35	PE	DNAJC3
4.78051e-40	0.272019	0.451	0.402	2.95732e-35	PE	PSMB4
4.94396e-40	-0.206925	0.107	0.191	3.05843e-35	PE	LAMA5
5.85736e-40	-0.0803995	0.069	0.14	3.62348e-35	PE	TMEM115
6.29938e-40	-0.101809	0.018	0.061	3.89692e-35	PE	C18orf32
8.27841e-40	-0.0792674	0.042	0.1	5.12119e-35	PE	NHSL1
8.4401e-40	-0.0674339	0.059	0.126	5.22121e-35	PE	CETN2
8.9865e-40	-0.0852296	0.055	0.119	5.55923e-35	PE	TBC1D17
1.04662e-39	-0.162993	0.037	0.091	6.47462e-35	PE	SOX4
1.17031e-39	-0.0709194	0.008	0.041	7.23979e-35	PE	CYP2S1
1.24476e-39	-0.0924128	0.057	0.123	7.70034e-35	PE	FAM110A
1.26631e-39	-0.0866915	0.027	0.075	7.83367e-35	PE	ACOX3
1.29912e-39	-0.172554	0.037	0.09	8.03661e-35	PE	PRKAG2
1.62478e-39	-0.581924	0.514	0.578	1.00512e-34	PE	HSD17B1
1.63268e-39	-0.0619	0.007	0.038	1.01001e-34	PE	EFHC1
1.65431e-39	-0.0842759	0.071	0.143	1.02339e-34	PE	TBPL1
1.74756e-39	-0.116765	0.057	0.121	1.08108e-34	PE	ZNF703
1.82718e-39	-0.0472917	0.067	0.137	1.13033e-34	PE	BCKDK
1.9813e-39	-0.0960054	0.007	0.04	1.22567e-34	PE	LOXL1
2.01751e-39	-0.131117	0.041	0.097	1.24807e-34	PE	ELMO3
2.05157e-39	-0.0508072	0.003	0.031	1.26914e-34	PE	ALDH2
2.33272e-39	-0.124199	0.283	0.425	1.44307e-34	PE	PCBP2
2.54041e-39	-0.0923264	0.036	0.09	1.57155e-34	PE	EPHX1
3.17942e-39	-0.204305	0.187	0.293	1.96685e-34	PE	SIAH1
3.74344e-39	-0.153487	0.146	0.242	2.31577e-34	PE	CBR1
4.05109e-39	-0.181172	0.004	0.033	2.50608e-34	PE	DHRS9
4.38933e-39	-0.0536772	0.088	0.167	2.71533e-34	PE	C7orf50
4.47901e-39	-0.0773573	0.064	0.131	2.77081e-34	PE	TMEM33
4.91769e-39	-0.103452	0.025	0.072	3.04218e-34	PE	BLNK
5.1047e-39	-0.122256	0.247	0.377	3.15787e-34	PE	CDC37
5.24173e-39	-0.0907533	0.036	0.089	3.24264e-34	PE	ABHD3
6.75833e-39	-0.0998854	0.075	0.147	4.18084e-34	PE	LMF2
7.45502e-39	-0.264975	0.145	0.237	4.61183e-34	PE	BTG1
9.05221e-39	-0.0823202	0.056	0.12	5.59988e-34	PE	TMEM30A
9.55165e-39	-0.0894732	0.075	0.148	5.90884e-34	PE	SLC9A3R1
9.6707e-39	0.278681	0.121	0.062	5.98249e-34	PE	RAB17
1.01101e-38	-0.088438	0.162	0.268	6.25434e-34	PE	HNRNPH2
1.06604e-38	-0.087583	0.065	0.133	6.59471e-34	PE	DSC2
1.14036e-38	-0.180192	0.137	0.231	7.0545e-34	PE	SLC25A1
1.18596e-38	-0.133819	0.217	0.338	7.33656e-34	PE	CAPN1
1.19454e-38	-0.101928	0.123	0.212	7.38968e-34	PE	ABRACL
1.21377e-38	-0.32384	0.26	0.369	7.50863e-34	PE	IFITM3
1.23818e-38	-0.0785723	0.145	0.246	7.65963e-34	PE	NDUFS2
1.50793e-38	-0.0701222	0.073	0.144	9.32833e-34	PE	ACTR1A
1.70273e-38	-0.0842985	0.113	0.201	1.05335e-33	PE	SF3B4
1.71393e-38	0.192818	0.07	0.025	1.06027e-33	PE	NUDT4P2
1.78044e-38	-0.189993	0.416	0.561	1.10142e-33	PE	NDUFA1
2.55331e-38	-0.0853655	0.025	0.071	1.57953e-33	PE	SCAP
2.76522e-38	-0.051628	0.071	0.142	1.71062e-33	PE	DAPK3
2.92971e-38	-0.0740717	0.065	0.133	1.81237e-33	PE	GPR108
2.93913e-38	-0.344679	0.039	0.091	1.81821e-33	PE	C1QC
3.06397e-38	-0.091155	0.009	0.042	1.89544e-33	PE	HEY1
3.27136e-38	-0.109046	0.203	0.32	2.02373e-33	PE	SCAND1
4.00843e-38	-0.123582	0.023	0.068	2.47969e-33	PE	HPCAL1
4.1607e-38	-0.080795	0.091	0.17	2.57389e-33	PE	TBC1D10A
4.85578e-38	-0.0772155	0.049	0.109	3.00388e-33	PE	YIF1B
5.09584e-38	0.106155	0.31	0.224	3.15239e-33	PE	HTRA1
5.69e-38	-0.0549683	0.002	0.027	3.51995e-33	PE	FTH1P10
8.69914e-38	0.303752	0.423	0.355	5.38146e-33	PE	RHOB
9.99865e-38	-0.0641265	0.028	0.076	6.18536e-33	PE	SHKBP1
1.13562e-37	-0.0739876	0.026	0.072	7.02518e-33	PE	GABPB1-AS1
1.35296e-37	-0.0739481	0.063	0.13	8.36968e-33	PE	KMT2E
1.86299e-37	-0.111089	0.101	0.182	1.15248e-32	PE	P2RY6
2.10929e-37	-0.0726109	0.044	0.1	1.30485e-32	PE	TM7SF2
2.46161e-37	-0.117911	0.149	0.247	1.5228e-32	PE	CHID1
3.10955e-37	-0.05932	0.012	0.047	1.92363e-32	PE	CCDC71
3.20998e-37	-0.0817036	0.014	0.051	1.98576e-32	PE	MMD
3.37033e-37	-0.049142	0.054	0.116	2.08495e-32	PE	XAB2
4.73932e-37	-0.0668614	0.04	0.094	2.93184e-32	PE	NAPRT
4.92074e-37	-0.0767634	0.053	0.114	3.04407e-32	PE	YDJC
5.53799e-37	-0.144269	0.921	0.889	3.42591e-32	PE	SERF2
6.12183e-37	-0.146137	0.234	0.355	3.78708e-32	PE	ATOX1
6.31506e-37	-0.0690529	0.044	0.101	3.90662e-32	PE	OGA
6.64889e-37	-0.0553583	0.035	0.085	4.11313e-32	PE	NSUN5
6.89742e-37	-0.0607044	0.012	0.047	4.26688e-32	PE	NOC2L
9.98177e-37	-0.105847	0.05	0.109	6.17492e-32	PE	RGL2
1.23508e-36	-0.112738	0.177	0.282	7.64043e-32	PE	HMG20B
1.24507e-36	-0.0622569	0.112	0.197	7.70223e-32	PE	SUMO3
1.53396e-36	-0.315232	0.01	0.043	9.4894e-32	PE	IGHA1
1.65896e-36	-0.0973222	0.029	0.076	1.02627e-31	PE	DGKZ
1.72427e-36	-0.0834235	0.043	0.098	1.06667e-31	PE	GDI1
1.81589e-36	-0.151211	0.001	0.022	1.12335e-31	PE	LSM3
1.88375e-36	-0.0532709	0.008	0.039	1.16532e-31	PE	NPM1P40
2.01594e-36	-0.047154	0.001	0.024	1.2471e-31	PE	MRPS36P1
2.15842e-36	-0.55659	0.196	0.278	1.33524e-31	PE	CCL4
2.21784e-36	-0.124149	0.188	0.296	1.372e-31	PE	RTL8C
2.66625e-36	-0.0915911	0.007	0.037	1.6494e-31	PE	ADA
2.81641e-36	-0.0570962	0.067	0.134	1.74228e-31	PE	CRYZL1
3.28398e-36	-0.328088	0.09	0.16	2.03153e-31	PE	HSD3B1
3.58943e-36	-0.15497	0.204	0.313	2.22049e-31	PE	LAMP2
3.61474e-36	-0.0732745	0.046	0.103	2.23615e-31	PE	XKR8
3.85983e-36	-0.0824923	0.025	0.07	2.38777e-31	PE	DEPDC1B
3.86978e-36	-0.0905006	0.024	0.067	2.39392e-31	PE	TMEM150C
3.92052e-36	-0.0628918	0.017	0.056	2.42531e-31	PE	C20orf27
3.97008e-36	-0.129263	0.116	0.2	2.45597e-31	PE	GATA2
4.02539e-36	-0.0369106	0.081	0.154	2.49019e-31	PE	HMGN4
4.42234e-36	-0.0565484	0.015	0.053	2.73575e-31	PE	EYA2
4.5032e-36	-0.0653333	0.034	0.083	2.78577e-31	PE	RHBDD3
4.72118e-36	-0.0332244	0.002	0.026	2.92062e-31	PE	MFSD2B
4.75623e-36	-0.0675612	0.047	0.103	2.9423e-31	PE	RAC3
4.77749e-36	-0.127592	0.005	0.033	2.95545e-31	PE	PLAC1
5.52485e-36	-0.0603302	0.057	0.119	3.41779e-31	PE	ATF7IP2
5.80965e-36	-0.0973812	0.095	0.172	3.59396e-31	PE	AIG1
6.22112e-36	-0.071392	0.022	0.064	3.84851e-31	PE	AMMECR1
6.56518e-36	-0.065017	0.045	0.1	4.06135e-31	PE	SPG7
6.90416e-36	-0.0760148	0.03	0.077	4.27105e-31	PE	SMIM27
7.00218e-36	-0.0877902	0.026	0.071	4.33169e-31	PE	FAM83D
7.20412e-36	-0.0559075	0.132	0.224	4.45662e-31	PE	C1orf43
7.48935e-36	-0.05833	0.008	0.039	4.63306e-31	PE	LINC00221
7.57174e-36	-0.139726	0.004	0.03	4.68403e-31	PE	MRPL57
8.32303e-36	-0.0334356	0.05	0.108	5.14879e-31	PE	RBM14
8.46182e-36	0.336903	0.152	0.091	5.23465e-31	PE	LINC00643
8.70299e-36	-0.132579	0.045	0.101	5.38384e-31	PE	FLNA
9.02661e-36	-0.0639559	0.035	0.085	5.58404e-31	PE	DCAF11
9.06284e-36	-0.0839543	0.039	0.091	5.60645e-31	PE	SYT8
9.47244e-36	0.297936	0.303	0.234	5.85984e-31	PE	CCNE1
1.00935e-35	-0.0509792	0.034	0.084	6.24404e-31	PE	GET4
1.01027e-35	-0.0486948	0.081	0.153	6.24972e-31	PE	SNAPIN
1.02461e-35	-0.0529978	0.054	0.113	6.33841e-31	PE	SLC27A6
1.07888e-35	-0.0862815	0.178	0.285	6.67416e-31	PE	EAPP
1.13338e-35	-0.255651	0.238	0.347	7.01133e-31	PE	COTL1
1.148e-35	-0.203265	0.243	0.352	7.10176e-31	PE	CITED2
1.16833e-35	-0.152247	0.034	0.083	7.22751e-31	PE	ABCA1
1.17095e-35	-0.0802591	0.087	0.161	7.24376e-31	PE	RSF1
1.20381e-35	-0.122203	0.011	0.045	7.44698e-31	PE	B3GNT7
1.33125e-35	-0.0572971	0.115	0.201	8.23536e-31	PE	CHURC1
1.37475e-35	-0.115501	0.045	0.1	8.50451e-31	PE	PLOD3
1.42938e-35	-0.0857598	0.027	0.071	8.84241e-31	PE	PEPD
1.44809e-35	-0.129651	0.134	0.223	8.9582e-31	PE	AAK1
1.53628e-35	-0.0757867	0.033	0.082	9.50375e-31	PE	FBXW4
1.544e-35	-0.20504	0.378	0.504	9.55151e-31	PE	ERGIC3
1.63895e-35	-0.0682717	0.046	0.101	1.01389e-30	PE	ABCD4
1.75491e-35	-0.0600599	0.055	0.115	1.08562e-30	PE	SLC4A2
1.99948e-35	-0.135472	0.051	0.107	1.23692e-30	PE	DDT
2.06718e-35	-0.372927	0.289	0.392	1.2788e-30	PE	DAB2
2.08597e-35	-0.0490024	0.069	0.136	1.29042e-30	PE	VPS4A
2.36331e-35	-0.0752221	0.062	0.125	1.46199e-30	PE	MGMT
2.36627e-35	-0.0644804	0.024	0.067	1.46382e-30	PE	DLX6
2.50809e-35	-0.068998	0.072	0.139	1.55156e-30	PE	GPR137
2.58324e-35	-0.0757654	0.117	0.202	1.59804e-30	PE	PMPCA
2.65164e-35	-0.219474	0.456	0.576	1.64035e-30	PE	TMED9
2.83366e-35	-0.0636896	0.092	0.167	1.75296e-30	PE	MRPL24
2.88794e-35	-0.187083	0.009	0.04	1.78654e-30	PE	VSIG4
2.92642e-35	-0.0563211	0.022	0.063	1.81034e-30	PE	HSD17B8
3.40893e-35	-0.0762558	0.057	0.118	2.10883e-30	PE	TRIM33
4.08295e-35	-0.0349109	0.088	0.163	2.52579e-30	PE	SMUG1
4.46893e-35	-0.0742479	0.02	0.059	2.76457e-30	PE	IGDCC3
4.97856e-35	-0.0903199	0.037	0.088	3.07984e-30	PE	GDPD3
4.99548e-35	-0.147145	0.188	0.292	3.09031e-30	PE	HEXA
5.08312e-35	-0.12027	0.063	0.126	3.14452e-30	PE	CKMT1A
5.37955e-35	0.351224	0.118	0.063	3.3279e-30	PE	KLF15
5.54031e-35	-0.0722862	0.087	0.16	3.42734e-30	PE	GSDMD
5.82549e-35	-0.0816207	0.153	0.25	3.60376e-30	PE	PDHB
5.94251e-35	-0.091887	0.053	0.111	3.67615e-30	PE	BAZ2A
5.95395e-35	-0.0337012	0.058	0.12	3.68323e-30	PE	PPIL3
6.58902e-35	-0.0556011	0.024	0.068	4.0761e-30	PE	MGAT2
6.97926e-35	-0.0616755	0.041	0.093	4.31751e-30	PE	UNC45A
7.00718e-35	-0.0729024	0.056	0.116	4.33478e-30	PE	AAAS
7.1344e-35	-0.130618	0.004	0.03	4.41348e-30	PE	WDR83OS
9.67706e-35	-0.0330831	0.027	0.072	5.98642e-30	PE	RNF26
1.09432e-34	-0.124341	0.01	0.043	6.76966e-30	PE	GHR
1.09602e-34	-0.0858735	0.062	0.124	6.78022e-30	PE	PLOD1
1.16694e-34	-0.0931329	0.096	0.172	7.21892e-30	PE	CREB3L2
1.19857e-34	-0.0489699	0.097	0.176	7.41461e-30	PE	FARSA
1.25317e-34	-0.033016	0.036	0.085	7.75239e-30	PE	PHYHD1
1.29329e-34	-0.0561742	0.095	0.172	8.00052e-30	PE	NFYC
1.2996e-34	-0.13097	0.24	0.363	8.03957e-30	PE	UBXN1
1.51811e-34	-0.585546	0.909	0.925	9.39132e-30	PE	FTL
1.53327e-34	-0.0123556	0.093	0.169	9.48512e-30	PE	MRPL42
1.58195e-34	0.262946	0.436	0.363	9.78628e-30	PE	ID3
1.59928e-34	0.00630319	0.984	0.958	9.89347e-30	PE	KRT18
1.61208e-34	-0.162343	0.279	0.402	9.97262e-30	PE	CTSB
1.65431e-34	-0.0245625	0.073	0.141	1.02339e-29	PE	EIF2S2P4
1.71022e-34	-0.0503368	0.076	0.144	1.05797e-29	PE	RSU1
1.80267e-34	-0.139227	0.012	0.046	1.11517e-29	PE	RIPOR2
1.82601e-34	-0.132976	0.034	0.082	1.12961e-29	PE	IL1RAP
1.84045e-34	-0.103643	0.079	0.147	1.13854e-29	PE	ACADS
1.84283e-34	-0.0384245	0.059	0.12	1.14001e-29	PE	THYN1
1.85226e-34	-0.0500467	0.057	0.117	1.14584e-29	PE	NRBF2
1.9146e-34	-0.0587794	0.091	0.165	1.18441e-29	PE	PIP4P1
2.08947e-34	-0.0687784	0.025	0.068	1.29259e-29	PE	CXorf40A
2.09697e-34	-0.103091	0.052	0.11	1.29723e-29	PE	SPPL2B
2.13718e-34	-0.0922601	0.184	0.292	1.3221e-29	PE	TRAPPC3
2.18701e-34	-0.0691473	0.011	0.043	1.35293e-29	PE	SFN
2.4282e-34	-0.0627485	0.005	0.033	1.50213e-29	PE	EFS
2.5019e-34	-0.0498511	0.023	0.065	1.54773e-29	PE	DVL2
2.50284e-34	-0.0497432	0.073	0.14	1.5483e-29	PE	ASNSD1
2.60856e-34	-0.0620599	0.059	0.119	1.61371e-29	PE	REEP4
2.6117e-34	-0.144549	0.254	0.375	1.61565e-29	PE	EPAS1
2.94777e-34	-0.0862359	0.017	0.054	1.82355e-29	PE	PNCK
2.96134e-34	-0.0522993	0.055	0.114	1.83195e-29	PE	HMCES
2.98144e-34	-0.0334652	0.875	0.772	1.84438e-29	PE	SAT1
3.01531e-34	-0.0588278	0.013	0.047	1.86533e-29	PE	MVD
3.17923e-34	-0.0480751	0.067	0.131	1.96673e-29	PE	AMZ2
3.19351e-34	-0.122182	0.137	0.224	1.97557e-29	PE	PIM3
3.30051e-34	-0.0547191	0.068	0.133	2.04176e-29	PE	TAF6
3.59409e-34	-0.032192	0.001	0.023	2.22338e-29	PE	SLC25A6P2
3.8265e-34	-0.043473	0.088	0.162	2.36715e-29	PE	SPTLC1
3.89091e-34	-0.040996	0.071	0.137	2.407e-29	PE	ERAL1
4.06875e-34	-0.218231	0.302	0.413	2.51701e-29	PE	CDO1
4.14551e-34	-0.146503	0.067	0.129	2.5645e-29	PE	P3H1
4.41796e-34	-0.0640121	0.028	0.072	2.73304e-29	PE	SLC39A8
4.79797e-34	-0.0639079	0.025	0.067	2.96812e-29	PE	MOCS1
5.15415e-34	-0.0507406	0.007	0.036	3.18846e-29	PE	PCOLCE
5.23952e-34	-0.066321	0.031	0.077	3.24127e-29	PE	PEX11B
5.85549e-34	-0.0571863	0.026	0.07	3.62232e-29	PE	KANSL1-AS1
5.85734e-34	-0.0760186	0.071	0.136	3.62347e-29	PE	CPT2
5.91366e-34	-0.10046	0.016	0.052	3.65831e-29	PE	DHRS4L2
5.93138e-34	-0.0853157	0.086	0.158	3.66927e-29	PE	SECISBP2
6.0792e-34	-0.057311	0.072	0.139	3.76072e-29	PE	FMC1
6.1201e-34	-0.12066	0	0.02	3.78601e-29	PE	WFDC2
6.2942e-34	-0.0621578	0.039	0.09	3.89372e-29	PE	DIAPH2
6.91245e-34	-0.0780901	0.022	0.063	4.27618e-29	PE	LIMCH1
7.25371e-34	-0.0799474	0.033	0.08	4.48729e-29	PE	ATP6V0A1
7.5672e-34	-0.266199	0.35	0.442	4.68122e-29	PE	HMGA1
7.83369e-34	-0.150342	0.3	0.431	4.84608e-29	PE	TCF25
7.84014e-34	-0.0311047	0.052	0.11	4.85007e-29	PE	PNKP
7.95406e-34	-0.0510424	0.083	0.154	4.92054e-29	PE	DGCR6L
8.04002e-34	-0.0436221	0.043	0.095	4.97372e-29	PE	MED25
9.30315e-34	-0.0707904	0.093	0.167	5.75511e-29	PE	UBALD1
9.95212e-34	-0.0576015	0.005	0.031	6.15658e-29	PE	LINC02482
1.00062e-33	-0.0509165	0.017	0.054	6.19002e-29	PE	AMZ2P1
1.07926e-33	-0.0256448	0.049	0.106	6.67652e-29	PE	GSKIP
1.14546e-33	-0.0864036	0.043	0.095	7.08606e-29	PE	SEPTIN6
1.15792e-33	-0.143523	0.001	0.022	7.16313e-29	PE	GADD45GIP1
1.1644e-33	-0.0882885	0.094	0.167	7.20318e-29	PE	SAT2
1.17215e-33	-0.166514	0.233	0.342	7.25117e-29	PE	GNG5
1.22943e-33	-0.0654889	0.084	0.154	7.60551e-29	PE	MCUB
1.38296e-33	-0.171562	0.025	0.067	8.55528e-29	PE	TSC22D3
1.39797e-33	-0.0477035	0.04	0.091	8.64815e-29	PE	STRADB
1.47204e-33	-0.0596726	0.079	0.148	9.10632e-29	PE	DRAM2
1.53441e-33	-0.0684662	0.055	0.114	9.49219e-29	PE	TOLLIP
1.56786e-33	-0.0733111	0.006	0.034	9.6991e-29	PE	KLHDC8B
1.59324e-33	-0.0424038	0.031	0.077	9.85607e-29	PE	MYO6
1.63686e-33	0.317022	0.266	0.201	1.01259e-28	PE	LINC01578
1.93549e-33	-0.0711163	0.056	0.114	1.19733e-28	PE	MOV10
1.98331e-33	-0.0655902	0.076	0.143	1.22692e-28	PE	STX8
2.14617e-33	-0.253637	0.144	0.225	1.32766e-28	PE	PRKCZ
2.16317e-33	-0.0387738	0.021	0.061	1.33818e-28	PE	TKFC
2.2467e-33	-0.0628749	0.029	0.073	1.38985e-28	PE	TMEM80
2.38131e-33	-0.0263959	0.022	0.062	1.47312e-28	PE	POLD1
2.42332e-33	-0.0717575	0.11	0.19	1.49911e-28	PE	TPD52L2
2.43462e-33	-0.249806	0.249	0.358	1.5061e-28	PE	NUCB2
2.46029e-33	-0.0702049	0.047	0.101	1.52198e-28	PE	TWF2
2.47964e-33	-0.104919	0.198	0.306	1.53395e-28	PE	SCP2
2.55636e-33	-0.0501893	0.084	0.154	1.58141e-28	PE	PPP1CB
2.69773e-33	-0.0660751	0.042	0.093	1.66887e-28	PE	GGA1
2.81716e-33	-0.177893	0.469	0.585	1.74275e-28	PE	RBX1
2.82101e-33	-0.0591879	0.027	0.07	1.74513e-28	PE	ZNF302
2.85408e-33	0.150802	0.034	0.006	1.76559e-28	PE	H3C7
3.02257e-33	-0.0495634	0.151	0.246	1.86982e-28	PE	TPD52
3.1652e-33	0.278737	0.429	0.381	1.95806e-28	PE	MZT2B
3.33813e-33	-0.0592284	0.045	0.097	2.06503e-28	PE	CNPPD1
3.36596e-33	-0.34842	0.007	0.034	2.08225e-28	PE	PSG9
3.43577e-33	-0.0652229	0.049	0.103	2.12544e-28	PE	PAK6
3.50366e-33	-0.161639	0.068	0.129	2.16744e-28	PE	TBX3
3.56239e-33	-0.0889402	0.12	0.202	2.20377e-28	PE	TMED2
3.58174e-33	-0.0532702	0.12	0.205	2.21573e-28	PE	RAB6A
3.65956e-33	-0.0465633	0.047	0.101	2.26388e-28	PE	DDX41
3.75565e-33	-0.0344427	0.094	0.17	2.32332e-28	PE	TAF12
3.77622e-33	-0.0311735	0.058	0.118	2.33605e-28	PE	BABAM2
3.89699e-33	-0.309342	0.052	0.105	2.41075e-28	PE	AIF1
4.27447e-33	-0.0633026	0.039	0.089	2.64427e-28	PE	MBD1
5.47186e-33	-0.0388082	0.035	0.082	3.38501e-28	PE	TMEM39B
5.58744e-33	-0.0678892	0.17	0.27	3.4565e-28	PE	TMEM167A
5.65166e-33	-0.066983	0.113	0.194	3.49623e-28	PE	ACO2
5.8924e-33	-0.186741	0.01	0.041	3.64515e-28	PE	ITGB2
6.16544e-33	-0.0853143	0.034	0.081	3.81407e-28	PE	YIPF6
6.31856e-33	-0.0789064	0.021	0.06	3.90879e-28	PE	PNPLA6
6.55358e-33	-0.163129	0.27	0.384	4.05417e-28	PE	FHL2
6.6269e-33	-0.0579608	0.054	0.112	4.09953e-28	PE	ELAC2
6.88087e-33	0.180487	0.609	0.554	4.25665e-28	PE	PRDX2
6.97654e-33	-0.0296399	0.062	0.123	4.31583e-28	PE	RO60
6.99512e-33	-0.0709584	0.142	0.234	4.32732e-28	PE	RTF1
7.17447e-33	-0.0785047	0.04	0.089	4.43827e-28	PE	PEX16
7.94498e-33	-0.0358219	0.075	0.142	4.91492e-28	PE	PDHX
8.3806e-33	-0.048067	0.07	0.134	5.1844e-28	PE	TMEM14A
8.42878e-33	-0.0271841	0.063	0.125	5.21421e-28	PE	RHOT2
8.84749e-33	-0.0494176	0.028	0.071	5.47323e-28	PE	PES1
9.03762e-33	0.149883	0.032	0.005	5.59085e-28	PE	H3C6
9.23979e-33	-0.0853272	0.135	0.223	5.71592e-28	PE	RHOG
9.33268e-33	-0.032673	0.071	0.135	5.77338e-28	PE	DDX54
1.05325e-32	-0.063641	0.211	0.325	6.5156e-28	PE	SDHC
1.06461e-32	-0.0668978	0.133	0.22	6.5859e-28	PE	CDIPT
1.18898e-32	-0.118949	0.18	0.28	7.35526e-28	PE	SIAH2
1.19647e-32	-0.0594693	0.072	0.137	7.40162e-28	PE	FAM234A
1.26595e-32	-0.0936381	0.048	0.101	7.83143e-28	PE	SMPD1
1.35093e-32	-0.0426406	0.036	0.084	8.35715e-28	PE	ARAF
1.37927e-32	-0.228998	0.271	0.378	8.53243e-28	PE	VWA1
1.42986e-32	-0.0605341	0.088	0.159	8.84542e-28	PE	STK25
1.49515e-32	-0.0607959	0.021	0.06	9.24929e-28	PE	HID1
1.69023e-32	-0.0485765	0.057	0.116	1.04561e-27	PE	FAM3A
1.76682e-32	-0.1356	0.089	0.157	1.09299e-27	PE	AMFR
1.89436e-32	-0.118592	0.097	0.169	1.17189e-27	PE	ALAS1
1.94496e-32	-0.0605971	0.117	0.199	1.20319e-27	PE	TEX30
1.95833e-32	-0.0461128	0.024	0.064	1.21146e-27	PE	TMEM161B-AS1
2.00085e-32	-0.12999	0	0.018	1.23777e-27	PE	C6orf48
2.15324e-32	-0.654548	0.085	0.146	1.33204e-27	PE	HLA-G
2.4014e-32	-0.0871258	0.069	0.132	1.48555e-27	PE	AP1B1
2.46245e-32	-0.0739922	0.119	0.2	1.52332e-27	PE	CDK2
2.5441e-32	-0.045652	0.016	0.051	1.57383e-27	PE	DHRS13
2.88234e-32	-0.308492	0.012	0.044	1.78308e-27	PE	LINC00967
3.05895e-32	-0.0570743	0.019	0.056	1.89233e-27	PE	SLC66A1
3.14314e-32	-0.0668196	0.028	0.07	1.94441e-27	PE	GPR137B
3.78736e-32	-0.0517289	0.032	0.077	2.34293e-27	PE	RNFT1
3.78762e-32	-0.0596332	0.154	0.249	2.3431e-27	PE	APH1A
4.00437e-32	-0.0608735	0.083	0.152	2.47718e-27	PE	APEH
4.02094e-32	-0.0595233	0.034	0.081	2.48743e-27	PE	ZNF22
4.05553e-32	-0.0639464	0.094	0.167	2.50883e-27	PE	B3GAT3
4.17516e-32	-0.0568532	0.098	0.172	2.58284e-27	PE	RNF10
4.47539e-32	-0.107553	0.135	0.219	2.76857e-27	PE	SDF2L1
4.49283e-32	-0.0225528	0.089	0.161	2.77936e-27	PE	GPBP1
5.0147e-32	-0.0970147	0.008	0.037	3.10219e-27	PE	KYNU
5.63907e-32	-0.260068	0.146	0.227	3.48844e-27	PE	NUPR1
6.20086e-32	-0.050143	0.05	0.104	3.83597e-27	PE	RING1
6.3247e-32	-0.0979421	0.102	0.176	3.91259e-27	PE	RMI2
7.16442e-32	-0.0643084	0.067	0.129	4.43205e-27	PE	BRWD1
7.32202e-32	-0.143292	0.046	0.096	4.52955e-27	PE	PKIG
7.51021e-32	-0.0175231	0.101	0.177	4.64597e-27	PE	CISD2
7.56728e-32	-0.00706444	0.108	0.188	4.68127e-27	PE	ATG12
7.81814e-32	-0.0622253	0.044	0.095	4.83646e-27	PE	EIF2B4
7.82262e-32	-0.0382709	0.051	0.106	4.83923e-27	PE	GMPPA
8.08778e-32	-0.147219	0.133	0.215	5.00326e-27	PE	RBM47
8.42534e-32	-0.0700656	0.058	0.115	5.21209e-27	PE	FAM174A
8.5639e-32	-0.0772346	0.013	0.046	5.2978e-27	PE	AFAP1
8.94825e-32	-0.0464777	0.082	0.15	5.53556e-27	PE	COPS8
9.29076e-32	-0.032184	0.086	0.156	5.74745e-27	PE	TM2D3
9.66282e-32	-0.134926	0.291	0.418	5.97761e-27	PE	KDELR1
9.90461e-32	0.276595	0.44	0.397	6.12719e-27	PE	SRSF2
1.02295e-31	-0.0586642	0.052	0.107	6.32817e-27	PE	ACAA2
1.04918e-31	-0.0440787	0.048	0.101	6.49044e-27	PE	INTS14
1.11088e-31	-0.193234	0.334	0.447	6.87211e-27	PE	DCXR
1.2106e-31	0.347832	0.316	0.262	7.48899e-27	PE	CASP4
1.31971e-31	-0.0480004	0.12	0.202	8.164e-27	PE	CLDND1
1.36218e-31	0.271603	0.217	0.154	8.42674e-27	PE	EIF2AK1
1.47789e-31	0.0940006	0.898	0.858	9.14251e-27	PE	PRDX1
1.66447e-31	-0.0554206	0.08	0.146	1.02967e-26	PE	JKAMP
1.76983e-31	-0.129082	0	0.018	1.09486e-26	PE	HNRNPA0
1.80934e-31	0.22912	0.126	0.07	1.11929e-26	PE	IQGAP2
1.83567e-31	-0.117936	0.081	0.147	1.13559e-26	PE	PDPK1
1.87584e-31	-0.0228864	0.026	0.067	1.16044e-26	PE	GAS2L1
1.89232e-31	-0.0364981	0.029	0.073	1.17063e-26	PE	RRNAD1
1.96859e-31	-0.139748	0.035	0.08	1.21781e-26	PE	TPM2
1.97829e-31	-0.0457232	0.117	0.198	1.22381e-26	PE	NMRAL1
2.09062e-31	-0.0748437	0.047	0.099	1.2933e-26	PE	DDAH2
2.09517e-31	-0.0384921	0.107	0.185	1.29611e-26	PE	PRKAR1A
2.22404e-31	-0.0722436	0.056	0.111	1.37584e-26	PE	WDR45
2.34715e-31	-0.0226248	0.035	0.081	1.452e-26	PE	ZNF146
2.38429e-31	-0.0340403	0.035	0.082	1.47497e-26	PE	NDUFAF1
2.39423e-31	-0.103473	0.052	0.106	1.48112e-26	PE	PLEC
2.4141e-31	-0.0542658	0.002	0.022	1.49341e-26	PE	PI4KAP1
2.4436e-31	-0.0994073	0.107	0.181	1.51166e-26	PE	ETS2
2.53189e-31	-0.0307391	0.073	0.138	1.56628e-26	PE	SHARPIN
2.54147e-31	-0.0488774	0.016	0.051	1.5722e-26	PE	BRAT1
2.58837e-31	-0.0515426	0.028	0.071	1.60122e-26	PE	MAP1S
2.60237e-31	-0.0989337	0.108	0.183	1.60988e-26	PE	GLB1
2.69123e-31	-0.0936888	0.059	0.116	1.66485e-26	PE	NR3C1
2.77178e-31	-0.0756592	0.02	0.057	1.71468e-26	PE	PHLDB3
3.06753e-31	-0.0336498	0.041	0.09	1.89764e-26	PE	ACP2
3.15193e-31	-0.0526506	0.025	0.066	1.94985e-26	PE	TELO2
3.39991e-31	-0.0541573	0.008	0.036	2.10325e-26	PE	UBE2NL
3.4287e-31	-0.100454	0.075	0.139	2.12106e-26	PE	THUMPD3-AS1
3.43213e-31	-0.00973943	0.045	0.097	2.12318e-26	PE	NCAPH2
3.50335e-31	-0.127995	0.179	0.276	2.16724e-26	PE	PDIA4
3.66352e-31	-0.0541543	0.074	0.137	2.26633e-26	PE	FAM162A
3.90707e-31	0.33912	0.28	0.215	2.41699e-26	PE	KPNA2
4.32688e-31	-0.056579	0.051	0.104	2.67669e-26	PE	UBE2E2
4.47787e-31	0.295069	0.061	0.023	2.7701e-26	PE	H2AC17
4.99633e-31	-0.0477045	0.044	0.095	3.09083e-26	PE	DHX30
5.36601e-31	-0.0888065	0.012	0.042	3.31952e-26	PE	ARHGEF16
5.50716e-31	-0.0309063	0.021	0.058	3.40684e-26	PE	PSAT1
5.53016e-31	-0.0517242	0.096	0.168	3.42106e-26	PE	PYM1
5.86235e-31	-0.0798058	0.041	0.09	3.62657e-26	PE	FANCE
5.90862e-31	-0.0705258	0.085	0.152	3.65519e-26	PE	BNIP3
6.26139e-31	-0.0728173	0.029	0.071	3.87342e-26	PE	CHD9
6.51991e-31	0.320284	0.181	0.123	4.03335e-26	PE	EIF3C
6.90822e-31	-0.043777	0.037	0.083	4.27356e-26	PE	GMPPB
6.92784e-31	-0.138589	0.017	0.052	4.2857e-26	PE	DIO2
7.10437e-31	-0.0464868	0.113	0.191	4.39491e-26	PE	TNFRSF1A
7.37499e-31	-0.0495203	0.093	0.164	4.56232e-26	PE	ABHD11
8.94374e-31	-0.0658162	0.035	0.08	5.53278e-26	PE	MYCL
9.25658e-31	-0.0712482	0.003	0.025	5.72631e-26	PE	HK2
1.07971e-30	-0.055661	0.015	0.049	6.67928e-26	PE	TBC1D2
1.18222e-30	-0.0868786	0.06	0.116	7.31347e-26	PE	TPP1
1.23542e-30	-0.0635387	0.02	0.056	7.64253e-26	PE	RICTOR
1.25088e-30	-0.0672974	0.075	0.138	7.73819e-26	PE	PXN
1.3388e-30	-0.0715683	0.133	0.217	8.28206e-26	PE	GNAI1
1.38184e-30	-0.0887776	0.045	0.095	8.54836e-26	PE	R3HDM4
1.50095e-30	-0.0343983	0.047	0.099	9.28519e-26	PE	RABGGTA
1.53204e-30	-0.0581038	0.05	0.103	9.47748e-26	PE	RETREG2
1.72007e-30	-0.0445309	0.058	0.114	1.06407e-25	PE	RIC8A
1.7303e-30	-0.0618753	0.083	0.149	1.0704e-25	PE	MPST
1.91392e-30	-0.15393	0.01	0.039	1.18399e-25	PE	FHL1
2.01845e-30	-0.0919056	0.206	0.311	1.24865e-25	PE	MRPL23
2.36727e-30	-0.0904028	0.039	0.085	1.46444e-25	PE	SYTL1
2.41529e-30	-0.0834616	0.118	0.196	1.49414e-25	PE	SRSF6
2.44785e-30	-0.0527899	0.215	0.328	1.51429e-25	PE	NDUFA5
2.58691e-30	-0.0961982	0.023	0.06	1.60031e-25	PE	FOXO3
2.82796e-30	-0.118124	0.068	0.127	1.74943e-25	PE	SLC19A3
3.04618e-30	-0.0614173	0.041	0.088	1.88443e-25	PE	SCAMP4
3.09515e-30	-0.111523	0.045	0.094	1.91472e-25	PE	NDRG1
3.14408e-30	-0.0450031	0.119	0.198	1.94499e-25	PE	PGRMC1
3.45753e-30	-0.0373377	0.07	0.131	2.13889e-25	PE	TMEM69
3.5424e-30	-0.0999932	0.2	0.303	2.1914e-25	PE	BLOC1S1
3.55328e-30	0.319935	0.123	0.07	2.19813e-25	PE	IGF2
3.70365e-30	-0.040106	0	0.018	2.29115e-25	PE	FTH1P11
3.7332e-30	-0.114855	0	0.018	2.30943e-25	PE	C4orf3
3.79475e-30	-0.169221	0.02	0.056	2.34751e-25	PE	FKBP10
3.86381e-30	-0.0416585	0.024	0.062	2.39023e-25	PE	OGFOD2
4.10839e-30	-0.0487542	0.021	0.057	2.54153e-25	PE	GGT7
4.49117e-30	-0.0381844	0.044	0.094	2.77833e-25	PE	LLPH
4.62507e-30	-0.072654	0.209	0.317	2.86116e-25	PE	SFT2D1
4.65859e-30	-0.0374796	0.082	0.148	2.8819e-25	PE	HK1
4.91346e-30	-0.0654331	0.02	0.056	3.03957e-25	PE	SYNJ2
5.14885e-30	-0.040191	0.014	0.046	3.18518e-25	PE	ENTPD1-AS1
5.16714e-30	-0.0707904	0.017	0.05	3.1965e-25	PE	MOB3A
5.285e-30	-0.0568112	0.042	0.09	3.26941e-25	PE	NORAD
5.33114e-30	-0.0786426	0.114	0.19	3.29795e-25	PE	TMEM109
5.34657e-30	-0.0351662	0.06	0.116	3.3075e-25	PE	MLST8
5.9066e-30	0.177672	0.52	0.468	3.65394e-25	PE	TKT
6.21267e-30	-0.0362814	0.031	0.074	3.84328e-25	PE	MAP3K7
6.31655e-30	-0.0317216	0.151	0.242	3.90755e-25	PE	LYPLA2
6.4699e-30	-0.134872	0.138	0.219	4.00241e-25	PE	C1orf115
6.69599e-30	-0.0508294	0.057	0.111	4.14227e-25	PE	NUDT14
7.1394e-30	-0.0848684	0.016	0.049	4.41658e-25	PE	UCP2
7.39084e-30	-0.0521458	0.073	0.135	4.57212e-25	PE	MAN1B1
7.54795e-30	-0.0594449	0.103	0.176	4.66931e-25	PE	DNAJC4
7.97507e-30	-0.0888107	0.061	0.117	4.93354e-25	PE	ROGDI
8.44314e-30	-0.127467	0.03	0.072	5.2231e-25	PE	DLG5
8.5347e-30	-0.0423583	0.023	0.061	5.27974e-25	PE	LAPTM4B
8.54135e-30	-0.0716328	0.053	0.106	5.28385e-25	PE	SEC24D
9.3142e-30	-0.0995501	0.038	0.083	5.76195e-25	PE	SLC19A2
9.37852e-30	-0.141647	0.295	0.415	5.80174e-25	PE	DDB1
9.50067e-30	-0.0314489	0.025	0.064	5.87731e-25	PE	DCAKD
9.75608e-30	-0.0456132	0.114	0.192	6.03531e-25	PE	OAZ2
9.76564e-30	-0.0565465	0.124	0.204	6.04122e-25	PE	TMEM134
1.02952e-29	-0.0483493	0.069	0.129	6.36883e-25	PE	HDAC3
1.04585e-29	-0.0867951	0.131	0.212	6.46982e-25	PE	TM9SF2
1.07745e-29	-0.0761731	0.2	0.305	6.6653e-25	PE	TMEM147
1.10279e-29	-0.0534349	0.086	0.152	6.82207e-25	PE	ARFGAP2
1.11133e-29	-0.0494648	0.048	0.099	6.87489e-25	PE	MCCC2
1.24245e-29	0.333398	0.247	0.19	7.68606e-25	PE	SINHCAF
1.26404e-29	-0.179889	0.216	0.316	7.81961e-25	PE	GLUL
1.38194e-29	-0.112572	0	0.017	8.54898e-25	PE	SARS
1.53848e-29	-0.0846191	0.048	0.099	9.51733e-25	PE	P4HA1
1.60034e-29	-0.070503	0.027	0.067	9.90002e-25	PE	SERTAD2
1.71049e-29	-0.0637117	0.044	0.093	1.05814e-24	PE	CHD1
1.75484e-29	0.100971	0.905	0.844	1.08558e-24	PE	ANXA2
1.78373e-29	-0.206617	0.568	0.658	1.10345e-24	PE	GPX4
1.82953e-29	-0.0876952	0.039	0.086	1.13178e-24	PE	KMT2C
1.90937e-29	-0.363954	0.353	0.437	1.18118e-24	PE	SLC40A1
2.0546e-29	-0.0353171	0.032	0.075	1.27102e-24	PE	TOMM6
2.18598e-29	0.324692	0.232	0.173	1.35229e-24	PE	STK17A
2.25274e-29	-0.106733	0.04	0.086	1.39359e-24	PE	TNRC6B
2.25851e-29	0.284561	0.184	0.125	1.39716e-24	PE	SNHG12
2.33202e-29	-0.0978553	0.069	0.127	1.44264e-24	PE	CFD
2.38245e-29	-0.0662219	0.036	0.081	1.47383e-24	PE	NIPSNAP3A
2.45619e-29	-0.0946954	0.02	0.055	1.51945e-24	PE	ISG20
2.49533e-29	-0.0609755	0.142	0.227	1.54366e-24	PE	ABHD12
2.69254e-29	-0.0927738	0.058	0.112	1.66566e-24	PE	SYT7
2.72049e-29	-0.0758416	0.008	0.034	1.68295e-24	PE	DPEP2
2.72057e-29	-0.0543277	0.023	0.061	1.683e-24	PE	STK4
2.88751e-29	-0.127034	0.01	0.039	1.78627e-24	PE	SH3BGRL
2.99227e-29	-0.0355509	0.081	0.147	1.85108e-24	PE	GPS1
3.00208e-29	-0.0754011	0.088	0.153	1.85715e-24	PE	TAPBP
3.25586e-29	-0.0470471	0.061	0.117	2.01414e-24	PE	DNAJB2
3.27053e-29	-0.0594617	0.04	0.086	2.02322e-24	PE	ANKRA2
3.51559e-29	-0.0744598	0.23	0.343	2.17481e-24	PE	DRAP1
3.66165e-29	-0.0516757	0.073	0.134	2.26517e-24	PE	OXA1L
3.77179e-29	0.334258	0.32	0.273	2.3333e-24	PE	EIF4B
3.95302e-29	0.197452	0.67	0.645	2.44542e-24	PE	PSMA7
3.99318e-29	-0.0223935	0.043	0.091	2.47026e-24	PE	ZNF83
4.22676e-29	0.304498	0.326	0.276	2.61476e-24	PE	PNRC2
4.30816e-29	-0.0459437	0.114	0.191	2.66511e-24	PE	DNPEP
4.41281e-29	-0.0683295	0.024	0.062	2.72985e-24	PE	KIF21A
4.45523e-29	-0.0796032	0.04	0.086	2.7561e-24	PE	PSMA3-AS1
4.64461e-29	-0.0371975	0.002	0.023	2.87325e-24	PE	TMEM191B
4.73477e-29	-0.03125	0.1	0.172	2.92902e-24	PE	MAPK1IP1L
4.74856e-29	-0.150317	0.195	0.288	2.93756e-24	PE	PTGES
4.96605e-29	-0.0321814	0.067	0.126	3.0721e-24	PE	PCYT2
5.12717e-29	-0.0794889	0.062	0.118	3.17177e-24	PE	ZSCAN18
5.20445e-29	-0.0448432	0.032	0.074	3.21958e-24	PE	SLC29A2
5.26416e-29	-0.0376586	0.043	0.09	3.25651e-24	PE	ABCB8
5.34064e-29	-0.0250922	0.052	0.104	3.30383e-24	PE	LRRC1
5.42855e-29	-0.086507	0.08	0.142	3.35821e-24	PE	GABARAP
5.43683e-29	-0.0272873	0.106	0.18	3.36333e-24	PE	PRPF39
5.48041e-29	-0.084831	0.091	0.157	3.39029e-24	PE	MAN1A2
5.64752e-29	-0.0352851	0.059	0.114	3.49367e-24	PE	PRPF6
5.75631e-29	0.335339	0.399	0.36	3.56097e-24	PE	RSRC2
5.8232e-29	-0.0736203	0.096	0.165	3.60235e-24	PE	TEAD3
5.91852e-29	-0.131852	0.038	0.082	3.66132e-24	PE	C1QTNF6
5.92577e-29	-0.0460115	0.033	0.076	3.6658e-24	PE	GOLGA5
5.96274e-29	-0.0426291	0.038	0.083	3.68867e-24	PE	OGFR
6.03881e-29	-0.0877579	0.044	0.091	3.73573e-24	PE	C16orf74
6.13164e-29	-0.0461083	0.022	0.059	3.79315e-24	PE	GRTP1
6.19687e-29	-0.0553726	0.014	0.045	3.83351e-24	PE	KATNB1
6.23087e-29	-0.0416304	0.038	0.083	3.85454e-24	PE	GET1
6.99195e-29	-0.0269126	0.1	0.171	4.32536e-24	PE	MRPL10
7.2016e-29	-0.0506504	0.121	0.2	4.45506e-24	PE	GOLPH3
7.34089e-29	-0.0401423	0.012	0.042	4.54122e-24	PE	DGCR6
7.56338e-29	-0.0537218	0.03	0.071	4.67886e-24	PE	RXRB
8.60461e-29	-0.0262547	0.053	0.105	5.32298e-24	PE	GTF2E2
9.16896e-29	0.331987	0.245	0.192	5.6721e-24	PE	NUCKS1P1
1.05768e-28	-0.0929267	0.047	0.095	6.54303e-24	PE	TMEM265
1.15125e-28	-0.0395905	0.031	0.072	7.12185e-24	PE	MAD2L2
1.16042e-28	-0.0752189	0.017	0.049	7.1786e-24	PE	GNL1
1.19886e-28	-0.0699573	0.011	0.04	7.41638e-24	PE	TTN-AS1
1.22808e-28	-0.0439049	0.044	0.092	7.59712e-24	PE	PEX14
1.2752e-28	-0.0669078	0.085	0.149	7.88862e-24	PE	BCAT2
1.30097e-28	0.101817	0.92	0.885	8.04804e-24	PE	GSTP1
1.34459e-28	-0.0316126	0.022	0.058	8.3179e-24	PE	ASL
1.34657e-28	-0.339391	0.928	0.86	8.33013e-24	PE	IFI6
1.34751e-28	-0.0434438	0.076	0.137	8.33595e-24	PE	MAT2B
1.35021e-28	-0.0268247	0.025	0.063	8.35265e-24	PE	MZT1
1.41606e-28	-0.22824	0.022	0.059	8.76005e-24	PE	MGP
1.43023e-28	-0.177117	0.388	0.503	8.84769e-24	PE	BCAP31
1.50418e-28	-0.0683162	0.027	0.066	9.30517e-24	PE	RAB11FIP4
1.5125e-28	-0.0259295	0.111	0.187	9.3566e-24	PE	TMEM205
1.60974e-28	-0.0526142	0.007	0.033	9.95817e-24	PE	CAMK2B
1.66408e-28	-0.0505797	0.024	0.062	1.02944e-23	PE	CNKSR1
1.72419e-28	-0.185468	0.434	0.551	1.06662e-23	PE	SDCBP
1.76183e-28	-0.0188428	0.093	0.161	1.0899e-23	PE	EMC2
1.91641e-28	-0.0240475	0.067	0.125	1.18553e-23	PE	TMEM99
2.07531e-28	-0.11018	0.138	0.217	1.28383e-23	PE	AVPI1
2.08264e-28	-0.0312369	0.062	0.117	1.28836e-23	PE	GTF3C5
2.12239e-28	-0.046845	0.01	0.038	1.31295e-23	PE	NDRG2
2.24191e-28	-0.0396251	0.061	0.115	1.38689e-23	PE	NGRN
2.2715e-28	-0.0332552	0.077	0.139	1.40519e-23	PE	AKT1S1
2.41005e-28	-0.0657695	0.192	0.292	1.49091e-23	PE	AUP1
2.51267e-28	-0.0828499	0.236	0.347	1.55439e-23	PE	BANF1
2.58044e-28	-0.0549351	0.191	0.291	1.59631e-23	PE	MRPS36
2.61868e-28	-0.0838446	0.034	0.076	1.61997e-23	PE	NDFIP1
2.67629e-28	-0.0421713	0.029	0.069	1.65561e-23	PE	HNRNPLL
2.7182e-28	-0.0465449	0.017	0.05	1.68153e-23	PE	EML3
2.73606e-28	0.138237	0.034	0.008	1.69258e-23	PE	SLC34A2
2.78499e-28	-0.239595	0.047	0.094	1.72285e-23	PE	FCGRT
2.79868e-28	-0.0277472	0.033	0.075	1.73132e-23	PE	SLC37A3
2.8255e-28	-0.040438	0.027	0.065	1.74791e-23	PE	TMX1
2.83631e-28	-0.0564431	0.028	0.067	1.7546e-23	PE	CCAR2
2.88455e-28	0.063711	0.727	0.602	1.78444e-23	PE	EFEMP1
2.89083e-28	-0.0936039	0.063	0.118	1.78832e-23	PE	MAP3K8
3.21779e-28	-0.0754709	0.05	0.1	1.99059e-23	PE	DST
3.22241e-28	-0.0546717	0.034	0.077	1.99345e-23	PE	PRADC1
3.39579e-28	0.143231	0.662	0.595	2.1007e-23	PE	ENO1
3.50163e-28	-0.0942982	0.046	0.094	2.16618e-23	PE	MFSD1
3.59458e-28	-0.231225	0.255	0.345	2.22368e-23	PE	OLR1
3.63092e-28	0.199424	0.45	0.386	2.24616e-23	PE	PARP1
3.81542e-28	-0.0499402	0.047	0.096	2.3603e-23	PE	HGS
4.07988e-28	-0.0750054	0.273	0.396	2.52389e-23	PE	NUTF2
4.12306e-28	-0.152059	0.344	0.465	2.55061e-23	PE	LMAN2
4.60072e-28	-0.0479052	0.033	0.075	2.8461e-23	PE	PI4KB
4.71059e-28	-0.0448616	0.044	0.091	2.91407e-23	PE	ALG6
5.46952e-28	0.189611	0.17	0.107	3.38356e-23	PE	KLF2
5.80551e-28	0.257782	0.157	0.102	3.5914e-23	PE	TM9SF3
6.43108e-28	-0.105404	0.107	0.177	3.97839e-23	PE	CAT
6.63223e-28	-0.0569724	0.015	0.047	4.10283e-23	PE	EPSTI1
6.87681e-28	-0.0126747	0.113	0.188	4.25413e-23	PE	AKIRIN2
7.37964e-28	-0.0509384	0.038	0.081	4.56519e-23	PE	NELFB
7.38531e-28	0.000442634	0.054	0.107	4.5687e-23	PE	SPAG16
7.38665e-28	-0.040246	0.021	0.057	4.56953e-23	PE	TJP3
7.71645e-28	-0.0321568	0.004	0.026	4.77355e-23	PE	TUBBP2
7.93895e-28	-0.203337	0.056	0.106	4.91119e-23	PE	ITGA5
8.11329e-28	-0.0388198	0.062	0.117	5.01905e-23	PE	G6PC3
8.46172e-28	-0.091972	0.088	0.152	5.23459e-23	PE	SDC4
8.50996e-28	-0.0452949	0.028	0.066	5.26443e-23	PE	IKBKG
8.55365e-28	-0.0451643	0.081	0.143	5.29146e-23	PE	YIPF1
9.16596e-28	-0.0311934	0.025	0.063	5.67025e-23	PE	PCIF1
9.31252e-28	-0.0307805	0.036	0.08	5.76091e-23	PE	MPC1
9.39256e-28	-0.0545993	0.152	0.24	5.81043e-23	PE	ZNF207
9.96716e-28	-0.0713883	0.014	0.044	6.16589e-23	PE	FBLIM1
1.08123e-27	-0.0450059	0.001	0.017	6.68873e-23	PE	SDK2
1.08255e-27	-0.0409938	0.008	0.034	6.69685e-23	PE	GATA3-AS1
1.09335e-27	-0.0454917	0.022	0.058	6.76371e-23	PE	PBXIP1
1.09346e-27	0.162696	0.03	0.006	6.76437e-23	PE	BCL11A
1.14248e-27	-0.0505648	0.082	0.144	7.06758e-23	PE	HMOX2
1.18095e-27	-0.130703	0.02	0.054	7.30559e-23	PE	COL6A1
1.19858e-27	-0.0143584	0.12	0.198	7.41463e-23	PE	HAX1
1.259e-27	-0.0492938	0.064	0.119	7.78843e-23	PE	RAB34
1.28823e-27	-0.0357648	0.057	0.11	7.96923e-23	PE	SIGMAR1
1.35984e-27	-0.103682	0.269	0.386	8.41225e-23	PE	ATP6V1E1
1.48951e-27	-0.13409	0.009	0.035	9.2144e-23	PE	KRT14
1.50916e-27	-0.122779	0.179	0.27	9.33594e-23	PE	SIL1
1.53116e-27	-0.0183434	0.046	0.094	9.47209e-23	PE	NARF
1.55093e-27	0.29245	0.156	0.103	9.59438e-23	PE	TFEB
1.64237e-27	-0.0625571	0.039	0.083	1.016e-22	PE	SNX10
1.70525e-27	-0.0556525	0.112	0.184	1.0549e-22	PE	RNMT
1.72406e-27	-0.0474319	0.016	0.047	1.06654e-22	PE	ATP13A1
1.75393e-27	-0.042555	0.123	0.201	1.08502e-22	PE	TMUB1
1.81025e-27	0.2409	0.031	0.006	1.11986e-22	PE	PRL
1.82881e-27	-0.0281332	0.074	0.134	1.13134e-22	PE	DDR1
1.83541e-27	-0.097663	0.089	0.152	1.13542e-22	PE	WDR34
1.84514e-27	-0.0409879	0.05	0.099	1.14144e-22	PE	ATAD1
1.8767e-27	-0.114351	0.161	0.245	1.16096e-22	PE	ARRDC3
1.89797e-27	-0.0319263	0.106	0.177	1.17412e-22	PE	WDR18
1.9793e-27	-0.0325391	0.077	0.137	1.22444e-22	PE	NPM3
2.18949e-27	-0.0436964	0.018	0.051	1.35446e-22	PE	RSAD1
2.26685e-27	-0.102955	0.005	0.028	1.40232e-22	PE	ODC1
2.33559e-27	-0.0355817	0.079	0.14	1.44485e-22	PE	STX5
2.34848e-27	-0.0790307	0.217	0.32	1.45282e-22	PE	NDUFC1
2.49317e-27	-0.0377379	0.044	0.09	1.54232e-22	PE	LINC01873
2.50949e-27	0.279476	0.398	0.34	1.55242e-22	PE	PMAIP1
2.58561e-27	-0.0473196	0.053	0.104	1.59951e-22	PE	SCNM1
2.87787e-27	-0.0779116	0.224	0.329	1.7803e-22	PE	SAR1A
2.88543e-27	-0.0423677	0.018	0.051	1.78498e-22	PE	PRPF40B
2.88587e-27	-0.0817091	0.256	0.369	1.78526e-22	PE	SEC62
2.89055e-27	-0.151443	0.146	0.224	1.78815e-22	PE	LITAF
2.89485e-27	-0.0644869	0.174	0.267	1.79081e-22	PE	FAAP20
2.98529e-27	-0.0893648	0.21	0.309	1.84676e-22	PE	TIMM8B
3.05587e-27	-0.0467643	0.05	0.1	1.89042e-22	PE	MARCHF6
3.16197e-27	-0.0198333	0.002	0.019	1.95606e-22	PE	TUBBP6
3.25311e-27	-0.060028	0.068	0.124	2.01244e-22	PE	RREB1
3.26007e-27	-0.109406	0.098	0.163	2.01675e-22	PE	STOM
3.28211e-27	-0.0571937	0.044	0.09	2.03038e-22	PE	PSEN1
3.28276e-27	-0.0273472	0.014	0.044	2.03078e-22	PE	TAF9B
3.3557e-27	-0.0397184	0.041	0.086	2.0759e-22	PE	RTKN
3.41485e-27	-0.102031	0.048	0.096	2.1125e-22	PE	KDM4B
3.49909e-27	-0.248283	0.107	0.171	2.16461e-22	PE	GPC3
3.58739e-27	-0.126751	0.071	0.127	2.21923e-22	PE	HLA-E
3.59821e-27	-0.111768	0.055	0.105	2.22593e-22	PE	LRP5
3.61726e-27	-0.0471952	0.04	0.084	2.23771e-22	PE	TMEM50B
3.97985e-27	-0.404832	0.095	0.152	2.46201e-22	PE	C1QA
4.36711e-27	-0.0564908	0.198	0.299	2.70158e-22	PE	POLR2I
4.36806e-27	0.160757	0.487	0.421	2.70217e-22	PE	JUNB
4.72008e-27	-0.0523749	0.023	0.058	2.91994e-22	PE	C6orf136
4.90841e-27	-0.520592	0.034	0.074	3.03644e-22	PE	NOG
4.94095e-27	-0.745504	0.015	0.044	3.05657e-22	PE	HBB
4.98926e-27	-0.0962745	0.007	0.031	3.08646e-22	PE	GCHFR
5.09237e-27	-0.0640355	0.025	0.061	3.15024e-22	PE	NCOA2
5.46278e-27	-0.0577077	0.112	0.184	3.37938e-22	PE	IMPA2
5.67889e-27	-0.0698157	0.12	0.195	3.51308e-22	PE	GANAB
5.8033e-27	-0.110258	0.251	0.358	3.59004e-22	PE	SON
6.22746e-27	-0.158519	0.043	0.087	3.85243e-22	PE	FOSL2
6.44639e-27	-0.0582286	0.006	0.028	3.98787e-22	PE	C8orf31
6.47933e-27	-0.0289325	0.106	0.178	4.00824e-22	PE	EMD
6.936e-27	0.192164	0.452	0.393	4.29075e-22	PE	CSRP2
7.12856e-27	-0.0309064	0.053	0.103	4.40987e-22	PE	PCTP
7.18515e-27	-0.0700214	0.127	0.203	4.44488e-22	PE	ZNF428
7.19357e-27	-0.0220119	0.024	0.06	4.45009e-22	PE	SRD5A3
7.24534e-27	-0.238393	0.331	0.431	4.48211e-22	PE	NPC2
7.72667e-27	-0.113258	0.24	0.346	4.77987e-22	PE	NDUFS7
7.73516e-27	-0.0540786	0.033	0.073	4.78513e-22	PE	WIPF2
7.85345e-27	-0.0977039	0.012	0.039	4.8583e-22	PE	TMEM91
8.8193e-27	-0.0306854	0.07	0.127	5.4558e-22	PE	EXOSC4
8.82624e-27	-0.0768633	0.012	0.04	5.46009e-22	PE	TOM1L2
9.03103e-27	-0.115588	0.005	0.028	5.58677e-22	PE	PTH1R
9.49217e-27	-0.106225	0	0.015	5.87205e-22	PE	C19orf70
9.71148e-27	-0.0556946	0.088	0.152	6.00772e-22	PE	CLN5
1.02018e-26	-0.0585144	0.154	0.238	6.31105e-22	PE	NDUFV2
1.03204e-26	-0.0654661	0.177	0.271	6.38438e-22	PE	SDF2
1.05766e-26	-0.0290949	0.041	0.086	6.5429e-22	PE	RNF170
1.09859e-26	-0.0731525	0.112	0.182	6.79607e-22	PE	HBP1
1.11412e-26	-0.0287264	0.064	0.119	6.89214e-22	PE	PUDP
1.13316e-26	-0.151686	0.013	0.041	7.00996e-22	PE	GYPC
1.16368e-26	-0.0963046	0.009	0.034	7.19877e-22	PE	PPM1N
1.18699e-26	-0.0370864	0.056	0.107	7.34296e-22	PE	DECR1
1.18818e-26	-0.0555704	0.053	0.103	7.35031e-22	PE	C19orf25
1.2527e-26	-0.0465013	0.024	0.059	7.74944e-22	PE	USP11
1.26771e-26	-0.157711	0.233	0.332	7.84229e-22	PE	LSR
1.37547e-26	-0.141132	0.355	0.476	8.50893e-22	PE	REEP5
1.37616e-26	-0.0928989	0.042	0.086	8.51321e-22	PE	MYL9
1.38933e-26	-0.0054673	0.052	0.102	8.5947e-22	PE	PPP1R8
1.51372e-26	-0.0303621	0.081	0.142	9.36418e-22	PE	NECAP2
1.52511e-26	-0.0327909	0.044	0.09	9.43466e-22	PE	ABCF3
1.55745e-26	-0.0799049	0.209	0.308	9.63467e-22	PE	WDR1
1.56325e-26	-0.00608858	0.076	0.136	9.67057e-22	PE	TMEM60
1.61428e-26	-0.0503485	0.017	0.048	9.98627e-22	PE	CEP85L
1.63796e-26	-0.0767693	0.01	0.036	1.01328e-21	PE	LRRC32
1.69521e-26	-0.0441519	0.033	0.073	1.04869e-21	PE	ROCK1
1.71538e-26	-0.0420664	0.094	0.159	1.06117e-21	PE	ZBTB8OS
1.78269e-26	-0.0444944	0.024	0.059	1.10281e-21	PE	PLXNA1
1.96346e-26	-0.273006	0.097	0.157	1.21464e-21	PE	BGN
1.96909e-26	-0.128604	0.146	0.224	1.21812e-21	PE	RRBP1
1.97321e-26	-0.0550837	0.019	0.051	1.22067e-21	PE	VAT1
2.06756e-26	-0.0447311	0.039	0.083	1.27904e-21	PE	CCDC57
2.13757e-26	-0.0521843	0.025	0.061	1.32234e-21	PE	PAN3
2.2175e-26	-0.0874253	0	0.015	1.37179e-21	PE	TUBB2B
2.25041e-26	-0.127905	0	0.015	1.39215e-21	PE	HAND1
2.25822e-26	-0.0406574	0.006	0.029	1.39698e-21	PE	GSTO2
2.31855e-26	-0.0533133	0.085	0.147	1.4343e-21	PE	SNX27
2.33784e-26	-0.101788	0.045	0.091	1.44623e-21	PE	LRP10
2.3673e-26	-0.0172974	0.044	0.089	1.46446e-21	PE	TMEM191C
2.37067e-26	-0.0172122	0.044	0.091	1.46654e-21	PE	SNX12
2.37751e-26	-0.0264122	0.11	0.181	1.47078e-21	PE	COPS4
2.42785e-26	-0.0518957	0.101	0.168	1.50191e-21	PE	RANGRF
2.49121e-26	-0.048736	0.029	0.067	1.54111e-21	PE	PHF1
2.6541e-26	-0.040533	0.05	0.098	1.64188e-21	PE	STYXL1
2.68764e-26	-0.101686	0.262	0.374	1.66263e-21	PE	COX17
2.73006e-26	-0.151825	0.536	0.643	1.68887e-21	PE	COX6B1
2.78667e-26	-0.0402503	0.115	0.187	1.72389e-21	PE	MRPL48
2.81824e-26	-0.0318956	0	0.015	1.74342e-21	PE	FTH1P16
2.85565e-26	-0.0508392	0.016	0.046	1.76656e-21	PE	ZBTB7B
2.95563e-26	-0.107866	0.028	0.065	1.82841e-21	PE	ERBB2
2.95809e-26	-0.0433568	0.128	0.204	1.82994e-21	PE	NCOA4
3.05312e-26	-0.0221411	0.053	0.103	1.88872e-21	PE	MINDY2
3.09448e-26	-0.0317105	0.064	0.119	1.91431e-21	PE	C12orf10
3.11055e-26	-0.0278356	0.007	0.031	1.92425e-21	PE	P2RY2
3.13572e-26	-0.0814043	0.019	0.051	1.93982e-21	PE	VPS51
3.25282e-26	-0.0568267	0.019	0.052	2.01226e-21	PE	ALDH6A1
3.27127e-26	-0.0387818	0.109	0.179	2.02367e-21	PE	INTS11
3.28403e-26	-0.0452604	0.198	0.298	2.03157e-21	PE	CAP1
3.35728e-26	-0.0596588	0.039	0.082	2.07688e-21	PE	MAGT1
3.44295e-26	-0.0835546	0.007	0.031	2.12988e-21	PE	TTYH3
3.60352e-26	-0.0420055	0.155	0.24	2.22921e-21	PE	DPM1
3.80551e-26	-0.041251	0.053	0.101	2.35416e-21	PE	ERCC1
3.96509e-26	-0.054914	0.051	0.1	2.45288e-21	PE	FAM118A
3.97121e-26	-0.00578189	0.058	0.11	2.45667e-21	PE	ASCC2
4.00886e-26	-0.0182702	0.026	0.062	2.47996e-21	PE	MED24
4.08442e-26	0.21481	0.381	0.325	2.52671e-21	PE	PEG3
4.08697e-26	-0.048396	0.089	0.152	2.52828e-21	PE	ZNF385A
4.34371e-26	-0.0517876	0.135	0.213	2.68711e-21	PE	NSMCE1
4.52535e-26	-0.102639	0.105	0.173	2.79947e-21	PE	GLG1
4.56037e-26	-0.0314742	0.1	0.167	2.82114e-21	PE	UBE2J2
4.72818e-26	-0.256426	0.047	0.091	2.92495e-21	PE	TNFSF10
4.74489e-26	-0.101222	0.008	0.033	2.93529e-21	PE	PSCA
5.15729e-26	-0.0638873	0.178	0.27	3.1904e-21	PE	RBPMS
5.35618e-26	-0.00607292	0.062	0.116	3.31344e-21	PE	AARS1
5.69732e-26	-0.0520019	0.025	0.06	3.52448e-21	PE	KRCC1
6.07358e-26	-0.0553037	0.032	0.072	3.75724e-21	PE	ATG9A
6.4261e-26	-0.0757288	0.818	0.721	3.97532e-21	PE	KRT19
7.30911e-26	-0.0109379	0.057	0.108	4.52156e-21	PE	PTPA
7.68909e-26	-0.0138668	0.046	0.092	4.75662e-21	PE	FDXR
7.9116e-26	-0.0276161	0.048	0.095	4.89428e-21	PE	ZNRD1
8.18628e-26	-0.0258808	0.087	0.149	5.0642e-21	PE	DHPS
8.37644e-26	-0.0277622	0.069	0.125	5.18184e-21	PE	EBP
8.92832e-26	-0.0755048	0.18	0.27	5.52324e-21	PE	SPPL2A
9.43751e-26	-0.107674	0.134	0.209	5.83823e-21	PE	CMTM8
9.98153e-26	-0.0438741	0.016	0.047	6.17477e-21	PE	TMEM116
1.0091e-25	-0.042341	0.017	0.048	6.24246e-21	PE	DHX16
1.02256e-25	-0.0674672	0.04	0.083	6.32576e-21	PE	TLN1
1.02642e-25	-0.0310126	0.036	0.077	6.34967e-21	PE	C22orf39
1.04665e-25	-0.0261038	0.015	0.045	6.47479e-21	PE	DNAAF2
1.06512e-25	-0.054129	0.019	0.051	6.58902e-21	PE	ZNF444
1.11064e-25	-0.0393275	0.017	0.048	6.87064e-21	PE	RNF31
1.13645e-25	-0.0296216	0.08	0.14	7.03029e-21	PE	GALT
1.18099e-25	-0.00832328	0.057	0.108	7.30585e-21	PE	RARS2
1.21351e-25	-0.0527403	0.035	0.075	7.507e-21	PE	C2orf76
1.23636e-25	-0.0638732	0.246	0.357	7.64839e-21	PE	LYPLA1
1.27401e-25	-0.166706	0.016	0.046	7.88128e-21	PE	HCST
1.28479e-25	-0.024847	0.054	0.104	7.94796e-21	PE	BROX
1.29078e-25	-0.0251894	0.098	0.164	7.98502e-21	PE	ATP6V1H
1.36317e-25	0.172319	0.367	0.304	8.43283e-21	PE	PPP1R14B
1.41015e-25	-0.0943302	0.036	0.076	8.72346e-21	PE	H2AC6
1.42331e-25	-0.0946012	0.033	0.072	8.80488e-21	PE	FSCN1
1.4385e-25	-0.026052	0.029	0.067	8.89886e-21	PE	NUP85
1.46667e-25	-0.0381516	0.085	0.145	9.07311e-21	PE	RBM23
1.49095e-25	-0.0421711	0.003	0.022	9.22329e-21	PE	TNNT1
1.50672e-25	-0.0410038	0.119	0.192	9.32086e-21	PE	ARFIP2
1.52291e-25	-0.0156886	0.036	0.077	9.42103e-21	PE	RBM10
1.52692e-25	-0.0660071	0.055	0.104	9.44583e-21	PE	TNKS2
1.56571e-25	-0.0744989	0.03	0.067	9.6858e-21	PE	STEAP3
1.5832e-25	-0.13165	0.374	0.498	9.79402e-21	PE	SERP1
1.73101e-25	-0.0326099	0.037	0.078	1.07083e-20	PE	TPK1
1.85849e-25	-0.0491827	0.156	0.24	1.1497e-20	PE	ACTR10
1.8727e-25	-0.117862	0.003	0.021	1.15849e-20	PE	CSTB
1.89764e-25	-0.0705959	0.05	0.097	1.17392e-20	PE	YIPF2
1.89795e-25	-0.0425251	0.007	0.029	1.17411e-20	PE	FTH1P20
2.01281e-25	-0.133946	0.346	0.465	1.24517e-20	PE	PGK1
2.02023e-25	0.00165767	0.067	0.121	1.24976e-20	PE	ADSS2
2.04248e-25	-0.0345505	0.061	0.113	1.26352e-20	PE	SNX14
2.09892e-25	-0.0269149	0.038	0.079	1.29843e-20	PE	SHC1
2.23485e-25	-0.068794	0.026	0.062	1.38252e-20	PE	SPIRE2
2.23533e-25	0.128546	0.436	0.366	1.38282e-20	PE	GADD45B
2.35266e-25	-0.0503772	0.074	0.13	1.4554e-20	PE	TP53I13
2.48959e-25	-0.0952841	0.099	0.162	1.54011e-20	PE	LAMC1
2.49218e-25	-0.0325975	0.157	0.242	1.54171e-20	PE	MOB4
2.55854e-25	-0.0560335	0.028	0.065	1.58276e-20	PE	TAPBPL
2.69706e-25	-0.00249452	0.067	0.121	1.66846e-20	PE	FASTK
2.86762e-25	-0.0606473	0.02	0.052	1.77397e-20	PE	ARHGEF1
3.05869e-25	-0.14493	0.404	0.525	1.89217e-20	PE	ATP5MD
3.09683e-25	-0.0166876	0.051	0.099	1.91576e-20	PE	ELP2
3.09764e-25	-0.486557	0.268	0.343	1.91626e-20	PE	GDF15
3.12627e-25	-0.0367299	0.111	0.181	1.93397e-20	PE	SEC61A1
3.13033e-25	-0.0411094	0.009	0.033	1.93648e-20	PE	ST3GAL6-AS1
3.17946e-25	0.156598	0.44	0.383	1.96688e-20	PE	MBNL3
3.39097e-25	-0.0586742	0.066	0.118	2.09772e-20	PE	FOXP1
3.53979e-25	-0.0446569	0.031	0.07	2.18979e-20	PE	PCBP1-AS1
3.58709e-25	-0.0504978	0.182	0.275	2.21904e-20	PE	TBCB
4.28657e-25	0.215881	0.183	0.126	2.65176e-20	PE	IRF1
4.34437e-25	-0.0415087	0.008	0.032	2.68751e-20	PE	RAD51-AS1
4.36396e-25	-0.015483	0.007	0.03	2.69963e-20	PE	TUBBP10
4.62607e-25	-0.0458061	0.058	0.107	2.86178e-20	PE	GOLT1B
4.69233e-25	-0.0355224	0.012	0.038	2.90277e-20	PE	POLRMT
4.72274e-25	-0.0385632	0.048	0.095	2.92158e-20	PE	RNF146
4.81438e-25	-0.0652347	0.2	0.297	2.97827e-20	PE	RCN2
5.04148e-25	0.00237308	0.072	0.128	3.11876e-20	PE	MED30
5.57948e-25	-0.0254248	0.009	0.034	3.45158e-20	PE	FAM185A
5.6834e-25	-0.0269378	0.02	0.052	3.51587e-20	PE	POLR3GL
5.76919e-25	-0.08872	0	0.015	3.56894e-20	PE	UQCRFS1
5.93507e-25	-0.0325345	0.016	0.046	3.67156e-20	PE	ATG10
6.1399e-25	-0.0210084	0.034	0.074	3.79827e-20	PE	PIDD1
6.36858e-25	-0.0808792	0.035	0.075	3.93973e-20	PE	GPR157
6.70062e-25	-0.0281472	0.101	0.167	4.14514e-20	PE	ARRDC1
7.14764e-25	-0.040485	0.003	0.021	4.42167e-20	PE	CYP3A5
7.24637e-25	0.197881	0.504	0.472	4.48275e-20	PE	SNRPB
7.33767e-25	-0.034432	0.022	0.055	4.53923e-20	PE	TRIM27
7.3617e-25	-0.0304156	0.016	0.045	4.55409e-20	PE	NEK1
7.63545e-25	-0.025363	0.003	0.022	4.72344e-20	PE	AADAT
7.84279e-25	-0.0364416	0.018	0.048	4.85171e-20	PE	VPS16
8.4514e-25	-0.907575	0.149	0.089	5.22821e-20	PE	KISS1
8.45857e-25	-0.023603	0.036	0.076	5.23264e-20	PE	SLC35A4
8.68925e-25	-0.0719413	0.277	0.392	5.37534e-20	PE	SELENOF
8.85713e-25	-0.0314071	0.067	0.121	5.4792e-20	PE	ALDH9A1
8.8848e-25	-0.0401406	0.039	0.08	5.49632e-20	PE	SYVN1
8.97678e-25	-0.0700903	0.016	0.044	5.55321e-20	PE	SLC39A6
9.43328e-25	-0.0146235	0.043	0.087	5.83561e-20	PE	ACTR1B
9.51263e-25	0.267283	0.378	0.334	5.8847e-20	PE	DNAJA1
1.01215e-24	-0.0362139	0.001	0.016	6.26135e-20	PE	PRSS29P
1.03872e-24	-0.0147163	0.115	0.186	6.42571e-20	PE	RAP1A
1.03917e-24	-0.0996891	0.106	0.171	6.42854e-20	PE	KDM5B
1.10892e-24	-0.0626292	0.274	0.39	6.86e-20	PE	SUMO1
1.16384e-24	-0.0246347	0.107	0.175	7.19972e-20	PE	MPDU1
1.19795e-24	0.0888331	0.631	0.595	7.41077e-20	PE	CST3
1.20245e-24	-0.0095632	0.102	0.168	7.43861e-20	PE	SREK1IP1
1.2682e-24	-0.0237599	0.051	0.098	7.84536e-20	PE	ATG4B
1.29331e-24	-0.0252715	0.111	0.18	8.00068e-20	PE	CAPN12
1.39294e-24	-0.0474581	0.03	0.067	8.61702e-20	PE	MAP3K11
1.423e-24	-0.0322295	0.048	0.094	8.80294e-20	PE	ARV1
1.47254e-24	-0.0762503	0.218	0.316	9.10941e-20	PE	MIEN1
1.55538e-24	-0.0859164	0.115	0.181	9.62186e-20	PE	ARPC1B
1.59352e-24	-0.0727154	0.072	0.126	9.85785e-20	PE	SYNE2
1.69448e-24	-0.037302	0.04	0.081	1.04824e-19	PE	EXOSC5
1.70133e-24	-0.013454	0.139	0.218	1.05248e-19	PE	NUDC
1.80396e-24	-0.139193	0.185	0.268	1.11597e-19	PE	SLC38A9
1.81264e-24	-0.0579864	0.04	0.082	1.12133e-19	PE	CALCOCO1
1.82424e-24	-0.0363366	0.007	0.03	1.12851e-19	PE	NID1
1.83526e-24	-0.0448832	0.153	0.235	1.13533e-19	PE	RNF114
1.84184e-24	0.189531	0.029	0.007	1.1394e-19	PE	LEP
2.0773e-24	-0.0517957	0.065	0.116	1.28506e-19	PE	TMEM160
2.12188e-24	-0.0807924	0.2	0.292	1.31264e-19	PE	N4BP2L2
2.12765e-24	-0.198153	0.013	0.039	1.31621e-19	PE	CCK
2.21737e-24	-0.0520974	0.092	0.152	1.37171e-19	PE	RNASET2
2.25545e-24	-0.00680149	0.049	0.095	1.39527e-19	PE	ZDHHC4
2.28388e-24	-0.0247084	0.043	0.086	1.41285e-19	PE	AFG3L2
2.29235e-24	-0.0631163	0.042	0.085	1.41809e-19	PE	AGL
2.3545e-24	-0.0625018	0.036	0.075	1.45654e-19	PE	CHIC2
2.44986e-24	-0.00131485	0.028	0.065	1.51553e-19	PE	GTF2H2
2.54014e-24	0.270397	0.411	0.383	1.57138e-19	PE	ATF4
2.61244e-24	-0.0154152	0.102	0.168	1.61611e-19	PE	CLPP
2.81422e-24	-0.00600795	0.113	0.183	1.74093e-19	PE	SNAP29
2.92145e-24	-0.0362809	0.05	0.096	1.80727e-19	PE	NCKAP1
2.96654e-24	-0.0538637	0.193	0.285	1.83516e-19	PE	POLR2G
3.00027e-24	-0.109422	0.01	0.035	1.85602e-19	PE	TCL6
3.0346e-24	-0.0895566	0.085	0.142	1.87727e-19	PE	SLC39A1
3.12068e-24	-0.0140332	0.036	0.076	1.93051e-19	PE	MPPE1
3.14132e-24	-0.0475963	0.032	0.07	1.94328e-19	PE	ANKH
3.21259e-24	-0.0586687	0.018	0.049	1.98737e-19	PE	MGST1
3.23572e-24	-0.051788	0.099	0.162	2.00168e-19	PE	TRAP1
3.27249e-24	-0.0524757	0.051	0.098	2.02443e-19	PE	AP3D1
3.30456e-24	-0.0788556	0.102	0.166	2.04426e-19	PE	MAP7D1
3.33488e-24	-0.0840416	0.156	0.235	2.06302e-19	PE	HCLS1
3.40093e-24	-0.0312871	0.077	0.134	2.10388e-19	PE	ACIN1
3.46723e-24	-0.039284	0.027	0.061	2.1449e-19	PE	GXYLT1
3.48865e-24	-0.0449095	0.05	0.095	2.15815e-19	PE	MANBA
3.62203e-24	-0.172117	0.467	0.566	2.24066e-19	PE	CIRBP
3.70484e-24	-0.0384998	0.033	0.071	2.29189e-19	PE	TDP2
3.71354e-24	-0.182055	0.082	0.136	2.29727e-19	PE	SELENOM
3.72101e-24	-0.0216926	0.053	0.1	2.30189e-19	PE	TSEN15
3.83484e-24	-0.0475608	0.101	0.165	2.37231e-19	PE	KIF22
3.97e-24	-0.0237826	0.116	0.186	2.45592e-19	PE	PPA2
4.03671e-24	-0.034041	0.049	0.094	2.49719e-19	PE	SLC35A2
4.05697e-24	-0.0490967	0.016	0.045	2.50972e-19	PE	NUP210
4.16259e-24	-0.536667	0.074	0.121	2.57506e-19	PE	CRYAB
4.18408e-24	-0.0370901	0.022	0.055	2.58836e-19	PE	RNF185
4.19896e-24	-0.0417156	0.051	0.096	2.59756e-19	PE	NAA60
4.30572e-24	-0.101704	0.286	0.398	2.6636e-19	PE	ANXA11
4.32547e-24	0.176204	0.385	0.321	2.67582e-19	PE	HMGB2
4.39942e-24	-0.0424915	0.021	0.052	2.72157e-19	PE	NECAP1
4.48805e-24	-0.0441274	0.075	0.13	2.7764e-19	PE	BOLA3
5.0706e-24	-0.0669651	0.003	0.021	3.13678e-19	PE	SNRPN
5.0951e-24	-0.0353241	0.109	0.176	3.15193e-19	PE	SGCE
5.28637e-24	-0.138012	0.068	0.118	3.27025e-19	PE	DOCK5
5.39287e-24	-0.0148249	0.054	0.102	3.33614e-19	PE	VRK3
5.61799e-24	-0.0261989	0.036	0.075	3.4754e-19	PE	SARS2
5.74083e-24	-0.0617614	0.007	0.03	3.5514e-19	PE	LAMA4
5.84885e-24	-0.0244528	0.047	0.091	3.61821e-19	PE	SLC25A26
5.95747e-24	-0.0430467	0.018	0.047	3.68541e-19	PE	DTX2
6.11867e-24	-0.039213	0.138	0.214	3.78513e-19	PE	SEC11C
6.25476e-24	-0.0441179	0.14	0.217	3.86932e-19	PE	DDRGK1
6.27015e-24	-0.190514	0.044	0.085	3.87884e-19	PE	TUBA1A
6.34887e-24	-0.0448671	0.029	0.064	3.92754e-19	PE	MRPS10
6.391e-24	-0.0329258	0.035	0.074	3.9536e-19	PE	REPIN1
6.4498e-24	-0.0386876	0.015	0.043	3.98998e-19	PE	CUTALP
6.46197e-24	-0.077286	0.008	0.03	3.9975e-19	PE	COL27A1
6.87798e-24	-0.0246112	0.133	0.208	4.25486e-19	PE	THOC6
7.06526e-24	-0.0734273	0.063	0.113	4.37071e-19	PE	ERBB3
7.13443e-24	-0.0461565	0.187	0.278	4.4135e-19	PE	SMARCB1
7.2875e-24	-0.0519005	0.013	0.039	4.50819e-19	PE	PC
7.53398e-24	-0.0171666	0.095	0.158	4.66067e-19	PE	GLUD1
7.59268e-24	0.00644229	0.145	0.226	4.69699e-19	PE	DCTN6
7.63533e-24	0.178495	0.609	0.579	4.72336e-19	PE	PTGES3
8.31074e-24	-0.0374019	0.06	0.109	5.14119e-19	PE	PSMD9
8.59324e-24	0.000897583	0.098	0.163	5.31595e-19	PE	CNOT7
8.60034e-24	-0.0367347	0.143	0.221	5.32034e-19	PE	BNIP3P1
8.82213e-24	-0.0290382	0.035	0.073	5.45754e-19	PE	POLDIP2
9.00331e-24	-0.13399	0.33	0.443	5.56963e-19	PE	CD164
9.00973e-24	-0.0132426	0.061	0.11	5.5736e-19	PE	GFER
9.24538e-24	-0.0586123	0.048	0.092	5.71938e-19	PE	FAM104A
9.29997e-24	-0.0329145	0.018	0.048	5.75315e-19	PE	CERS5
9.32537e-24	-0.0266864	0.03	0.066	5.76886e-19	PE	ATAD3A
9.40553e-24	-0.0653947	0.032	0.069	5.81845e-19	PE	OFD1
9.53043e-24	-0.102413	0.338	0.458	5.89571e-19	PE	ROMO1
9.59266e-24	-0.0441398	0.019	0.05	5.93421e-19	PE	PIGO
1.00589e-23	-0.035508	0.039	0.08	6.22266e-19	PE	CYB5D2
1.01489e-23	-0.0666414	0.138	0.212	6.27833e-19	PE	ITFG1
1.01992e-23	-0.0206443	0.091	0.151	6.30946e-19	PE	SLC52A2
1.04543e-23	-0.057422	0.039	0.079	6.46723e-19	PE	TTC17
1.05597e-23	-0.0310885	0.033	0.071	6.53242e-19	PE	NFS1
1.08016e-23	-0.0245756	0.061	0.111	6.68208e-19	PE	FBXO8
1.10133e-23	-0.0332618	0.049	0.094	6.81305e-19	PE	ZNF672
1.11824e-23	-0.0298824	0	0.013	6.91768e-19	PE	EEF1GP5
1.25983e-23	-0.0331902	0.018	0.048	7.79356e-19	PE	FN3K
1.28502e-23	-0.0196387	0.019	0.05	7.94939e-19	PE	SLC27A3
1.28614e-23	-0.0298521	0.106	0.171	7.9563e-19	PE	UFM1
1.36306e-23	-0.103731	0.01	0.034	8.43216e-19	PE	IL1R2
1.36915e-23	-0.0469482	0.04	0.08	8.46986e-19	PE	D2HGDH
1.38145e-23	-0.0368197	0.036	0.075	8.54595e-19	PE	GABPB1
1.44205e-23	-0.032919	0.038	0.078	8.92081e-19	PE	REXO4
1.50987e-23	-0.0186435	0.003	0.02	9.34033e-19	PE	UBE2Q2P2
1.53858e-23	-0.0346311	0.077	0.133	9.51798e-19	PE	SNHG3
1.56859e-23	0.356173	0.3	0.256	9.70359e-19	PE	ARL6IP1
1.58773e-23	-0.0300293	0.042	0.083	9.82203e-19	PE	ARID1B
1.61721e-23	-0.0280891	0.072	0.126	1.00044e-18	PE	AUH
1.61951e-23	-0.0382155	0.078	0.133	1.00186e-18	PE	NXF1
1.70617e-23	-0.152756	0.107	0.168	1.05547e-18	PE	BPGM
1.75575e-23	-0.00387036	0.066	0.118	1.08614e-18	PE	SDR39U1
1.75778e-23	-0.152616	0.093	0.149	1.0874e-18	PE	GCM1
1.77003e-23	-0.0499883	0.061	0.11	1.09498e-18	PE	KCTD1
1.81389e-23	-0.0998881	0.017	0.045	1.12211e-18	PE	UBE2L3
1.82523e-23	-0.0329584	0.001	0.014	1.12912e-18	PE	GABRP
1.84465e-23	-0.0318618	0.107	0.173	1.14114e-18	PE	ALG3
1.85798e-23	-0.0419279	0.023	0.055	1.14938e-18	PE	GPR89A
1.92598e-23	-0.0169629	0.058	0.106	1.19145e-18	PE	TMEM138
1.98679e-23	-0.0385986	0.143	0.22	1.22907e-18	PE	IDH3G
2.00632e-23	-0.0283423	0.001	0.015	1.24115e-18	PE	FTH1P2
2.09527e-23	-0.0384934	0.055	0.101	1.29617e-18	PE	TMEM87A
2.17058e-23	-0.0527088	0.015	0.043	1.34276e-18	PE	PMEL
2.2367e-23	-0.0418773	0.046	0.089	1.38367e-18	PE	HIC2
2.24242e-23	-0.0349122	0.031	0.068	1.3872e-18	PE	LCOR
2.3312e-23	-0.0275161	0.021	0.053	1.44213e-18	PE	ALDH16A1
2.3323e-23	-0.0528448	0.095	0.155	1.44281e-18	PE	RHOBTB1
2.38456e-23	-0.0738958	0.087	0.145	1.47514e-18	PE	TENM3
2.41889e-23	-0.0144794	0.047	0.091	1.49637e-18	PE	MUTYH
2.46291e-23	-0.0335575	0.026	0.059	1.5236e-18	PE	VARS1
2.513e-23	-0.154407	0.023	0.054	1.55459e-18	PE	HTRA4
2.51822e-23	-0.045217	0.014	0.041	1.55782e-18	PE	AMDHD2
2.53733e-23	-0.0549936	0.048	0.092	1.56965e-18	PE	SAMD4B
2.5557e-23	-0.044897	0.002	0.018	1.58101e-18	PE	FTH1P5
2.5802e-23	-0.0619816	0.055	0.102	1.59616e-18	PE	CACUL1
2.60327e-23	-0.0178938	0.049	0.094	1.61044e-18	PE	SUCLG2
2.60915e-23	0.0077705	0.099	0.162	1.61407e-18	PE	ACTR6
2.84873e-23	-0.0596102	0.018	0.048	1.76228e-18	PE	HS6ST1
3.20584e-23	-0.0476961	0.046	0.088	1.98319e-18	PE	HPS1
3.26369e-23	-0.0098266	0.053	0.099	2.01898e-18	PE	OXLD1
3.34927e-23	-0.0764228	0.016	0.044	2.07192e-18	PE	DDX18
3.39382e-23	-0.0315671	0.068	0.119	2.09949e-18	PE	TRPC4AP
3.42882e-23	-0.0727095	0.113	0.178	2.12113e-18	PE	EHD1
3.45036e-23	-0.0634562	0.188	0.276	2.13446e-18	PE	YIF1A
3.48054e-23	-0.0327992	0.08	0.136	2.15313e-18	PE	UBE2D1
3.54304e-23	-0.00957038	0.091	0.152	2.1918e-18	PE	PYCR2
3.59874e-23	-0.00133674	0.106	0.172	2.22625e-18	PE	PPP1R2
3.60592e-23	-0.0209333	0.029	0.064	2.23069e-18	PE	RRP9
3.70868e-23	-0.0322027	0.063	0.112	2.29426e-18	PE	DNM2
3.88522e-23	-0.0216548	0.057	0.105	2.40348e-18	PE	TMEM214
3.91377e-23	-0.0229257	0.045	0.087	2.42114e-18	PE	KDF1
3.99463e-23	-0.0425985	0.001	0.016	2.47116e-18	PE	IGF2BP1
4.05158e-23	0.00156263	0.101	0.165	2.50639e-18	PE	MRPS18A
4.14387e-23	-0.0528705	0.039	0.079	2.56348e-18	PE	ACBD3
4.23226e-23	-0.0437407	0.012	0.036	2.61816e-18	PE	AHDC1
4.3594e-23	-0.0167336	0.126	0.197	2.69681e-18	PE	DERL2
4.36664e-23	-0.0047654	0.07	0.122	2.70129e-18	PE	USP16
4.87687e-23	-0.0604187	0.267	0.376	3.01693e-18	PE	COX7A2L
4.88953e-23	-0.00798075	0.083	0.14	3.02476e-18	PE	ISOC1
4.89633e-23	-0.0332145	0.13	0.203	3.02897e-18	PE	METTL9
5.00279e-23	-0.0364	0.025	0.058	3.09483e-18	PE	TBC1D22A
5.14689e-23	-0.012346	0.032	0.069	3.18397e-18	PE	GPKOW
5.63335e-23	-0.0580351	0.009	0.032	3.4849e-18	PE	TET3
5.65639e-23	-0.0774402	0.048	0.091	3.49915e-18	PE	GCNT4
5.86616e-23	-0.139294	0.479	0.571	3.62892e-18	PE	HMGN1
5.98358e-23	-0.0529025	0.143	0.217	3.70156e-18	PE	EPB41L3
6.32983e-23	-0.0970932	0.208	0.298	3.91576e-18	PE	BBX
6.64549e-23	-0.0435733	0.096	0.157	4.11103e-18	PE	FAM120A
6.98815e-23	-0.327005	0.426	0.512	4.32301e-18	PE	ISM2
7.08409e-23	-0.0587431	0.065	0.115	4.38236e-18	PE	CLEC1A
7.17034e-23	-0.0401864	0.168	0.251	4.43572e-18	PE	MRPS33
7.33454e-23	-0.0394808	0.001	0.015	4.5373e-18	PE	GPRC5C
7.90044e-23	-0.0290825	0.04	0.079	4.88737e-18	PE	UCK1
8.06151e-23	-0.0640583	0.152	0.229	4.98701e-18	PE	TMED1
8.18818e-23	-0.0299777	0.059	0.107	5.06537e-18	PE	GINM1
8.25953e-23	-0.0135735	0.03	0.065	5.10951e-18	PE	PPM1B
8.58724e-23	-0.201712	0.297	0.399	5.31224e-18	PE	SRI
8.97826e-23	-0.0306111	0.081	0.137	5.55413e-18	PE	RHEB
9.03984e-23	-0.0212833	0.045	0.087	5.59223e-18	PE	ARF4P1
9.05881e-23	-0.0796011	0.001	0.015	5.60396e-18	PE	IGHA2
9.57242e-23	-0.124757	0.054	0.098	5.92169e-18	PE	LPIN2
9.88343e-23	-0.0239105	0.041	0.082	6.11409e-18	PE	CDKN2AIPNL
1.0444e-22	-0.056406	0.04	0.08	6.46089e-18	PE	SGPP1
1.08001e-22	-0.0260197	0.026	0.06	6.68119e-18	PE	YBEY
1.11929e-22	0.0045373	0.131	0.205	6.92416e-18	PE	AIMP1
1.12162e-22	-0.0453784	0.007	0.028	6.93857e-18	PE	ALDH3B2
1.13196e-22	-0.0110593	0.048	0.091	7.00251e-18	PE	KMT5C
1.13667e-22	-0.0300713	0.065	0.115	7.03164e-18	PE	LETMD1
1.16887e-22	-0.0403377	0.071	0.122	7.23088e-18	PE	HECTD1
1.28688e-22	-0.0361919	0.046	0.089	7.96087e-18	PE	C1orf21
1.30551e-22	-0.160465	0.53	0.629	8.07616e-18	PE	DSTN
1.34746e-22	-0.0470552	0.095	0.155	8.33567e-18	PE	SWI5
1.35897e-22	-0.0959504	0.307	0.419	8.40685e-18	PE	NDUFA2
1.39795e-22	-0.0177039	0.089	0.147	8.64801e-18	PE	TSSC4
1.42379e-22	-0.0202786	0.084	0.141	8.80784e-18	PE	PSMG3
1.42741e-22	-0.0092315	0.184	0.274	8.83025e-18	PE	HDAC2
1.43255e-22	-0.132614	0.158	0.233	8.86202e-18	PE	PLPP3
1.44686e-22	-0.0735674	0.008	0.03	8.95057e-18	PE	KLHL5
1.45998e-22	-0.0653176	0.023	0.055	9.03172e-18	PE	TMEM94
1.47512e-22	-0.0531425	0.012	0.037	9.12537e-18	PE	CBR3-AS1
1.53271e-22	-0.0133516	0.072	0.124	9.48163e-18	PE	C14orf119
1.53323e-22	0.224677	0.405	0.37	9.48485e-18	PE	DDX3X
1.60457e-22	-0.349461	0.23	0.308	9.9262e-18	PE	ADM
1.68714e-22	0.00244934	0.097	0.159	1.0437e-17	PE	CNOT11
1.70757e-22	-0.0428723	0.13	0.202	1.05634e-17	PE	ELOVL1
1.70964e-22	-0.007332	0.153	0.234	1.05762e-17	PE	TIMM17A
1.7175e-22	-0.0459269	0.024	0.056	1.06248e-17	PE	MIER2
1.74912e-22	-0.0352079	0.036	0.074	1.08204e-17	PE	THOC3
1.74918e-22	-0.0162264	0.04	0.08	1.08208e-17	PE	PIGU
1.77222e-22	-0.0261502	0.041	0.081	1.09633e-17	PE	CARD19
1.80108e-22	-0.0495857	0.003	0.02	1.11418e-17	PE	UPK2
1.8443e-22	-0.1044	0.02	0.049	1.14092e-17	PE	SPON2
1.84871e-22	-0.728371	0.278	0.371	1.14365e-17	PE	SERPINE2
1.89811e-22	-0.017739	0.101	0.163	1.17421e-17	PE	UBA3
1.94928e-22	-0.148045	0.261	0.359	1.20586e-17	PE	DANCR
1.96637e-22	-0.0308202	0.026	0.059	1.21644e-17	PE	PLEKHG6
1.98861e-22	-0.0353085	0.014	0.04	1.23019e-17	PE	ENDOV
2.07566e-22	-0.0528257	0.024	0.055	1.28404e-17	PE	CBLB
2.1459e-22	-0.0343581	0.016	0.043	1.3275e-17	PE	AP5Z1
2.19633e-22	-0.0482408	0.021	0.051	1.35869e-17	PE	DGCR2
2.2032e-22	-0.0446931	0.066	0.115	1.36294e-17	PE	PHGDH
2.29497e-22	-0.0218919	0.04	0.08	1.41971e-17	PE	RNF2
2.4459e-22	-0.0648785	0.012	0.036	1.51308e-17	PE	CXXC5
2.4583e-22	-0.0278071	0.044	0.086	1.52075e-17	PE	PRRC2A
2.54612e-22	-0.219848	0.069	0.116	1.57508e-17	PE	SNCG
2.54998e-22	-0.0383662	0.047	0.09	1.57747e-17	PE	VPS37A
2.55366e-22	-0.0311236	0.166	0.249	1.57974e-17	PE	MCRIP1
2.62886e-22	-0.0242214	0.143	0.219	1.62626e-17	PE	MFF
2.64109e-22	-0.0162915	0.033	0.069	1.63383e-17	PE	PGAP1
2.73246e-22	-0.166908	0.033	0.069	1.69035e-17	PE	CRIP2
2.7382e-22	-0.0372396	0.019	0.048	1.6939e-17	PE	COIL
2.77065e-22	-0.0235046	0.079	0.134	1.71398e-17	PE	SLC35F5
2.77367e-22	-0.0232552	0.056	0.101	1.71585e-17	PE	ALKBH5
2.92075e-22	-0.077732	0	0.012	1.80684e-17	PE	C8orf59
3.06673e-22	-0.0630244	0.017	0.045	1.89714e-17	PE	ABCD1
3.13516e-22	-0.0911426	0.219	0.311	1.93947e-17	PE	LMAN1
3.17456e-22	0.167419	0.446	0.392	1.96385e-17	PE	CYSTM1
3.23452e-22	-0.0554239	0.228	0.326	2.00094e-17	PE	MRPL52
3.2464e-22	-0.0137303	0.041	0.08	2.00829e-17	PE	XRCC1
3.38921e-22	-0.0313606	0.003	0.02	2.09663e-17	PE	SPAG4
3.42723e-22	-0.0100738	0.026	0.059	2.12015e-17	PE	NABP2
3.52912e-22	-0.032012	0.044	0.085	2.18318e-17	PE	CYBC1
3.73446e-22	-0.0317497	0.031	0.067	2.31021e-17	PE	SNAP47
3.93559e-22	-0.0377811	0.018	0.046	2.43463e-17	PE	TSEN54
4.11934e-22	-0.062889	0.032	0.067	2.54831e-17	PE	TNFRSF21
4.21443e-22	-0.0413878	0.031	0.066	2.60713e-17	PE	RAB15
4.24165e-22	-0.00763783	0.154	0.233	2.62397e-17	PE	MRPS18C
4.34418e-22	-0.036177	0.024	0.056	2.6874e-17	PE	TMEM175
4.36949e-22	-0.13778	0.48	0.592	2.70306e-17	PE	TBCA
4.39606e-22	-0.0313226	0.044	0.085	2.71949e-17	PE	CDK16
4.68565e-22	-0.0254349	0.091	0.15	2.89864e-17	PE	VPS72
4.76728e-22	-0.0343109	0.09	0.147	2.94914e-17	PE	MCUR1
4.89387e-22	-0.0168696	0.044	0.085	3.02745e-17	PE	FUBP3
4.93597e-22	-0.0546475	0.002	0.017	3.05349e-17	PE	LYPD6B
4.97335e-22	-0.0317917	0.081	0.135	3.07661e-17	PE	PMM1
5.03241e-22	-0.0356198	0.039	0.077	3.11315e-17	PE	ETFDH
5.10915e-22	-0.0218599	0.064	0.113	3.16062e-17	PE	SLC30A5
5.263e-22	-0.0508953	0.233	0.333	3.2558e-17	PE	UBE2D2
5.37027e-22	-0.0269703	0.013	0.038	3.32216e-17	PE	WDR54
5.3751e-22	-0.05042	0.179	0.263	3.32514e-17	PE	SYNGR2
5.55297e-22	-0.0496275	0.071	0.121	3.43518e-17	PE	TMEM167B
5.60953e-22	-0.0144067	0.038	0.076	3.47016e-17	PE	C5orf30
5.69652e-22	-0.0194069	0.005	0.024	3.52398e-17	PE	FIBCD1
5.70033e-22	-0.0295386	0.16	0.241	3.52634e-17	PE	CAMTA1
5.71863e-22	-0.0280478	0.008	0.03	3.53766e-17	PE	SLF2
5.72084e-22	-0.0426053	0.065	0.114	3.53903e-17	PE	DNASE2
5.85056e-22	-0.0623567	0.035	0.072	3.61927e-17	PE	CMTM3
5.92737e-22	-0.0157153	0.041	0.08	3.66679e-17	PE	RWDD4
6.06693e-22	-0.0295299	0.022	0.052	3.75313e-17	PE	PRR14
6.12188e-22	-0.0401966	0.062	0.109	3.78712e-17	PE	SMIM4
6.1686e-22	-0.0354105	0.077	0.13	3.81602e-17	PE	DNMT3A
6.21325e-22	-0.0267889	0.049	0.091	3.84364e-17	PE	SMIM29
6.33175e-22	-0.293251	0.117	0.172	3.91695e-17	PE	CYP19A1
6.55667e-22	-0.0188715	0.067	0.116	4.05609e-17	PE	TMEM101
6.74143e-22	-0.0520318	0.005	0.023	4.17039e-17	PE	PLA2G10
6.80853e-22	-0.0335153	0.16	0.24	4.21189e-17	PE	MAF1
7.56957e-22	-0.0545698	0.083	0.137	4.68268e-17	PE	SH3GLB1
7.65455e-22	-0.0708808	0.04	0.078	4.73526e-17	PE	C9orf72
7.65699e-22	-0.0536655	0.096	0.154	4.73677e-17	PE	COPA
8.032e-22	-0.0480513	0.004	0.022	4.96876e-17	PE	LOXL2
8.09724e-22	-0.045031	0.03	0.064	5.00912e-17	PE	SACM1L
8.25101e-22	-0.0203544	0.043	0.083	5.10424e-17	PE	RBM4B
8.37232e-22	-0.040887	0.001	0.015	5.17928e-17	PE	DMKN
8.50668e-22	-0.0321138	0.129	0.199	5.2624e-17	PE	NUBP2
8.50691e-22	-0.0044995	0.05	0.094	5.26254e-17	PE	ACYP1
8.6652e-22	-0.00482993	0.103	0.165	5.36047e-17	PE	CD2BP2
8.72074e-22	-0.0528826	0.041	0.081	5.39482e-17	PE	ACO1
8.89433e-22	-0.0324975	0.007	0.027	5.50221e-17	PE	SLC26A6
9.21409e-22	-0.0414295	0.196	0.285	5.70002e-17	PE	SURF4
9.39611e-22	-0.0229291	0.065	0.113	5.81262e-17	PE	DDX56
9.59981e-22	-0.299457	0.094	0.144	5.93864e-17	PE	PLAC8
9.6007e-22	-0.0197668	0.019	0.047	5.93918e-17	PE	TTC5
9.68138e-22	-0.11019	0.091	0.147	5.9891e-17	PE	SLC26A2
9.85395e-22	-0.0408694	0.01	0.033	6.09585e-17	PE	RTL8B
9.95593e-22	-0.155819	0.591	0.665	6.15894e-17	PE	EEF2
1.01053e-21	-0.105094	0.306	0.418	6.25135e-17	PE	MLF2
1.02027e-21	-0.0418645	0.02	0.049	6.31162e-17	PE	HEIH
1.02535e-21	-0.0558785	0.001	0.014	6.343e-17	PE	NLRP7
1.04768e-21	-0.0297021	0.102	0.163	6.48113e-17	PE	COQ4
1.07526e-21	-0.13277	0.026	0.058	6.6518e-17	PE	ACTA2
1.08022e-21	-0.00190518	0.077	0.131	6.68244e-17	PE	NUDT21
1.08912e-21	-0.0199872	0.021	0.05	6.7375e-17	PE	VAC14
1.10903e-21	-0.0185629	0.045	0.086	6.86069e-17	PE	STARD3
1.12351e-21	-0.0157494	0.032	0.067	6.95027e-17	PE	DGLUCY
1.12867e-21	-0.0901862	0.264	0.367	6.9822e-17	PE	ADRM1
1.13845e-21	-0.0803025	0.101	0.161	7.04267e-17	PE	HILPDA
1.14825e-21	-0.0171362	0.074	0.125	7.1033e-17	PE	DR1
1.16519e-21	-0.0727135	0.05	0.091	7.20808e-17	PE	CEBPA
1.19726e-21	-0.0299382	0.019	0.048	7.40652e-17	PE	NUDT16
1.19848e-21	-0.0343203	0.176	0.259	7.41401e-17	PE	CTTN
1.23822e-21	-0.0473639	0.036	0.072	7.65989e-17	PE	STMP1
1.23947e-21	-0.0790223	0.004	0.02	7.66762e-17	PE	LINC01118
1.24294e-21	-0.0130747	0.027	0.06	7.68909e-17	PE	PRLR
1.27706e-21	-0.124712	0.011	0.034	7.90017e-17	PE	HSD11B2
1.27828e-21	-0.0743273	0.06	0.105	7.90771e-17	PE	PWWP2B
1.29982e-21	-0.0209992	0.08	0.133	8.04092e-17	PE	UBA1
1.32669e-21	-0.0177297	0.04	0.079	8.20716e-17	PE	SMARCA4
1.38e-21	-0.267357	0.037	0.073	8.53694e-17	PE	TPPP3
1.39548e-21	0.00897479	0.933	0.841	8.63271e-17	PE	GAPDH
1.41584e-21	-0.0614043	0.036	0.073	8.75864e-17	PE	C1QTNF1
1.44526e-21	-0.0376905	0.004	0.021	8.94069e-17	PE	MYO1B
1.4578e-21	-0.0201112	0.003	0.019	9.01827e-17	PE	MRPS10P1
1.47016e-21	-0.00254037	0.099	0.159	9.0947e-17	PE	ORMDL2
1.5073e-21	-0.0281291	0.051	0.094	9.32445e-17	PE	GIGYF1
1.56007e-21	-0.0730732	0.25	0.353	9.65093e-17	PE	YIPF3
1.58365e-21	-0.128958	0.039	0.077	9.79675e-17	PE	BST2
1.59553e-21	-0.0204853	0.052	0.096	9.87029e-17	PE	MOB2
1.61955e-21	-0.116796	0.044	0.083	1.00188e-16	PE	FYB1
1.68512e-21	-0.00522219	0.08	0.134	1.04245e-16	PE	STARD3NL
1.69882e-21	-0.0637227	0.011	0.034	1.05093e-16	PE	REL
1.78687e-21	-0.193287	0.264	0.349	1.10539e-16	PE	ACSS1
1.83888e-21	-0.0408076	0.035	0.071	1.13757e-16	PE	SNX8
1.89823e-21	-0.035419	0.01	0.033	1.17428e-16	PE	ARL4C
1.90767e-21	-0.018841	0.105	0.167	1.18012e-16	PE	MRPL2
2.06032e-21	-0.0246863	0.034	0.07	1.27455e-16	PE	RNF113A
2.07042e-21	0.000781418	0.105	0.168	1.2808e-16	PE	IST1
2.0902e-21	-0.022385	0.024	0.054	1.29304e-16	PE	BOP1
2.11741e-21	-0.0226055	0.038	0.076	1.30987e-16	PE	TFPT
2.16812e-21	-0.0564319	0.066	0.114	1.34124e-16	PE	MOGS
2.24226e-21	-0.0284363	0.026	0.058	1.38711e-16	PE	VPS45
2.29378e-21	-0.0450917	0.019	0.047	1.41898e-16	PE	IRF2BP2
2.43828e-21	0.120986	0.717	0.68	1.50837e-16	PE	PEBP1
2.46104e-21	-0.0454194	0.03	0.064	1.52245e-16	PE	EFCAB2
2.46215e-21	-0.0919279	0.035	0.07	1.52314e-16	PE	INHA
2.50195e-21	-0.0342178	0.031	0.066	1.54776e-16	PE	POMGNT1
2.51521e-21	-0.0540741	0.021	0.049	1.55596e-16	PE	SLC35D1
2.52922e-21	-0.0588712	0.013	0.038	1.56463e-16	PE	SKIV2L
2.68995e-21	-0.0594586	0.038	0.075	1.66405e-16	PE	CFAP410
2.72154e-21	-0.0812025	0.004	0.022	1.6836e-16	PE	CXCL14
2.72291e-21	-0.0733834	0.074	0.124	1.68445e-16	PE	DHRS3
2.77175e-21	-0.166756	0.163	0.234	1.71466e-16	PE	WLS
2.85126e-21	-0.0122075	0.105	0.168	1.76385e-16	PE	TRAPPC4
2.87101e-21	-0.0418159	0.019	0.046	1.77606e-16	PE	TRIM11
2.87115e-21	-0.0402081	0.218	0.311	1.77615e-16	PE	SARS1
2.88225e-21	0.00449634	0.088	0.144	1.78302e-16	PE	CDK4
2.88748e-21	-0.0294418	0.184	0.272	1.78625e-16	PE	ADIPOR1
2.892e-21	-0.0520977	0.017	0.044	1.78905e-16	PE	MIF4GD
2.95135e-21	-0.0273145	0	0.013	1.82576e-16	PE	FTH1P8
3.02201e-21	-0.027682	0.024	0.054	1.86948e-16	PE	PCSK7
3.0278e-21	-0.00426873	0.075	0.127	1.87306e-16	PE	COMMD10
3.05601e-21	-0.0256156	0.03	0.064	1.89051e-16	PE	LAS1L
3.06342e-21	-0.0326615	0.148	0.222	1.89509e-16	PE	FEZ2
3.06384e-21	-0.0748329	0.001	0.014	1.89535e-16	PE	ERG28
3.08502e-21	-0.110446	0.087	0.14	1.90846e-16	PE	TSC22D1
3.11663e-21	-0.110121	0.019	0.047	1.92801e-16	PE	KMO
3.12448e-21	-0.0495866	0.074	0.124	1.93287e-16	PE	CD320
3.18871e-21	-0.0587359	0.002	0.016	1.9726e-16	PE	PPP1R14C
3.28161e-21	-0.0389665	0.038	0.075	2.03007e-16	PE	WWTR1
3.32103e-21	-0.0772145	0.008	0.028	2.05446e-16	PE	DNAAF1
3.39521e-21	-0.00768229	0.05	0.092	2.10035e-16	PE	LRRC59
3.39882e-21	0.00690996	0.115	0.181	2.10258e-16	PE	CHURC1-FNTB
3.40517e-21	0.011244	0.085	0.141	2.10651e-16	PE	CSE1L
3.47366e-21	-0.0916864	0.053	0.095	2.14888e-16	PE	B3GNT5
3.51422e-21	-0.0391269	0.039	0.077	2.17397e-16	PE	CCSER2
3.7394e-21	-0.0676386	0.017	0.044	2.31327e-16	PE	PDLIM4
3.78408e-21	-0.0740902	0.128	0.194	2.34091e-16	PE	ASPSCR1
3.81124e-21	-0.0246937	0.024	0.055	2.35771e-16	PE	GCN1
3.86369e-21	-0.0203865	0.029	0.062	2.39016e-16	PE	WASHC1
3.97333e-21	-0.012357	0.048	0.09	2.45798e-16	PE	PIGBOS1
4.11941e-21	-0.0321074	0.042	0.081	2.54835e-16	PE	MARS1
4.14554e-21	-0.045628	0.255	0.359	2.56452e-16	PE	SRP9
4.22821e-21	-0.0394055	0.122	0.187	2.61565e-16	PE	CYB5B
4.30434e-21	-0.0732199	0.125	0.19	2.66275e-16	PE	CAVIN1
4.42755e-21	-0.029491	0	0.012	2.73897e-16	PE	HBZ
4.46522e-21	-0.0603061	0.137	0.085	2.76227e-16	PE	PSG3
4.49662e-21	0.0256048	0.115	0.182	2.7817e-16	PE	MRPS14
4.49785e-21	-0.0707001	0.028	0.06	2.78246e-16	PE	UBR5
4.61627e-21	0.00276342	0.082	0.137	2.85572e-16	PE	DLD
4.74741e-21	-0.0194543	0.028	0.061	2.93684e-16	PE	SETMAR
5.01764e-21	-0.0116257	0.203	0.295	3.10401e-16	PE	POLR2K
5.11007e-21	-0.0322133	0.001	0.015	3.16119e-16	PE	KRT18P40
5.27537e-21	-0.033009	0.041	0.08	3.26345e-16	PE	NOA1
5.4363e-21	-0.0318395	0.055	0.098	3.363e-16	PE	CHCHD6
5.43813e-21	-0.0220805	0.043	0.082	3.36413e-16	PE	TOMM5
5.45851e-21	-0.0276043	0.058	0.103	3.37674e-16	PE	SMAD2
5.45951e-21	0.184057	0.292	0.236	3.37736e-16	PE	DUSP5
5.68298e-21	-0.0235509	0.123	0.19	3.5156e-16	PE	KLHDC2
5.77885e-21	-0.027962	0.155	0.231	3.57491e-16	PE	CHMP2B
5.82822e-21	-0.0408801	0.02	0.048	3.60546e-16	PE	PDLIM7
5.85554e-21	-0.00244597	0.035	0.071	3.62235e-16	PE	SLC37A4
5.86208e-21	-0.0447952	0.019	0.047	3.6264e-16	PE	SREBF2
5.87706e-21	-0.0386314	0.047	0.087	3.63566e-16	PE	ZFAND2B
5.94881e-21	-0.0641368	0.028	0.06	3.68005e-16	PE	DYNLT3
5.9898e-21	-0.0336684	0.113	0.176	3.70541e-16	PE	TERF2IP
5.99568e-21	-0.0934447	0.063	0.109	3.70905e-16	PE	SLC29A3
6.11189e-21	-0.0342213	0.079	0.132	3.78094e-16	PE	GCA
6.27819e-21	0.113329	0.74	0.696	3.88381e-16	PE	CLTA
6.3162e-21	-0.0361672	0.023	0.052	3.90733e-16	PE	UBA6
6.3415e-21	-0.0517869	0.047	0.087	3.92298e-16	PE	DLX3
6.6739e-21	-0.0417274	0.042	0.08	4.12861e-16	PE	CCDC186
6.718e-21	-0.00801829	0.051	0.094	4.15589e-16	PE	GPANK1
6.76022e-21	-0.0458744	0.034	0.07	4.18201e-16	PE	ZNF439
6.8372e-21	-0.0241298	0.031	0.065	4.22963e-16	PE	TFB2M
6.84562e-21	-0.023413	0.052	0.095	4.23484e-16	PE	PPARD
6.93074e-21	-0.0301565	0.058	0.103	4.28749e-16	PE	ARID1A
7.05656e-21	-0.0236135	0.001	0.014	4.36533e-16	PE	LINC02315
7.22948e-21	-0.0174606	0.019	0.047	4.4723e-16	PE	THEM4
7.3526e-21	-0.0148383	0.042	0.081	4.54847e-16	PE	PRKCH
7.61331e-21	-0.0021223	0.079	0.131	4.70975e-16	PE	TXNRD2
7.77761e-21	-0.0124286	0.054	0.097	4.81138e-16	PE	IMMP1L
7.80467e-21	-0.0380853	0.023	0.053	4.82812e-16	PE	PIGN
7.81082e-21	-0.0269619	0.021	0.05	4.83193e-16	PE	DCLRE1C
7.82749e-21	-0.0238488	0.027	0.059	4.84224e-16	PE	ITFG2
7.89065e-21	-0.0838235	0.008	0.029	4.88131e-16	PE	LMO2
7.92288e-21	-0.0458983	0.069	0.117	4.90125e-16	PE	ZDHHC3
8.00478e-21	-0.0264522	0.055	0.098	4.95192e-16	PE	TMEM184B
8.11502e-21	-0.0234607	0.075	0.126	5.02011e-16	PE	C1GALT1C1
8.17695e-21	-0.0480674	0.227	0.323	5.05843e-16	PE	SPAG7
8.30644e-21	-0.0181514	0.188	0.274	5.13853e-16	PE	PCNP
8.36907e-21	-0.0195542	0.023	0.053	5.17727e-16	PE	BOLA1
8.70079e-21	-0.0336014	0.049	0.09	5.38249e-16	PE	SLC2A4RG
8.70721e-21	-0.0717926	0.206	0.291	5.38645e-16	PE	SSR3
8.74601e-21	-0.0603447	0.011	0.034	5.41046e-16	PE	CAVIN3
8.78269e-21	-0.00554677	0.165	0.244	5.43315e-16	PE	CHCHD5
8.89182e-21	-0.0273798	0.032	0.066	5.50066e-16	PE	DUS2
9.01659e-21	0.0128507	0.085	0.141	5.57784e-16	PE	RBM7
9.14819e-21	-0.157819	0.657	0.697	5.65925e-16	PE	TPI1
9.33599e-21	-0.0200469	0.084	0.139	5.77543e-16	PE	MRPL45
9.36976e-21	-0.089335	0.005	0.023	5.79632e-16	PE	DYNLL2
9.39034e-21	-0.0309091	0.023	0.053	5.80906e-16	PE	TRAPPC2
9.52656e-21	-0.413292	0.027	0.057	5.89332e-16	PE	GH2
9.94912e-21	-0.089942	0.011	0.034	6.15472e-16	PE	NCF4
1.02258e-20	-0.0132869	0.083	0.137	6.32589e-16	PE	ARL16
1.04078e-20	-0.00515259	0.065	0.113	6.43845e-16	PE	RABL6
1.09375e-20	-0.0398808	0.039	0.076	6.76616e-16	PE	RALB
1.10812e-20	-0.0472356	0.019	0.046	6.85504e-16	PE	ADCY7
1.11648e-20	-0.00883682	0.017	0.044	6.90679e-16	PE	SEC22C
1.19324e-20	-0.00619832	0.146	0.221	7.38164e-16	PE	WEE1
1.20566e-20	-0.0306157	0.184	0.27	7.45843e-16	PE	SNX17
1.21514e-20	-0.0130793	0.056	0.1	7.51707e-16	PE	POLDIP3
1.24245e-20	-0.0378223	0.063	0.109	7.68603e-16	PE	CHP1
1.26332e-20	-0.0330939	0.145	0.218	7.81515e-16	PE	DRG1
1.28514e-20	-0.0369896	0.011	0.034	7.95012e-16	PE	SMIM8
1.29666e-20	-0.0043644	0.05	0.092	8.02137e-16	PE	PRMT5
1.38127e-20	-0.0709492	0.017	0.043	8.54481e-16	PE	CLEC7A
1.56482e-20	-0.00801536	0.078	0.131	9.6803e-16	PE	PRKAG1
1.58569e-20	0.019733	0.068	0.116	9.8094e-16	PE	CASP2
1.59864e-20	-0.0653141	0.041	0.078	9.88948e-16	PE	ZNF91
1.6135e-20	-0.0292923	0.176	0.259	9.98146e-16	PE	ILK
1.65618e-20	-0.0700731	0.045	0.083	1.02454e-15	PE	FKBP11
1.65999e-20	-0.0177551	0.034	0.07	1.0269e-15	PE	VPS37C
1.69722e-20	-0.0133918	0.096	0.154	1.04994e-15	PE	COQ5
1.72087e-20	-0.0383596	0.008	0.028	1.06456e-15	PE	SOWAHD
1.73446e-20	0.00229645	0.091	0.147	1.07297e-15	PE	CHMP1A
1.75095e-20	-0.0683922	0.021	0.05	1.08317e-15	PE	ABCA5
1.82184e-20	-0.0247833	0.208	0.299	1.12703e-15	PE	CNIH4
1.83135e-20	-0.0329963	0.014	0.039	1.13291e-15	PE	TPTEP1
1.86096e-20	-0.0247266	0.03	0.063	1.15123e-15	PE	TCTA
1.88019e-20	-0.0764065	0.139	0.206	1.16312e-15	PE	MPC2
1.96485e-20	0.011155	0.107	0.17	1.2155e-15	PE	ELOF1
1.97356e-20	-0.126066	0.458	0.568	1.22088e-15	PE	NDUFB11
2.0078e-20	-0.0166889	0.025	0.056	1.24207e-15	PE	PPP1R37
2.00993e-20	-0.0415928	0.03	0.062	1.24338e-15	PE	DECR2
2.01319e-20	-0.00239184	0.064	0.111	1.2454e-15	PE	MRPL44
2.03403e-20	-0.0293154	0.03	0.063	1.25829e-15	PE	KCNK5
2.08764e-20	-0.00218173	0.027	0.059	1.29146e-15	PE	TRMT2A
2.11878e-20	-0.047576	0.068	0.115	1.31072e-15	PE	B4GAT1
2.12059e-20	-0.0169687	0.044	0.083	1.31184e-15	PE	DAXX
2.13317e-20	-0.0316859	0.013	0.037	1.31962e-15	PE	HENMT1
2.27777e-20	-0.0106217	0.047	0.088	1.40907e-15	PE	FUNDC1
2.30958e-20	-0.0144757	0.135	0.205	1.42876e-15	PE	MEAF6
2.36993e-20	-0.0198567	0.163	0.242	1.46609e-15	PE	EWSR1
2.38053e-20	-0.0234326	0.085	0.138	1.47264e-15	PE	USP47
2.39959e-20	-0.0218663	0.067	0.115	1.48443e-15	PE	BCAP29
2.4201e-20	-0.0218261	0.038	0.074	1.49712e-15	PE	YIPF4
2.42773e-20	-0.0421609	0.131	0.198	1.50184e-15	PE	NAXE
2.4457e-20	-0.0743054	0.057	0.1	1.51296e-15	PE	SEMA7A
2.49887e-20	-0.011304	0.07	0.119	1.54585e-15	PE	EXOC7
2.50858e-20	-0.0096055	0.066	0.114	1.55186e-15	PE	CPSF4
2.5276e-20	-0.0256977	0.155	0.231	1.56363e-15	PE	ERGIC2
2.54544e-20	-0.064467	0.009	0.029	1.57466e-15	PE	PLAC9
2.59863e-20	0.226989	0.402	0.372	1.60756e-15	PE	C1QBP
2.65051e-20	0.00800987	0.171	0.253	1.63966e-15	PE	BTF3L4
2.66525e-20	-0.0719631	0.167	0.243	1.64878e-15	PE	CDK7
2.78152e-20	-0.0275573	0.071	0.119	1.72071e-15	PE	UAP1
2.83192e-20	-0.108117	0.347	0.452	1.75188e-15	PE	SLIRP
2.89032e-20	-0.0294676	0.097	0.154	1.78801e-15	PE	ZNF593
2.945e-20	-0.0243142	0.127	0.194	1.82184e-15	PE	ERI3
2.9772e-20	0.00759046	0.094	0.152	1.84176e-15	PE	PQBP1
2.97763e-20	-0.0155383	0.056	0.099	1.84202e-15	PE	NSFL1C
3.02209e-20	-0.00238945	0.117	0.182	1.86953e-15	PE	NCOR1
3.0235e-20	-0.00323898	0.037	0.073	1.8704e-15	PE	MRRF
3.05905e-20	-0.0195182	0.059	0.104	1.89239e-15	PE	TMEM123
3.07558e-20	-0.0530876	0.03	0.063	1.90261e-15	PE	FAM49A
3.09695e-20	-0.0088787	0.044	0.083	1.91583e-15	PE	MUL1
3.25195e-20	0.250089	0.051	0.023	2.01172e-15	PE	INHBA
3.3236e-20	-0.0243352	0.093	0.15	2.05605e-15	PE	MRPL49
3.34301e-20	-0.028484	0.02	0.048	2.06805e-15	PE	ALKBH4
3.3614e-20	-0.0138863	0.114	0.177	2.07943e-15	PE	OBSL1
3.38404e-20	-0.0800149	0.038	0.074	2.09343e-15	PE	LINC00882
3.59426e-20	-0.0446112	0.022	0.05	2.22348e-15	PE	PPP6R2
3.63981e-20	-0.018324	0.154	0.229	2.25166e-15	PE	RAB5A
3.76296e-20	-0.0503705	0.036	0.072	2.32784e-15	PE	AGO2
3.76548e-20	0.0129648	0.13	0.2	2.3294e-15	PE	DPM2
3.85551e-20	0.00468708	0.109	0.171	2.38509e-15	PE	SEC63
3.95127e-20	-0.04379	0.02	0.047	2.44434e-15	PE	LENG1
3.99029e-20	-0.00945805	0.074	0.124	2.46847e-15	PE	CELF1
4.19939e-20	-0.0253115	0.016	0.042	2.59783e-15	PE	POU2F1
4.21687e-20	-0.0365633	0.016	0.041	2.60864e-15	PE	UBR3
4.24401e-20	-0.0862172	0.229	0.319	2.62543e-15	PE	ORMDL1
4.26868e-20	-0.0687408	0.004	0.019	2.64069e-15	PE	TMEM88
4.39169e-20	-0.102406	0.324	0.434	2.71679e-15	PE	SMDT1
4.64552e-20	-0.0606913	0.006	0.024	2.87381e-15	PE	NQO1
4.68975e-20	-0.0310709	0.095	0.151	2.90117e-15	PE	PRMT2
4.72079e-20	-0.0265378	0.043	0.081	2.92038e-15	PE	ACOT8
4.80887e-20	-0.0455889	0.038	0.073	2.97486e-15	PE	FAM47E-STBD1
4.81097e-20	-0.200031	0.018	0.044	2.97616e-15	PE	DUSP2
4.86533e-20	-0.0515599	0.008	0.028	3.00979e-15	PE	WNT7A
4.88618e-20	-0.0344031	0.013	0.036	3.02269e-15	PE	ABHD14B
5.03097e-20	-0.01093	0.032	0.065	3.11226e-15	PE	FAH
5.05897e-20	-0.0292668	0.075	0.125	3.12958e-15	PE	AP2A2
5.10721e-20	-0.0270635	0.007	0.026	3.15942e-15	PE	RAD51B
5.26354e-20	-0.00784681	0.023	0.052	3.25613e-15	PE	UMAD1
5.27471e-20	-0.0447821	0.062	0.107	3.26304e-15	PE	EMC1
5.28292e-20	-0.100539	0.215	0.3	3.26812e-15	PE	ITIH5
5.35791e-20	-0.0231482	0	0.012	3.31451e-15	PE	FTLP3
5.53811e-20	-0.195783	0.001	0.014	3.42599e-15	PE	MMP12
5.54823e-20	-0.0594144	0.2	0.285	3.43224e-15	PE	ATP6AP2
5.77116e-20	-0.0319954	0.026	0.057	3.57015e-15	PE	DLX4
5.95951e-20	0.00710506	0.162	0.241	3.68667e-15	PE	NAA20
6.01749e-20	-0.0419713	0.064	0.109	3.72254e-15	PE	TP53I11
6.05839e-20	-0.0113145	0.052	0.094	3.74784e-15	PE	CNOT8
6.10313e-20	0.0229095	0.091	0.147	3.77552e-15	PE	ESRP1
6.12769e-20	-0.018716	0.121	0.186	3.79071e-15	PE	SURF1
6.36924e-20	0.0151264	0.06	0.104	3.94014e-15	PE	CSTF3
6.43021e-20	-0.106693	0.093	0.145	3.97786e-15	PE	AKAP13
6.526e-20	-0.0178015	0.109	0.17	4.03711e-15	PE	MED19
6.73005e-20	-0.0309572	0.008	0.028	4.16334e-15	PE	AQP11
6.8364e-20	-0.0447679	0.239	0.338	4.22914e-15	PE	DPY30
6.84793e-20	-0.0371332	0.042	0.08	4.23627e-15	PE	PIAS1
7.11294e-20	-0.03051	0.006	0.023	4.40021e-15	PE	ZNF224
7.17589e-20	-0.0313807	0.041	0.078	4.43915e-15	PE	DPAGT1
7.2333e-20	-0.0263074	0.029	0.061	4.47467e-15	PE	THAP4
7.40542e-20	-0.0448045	0.003	0.019	4.58114e-15	PE	NRN1
7.46369e-20	-0.0197599	0.017	0.043	4.61719e-15	PE	CEPT1
7.54297e-20	-0.0611843	0.175	0.253	4.66623e-15	PE	RALBP1
7.5899e-20	-0.0435116	0.038	0.073	4.69526e-15	PE	ATP1A4
7.90099e-20	0.0105443	0.094	0.15	4.88771e-15	PE	SLC35B1
8.10319e-20	-0.118329	0.072	0.118	5.01279e-15	PE	TYMP
8.16803e-20	-0.0416022	0.029	0.06	5.05291e-15	PE	LHFPL6
8.22738e-20	-0.00683845	0.019	0.047	5.08962e-15	PE	FANCG
8.24709e-20	-0.0317696	0.035	0.069	5.10181e-15	PE	SCAF1
8.3014e-20	-0.0164127	0.017	0.042	5.13541e-15	PE	ZNF677
8.4368e-20	0.002691	0.16	0.238	5.21918e-15	PE	MCTS1
8.47774e-20	-0.0322485	0.009	0.029	5.2445e-15	PE	PGPEP1
8.61804e-20	-0.0706393	0.198	0.281	5.33129e-15	PE	HADHA
8.73516e-20	-0.010423	0.033	0.067	5.40375e-15	PE	HPDL
8.81216e-20	-0.0146006	0.121	0.186	5.45138e-15	PE	BNIP2
9.29699e-20	-0.0632818	0.28	0.385	5.75131e-15	PE	UXT
9.34838e-20	-0.0314684	0.046	0.085	5.78309e-15	PE	UQCRFS1P1
9.35171e-20	-0.0665719	0.018	0.045	5.78516e-15	PE	ATG2A
9.35448e-20	-0.0150701	0.126	0.191	5.78687e-15	PE	DHX36
9.46736e-20	-0.109244	0.111	0.17	5.8567e-15	PE	FAM13A
9.54302e-20	-0.0142346	0.034	0.068	5.9035e-15	PE	ZMPSTE24
9.76367e-20	-0.00659322	0.168	0.248	6.04e-15	PE	CBWD1
9.94781e-20	-0.029831	0.001	0.014	6.15391e-15	PE	TLN2
1.02588e-19	0.0207903	0.15	0.225	6.34631e-15	PE	DARS1
1.03326e-19	-0.0735141	0.327	0.439	6.39197e-15	PE	NDUFB8
1.05916e-19	-0.0489169	0.063	0.108	6.5522e-15	PE	CCNH
[truncated: 8,316 more rows]

## Sheet: tropho_subtype_DE_gene_FigS22
p_val	avg_logFC	pct.1	pct.2	p_val_adj	cluster	gene	modified_celltype	avg_logFC_2
5.23773e-160	1.12005	0.46	0.166	3.24017e-155	CTRL	SPP1	VCT	-1.12005
1.70236e-155	0.707294	0.774	0.632	1.05312e-150	CTRL	ISYNA1	VCT	-0.707294
2.91461e-150	0.867581	0.524	0.257	1.80303e-145	CTRL	BCAM	VCT	-0.867581
1.27052e-128	0.821403	0.204	0.026	7.8597e-124	CTRL	PPDPF	VCT	-0.821403
5.57412e-119	1.03898	0.905	0.911	3.44826e-114	CTRL	MALAT1	VCT	-1.03898
8.871e-110	0.574932	0.785	0.67	5.48778e-105	CTRL	SPINT1	VCT	-0.574932
1.58713e-99	0.731034	0.403	0.186	9.81828e-95	CTRL	SOD3	VCT	-0.731034
2.73101e-96	0.59145	0.485	0.257	1.68946e-91	CTRL	GRN	VCT	-0.59145
1.15264e-83	0.429459	0.105	0.003	7.13047e-79	CTRL	CCR7	VCT	-0.429459
1.09599e-82	0.460544	0.913	0.944	6.77998e-78	CTRL	IFI6	VCT	-0.460544
3.76133e-81	0.630552	0.467	0.253	2.32683e-76	CTRL	ATP5F1E	VCT	-0.630552
1.00044e-79	0.477584	0.459	0.243	6.18891e-75	CTRL	TUSC3	VCT	-0.477584
1.3432e-78	0.755538	0.514	0.288	8.30933e-74	CTRL	TMSB4X	VCT	-0.755538
2.19906e-78	0.531173	0.195	0.051	1.36038e-73	CTRL	MDK	VCT	-0.531173
1.77188e-61	0.577495	0.427	0.259	1.09612e-56	CTRL	CSF3R	VCT	-0.577495
5.40079e-59	0.39374	0.321	0.152	3.34104e-54	CTRL	SMPDL3A	VCT	-0.39374
3.55556e-56	0.401074	0.71	0.609	2.19954e-51	CTRL	BSG	VCT	-0.401074
1.03212e-54	0.303181	0.112	0.021	6.38492e-50	CTRL	SLC2A3	VCT	-0.303181
2.17236e-53	0.261987	0.117	0.024	1.34386e-48	CTRL	ECHDC3	VCT	-0.261987
1.98967e-52	0.385617	0.294	0.141	1.23085e-47	CTRL	GAA	VCT	-0.385617
2.3057e-52	0.229032	0.07	0.003	1.42635e-47	CTRL	CALHM4	VCT	-0.229032
4.01123e-52	0.197951	0.085	0.009	2.48143e-47	CTRL	NACA3P	VCT	-0.197951
5.88786e-52	0.347893	0.235	0.099	3.64235e-47	CTRL	EXTL2	VCT	-0.347893
8.87869e-52	0.258875	0.141	0.039	5.49253e-47	CTRL	FXYD5	VCT	-0.258875
3.18668e-51	0.313908	0.155	0.047	1.97134e-46	CTRL	NECTIN2	VCT	-0.313908
1.47406e-50	0.407933	0.668	0.545	9.11881e-46	CTRL	PSAP	VCT	-0.407933
9.99024e-50	0.223736	0.138	0.039	6.18016e-45	CTRL	HNRNPA1P48	VCT	-0.223736
1.15213e-49	0.357009	0.268	0.125	7.12734e-45	CTRL	PLD3	VCT	-0.357009
1.13711e-47	0.268837	0.917	0.942	7.0344e-43	CTRL	TMSB10	VCT	-0.268837
2.25179e-47	0.3859	0.526	0.369	1.393e-42	CTRL	IDH2	VCT	-0.3859
3.90141e-47	0.380747	0.274	0.133	2.41349e-42	CTRL	SLC52A1	VCT	-0.380747
1.05135e-46	0.248844	0.241	0.106	6.50384e-42	CTRL	HIBADH	VCT	-0.248844
1.92449e-46	0.313173	0.178	0.066	1.19053e-41	CTRL	ADRB1	VCT	-0.313173
6.64338e-45	0.251392	0.181	0.069	4.10973e-40	CTRL	SPNS1	VCT	-0.251392
7.02211e-45	0.445252	0.591	0.477	4.34402e-40	CTRL	HMGN3	VCT	-0.445252
1.21133e-44	0.396831	0.397	0.242	7.4935e-40	CTRL	FAM3B	VCT	-0.396831
5.38421e-44	0.234821	0.166	0.06	3.33078e-39	CTRL	PIN4	VCT	-0.234821
6.7991e-44	0.514464	0.439	0.309	4.20606e-39	CTRL	SLC22A11	VCT	-0.514464
7.73678e-42	0.729756	0.284	0.157	4.78612e-37	CTRL	CCL4	VCT	-0.729756
2.46301e-41	0.208842	0.065	0.007	1.52367e-36	CTRL	PTPRS	VCT	-0.208842
2.93468e-40	0.328279	0.326	0.184	1.81545e-35	CTRL	TSPAN13	VCT	-0.328279
4.38896e-40	0.495722	0.046	0	2.7151e-35	CTRL	SLC25A6	VCT	-0.495722
7.95247e-40	0.27775	0.27	0.137	4.91956e-35	CTRL	ATP6AP1	VCT	-0.27775
1.30727e-39	0.244346	0.26	0.129	8.08704e-35	CTRL	ARL6IP6	VCT	-0.244346
2.06555e-39	0.608319	0.428	0.307	1.27779e-34	CTRL	FOLR1	VCT	-0.608319
3.76442e-39	0.368289	0.319	0.178	2.32874e-34	CTRL	KCNN4	VCT	-0.368289
7.32918e-39	0.271935	0.221	0.103	4.53398e-34	CTRL	PGD	VCT	-0.271935
9.98498e-39	0.30986	0.271	0.142	6.17691e-34	CTRL	CBR1	VCT	-0.30986
1.89433e-38	0.361366	0.137	0.049	1.17187e-33	CTRL	SCIN	VCT	-0.361366
2.28417e-38	0.325793	0.689	0.606	1.41303e-33	CTRL	DUSP9	VCT	-0.325793
4.65787e-38	0.268361	0.185	0.079	2.88145e-33	CTRL	PNPLA2	VCT	-0.268361
2.01838e-37	0.174039	0.098	0.026	1.24861e-32	CTRL	ZNF518A	VCT	-0.174039
2.02657e-37	0.299201	0.52	0.363	1.25368e-32	CTRL	TOMM7	VCT	-0.299201
4.93084e-37	0.388812	0.42	0.283	3.05032e-32	CTRL	OLR1	VCT	-0.388812
7.78407e-37	0.429139	0.043	0	4.81538e-32	CTRL	H3F3B	VCT	-0.429139
8.22968e-37	0.273012	0.184	0.081	5.09104e-32	CTRL	TMEM37	VCT	-0.273012
1.56065e-36	0.34615	0.085	0.02	9.65447e-32	CTRL	PLTP	VCT	-0.34615
1.93982e-36	0.369039	0.431	0.285	1.20001e-31	CTRL	VWA1	VCT	-0.369039
1.95995e-36	0.319362	0.175	0.075	1.21246e-31	CTRL	SLC19A1	VCT	-0.319362
6.54469e-35	0.353201	0.659	0.578	4.04868e-30	CTRL	SERPINF1	VCT	-0.353201
7.35492e-35	0.202754	0.187	0.083	4.5499e-30	CTRL	CCDC28A	VCT	-0.202754
3.85045e-34	0.188599	0.132	0.048	2.38196e-29	CTRL	ATF6B	VCT	-0.188599
5.69018e-34	0.211655	0.048	0.004	3.52006e-29	CTRL	IGKC	VCT	-0.211655
9.25175e-34	0.392616	0.107	0.035	5.72332e-29	CTRL	FCER1G	VCT	-0.392616
1.76369e-33	0.275997	0.131	0.049	1.09106e-28	CTRL	DLK1	VCT	-0.275997
2.29999e-33	0.762435	0.119	0.044	1.42282e-28	CTRL	HBA2	VCT	-0.762435
2.82035e-33	0.481078	0.112	0.039	1.74473e-28	CTRL	PLAUR	VCT	-0.481078
3.35754e-33	0.479289	0.156	0.069	2.07704e-28	CTRL	RNASE1	VCT	-0.479289
5.37313e-33	0.164675	0.041	0.001	3.32392e-28	CTRL	CLDN6	VCT	-0.164675
5.77121e-33	0.314236	0.186	0.089	3.57019e-28	CTRL	SELENOP	VCT	-0.314236
2.03458e-32	0.22468	0.268	0.146	1.25863e-27	CTRL	PPP2R1A	VCT	-0.22468
2.56998e-32	0.192847	0.121	0.044	1.58984e-27	CTRL	RNF149	VCT	-0.192847
2.64317e-32	0.26145	0.21	0.105	1.63512e-27	CTRL	PTN	VCT	-0.26145
4.44713e-32	0.384215	0.516	0.395	2.75108e-27	CTRL	SLC40A1	VCT	-0.384215
4.60782e-32	0.386414	0.276	0.16	2.85049e-27	CTRL	FBN1	VCT	-0.386414
5.26785e-32	0.31947	0.279	0.158	3.2588e-27	CTRL	CHPF	VCT	-0.31947
5.4427e-32	0.278532	0.387	0.248	3.36696e-27	CTRL	IDH1	VCT	-0.278532
8.7686e-32	0.291129	0.2	0.1	5.42443e-27	CTRL	GSTA3	VCT	-0.291129
1.41367e-31	0.25455	0.788	0.79	8.74524e-27	CTRL	BEX3	VCT	-0.25455
2.14494e-31	0.164758	0.054	0.007	1.3269e-26	CTRL	BMP4	VCT	-0.164758
2.80344e-31	0.17906	0.097	0.03	1.73427e-26	CTRL	EPN3	VCT	-0.17906
2.8525e-31	0.202804	0.206	0.102	1.76461e-26	CTRL	RNF167	VCT	-0.202804
3.70678e-31	0.103416	0.041	0.002	2.29309e-26	CTRL	YBX1P1	VCT	-0.103416
6.17991e-31	0.351847	0.198	0.1	3.82302e-26	CTRL	LAMA5	VCT	-0.351847
8.36517e-31	0.299015	0.533	0.395	5.17486e-26	CTRL	ACADVL	VCT	-0.299015
9.83167e-31	0.302426	0.37	0.237	6.08207e-26	CTRL	APMAP	VCT	-0.302426
1.24907e-30	0.261761	0.448	0.299	7.72701e-26	CTRL	SEC61G	VCT	-0.261761
1.26221e-30	0.57155	0.119	0.046	7.80831e-26	CTRL	S100A8	VCT	-0.57155
1.36977e-30	0.183536	0.126	0.049	8.47364e-26	CTRL	EXTL2P1	VCT	-0.183536
3.62329e-30	0.217098	0.093	0.029	2.24144e-25	CTRL	TECR	VCT	-0.217098
5.60283e-30	0.299908	0.037	0.001	3.46602e-25	CTRL	PERP	VCT	-0.299908
7.10078e-30	0.181389	0.2	0.099	4.39269e-25	CTRL	MAP3K13	VCT	-0.181389
1.1251e-29	0.277714	0.134	0.056	6.96011e-25	CTRL	MUC15	VCT	-0.277714
1.42634e-29	0.183481	0.245	0.132	8.82365e-25	CTRL	ATP6V1G1	VCT	-0.183481
1.55632e-29	0.316534	0.616	0.532	9.62772e-25	CTRL	ECH1	VCT	-0.316534
1.85283e-29	0.379609	0.371	0.247	1.1462e-24	CTRL	LGMN	VCT	-0.379609
2.79488e-29	0.17997	0.144	0.062	1.72897e-24	CTRL	SF3A2	VCT	-0.17997
3.1326e-29	0.321615	0.446	0.315	1.93789e-24	CTRL	CTSC	VCT	-0.321615
3.50231e-29	0.205404	0.825	0.813	2.1666e-24	CTRL	PFN1	VCT	-0.205404
4.42099e-29	0.252025	0.402	0.263	2.73491e-24	CTRL	NDUFB1	VCT	-0.252025
4.47493e-29	0.211218	0.199	0.101	2.76828e-24	CTRL	OS9	VCT	-0.211218
5.87743e-29	0.17987	0.224	0.118	3.6359e-24	CTRL	PET100	VCT	-0.17987
5.88449e-29	0.430555	0.137	0.06	3.64026e-24	CTRL	TYROBP	VCT	-0.430555
1.78715e-28	0.143534	0.093	0.03	1.10557e-23	CTRL	FHIT	VCT	-0.143534
1.91761e-28	0.221469	0.195	0.098	1.18627e-23	CTRL	GPAA1	VCT	-0.221469
2.1729e-28	0.149338	0.072	0.018	1.3442e-23	CTRL	REV3L	VCT	-0.149338
2.69434e-28	0.236924	0.715	0.652	1.66677e-23	CTRL	COX6C	VCT	-0.236924
4.43849e-28	0.218093	0.141	0.061	2.74574e-23	CTRL	DACT2	VCT	-0.218093
4.69896e-28	0.326313	0.274	0.162	2.90687e-23	CTRL	WLS	VCT	-0.326313
6.49241e-28	0.185766	0.127	0.052	4.01633e-23	CTRL	ILVBL	VCT	-0.185766
6.60763e-28	0.158177	0.14	0.06	4.08761e-23	CTRL	BAG6	VCT	-0.158177
8.01519e-28	0.252442	0.37	0.234	4.95836e-23	CTRL	FKBP8	VCT	-0.252442
1.22659e-27	0.153353	0.14	0.061	7.58794e-23	CTRL	DAZAP2	VCT	-0.153353
2.28525e-27	0.131439	0.062	0.014	1.4137e-22	CTRL	SLC2A14	VCT	-0.131439
3.96121e-27	0.247327	0.183	0.093	2.45048e-22	CTRL	MVP	VCT	-0.247327
3.98281e-27	0.518137	0.208	0.115	2.46385e-22	CTRL	HLA-B	VCT	-0.518137
5.61556e-27	0.279775	0.473	0.339	3.4739e-22	CTRL	HMGA1	VCT	-0.279775
6.31206e-27	0.229082	0.104	0.039	3.90477e-22	CTRL	ABCA1	VCT	-0.229082
9.43179e-27	0.281597	0.273	0.164	5.8347e-22	CTRL	TUBB	VCT	-0.281597
1.00471e-26	0.156176	0.116	0.047	6.21534e-22	CTRL	PLEKHF2	VCT	-0.156176
1.4163e-26	0.151403	0.074	0.021	8.76152e-22	CTRL	HDAC5	VCT	-0.151403
1.80862e-26	0.231356	0.225	0.125	1.11885e-21	CTRL	RTN2	VCT	-0.231356
1.95228e-26	0.188639	0.153	0.071	1.20772e-21	CTRL	NPL	VCT	-0.188639
2.29816e-26	0.201763	0.315	0.191	1.42169e-21	CTRL	SIAH2	VCT	-0.201763
3.2251e-26	0.207431	0.143	0.065	1.99511e-21	CTRL	TLE1	VCT	-0.207431
3.62467e-26	0.139441	0.075	0.022	2.24229e-21	CTRL	CCDC18-AS1	VCT	-0.139441
4.42347e-26	0.31928	0.557	0.445	2.73644e-21	CTRL	APP	VCT	-0.31928
4.87907e-26	0.133612	0.09	0.031	3.01829e-21	CTRL	B3GNT2	VCT	-0.133612
9.95003e-26	0.318154	0.034	0.002	6.15529e-21	CTRL	INSL4	VCT	-0.318154
1.55599e-25	0.206364	0.165	0.081	9.62567e-21	CTRL	MFSD10	VCT	-0.206364
1.96364e-25	0.212827	0.315	0.196	1.21474e-20	CTRL	NDUFA3	VCT	-0.212827
2.19534e-25	0.209209	0.114	0.047	1.35808e-20	CTRL	TLE4	VCT	-0.209209
2.44951e-25	0.231831	0.424	0.285	1.51531e-20	CTRL	PPP4C	VCT	-0.231831
2.73585e-25	0.147287	0.047	0.008	1.69245e-20	CTRL	CRABP2	VCT	-0.147287
3.50369e-25	0.20502	0.105	0.041	2.16745e-20	CTRL	BACE2	VCT	-0.20502
3.89423e-25	0.357538	0.149	0.073	2.40905e-20	CTRL	CYBA	VCT	-0.357538
4.03441e-25	0.205411	0.111	0.045	2.49576e-20	CTRL	TMEM132A	VCT	-0.205411
6.33529e-25	0.332931	0.169	0.088	3.91913e-20	CTRL	SNCG	VCT	-0.332931
7.7186e-25	0.525283	0.137	0.067	4.77488e-20	CTRL	C1QB	VCT	-0.525283
7.89739e-25	0.150342	0.231	0.13	4.88548e-20	CTRL	MMADHC	VCT	-0.150342
8.29859e-25	0.200963	0.166	0.083	5.13368e-20	CTRL	POR	VCT	-0.200963
9.12044e-25	0.171395	0.17	0.087	5.64208e-20	CTRL	SMIM26	VCT	-0.171395
1.63462e-24	0.202651	0.173	0.089	1.01121e-19	CTRL	RMI2	VCT	-0.202651
1.67546e-24	0.122038	0.088	0.031	1.03647e-19	CTRL	COL1A2	VCT	-0.122038
1.92409e-24	0.23865	0.27	0.163	1.19028e-19	CTRL	ARID3A	VCT	-0.23865
2.15821e-24	0.134151	0.109	0.045	1.33511e-19	CTRL	CHMP5	VCT	-0.134151
2.48384e-24	0.193596	0.18	0.094	1.53656e-19	CTRL	POMP	VCT	-0.193596
2.57986e-24	0.26979	0.041	0.005	1.59595e-19	CTRL	EIF2S2	VCT	-0.26979
2.80837e-24	0.172839	0.131	0.06	1.73731e-19	CTRL	PRCP	VCT	-0.172839
3.35543e-24	0.155964	0.106	0.043	2.07574e-19	CTRL	AP2A1	VCT	-0.155964
3.97689e-24	0.116509	0.099	0.038	2.46018e-19	CTRL	FTX	VCT	-0.116509
3.99583e-24	0.357896	0.087	0.032	2.4719e-19	CTRL	C1QC	VCT	-0.357896
5.79319e-24	0.150614	0.224	0.126	3.58378e-19	CTRL	TMCO1	VCT	-0.150614
6.20571e-24	0.133795	0.06	0.015	3.83897e-19	CTRL	C18orf32	VCT	-0.133795
6.83324e-24	0.281514	0.166	0.086	4.22718e-19	CTRL	LRP1	VCT	-0.281514
6.97424e-24	0.22862	0.123	0.055	4.3144e-19	CTRL	LRP5	VCT	-0.22862
7.4907e-24	0.242505	0.528	0.401	4.6339e-19	CTRL	TMEM258	VCT	-0.242505
9.58165e-24	0.12542	0.205	0.111	5.9274e-19	CTRL	PKP3	VCT	-0.12542
1.00373e-23	0.133316	0.143	0.068	6.2093e-19	CTRL	UBL7	VCT	-0.133316
1.01305e-23	0.249161	0.326	0.213	6.26692e-19	CTRL	GNG5	VCT	-0.249161
1.0756e-23	0.309573	0.079	0.027	6.65385e-19	CTRL	LINC00910	VCT	-0.309573
1.2918e-23	0.206187	0.161	0.082	7.99131e-19	CTRL	AMFR	VCT	-0.206187
1.34739e-23	0.184206	0.267	0.16	8.33525e-19	CTRL	GHITM	VCT	-0.184206
1.36118e-23	0.175138	0.098	0.038	8.42052e-19	CTRL	EXPH5	VCT	-0.175138
1.43551e-23	0.185404	0.187	0.1	8.88036e-19	CTRL	ARHGDIB	VCT	-0.185404
1.47074e-23	0.190456	0.21	0.117	9.0983e-19	CTRL	MDFI	VCT	-0.190456
1.67696e-23	0.133537	0.107	0.044	1.0374e-18	CTRL	SAR1B	VCT	-0.133537
2.22646e-23	0.269042	0.101	0.041	1.37733e-18	CTRL	SLC22A18	VCT	-0.269042
3.03403e-23	0.193086	0.351	0.228	1.87691e-18	CTRL	CAPN1	VCT	-0.193086
3.32929e-23	0.0891163	0.034	0.003	2.05956e-18	CTRL	BRDT	VCT	-0.0891163
4.06872e-23	0.211542	0.037	0.004	2.51699e-18	CTRL	MRPS21	VCT	-0.211542
4.17607e-23	0.168133	0.106	0.044	2.5834e-18	CTRL	SLC10A3	VCT	-0.168133
7.12762e-23	0.144362	0.079	0.027	4.40929e-18	CTRL	TMC4	VCT	-0.144362
7.47481e-23	0.109795	0.044	0.008	4.62407e-18	CTRL	PPP1R14A	VCT	-0.109795
1.25829e-22	0.129634	0.177	0.093	7.78405e-18	CTRL	C5orf15	VCT	-0.129634
1.31052e-22	0.106661	0.049	0.01	8.10715e-18	CTRL	CYP2S1	VCT	-0.106661
1.44385e-22	0.21263	0.474	0.344	8.93192e-18	CTRL	COMMD6	VCT	-0.21263
1.52381e-22	0.25839	0.665	0.583	9.42661e-18	CTRL	DBI	VCT	-0.25839
1.58567e-22	0.185197	0.195	0.108	9.80926e-18	CTRL	SLC5A6	VCT	-0.185197
1.59459e-22	0.260987	0.311	0.201	9.86446e-18	CTRL	SIAH1	VCT	-0.260987
1.70937e-22	0.190848	0.154	0.078	1.05745e-17	CTRL	GPC1	VCT	-0.190848
1.71715e-22	0.222945	0.352	0.236	1.06227e-17	CTRL	CITED2	VCT	-0.222945
1.75198e-22	0.255827	0.342	0.227	1.08381e-17	CTRL	LSR	VCT	-0.255827
1.77557e-22	0.163334	0.1	0.041	1.0984e-17	CTRL	H1-0	VCT	-0.163334
1.78783e-22	0.165571	0.133	0.062	1.10599e-17	CTRL	MED16	VCT	-0.165571
1.87294e-22	0.152551	0.135	0.064	1.15864e-17	CTRL	HOOK2	VCT	-0.152551
1.991e-22	0.167	0.95	0.993	1.23167e-17	CTRL	PAGE4	VCT	-0.167
2.34278e-22	0.234637	0.615	0.514	1.44929e-17	CTRL	COX7A2	VCT	-0.234637
2.53993e-22	0.168166	0.112	0.049	1.57125e-17	CTRL	ELMO3	VCT	-0.168166
2.78432e-22	0.185407	0.16	0.083	1.72244e-17	CTRL	PLIN3	VCT	-0.185407
2.802e-22	0.280751	0.637	0.549	1.73337e-17	CTRL	FXYD3	VCT	-0.280751
2.99919e-22	0.144844	0.174	0.091	1.85536e-17	CTRL	COASY	VCT	-0.144844
3.32603e-22	0.189492	0.235	0.138	2.05755e-17	CTRL	PTOV1	VCT	-0.189492
3.78843e-22	0.130808	0.225	0.128	2.3436e-17	CTRL	C1D	VCT	-0.130808
3.84164e-22	0.242742	0.468	0.346	2.37652e-17	CTRL	CDO1	VCT	-0.242742
4.18145e-22	0.21982	0.521	0.392	2.58673e-17	CTRL	UQCR11	VCT	-0.21982
4.78172e-22	0.142738	0.085	0.032	2.95807e-17	CTRL	SIRT2	VCT	-0.142738
5.08647e-22	0.174947	0.101	0.042	3.14659e-17	CTRL	DDT	VCT	-0.174947
5.52105e-22	0.134641	0.091	0.035	3.41543e-17	CTRL	MACROD1	VCT	-0.134641
6.01968e-22	0.157785	0.182	0.098	3.72389e-17	CTRL	SF3B4	VCT	-0.157785
6.21202e-22	0.33367	0.517	0.415	3.84288e-17	CTRL	ISM2	VCT	-0.33367
6.66997e-22	0.129045	0.094	0.037	4.12618e-17	CTRL	SYMPK	VCT	-0.129045
7.19612e-22	0.155901	0.218	0.125	4.45166e-17	CTRL	TRAM1	VCT	-0.155901
8.33702e-22	0.230457	0.537	0.41	5.15745e-17	CTRL	NDUFA1	VCT	-0.230457
9.64905e-22	0.182319	0.126	0.06	5.96909e-17	CTRL	TPRA1	VCT	-0.182319
1.07521e-21	0.146136	0.077	0.027	6.65148e-17	CTRL	BLNK	VCT	-0.146136
1.08983e-21	0.170121	0.212	0.122	6.74188e-17	CTRL	PTP4A1	VCT	-0.170121
1.1081e-21	0.239088	0.312	0.205	6.85493e-17	CTRL	PRSS8	VCT	-0.239088
1.10831e-21	0.176385	0.108	0.047	6.85623e-17	CTRL	B3GNT3	VCT	-0.176385
1.16578e-21	0.236269	0.152	0.079	7.21178e-17	CTRL	TUBA1B	VCT	-0.236269
1.355e-21	0.206622	0.224	0.132	8.38232e-17	CTRL	NCSTN	VCT	-0.206622
1.5057e-21	0.450135	0.089	0.036	9.31455e-17	CTRL	BCL2A1	VCT	-0.450135
1.87113e-21	0.134334	0.111	0.049	1.15752e-16	CTRL	PAK6	VCT	-0.134334
1.90619e-21	0.115902	0.09	0.035	1.17921e-16	CTRL	SLC25A37	VCT	-0.115902
3.7547e-21	0.133354	0.203	0.115	2.32273e-16	CTRL	CYB5R3	VCT	-0.133354
4.08164e-21	0.144329	0.109	0.048	2.52498e-16	CTRL	DST	VCT	-0.144329
5.33185e-21	0.159682	0.111	0.05	3.29839e-16	CTRL	MOV10	VCT	-0.159682
5.73759e-21	0.08394	0.088	0.034	3.54939e-16	CTRL	PHYHD1	VCT	-0.08394
5.86141e-21	0.183585	0.024	0	3.62598e-16	CTRL	H2AFZ	VCT	-0.183585
6.1871e-21	0.141763	0.118	0.055	3.82746e-16	CTRL	ALDH4A1	VCT	-0.141763
6.2356e-21	0.18099	0.132	0.065	3.85747e-16	CTRL	SLC38A10	VCT	-0.18099
7.59388e-21	0.27867	0.174	0.095	4.69773e-16	CTRL	LGALS1	VCT	-0.27867
7.61651e-21	0.189021	0.044	0.009	4.71173e-16	CTRL	FKBP2	VCT	-0.189021
7.71995e-21	0.186955	0.162	0.087	4.77571e-16	CTRL	LYPD3	VCT	-0.186955
8.19153e-21	0.317015	0.063	0.02	5.06745e-16	CTRL	F13A1	VCT	-0.317015
9.15486e-21	0.153262	0.111	0.051	5.66338e-16	CTRL	GCNT4	VCT	-0.153262
9.56819e-21	0.0833375	0.038	0.006	5.91907e-16	CTRL	LINC02482	VCT	-0.0833375
1.06505e-20	0.176023	0.191	0.108	6.58862e-16	CTRL	TOMM34	VCT	-0.176023
1.19822e-20	0.137804	0.144	0.073	7.41244e-16	CTRL	LRRC41	VCT	-0.137804
1.33162e-20	0.20958	0.607	0.5	8.23767e-16	CTRL	SEM1	VCT	-0.20958
1.39317e-20	0.169957	0.119	0.056	8.61846e-16	CTRL	BSDC1	VCT	-0.169957
1.55465e-20	0.0948371	0.119	0.055	9.6174e-16	CTRL	SLC27A6	VCT	-0.0948371
1.82949e-20	0.173906	0.084	0.033	1.13176e-15	CTRL	LIPA	VCT	-0.173906
3.28114e-20	0.209983	0.344	0.235	2.02978e-15	CTRL	GATA3	VCT	-0.209983
3.54498e-20	0.129741	0.138	0.07	2.193e-15	CTRL	TOM1	VCT	-0.129741
3.54798e-20	0.114256	0.051	0.013	2.19485e-15	CTRL	ATXN7	VCT	-0.114256
3.6224e-20	0.22351	0.581	0.474	2.24089e-15	CTRL	ATP5MPL	VCT	-0.22351
3.85927e-20	0.224404	0.561	0.452	2.38742e-15	CTRL	BTG3	VCT	-0.224404
4.00067e-20	0.143876	0.178	0.099	2.4749e-15	CTRL	CDK2	VCT	-0.143876
4.31565e-20	0.11164	0.052	0.014	2.66975e-15	CTRL	KCNJ3	VCT	-0.11164
5.48187e-20	0.116607	0.177	0.097	3.3912e-15	CTRL	ANAPC13	VCT	-0.116607
5.6286e-20	0.159424	0.049	0.012	3.48196e-15	CTRL	PMP22	VCT	-0.159424
5.68862e-20	0.287784	0.241	0.152	3.51909e-15	CTRL	BTG1	VCT	-0.287784
7.50494e-20	0.270074	0.081	0.032	4.6427e-15	CTRL	CD14	VCT	-0.270074
7.5292e-20	0.106196	0.114	0.052	4.65771e-15	CTRL	PRCC	VCT	-0.106196
7.88986e-20	0.288732	0.056	0.016	4.88082e-15	CTRL	MGP	VCT	-0.288732
8.19673e-20	0.16363	0.135	0.068	5.07066e-15	CTRL	SLC19A3	VCT	-0.16363
8.28662e-20	0.156619	0.234	0.141	5.12627e-15	CTRL	TRAPPC6A	VCT	-0.156619
9.58085e-20	0.113475	0.053	0.015	5.9269e-15	CTRL	GTF2H5	VCT	-0.113475
1.05996e-19	0.155408	0.282	0.178	6.55715e-15	CTRL	RAB11B	VCT	-0.155408
1.43692e-19	0.112517	0.088	0.036	8.88906e-15	CTRL	SLC35A5	VCT	-0.112517
1.70506e-19	0.133098	0.082	0.032	1.05478e-14	CTRL	AAMDC	VCT	-0.133098
2.18007e-19	0.204298	0.037	0.007	1.34864e-14	CTRL	ITGB2	VCT	-0.204298
2.43e-19	0.189604	0.347	0.236	1.50324e-14	CTRL	SON	VCT	-0.189604
2.45802e-19	0.142977	0.101	0.045	1.52058e-14	CTRL	ELMSAN1	VCT	-0.142977
2.87855e-19	0.140174	0.181	0.102	1.78073e-14	CTRL	PSENEN	VCT	-0.140174
2.8913e-19	0.179196	0.202	0.119	1.78862e-14	CTRL	CAVIN1	VCT	-0.179196
3.01777e-19	0.150796	0.068	0.024	1.86685e-14	CTRL	SLC16A3	VCT	-0.150796
3.04501e-19	0.134507	0.177	0.1	1.8837e-14	CTRL	SGCE	VCT	-0.134507
3.09223e-19	0.13909	0.179	0.1	1.91292e-14	CTRL	CHMP1B-AS1	VCT	-0.13909
3.47762e-19	0.134554	0.11	0.052	2.15133e-14	CTRL	FAM118A	VCT	-0.134554
4.03465e-19	0.0990256	0.098	0.044	2.49592e-14	CTRL	UBE2L4	VCT	-0.0990256
5.64934e-19	0.14139	0.051	0.014	3.49479e-14	CTRL	PYCARD	VCT	-0.14139
5.96099e-19	0.109363	0.065	0.022	3.68759e-14	CTRL	SLC35A1	VCT	-0.109363
5.98229e-19	0.181227	0.339	0.229	3.70077e-14	CTRL	LAMP1	VCT	-0.181227
6.07011e-19	0.171022	0.196	0.115	3.75509e-14	CTRL	BLVRB	VCT	-0.171022
6.90307e-19	0.177934	0.213	0.129	4.27038e-14	CTRL	ARID5B	VCT	-0.177934
6.96993e-19	0.106599	0.074	0.028	4.31174e-14	CTRL	LSM3P3	VCT	-0.106599
7.2091e-19	0.207636	0.291	0.192	4.45969e-14	CTRL	HEXA	VCT	-0.207636
8.09871e-19	0.0791056	0.036	0.006	5.01003e-14	CTRL	LGALS16	VCT	-0.0791056
8.13166e-19	0.105131	0.081	0.033	5.03041e-14	CTRL	P3H2	VCT	-0.105131
8.4357e-19	0.10749	0.08	0.032	5.21849e-14	CTRL	ALG8	VCT	-0.10749
8.70044e-19	0.171287	0.104	0.048	5.38227e-14	CTRL	LTBP1	VCT	-0.171287
9.1628e-19	0.132097	0.247	0.152	5.66829e-14	CTRL	AAMP	VCT	-0.132097
9.48584e-19	0.125843	0.182	0.104	5.86813e-14	CTRL	MRPS18B	VCT	-0.125843
9.58526e-19	0.123167	0.149	0.079	5.92964e-14	CTRL	JKAMP	VCT	-0.123167
9.60137e-19	0.245814	0.399	0.288	5.9396e-14	CTRL	ACSS1	VCT	-0.245814
1.00118e-18	0.109318	0.131	0.066	6.19353e-14	CTRL	COL3A1	VCT	-0.109318
1.20215e-18	0.221482	0.146	0.079	7.43676e-14	CTRL	TACC2	VCT	-0.221482
1.28018e-18	0.183445	0.106	0.049	7.91947e-14	CTRL	SPPL2B	VCT	-0.183445
1.33802e-18	0.169117	0.282	0.182	8.27726e-14	CTRL	GRINA	VCT	-0.169117
1.3922e-18	0.159542	0.237	0.147	8.61244e-14	CTRL	PRKCSH	VCT	-0.159542
1.44316e-18	0.144107	0.093	0.041	8.9277e-14	CTRL	SYTL1	VCT	-0.144107
1.86561e-18	0.114029	0.101	0.046	1.1541e-13	CTRL	ABCD4	VCT	-0.114029
1.97645e-18	0.137432	0.081	0.033	1.22267e-13	CTRL	SQLE	VCT	-0.137432
2.10399e-18	0.150214	0.021	0	1.30157e-13	CTRL	C6orf48	VCT	-0.150214
2.28411e-18	0.0821528	0.048	0.013	1.413e-13	CTRL	ASF1A	VCT	-0.0821528
2.7764e-18	0.123226	0.076	0.03	1.71753e-13	CTRL	ARF6	VCT	-0.123226
2.82636e-18	0.194907	0.055	0.017	1.74844e-13	CTRL	FOLR2	VCT	-0.194907
2.92896e-18	0.133579	0.218	0.132	1.81191e-13	CTRL	RTF1	VCT	-0.133579
3.0366e-18	0.095267	0.027	0.002	1.8785e-13	CTRL	APELA	VCT	-0.095267
3.29146e-18	0.149018	0.022	0.001	2.03617e-13	CTRL	LSM3	VCT	-0.149018
3.32796e-18	0.105434	0.143	0.076	2.05874e-13	CTRL	CETN3	VCT	-0.105434
3.81311e-18	0.0860931	0.04	0.009	2.35887e-13	CTRL	GSTM4	VCT	-0.0860931
3.81407e-18	0.127485	0.13	0.067	2.35946e-13	CTRL	CYTH2	VCT	-0.127485
4.14743e-18	0.148151	0.175	0.1	2.56568e-13	CTRL	AIG1	VCT	-0.148151
5.06891e-18	0.107156	0.151	0.082	3.13573e-13	CTRL	GLO1	VCT	-0.107156
5.12735e-18	0.126122	0.106	0.05	3.17188e-13	CTRL	WDR34	VCT	-0.126122
5.17589e-18	0.124981	0.129	0.067	3.20191e-13	CTRL	EI24	VCT	-0.124981
6.13672e-18	0.290628	0.228	0.146	3.7963e-13	CTRL	NUPR1	VCT	-0.290628
6.14316e-18	0.273111	0.355	0.254	3.80028e-13	CTRL	SERPINH1	VCT	-0.273111
6.37063e-18	0.256354	0.451	0.344	3.941e-13	CTRL	MAGED2	VCT	-0.256354
6.39218e-18	0.112418	0.148	0.08	3.95433e-13	CTRL	ZFYVE19	VCT	-0.112418
6.39633e-18	0.141503	0.079	0.032	3.95689e-13	CTRL	EPHX1	VCT	-0.141503
6.43733e-18	0.144998	0.162	0.091	3.98226e-13	CTRL	EML2	VCT	-0.144998
6.81198e-18	0.0876571	0.076	0.03	4.21403e-13	CTRL	THOC3	VCT	-0.0876571
7.07199e-18	0.0949612	0.096	0.043	4.37487e-13	CTRL	UNC45A	VCT	-0.0949612
7.52445e-18	0.119417	0.102	0.048	4.65478e-13	CTRL	XKR8	VCT	-0.119417
7.76683e-18	0.108445	0.318	0.208	4.80472e-13	CTRL	SNRPB2	VCT	-0.108445
1.00621e-17	0.110558	0.06	0.021	6.22459e-13	CTRL	G6PD	VCT	-0.110558
1.01892e-17	0.153831	0.087	0.038	6.30327e-13	CTRL	MAP1LC3A	VCT	-0.153831
1.06758e-17	0.157121	0.362	0.249	6.60424e-13	CTRL	RNH1	VCT	-0.157121
1.12359e-17	0.116151	0.152	0.083	6.95074e-13	CTRL	SCAMP3	VCT	-0.116151
1.17463e-17	0.109272	0.113	0.056	7.26651e-13	CTRL	FAM104B	VCT	-0.109272
1.17487e-17	0.509185	0.232	0.155	7.26796e-13	CTRL	CCL4L2	VCT	-0.509185
1.2224e-17	0.119506	0.131	0.069	7.56203e-13	CTRL	DSC2	VCT	-0.119506
1.24633e-17	0.164404	0.161	0.091	7.71008e-13	CTRL	AKAP9	VCT	-0.164404
1.26383e-17	0.128751	0.197	0.117	7.81832e-13	CTRL	STXBP2	VCT	-0.128751
1.32918e-17	0.176681	0.127	0.066	8.2226e-13	CTRL	TOP1	VCT	-0.176681
1.37606e-17	0.152251	0.03	0.004	8.51259e-13	CTRL	MRPL57	VCT	-0.152251
1.41883e-17	0.094923	0.126	0.065	8.7772e-13	CTRL	KHDRBS1	VCT	-0.094923
1.42533e-17	0.106562	0.178	0.102	8.81735e-13	CTRL	TRIP6	VCT	-0.106562
1.45775e-17	0.175869	0.229	0.143	9.01796e-13	CTRL	CMTM8	VCT	-0.175869
1.46147e-17	0.190169	0.369	0.26	9.04097e-13	CTRL	UQCRC1	VCT	-0.190169
1.47623e-17	0.129332	0.085	0.037	9.13224e-13	CTRL	NBEAL1	VCT	-0.129332
1.48647e-17	0.12853	0.045	0.012	9.19562e-13	CTRL	GHR	VCT	-0.12853
1.48754e-17	0.149413	0.136	0.072	9.2022e-13	CTRL	SCYL1	VCT	-0.149413
1.54231e-17	0.278822	0.083	0.037	9.54106e-13	CTRL	CCL2	VCT	-0.278822
1.56725e-17	0.104778	0.111	0.055	9.69531e-13	CTRL	NGRN	VCT	-0.104778
1.5742e-17	0.0918879	0.128	0.066	9.73832e-13	CTRL	MBOAT7	VCT	-0.0918879
1.57433e-17	0.250692	0.261	0.173	9.73912e-13	CTRL	LRPAP1	VCT	-0.250692
1.58848e-17	0.203847	0.05	0.015	9.82666e-13	CTRL	HCST	VCT	-0.203847
1.64631e-17	0.123965	0.175	0.1	1.01844e-12	CTRL	TIMM17B	VCT	-0.123965
1.83632e-17	0.185745	0.174	0.102	1.13598e-12	CTRL	STOM	VCT	-0.185745
2.54051e-17	0.104812	0.072	0.028	1.57161e-12	CTRL	TSPAN12	VCT	-0.104812
2.87526e-17	0.147546	0.148	0.082	1.77869e-12	CTRL	DPM3	VCT	-0.147546
2.92715e-17	0.539236	0.075	0.031	1.81079e-12	CTRL	HBA1	VCT	-0.539236
2.98023e-17	0.431839	0.136	0.077	1.84363e-12	CTRL	C1QA	VCT	-0.431839
3.11835e-17	0.0791126	0.03	0.004	1.92907e-12	CTRL	EFHC1	VCT	-0.0791126
3.39826e-17	0.113783	0.106	0.051	2.10223e-12	CTRL	GOLGA7	VCT	-0.113783
3.84303e-17	0.190722	0.2	0.123	2.37737e-12	CTRL	CTSA	VCT	-0.190722
4.24525e-17	0.110405	0.112	0.056	2.6262e-12	CTRL	LAGE3	VCT	-0.110405
4.87387e-17	0.140365	0.145	0.08	3.01507e-12	CTRL	RNASET2	VCT	-0.140365
5.48894e-17	0.329297	0.095	0.046	3.39557e-12	CTRL	AIF1	VCT	-0.329297
5.9211e-17	0.191751	0.311	0.211	3.66291e-12	CTRL	BBX	VCT	-0.191751
6.45968e-17	0.147891	0.123	0.065	3.99609e-12	CTRL	EIF1AY	VCT	-0.147891
6.74668e-17	0.176966	0.241	0.153	4.17363e-12	CTRL	CHID1	VCT	-0.176966
7.21138e-17	0.0881403	0.029	0.004	4.46111e-12	CTRL	REEP6	VCT	-0.0881403
7.25834e-17	0.139696	0.248	0.158	4.49016e-12	CTRL	CAPZA1	VCT	-0.139696
7.34248e-17	0.0937121	0.032	0.005	4.5422e-12	CTRL	LGALS13	VCT	-0.0937121
8.53769e-17	0.193416	0.274	0.184	5.28158e-12	CTRL	SLC27A2	VCT	-0.193416
8.68226e-17	0.169391	0.213	0.133	5.37102e-12	CTRL	AAK1	VCT	-0.169391
9.30184e-17	0.106332	0.199	0.119	5.7543e-12	CTRL	JUP	VCT	-0.106332
9.76173e-17	0.231797	0.048	0.014	6.0388e-12	CTRL	DUSP2	VCT	-0.231797
1.43819e-16	0.128395	0.074	0.031	8.89693e-12	CTRL	SELENOT	VCT	-0.128395
1.49314e-16	0.111788	0.116	0.059	9.23685e-12	CTRL	TBC1D17	VCT	-0.111788
1.53295e-16	0.147477	0.119	0.062	9.48315e-12	CTRL	SLC2A8	VCT	-0.147477
1.54869e-16	0.137701	0.032	0.006	9.58052e-12	CTRL	WDR83OS	VCT	-0.137701
1.68848e-16	0.120645	0.02	0.001	1.04453e-11	CTRL	C4orf3	VCT	-0.120645
1.73181e-16	0.1431	0.215	0.133	1.07133e-11	CTRL	NAGK	VCT	-0.1431
1.78177e-16	0.0740022	0.124	0.065	1.10224e-11	CTRL	SMIM30	VCT	-0.0740022
1.92197e-16	0.10513	0.187	0.111	1.18897e-11	CTRL	NEDD8	VCT	-0.10513
2.03477e-16	0.124502	0.126	0.067	1.25875e-11	CTRL	PPP3CA	VCT	-0.124502
2.05225e-16	0.097182	0.106	0.052	1.26956e-11	CTRL	ALG2	VCT	-0.097182
2.18339e-16	0.0980768	0.14	0.077	1.35069e-11	CTRL	MAT2B	VCT	-0.0980768
2.26249e-16	0.21526	0.481	0.374	1.39962e-11	CTRL	ERGIC3	VCT	-0.21526
2.59209e-16	0.204579	0.31	0.214	1.60352e-11	CTRL	ITIH5	VCT	-0.204579
2.6031e-16	0.0946202	0.17	0.099	1.61033e-11	CTRL	ATP6V1B2	VCT	-0.0946202
2.7451e-16	0.0970541	0.089	0.041	1.69817e-11	CTRL	DIAPH2	VCT	-0.0970541
2.80401e-16	0.10815	0.254	0.164	1.73461e-11	CTRL	SPG21	VCT	-0.10815
2.81637e-16	0.132757	0.018	0	1.74226e-11	CTRL	HNRNPA0	VCT	-0.132757
2.85321e-16	0.104123	0.106	0.053	1.76505e-11	CTRL	CRIPT	VCT	-0.104123
2.89998e-16	0.466696	0.172	0.105	1.79399e-11	CTRL	CD74	VCT	-0.466696
3.05017e-16	0.0644495	0.024	0.002	1.8869e-11	CTRL	SLC1A2	VCT	-0.0644495
3.31421e-16	0.11787	0.075	0.031	2.05023e-11	CTRL	BRAF	VCT	-0.11787
3.40274e-16	0.133693	0.152	0.086	2.10501e-11	CTRL	PPP1R13L	VCT	-0.133693
3.57353e-16	0.135114	0.374	0.26	2.21066e-11	CTRL	PCBP2	VCT	-0.135114
3.64219e-16	0.167246	0.308	0.21	2.25313e-11	CTRL	KTN1	VCT	-0.167246
3.86534e-16	0.147421	0.368	0.259	2.39118e-11	CTRL	POLR2F	VCT	-0.147421
4.18675e-16	0.557444	0.91	0.91	2.59001e-11	CTRL	FTL	VCT	-0.557444
4.59896e-16	0.154558	0.258	0.169	2.84501e-11	CTRL	NDUFAF3	VCT	-0.154558
4.63329e-16	0.159256	0.203	0.127	2.86625e-11	CTRL	CAT	VCT	-0.159256
4.72614e-16	0.098406	0.105	0.052	2.92368e-11	CTRL	SLC7A8	VCT	-0.098406
4.76996e-16	0.127072	0.034	0.007	2.95079e-11	CTRL	VSTM5	VCT	-0.127072
5.17453e-16	0.147891	0.286	0.192	3.20107e-11	CTRL	ECHDC2	VCT	-0.147891
5.21897e-16	0.122164	0.033	0.006	3.22856e-11	CTRL	PAEP	VCT	-0.122164
5.52049e-16	0.106021	0.07	0.029	3.41508e-11	CTRL	MOCS1	VCT	-0.106021
5.55399e-16	0.158939	0.113	0.058	3.43581e-11	CTRL	SYT7	VCT	-0.158939
5.57609e-16	0.126148	0.113	0.058	3.44948e-11	CTRL	DSG2	VCT	-0.126148
5.8871e-16	0.0508721	0.023	0.002	3.64188e-11	CTRL	FTH1P10	VCT	-0.0508721
5.94127e-16	0.0967012	0.175	0.103	3.67539e-11	CTRL	MMP14	VCT	-0.0967012
7.49593e-16	0.120254	0.017	0	4.63713e-11	CTRL	SARS	VCT	-0.120254
7.73049e-16	0.0971274	0.107	0.054	4.78224e-11	CTRL	TMEM30A	VCT	-0.0971274
8.09824e-16	0.108876	0.115	0.06	5.00973e-11	CTRL	MCUB	VCT	-0.108876
8.29776e-16	0.106193	0.048	0.015	5.13316e-11	CTRL	IGDCC3	VCT	-0.106193
8.59048e-16	0.146478	0.211	0.133	5.31424e-11	CTRL	TMEM179B	VCT	-0.146478
8.64517e-16	0.118451	0.126	0.068	5.34808e-11	CTRL	SERINC1	VCT	-0.118451
9.15847e-16	0.122704	0.115	0.06	5.66561e-11	CTRL	SEMA4C	VCT	-0.122704
9.3008e-16	0.117893	0.198	0.122	5.75366e-11	CTRL	DNAJB9	VCT	-0.117893
9.69648e-16	0.119955	0.066	0.027	5.99844e-11	CTRL	ROCK1	VCT	-0.119955
1.05998e-15	0.108557	0.069	0.028	6.55724e-11	CTRL	SMIM27	VCT	-0.108557
1.07301e-15	0.270971	0.67	0.639	6.63784e-11	CTRL	TCEAL9	VCT	-0.270971
1.09757e-15	0.167989	0.296	0.201	6.7898e-11	CTRL	RBM42	VCT	-0.167989
1.13542e-15	0.0487442	0.029	0.005	7.02396e-11	CTRL	PCOLCE	VCT	-0.0487442
1.18191e-15	0.185152	0.299	0.206	7.31156e-11	CTRL	ATP6V1C2	VCT	-0.185152
1.24556e-15	0.125515	0.053	0.018	7.70526e-11	CTRL	DHRS4L2	VCT	-0.125515
1.2762e-15	0.110498	0.316	0.214	7.89484e-11	CTRL	PYURF	VCT	-0.110498
1.30519e-15	0.154887	0.067	0.027	8.07418e-11	CTRL	VAMP5	VCT	-0.154887
1.37705e-15	0.22366	0.204	0.13	8.5187e-11	CTRL	SLC25A1	VCT	-0.22366
1.37897e-15	0.10096	0.081	0.036	8.53059e-11	CTRL	MYCL	VCT	-0.10096
1.46988e-15	0.093806	0.066	0.026	9.09296e-11	CTRL	FNIP1	VCT	-0.093806
1.52448e-15	0.1343	0.02	0.001	9.43073e-11	CTRL	GADD45GIP1	VCT	-0.1343
1.53758e-15	0.146907	0.211	0.133	9.51177e-11	CTRL	PFKL	VCT	-0.146907
1.57256e-15	0.171809	0.225	0.144	9.72816e-11	CTRL	ADAMTSL4	VCT	-0.171809
1.60865e-15	0.0711449	0.048	0.015	9.95145e-11	CTRL	ANAPC2	VCT	-0.0711449
1.75974e-15	0.102455	0.086	0.04	1.08861e-10	CTRL	HMCES	VCT	-0.102455
1.79268e-15	0.0429986	0.019	0.001	1.10899e-10	CTRL	GABRP	VCT	-0.0429986
2.11918e-15	0.153097	0.108	0.056	1.31097e-10	CTRL	LMF2	VCT	-0.153097
2.16122e-15	0.170486	0.284	0.194	1.33697e-10	CTRL	SLC38A9	VCT	-0.170486
2.35348e-15	0.0817979	0.082	0.037	1.45591e-10	CTRL	GALK1	VCT	-0.0817979
2.51323e-15	0.0935284	0.101	0.051	1.55473e-10	CTRL	ANXA8	VCT	-0.0935284
2.56774e-15	0.0504461	0.02	0.001	1.58845e-10	CTRL	MRPS36P1	VCT	-0.0504461
2.71299e-15	0.11634	0.147	0.084	1.67831e-10	CTRL	SLC35C2	VCT	-0.11634
2.81382e-15	0.0981044	0.105	0.054	1.74068e-10	CTRL	RCE1	VCT	-0.0981044
2.82202e-15	0.0862486	0.068	0.028	1.74576e-10	CTRL	KANSL1-AS1	VCT	-0.0862486
2.92351e-15	0.113196	0.093	0.045	1.80854e-10	CTRL	TAOK3	VCT	-0.113196
3.16114e-15	0.139002	0.275	0.183	1.95555e-10	CTRL	GNB2	VCT	-0.139002
3.47089e-15	0.10277	0.065	0.026	2.14716e-10	CTRL	EIF4EBP1	VCT	-0.10277
3.64317e-15	0.12444	0.283	0.19	2.25374e-10	CTRL	EAPP	VCT	-0.12444
3.96565e-15	0.0783586	0.152	0.087	2.45323e-10	CTRL	MRPL28	VCT	-0.0783586
3.96643e-15	0.0702745	0.039	0.011	2.45371e-10	CTRL	CCDC71	VCT	-0.0702745
3.97612e-15	0.120627	0.162	0.096	2.45971e-10	CTRL	WBP2	VCT	-0.120627
4.13272e-15	0.261969	0.039	0.011	2.55659e-10	CTRL	ALOX5AP	VCT	-0.261969
4.65027e-15	0.109741	0.093	0.045	2.87675e-10	CTRL	CEBPA	VCT	-0.109741
5.12566e-15	0.0676319	0.087	0.041	3.17084e-10	CTRL	DHX30	VCT	-0.0676319
5.25874e-15	0.0897588	0.189	0.116	3.25316e-10	CTRL	CHURC1	VCT	-0.0897588
5.30501e-15	0.0840856	0.048	0.016	3.28179e-10	CTRL	RSAD1	VCT	-0.0840856
5.49005e-15	0.102653	0.047	0.015	3.39626e-10	CTRL	VPS51	VCT	-0.102653
5.74999e-15	0.0925868	0.169	0.1	3.55706e-10	CTRL	KLHDC3	VCT	-0.0925868
5.9113e-15	0.206485	0.501	0.405	3.65685e-10	CTRL	BCAP31	VCT	-0.206485
6.24255e-15	0.155149	0.233	0.153	3.86176e-10	CTRL	HCLS1	VCT	-0.155149
6.46733e-15	0.114374	0.178	0.109	4.00082e-10	CTRL	TMEM9B	VCT	-0.114374
6.59926e-15	0.0978043	0.167	0.099	4.08243e-10	CTRL	TEX30	VCT	-0.0978043
6.73443e-15	0.108706	0.254	0.168	4.16605e-10	CTRL	PDHB	VCT	-0.108706
7.06037e-15	0.10418	0.059	0.023	4.36769e-10	CTRL	SERTAD2	VCT	-0.10418
7.09268e-15	0.125045	0.155	0.091	4.38767e-10	CTRL	LMBRD1	VCT	-0.125045
7.11943e-15	0.0837677	0.044	0.014	4.40422e-10	CTRL	LAPTM4B	VCT	-0.0837677
7.44864e-15	0.123497	0.087	0.042	4.60788e-10	CTRL	SPG7	VCT	-0.123497
7.98288e-15	0.126628	0.052	0.018	4.93837e-10	CTRL	ABCA5	VCT	-0.126628
8.08715e-15	0.0757569	0.089	0.042	5.00288e-10	CTRL	STRADB	VCT	-0.0757569
8.74936e-15	0.0669817	0.028	0.005	5.41253e-10	CTRL	KLHDC8B	VCT	-0.0669817
9.15518e-15	1.00515	0.172	0.111	5.66358e-10	CTRL	SRGN	VCT	-1.00515
9.32852e-15	0.139216	0.183	0.113	5.77081e-10	CTRL	SRSF6	VCT	-0.139216
9.47912e-15	0.092983	0.049	0.016	5.86397e-10	CTRL	ESYT1	VCT	-0.092983
9.8798e-15	0.0846264	0.176	0.106	6.11184e-10	CTRL	PRPF39	VCT	-0.0846264
1.15337e-14	0.104825	0.119	0.065	7.13497e-10	CTRL	FOXP1	VCT	-0.104825
1.18602e-14	0.108574	0.098	0.049	7.33697e-10	CTRL	MANBA	VCT	-0.108574
1.21319e-14	0.100982	0.117	0.063	7.50506e-10	CTRL	FAM174A	VCT	-0.100982
1.22884e-14	0.170084	0.552	0.438	7.60184e-10	CTRL	NDUFB11	VCT	-0.170084
1.23938e-14	0.185803	0.396	0.295	7.66705e-10	CTRL	ECI2	VCT	-0.185803
1.26134e-14	0.115293	0.195	0.121	7.80291e-10	CTRL	PMPCA	VCT	-0.115293
1.41358e-14	0.108273	0.126	0.07	8.74469e-10	CTRL	C1GALT1C1	VCT	-0.108273
1.78019e-14	0.12202	0.254	0.168	1.10126e-09	CTRL	EMC4	VCT	-0.12202
1.85615e-14	0.108952	0.139	0.08	1.14825e-09	CTRL	RNF5	VCT	-0.108952
1.87913e-14	0.0862882	0.057	0.022	1.16247e-09	CTRL	PAN3	VCT	-0.0862882
1.88749e-14	0.0878439	0.065	0.027	1.16764e-09	CTRL	PLXNA1	VCT	-0.0878439
1.92418e-14	0.091626	0.126	0.07	1.19034e-09	CTRL	CCDC115	VCT	-0.091626
1.94646e-14	0.103532	0.098	0.05	1.20412e-09	CTRL	SLC35B2	VCT	-0.103532
2.14099e-14	0.0773459	0.061	0.024	1.32446e-09	CTRL	MAP1S	VCT	-0.0773459
2.17255e-14	0.107622	0.058	0.023	1.34399e-09	CTRL	ZNF292	VCT	-0.107622
2.20521e-14	0.0837369	0.052	0.019	1.36418e-09	CTRL	PNPLA6	VCT	-0.0837369
2.21352e-14	0.0860643	0.08	0.037	1.36933e-09	CTRL	TMEM128	VCT	-0.0860643
2.3182e-14	0.12776	0.191	0.12	1.43408e-09	CTRL	ST3GAL4	VCT	-0.12776
2.40344e-14	0.0924739	0.069	0.03	1.48682e-09	CTRL	IDS	VCT	-0.0924739
2.43724e-14	0.158214	0.161	0.097	1.50772e-09	CTRL	SLC26A2	VCT	-0.158214
2.49472e-14	0.0800386	0.062	0.025	1.54328e-09	CTRL	DLX6	VCT	-0.0800386
2.55216e-14	0.141699	0.21	0.136	1.57881e-09	CTRL	MPC2	VCT	-0.141699
2.66167e-14	0.149351	0.093	0.047	1.64656e-09	CTRL	RHBDD2	VCT	-0.149351
2.67597e-14	0.101245	0.114	0.061	1.65541e-09	CTRL	WDR13	VCT	-0.101245
2.70015e-14	0.168264	0.113	0.062	1.67037e-09	CTRL	P3H1	VCT	-0.168264
2.94139e-14	0.0879923	0.05	0.018	1.8196e-09	CTRL	LINC01949	VCT	-0.0879923
2.99874e-14	0.137424	0.381	0.273	1.85508e-09	CTRL	UBE2A	VCT	-0.137424
3.05068e-14	0.11664	0.036	0.01	1.88721e-09	CTRL	SH3BGRL	VCT	-0.11664
3.15188e-14	0.128169	0.169	0.104	1.94981e-09	CTRL	SAT2	VCT	-0.128169
3.2506e-14	0.128807	0.113	0.061	2.01089e-09	CTRL	TP53I13	VCT	-0.128807
3.51528e-14	0.120906	0.135	0.077	2.17462e-09	CTRL	CPT2	VCT	-0.120906
3.62579e-14	0.0777962	0.054	0.02	2.24299e-09	CTRL	HSD17B8	VCT	-0.0777962
3.75882e-14	0.120281	0.015	0	2.32528e-09	CTRL	C19orf70	VCT	-0.120281
3.96737e-14	0.100773	0.118	0.065	2.4543e-09	CTRL	KIF22	VCT	-0.100773
4.14174e-14	0.1213	0.129	0.073	2.56216e-09	CTRL	B4GAT1	VCT	-0.1213
4.23801e-14	0.0785462	0.067	0.029	2.62172e-09	CTRL	ACOX3	VCT	-0.0785462
4.42448e-14	0.0793129	0.226	0.146	2.73707e-09	CTRL	SDHD	VCT	-0.0793129
4.86806e-14	0.0731995	0.052	0.019	3.01148e-09	CTRL	TBL3	VCT	-0.0731995
4.89509e-14	0.137895	0.168	0.103	3.0282e-09	CTRL	ETS2	VCT	-0.137895
5.00461e-14	0.0961299	0.054	0.02	3.09595e-09	CTRL	PHLDB3	VCT	-0.0961299
5.08423e-14	0.130161	0.17	0.105	3.14521e-09	CTRL	TMEM109	VCT	-0.130161
5.16434e-14	0.0910307	0.036	0.01	3.19476e-09	CTRL	CPM	VCT	-0.0910307
5.25919e-14	0.213701	0.207	0.136	3.25344e-09	CTRL	COL4A2	VCT	-0.213701
5.39779e-14	0.132597	0.329	0.232	3.33918e-09	CTRL	YWHAQ	VCT	-0.132597
5.41707e-14	0.13443	0.261	0.176	3.35111e-09	CTRL	SPPL2A	VCT	-0.13443
5.65997e-14	0.205857	0.556	0.47	3.50137e-09	CTRL	CIRBP	VCT	-0.205857
6.08947e-14	0.0973788	0.278	0.188	3.76707e-09	CTRL	POLR2G	VCT	-0.0973788
6.36e-14	0.0735644	0.164	0.098	3.93442e-09	CTRL	AP3S1	VCT	-0.0735644
6.44961e-14	0.094313	0.213	0.136	3.98986e-09	CTRL	CROT	VCT	-0.094313
6.8946e-14	0.160885	0.287	0.2	4.26514e-09	CTRL	LAMP2	VCT	-0.160885
7.60221e-14	0.175182	0.842	0.837	4.70288e-09	CTRL	ITM2B	VCT	-0.175182
8.65009e-14	0.143999	0.036	0.01	5.35112e-09	CTRL	GYPC	VCT	-0.143999
8.70573e-14	0.391579	0.231	0.16	5.38554e-09	CTRL	CCL3	VCT	-0.391579
8.99168e-14	0.0720927	0.081	0.039	5.56243e-09	CTRL	KMT5C	VCT	-0.0720927
9.11679e-14	0.11228	0.158	0.095	5.63983e-09	CTRL	MANBAL	VCT	-0.11228
9.68255e-14	0.099136	0.122	0.069	5.98982e-09	CTRL	GABARAP	VCT	-0.099136
9.7345e-14	0.0910976	0.145	0.085	6.02195e-09	CTRL	PTGES2	VCT	-0.0910976
1.01052e-13	0.167178	0.411	0.309	6.25127e-09	CTRL	DDB1	VCT	-0.167178
1.03839e-13	0.101329	0.062	0.026	6.42371e-09	CTRL	NCOA2	VCT	-0.101329
1.06747e-13	0.0823762	0.154	0.092	6.60355e-09	CTRL	MAPK1IP1L	VCT	-0.0823762
1.12189e-13	0.0932716	0.042	0.013	6.94022e-09	CTRL	CSKMT	VCT	-0.0932716
1.13625e-13	0.087398	0.225	0.147	7.02908e-09	CTRL	NDUFV2	VCT	-0.087398
1.14899e-13	0.179445	0.155	0.095	7.10788e-09	CTRL	AKAP13	VCT	-0.179445
1.14941e-13	0.0776328	0.058	0.023	7.11051e-09	CTRL	N4BP2L1	VCT	-0.0776328
1.18222e-13	0.151596	0.209	0.138	7.31344e-09	CTRL	KRTCAP2	VCT	-0.151596
1.23088e-13	0.0993104	0.239	0.158	7.61447e-09	CTRL	SUPT4H1	VCT	-0.0993104
1.25199e-13	0.053666	0.018	0.001	7.74506e-09	CTRL	PI4KAP1	VCT	-0.053666
1.29592e-13	0.140505	0.107	0.058	8.01683e-09	CTRL	NR3C1	VCT	-0.140505
1.30603e-13	0.0850194	0.168	0.104	8.07934e-09	CTRL	CHMP4B	VCT	-0.0850194
1.34234e-13	0.0789305	0.069	0.031	8.30401e-09	CTRL	LCOR	VCT	-0.0789305
1.49074e-13	0.0894301	0.118	0.065	9.22204e-09	CTRL	GPR108	VCT	-0.0894301
1.50482e-13	0.0649694	0.09	0.045	9.30913e-09	CTRL	PAK4	VCT	-0.0649694
1.51917e-13	0.107752	0.07	0.032	9.3979e-09	CTRL	SLC19A2	VCT	-0.107752
1.52974e-13	0.148441	0.244	0.166	9.46328e-09	CTRL	ATP6V0D1	VCT	-0.148441
1.55038e-13	0.0913271	0.078	0.037	9.59098e-09	CTRL	NHSL1	VCT	-0.0913271
1.63634e-13	0.106622	0.07	0.032	1.01227e-08	CTRL	STEAP3	VCT	-0.106622
1.6469e-13	0.215963	0.082	0.041	1.01881e-08	CTRL	KDM6B	VCT	-0.215963
1.72392e-13	0.108939	0.114	0.062	1.06645e-08	CTRL	BRWD1	VCT	-0.108939
1.76534e-13	0.13644	0.146	0.088	1.09207e-08	CTRL	TSC22D1	VCT	-0.13644
1.78024e-13	0.0774669	0.088	0.044	1.10129e-08	CTRL	NIT1	VCT	-0.0774669
1.85793e-13	0.0980783	0.306	0.212	1.14935e-08	CTRL	BANF1	VCT	-0.0980783
1.86553e-13	0.0905717	0.043	0.015	1.15406e-08	CTRL	GNL1	VCT	-0.0905717
1.97927e-13	0.112414	0.233	0.155	1.22441e-08	CTRL	NBDY	VCT	-0.112414
2.01226e-13	0.101386	0.069	0.031	1.24482e-08	CTRL	GPR137B	VCT	-0.101386
2.03821e-13	0.116962	0.103	0.055	1.26087e-08	CTRL	EMC10	VCT	-0.116962
2.05608e-13	0.0667474	0.08	0.038	1.27193e-08	CTRL	ACP2	VCT	-0.0667474
2.07206e-13	0.0399686	0.113	0.061	1.28182e-08	CTRL	TMEM99	VCT	-0.0399686
2.07705e-13	0.0699828	0.125	0.07	1.28491e-08	CTRL	HSF1	VCT	-0.0699828
2.12606e-13	0.42014	0.083	0.042	1.31522e-08	CTRL	IFITM2	VCT	-0.42014
2.26534e-13	0.0950009	0.017	0.001	1.40139e-08	CTRL	ERG28	VCT	-0.0950009
2.33547e-13	0.0941011	0.24	0.159	1.44477e-08	CTRL	MRPL55	VCT	-0.0941011
2.34943e-13	0.0905333	0.213	0.138	1.45341e-08	CTRL	CDIPT	VCT	-0.0905333
2.38329e-13	0.0563904	0.053	0.021	1.47435e-08	CTRL	TKFC	VCT	-0.0563904
2.52471e-13	0.0823219	0.064	0.028	1.56184e-08	CTRL	MVK	VCT	-0.0823219
2.63863e-13	0.151666	0.178	0.113	1.63231e-08	CTRL	EHD1	VCT	-0.151666
2.6481e-13	0.108326	0.015	0	1.63817e-08	CTRL	WFDC2	VCT	-0.108326
2.6702e-13	0.153979	0.092	0.048	1.65184e-08	CTRL	LPIN2	VCT	-0.153979
2.69423e-13	0.0432373	0.015	0	1.6667e-08	CTRL	SLC25A6P2	VCT	-0.0432373
2.77416e-13	0.132571	0.128	0.075	1.71615e-08	CTRL	SLC39A1	VCT	-0.132571
2.82669e-13	0.171228	0.24	0.163	1.74865e-08	CTRL	GSN	VCT	-0.171228
3.02983e-13	0.104384	0.067	0.03	1.87431e-08	CTRL	RAB11FIP4	VCT	-0.104384
3.31357e-13	0.128588	0.275	0.191	2.04984e-08	CTRL	HADHA	VCT	-0.128588
3.4375e-13	0.113287	0.103	0.055	2.1265e-08	CTRL	FAM110A	VCT	-0.113287
3.74761e-13	0.061406	0.031	0.008	2.31835e-08	CTRL	LINC00221	VCT	-0.061406
3.865e-13	0.168065	0.727	0.673	2.39097e-08	CTRL	SLC25A5	VCT	-0.168065
3.91715e-13	0.0737309	0.044	0.015	2.42323e-08	CTRL	BRAT1	VCT	-0.0737309
4.31683e-13	0.126052	0.095	0.05	2.67048e-08	CTRL	BAZ2A	VCT	-0.126052
4.82016e-13	0.337487	0.641	0.595	2.98185e-08	CTRL	HSD17B1	VCT	-0.337487
4.91947e-13	0.128358	0.11	0.061	3.04328e-08	CTRL	SYNE2	VCT	-0.128358
5.63546e-13	0.0816826	0.065	0.029	3.48621e-08	CTRL	RNFT1	VCT	-0.0816826
5.88565e-13	0.0839115	0.154	0.094	3.64098e-08	CTRL	CLPTM1	VCT	-0.0839115
5.91976e-13	0.0787263	0.039	0.013	3.66208e-08	CTRL	EYA2	VCT	-0.0787263
5.93796e-13	0.0691196	0.097	0.051	3.67334e-08	CTRL	CASTOR1	VCT	-0.0691196
5.9388e-13	0.0822812	0.057	0.024	3.67386e-08	CTRL	NAAA	VCT	-0.0822812
6.18746e-13	0.111369	0.154	0.095	3.82769e-08	CTRL	TRAP1	VCT	-0.111369
6.30447e-13	0.0904057	0.064	0.028	3.90007e-08	CTRL	TMEM80	VCT	-0.0904057
6.69066e-13	0.479895	0.1	0.055	4.13897e-08	CTRL	APOC1	VCT	-0.479895
7.12555e-13	0.0885751	0.015	0	4.40801e-08	CTRL	UQCRFS1	VCT	-0.0885751
7.20804e-13	0.102842	0.088	0.045	4.45904e-08	CTRL	PREB	VCT	-0.102842
7.56377e-13	0.104853	0.173	0.108	4.6791e-08	CTRL	CDC42EP1	VCT	-0.104853
7.65677e-13	0.128934	0.345	0.248	4.73663e-08	CTRL	ATP6V1F	VCT	-0.128934
7.69267e-13	0.0775303	0.142	0.085	4.75884e-08	CTRL	AUH	VCT	-0.0775303
7.72867e-13	0.0805537	0.129	0.075	4.78111e-08	CTRL	FMC1	VCT	-0.0805537
7.86326e-13	0.162589	0.443	0.339	4.86437e-08	CTRL	MAGED1	VCT	-0.162589
7.87934e-13	0.0959282	0.062	0.027	4.87432e-08	CTRL	PCBP1-AS1	VCT	-0.0959282
7.95724e-13	0.0835954	0.103	0.056	4.92251e-08	CTRL	GULP1	VCT	-0.0835954
8.01866e-13	0.0644143	0.047	0.018	4.9605e-08	CTRL	PBXIP1	VCT	-0.0644143
8.02284e-13	0.148275	0.367	0.27	4.96309e-08	CTRL	FHL2	VCT	-0.148275
8.19591e-13	0.0672664	0.071	0.033	5.07015e-08	CTRL	PGAP1	VCT	-0.0672664
8.69965e-13	0.0816833	0.047	0.018	5.38177e-08	CTRL	ARHGAP24	VCT	-0.0816833
8.70761e-13	0.145601	0.382	0.283	5.3867e-08	CTRL	NOP10	VCT	-0.145601
9.013e-13	0.0847294	0.115	0.065	5.57562e-08	CTRL	NDUFV3	VCT	-0.0847294
9.14456e-13	0.105796	0.121	0.069	5.65701e-08	CTRL	SCRN2	VCT	-0.105796
9.31495e-13	0.0791699	0.132	0.077	5.76241e-08	CTRL	TMEM115	VCT	-0.0791699
9.67118e-13	0.0634602	0.12	0.068	5.98278e-08	CTRL	TMEM69	VCT	-0.0634602
1.03759e-12	0.0985976	0.108	0.06	6.41877e-08	CTRL	CHCHD6	VCT	-0.0985976
1.04594e-12	0.047659	0.079	0.039	6.47038e-08	CTRL	CXXC1	VCT	-0.047659
1.0539e-12	0.0484992	0.024	0.004	6.51966e-08	CTRL	PA2G4P6	VCT	-0.0484992
1.07084e-12	0.181551	0.197	0.13	6.62445e-08	CTRL	RBM47	VCT	-0.181551
1.07562e-12	0.082417	0.186	0.118	6.65403e-08	CTRL	TMUB1	VCT	-0.082417
1.09551e-12	0.096139	0.099	0.054	6.77706e-08	CTRL	TM7SF2	VCT	-0.096139
1.11614e-12	0.066801	0.21	0.136	6.90469e-08	CTRL	PNISR	VCT	-0.066801
1.12636e-12	0.120595	0.077	0.038	6.9679e-08	CTRL	GPR157	VCT	-0.120595
1.15045e-12	0.112476	0.09	0.048	7.11694e-08	CTRL	AAAS	VCT	-0.112476
1.16304e-12	0.175846	0.358	0.266	7.19482e-08	CTRL	MORC4	VCT	-0.175846
1.22876e-12	0.136771	0.119	0.068	7.60134e-08	CTRL	DHRS3	VCT	-0.136771
1.30567e-12	0.0753445	0.039	0.013	8.07715e-08	CTRL	DHRS13	VCT	-0.0753445
1.3097e-12	0.0854395	0.056	0.024	8.10208e-08	CTRL	TELO2	VCT	-0.0854395
1.3225e-12	0.09518	0.1	0.054	8.18125e-08	CTRL	XAB2	VCT	-0.09518
1.33672e-12	0.0806082	0.245	0.165	8.26921e-08	CTRL	HNRNPH2	VCT	-0.0806082
1.34841e-12	0.153939	0.487	0.382	8.34151e-08	CTRL	AP2M1	VCT	-0.153939
1.37884e-12	0.0482196	0.02	0.003	8.52976e-08	CTRL	ALDH2	VCT	-0.0482196
1.39688e-12	0.0687571	0.046	0.017	8.64137e-08	CTRL	SYNJ2	VCT	-0.0687571
1.45788e-12	0.102534	0.149	0.091	9.01876e-08	CTRL	MRPL24	VCT	-0.102534
1.47973e-12	0.0746034	0.077	0.038	9.1539e-08	CTRL	PEX11B	VCT	-0.0746034
1.55222e-12	0.105709	0.112	0.063	9.60232e-08	CTRL	EPN1	VCT	-0.105709
1.59867e-12	0.0909742	0.039	0.013	9.88971e-08	CTRL	C4orf48	VCT	-0.0909742
1.63379e-12	0.119297	0.168	0.106	1.01069e-07	CTRL	GLB1	VCT	-0.119297
1.66658e-12	0.0974677	0.079	0.039	1.03098e-07	CTRL	D2HGDH	VCT	-0.0974677
1.74493e-12	0.0985329	0.071	0.034	1.07945e-07	CTRL	CAPG	VCT	-0.0985329
1.79326e-12	0.120373	0.29	0.204	1.10935e-07	CTRL	RTL8C	VCT	-0.120373
1.80704e-12	0.165768	0.607	0.526	1.11787e-07	CTRL	ATP5MF	VCT	-0.165768
1.80719e-12	0.117134	0.29	0.202	1.11796e-07	CTRL	SCP2	VCT	-0.117134
1.87033e-12	0.124046	0.356	0.259	1.15702e-07	CTRL	ATP6V1E1	VCT	-0.124046
1.90878e-12	0.121622	0.096	0.051	1.18081e-07	CTRL	SMPD1	VCT	-0.121622
1.97495e-12	0.206531	0.121	0.072	1.22174e-07	CTRL	IER3	VCT	-0.206531
2.0227e-12	0.125454	0.295	0.209	1.25128e-07	CTRL	NDUFC1	VCT	-0.125454
2.0377e-12	0.0661817	0.215	0.14	1.26056e-07	CTRL	TSEN34	VCT	-0.0661817
2.06453e-12	0.0918511	0.068	0.032	1.27716e-07	CTRL	NIPSNAP3A	VCT	-0.0918511
2.133e-12	0.125593	0.175	0.112	1.31952e-07	CTRL	SPARC	VCT	-0.125593
2.16534e-12	0.0641532	0.108	0.06	1.33952e-07	CTRL	RO60	VCT	-0.0641532
2.26557e-12	0.0994043	0.218	0.146	1.40153e-07	CTRL	NSMCE1	VCT	-0.0994043
2.34132e-12	0.0838164	0.046	0.017	1.44839e-07	CTRL	ZNF444	VCT	-0.0838164
2.4013e-12	0.076212	0.167	0.104	1.48549e-07	CTRL	SDHA	VCT	-0.076212
2.41407e-12	0.0659175	0.031	0.008	1.49339e-07	CTRL	UBE2NL	VCT	-0.0659175
2.5467e-12	0.0636163	0.032	0.009	1.57544e-07	CTRL	FOXO6	VCT	-0.0636163
2.5489e-12	0.143171	0.019	0.002	1.5768e-07	CTRL	PAQR7	VCT	-0.143171
2.56371e-12	0.143703	0.269	0.19	1.58596e-07	CTRL	ASS1	VCT	-0.143703
2.61717e-12	0.198147	0.534	0.448	1.61903e-07	CTRL	RTN4	VCT	-0.198147
2.6263e-12	0.13881	0.215	0.146	1.62468e-07	CTRL	AVPI1	VCT	-0.13881
2.63673e-12	0.325478	0.145	0.091	1.63114e-07	CTRL	HLA-A	VCT	-0.325478
2.64057e-12	0.12762	0.246	0.17	1.63351e-07	CTRL	ARRDC3	VCT	-0.12762
2.76058e-12	0.0880814	0.069	0.032	1.70775e-07	CTRL	SGPP1	VCT	-0.0880814
2.77052e-12	0.0933267	0.041	0.014	1.7139e-07	CTRL	DDX18	VCT	-0.0933267
2.79789e-12	0.112139	0.026	0.006	1.73083e-07	CTRL	SERPINA1	VCT	-0.112139
2.82895e-12	0.143124	0.534	0.439	1.75005e-07	CTRL	HMGN1	VCT	-0.143124
2.86296e-12	0.124756	0.102	0.057	1.77108e-07	CTRL	CFD	VCT	-0.124756
2.8917e-12	0.0738649	0.107	0.06	1.78886e-07	CTRL	CETN2	VCT	-0.0738649
2.94699e-12	0.0743194	0.055	0.023	1.82307e-07	CTRL	RAB20	VCT	-0.0743194
2.96521e-12	0.0701651	0.124	0.072	1.83434e-07	CTRL	DDR1	VCT	-0.0701651
2.96891e-12	0.140863	0.345	0.252	1.83663e-07	CTRL	ORMDL1	VCT	-0.140863
3.05314e-12	0.0573808	0.027	0.006	1.88874e-07	CTRL	NPM1P40	VCT	-0.0573808
3.07735e-12	0.116225	0.113	0.064	1.90371e-07	CTRL	AP1B1	VCT	-0.116225
3.11649e-12	0.112062	0.02	0.003	1.92793e-07	CTRL	CSTB	VCT	-0.112062
3.15082e-12	0.0929158	0.12	0.07	1.94916e-07	CTRL	TAF6	VCT	-0.0929158
3.22596e-12	0.0437268	0.027	0.006	1.99564e-07	CTRL	CAMK2B	VCT	-0.0437268
3.30984e-12	0.100666	0.178	0.114	2.04753e-07	CTRL	CORO1B	VCT	-0.100666
3.33735e-12	0.106036	0.09	0.048	2.06455e-07	CTRL	IRF2BPL	VCT	-0.106036
4.14848e-12	0.110264	0.107	0.06	2.56633e-07	CTRL	GALNT18	VCT	-0.110264
4.30789e-12	0.103122	0.11	0.063	2.66494e-07	CTRL	TADA3	VCT	-0.103122
4.36685e-12	0.111243	0.264	0.181	2.70142e-07	CTRL	RBPMS	VCT	-0.111243
4.90532e-12	0.115968	0.054	0.023	3.03453e-07	CTRL	COL6A2	VCT	-0.115968
4.92324e-12	0.104263	0.196	0.128	3.04561e-07	CTRL	MEA1	VCT	-0.104263
4.97771e-12	0.010031	0.838	0.907	3.07931e-07	CTRL	B2M	VCT	-0.010031
5.01931e-12	0.0630755	0.013	0	3.10504e-07	CTRL	TUBB2B	VCT	-0.0630755
5.01931e-12	0.0338628	0.013	0	3.10504e-07	CTRL	NPY	VCT	-0.0338628
5.07174e-12	0.0902444	0.116	0.067	3.13748e-07	CTRL	ZSCAN18	VCT	-0.0902444
5.1113e-12	0.139807	0.086	0.045	3.16195e-07	CTRL	TNRC6B	VCT	-0.139807
5.1367e-12	0.0777406	0.188	0.122	3.17766e-07	CTRL	WEE1	VCT	-0.0777406
5.20427e-12	0.0982139	0.205	0.137	3.21946e-07	CTRL	EPB41L3	VCT	-0.0982139
5.60238e-12	0.0720016	0.075	0.037	3.46574e-07	CTRL	TULP4	VCT	-0.0720016
5.70315e-12	0.115136	0.083	0.043	3.52808e-07	CTRL	PSMA3-AS1	VCT	-0.115136
5.76865e-12	0.0881484	0.32	0.227	3.5686e-07	CTRL	SRP9	VCT	-0.0881484
5.78386e-12	0.0922939	0.024	0.005	3.57801e-07	CTRL	GCHFR	VCT	-0.0922939
5.7878e-12	0.0942281	0.041	0.015	3.58045e-07	CTRL	COL6A1	VCT	-0.0942281
6.05745e-12	0.0768228	0.097	0.053	3.74726e-07	CTRL	SLC4A2	VCT	-0.0768228
6.06823e-12	0.0724387	0.053	0.022	3.75393e-07	CTRL	OGFOD2	VCT	-0.0724387
6.30431e-12	0.459807	0.154	0.101	3.89997e-07	CTRL	IL1B	VCT	-0.459807
6.37234e-12	0.10583	0.084	0.044	3.94206e-07	CTRL	TSKU	VCT	-0.10583
6.93011e-12	0.0835403	0.2	0.133	4.28711e-07	CTRL	ABHD12	VCT	-0.0835403
7.02659e-12	0.158261	0.029	0.008	4.34679e-07	CTRL	VSIG4	VCT	-0.158261
7.42707e-12	0.113743	0.198	0.131	4.59454e-07	CTRL	H3-3A	VCT	-0.113743
7.46751e-12	0.087304	0.059	0.027	4.61955e-07	CTRL	TNFRSF21	VCT	-0.087304
7.51897e-12	0.101814	0.062	0.029	4.65139e-07	CTRL	TMEM150C	VCT	-0.101814
7.63656e-12	0.086223	0.071	0.035	4.72413e-07	CTRL	FBXW4	VCT	-0.086223
8.05776e-12	0.120295	0.196	0.13	4.98469e-07	CTRL	TM9SF2	VCT	-0.120295
8.08003e-12	0.0981414	0.288	0.201	4.99847e-07	CTRL	RCN2	VCT	-0.0981414
8.11403e-12	0.106258	0.157	0.099	5.0195e-07	CTRL	ALAS1	VCT	-0.106258
8.31611e-12	0.037095	0.013	0	5.14451e-07	CTRL	YBX1P2	VCT	-0.037095
8.33202e-12	0.107665	0.069	0.033	5.15436e-07	CTRL	FASN	VCT	-0.107665
8.63022e-12	0.0653856	0.062	0.028	5.33883e-07	CTRL	HPDL	VCT	-0.0653856
8.90256e-12	0.0855452	0.182	0.117	5.5073e-07	CTRL	DNPEP	VCT	-0.0855452
8.94873e-12	0.213779	0.461	0.371	5.53587e-07	CTRL	CD46	VCT	-0.213779
9.09999e-12	0.0552194	0.077	0.039	5.62944e-07	CTRL	DNAJC3	VCT	-0.0552194
9.26539e-12	0.0784013	0.134	0.081	5.73176e-07	CTRL	APEH	VCT	-0.0784013
9.296e-12	0.0984292	0.107	0.061	5.75069e-07	CTRL	MCM2	VCT	-0.0984292
9.29655e-12	0.110286	0.061	0.028	5.75103e-07	CTRL	ABHD3	VCT	-0.110286
9.97224e-12	0.0699993	0.045	0.018	6.16902e-07	CTRL	SLC66A1	VCT	-0.0699993
1.00309e-11	0.138728	0.094	0.052	6.2053e-07	CTRL	KDM4B	VCT	-0.138728
1.05932e-11	0.117833	0.145	0.09	6.55314e-07	CTRL	SECISBP2	VCT	-0.117833
1.06477e-11	0.13012	0.259	0.18	6.5869e-07	CTRL	TAX1BP1	VCT	-0.13012
1.0751e-11	0.0835721	0.096	0.053	6.6508e-07	CTRL	ELAC2	VCT	-0.0835721
1.08096e-11	0.0940715	0.272	0.19	6.68701e-07	CTRL	MRPS36	VCT	-0.0940715
1.08767e-11	0.0733839	0.049	0.02	6.72852e-07	CTRL	GRTP1	VCT	-0.0733839
1.09619e-11	0.123951	0.117	0.069	6.78123e-07	CTRL	CLEC1A	VCT	-0.123951
1.10437e-11	0.0573583	0.045	0.018	6.83184e-07	CTRL	TBC1D2	VCT	-0.0573583
1.1394e-11	0.0685287	0.085	0.045	7.04856e-07	CTRL	OGA	VCT	-0.0685287
1.14392e-11	0.144392	0.438	0.341	7.07651e-07	CTRL	SLIRP	VCT	-0.144392
1.16938e-11	0.10327	0.178	0.115	7.234e-07	CTRL	IFNGR1	VCT	-0.10327
1.22404e-11	0.26702	0.06	0.028	7.57216e-07	CTRL	CCL20	VCT	-0.26702
1.2301e-11	0.0728354	0.037	0.012	7.60965e-07	CTRL	ZNF667-AS1	VCT	-0.0728354
1.23358e-11	0.065094	0.056	0.025	7.63118e-07	CTRL	SYT8	VCT	-0.065094
1.25458e-11	0.139611	0.446	0.351	7.76106e-07	CTRL	SPINT2	VCT	-0.139611
1.26764e-11	0.111367	0.084	0.044	7.84189e-07	CTRL	FAM104A	VCT	-0.111367
1.28734e-11	0.161982	0.646	0.582	7.96375e-07	CTRL	SNX3	VCT	-0.161982
1.33654e-11	0.0731064	0.012	0	8.26812e-07	CTRL	C8orf59	VCT	-0.0731064
1.49607e-11	0.0900037	0.174	0.112	9.25497e-07	CTRL	ACO2	VCT	-0.0900037
1.5122e-11	0.103756	0.039	0.014	9.35477e-07	CTRL	CSF1R	VCT	-0.103756
1.51905e-11	0.14062	0.045	0.018	9.39715e-07	CTRL	LGALS14	VCT	-0.14062
1.6151e-11	0.0547356	0.084	0.044	9.99131e-07	CTRL	NORAD	VCT	-0.0547356
1.66768e-11	0.104983	0.336	0.244	1.03166e-06	CTRL	SNRPF	VCT	-0.104983
1.71446e-11	0.127782	0.107	0.062	1.0606e-06	CTRL	TBX3	VCT	-0.127782
1.81004e-11	0.104803	0.175	0.115	1.11972e-06	CTRL	ARPC1B	VCT	-0.104803
1.82734e-11	0.136655	0.033	0.011	1.13043e-06	CTRL	MS4A4A	VCT	-0.136655
1.8618e-11	0.0451888	0.137	0.083	1.15175e-06	CTRL	SLC35F5	VCT	-0.0451888
1.87101e-11	0.0452122	0.073	0.036	1.15745e-06	CTRL	TMEM68	VCT	-0.0452122
1.94032e-11	0.152554	0.572	0.484	1.20032e-06	CTRL	TBCA	VCT	-0.152554
2.00788e-11	0.0830802	0.056	0.025	1.24211e-06	CTRL	TBC1D9	VCT	-0.0830802
2.0172e-11	0.129592	0.389	0.29	1.24788e-06	CTRL	ANXA11	VCT	-0.129592
2.04153e-11	0.0889247	0.022	0.004	1.26293e-06	CTRL	CXCL14	VCT	-0.0889247
2.0883e-11	0.0498471	0.083	0.044	1.29186e-06	CTRL	RBM14	VCT	-0.0498471
2.11672e-11	0.25567	0.076	0.04	1.30945e-06	CTRL	FCGRT	VCT	-0.25567
2.14172e-11	0.0683767	0.153	0.095	1.32491e-06	CTRL	FARSA	VCT	-0.0683767
2.18122e-11	0.0893952	0.012	0	1.34935e-06	CTRL	PLA2G16	VCT	-0.0893952
2.18122e-11	0.0802747	0.012	0	1.34935e-06	CTRL	FABP7	VCT	-0.0802747
2.20433e-11	0.072869	0.096	0.053	1.36364e-06	CTRL	OCEL1	VCT	-0.072869
2.23787e-11	0.0635073	0.054	0.023	1.38439e-06	CTRL	SCAP	VCT	-0.0635073
2.31344e-11	0.0586424	0.094	0.052	1.43114e-06	CTRL	CASP2	VCT	-0.0586424
2.32311e-11	0.0811939	0.053	0.023	1.43712e-06	CTRL	SLC35D1	VCT	-0.0811939
2.34479e-11	0.0884118	0.053	0.023	1.45053e-06	CTRL	CCAR2	VCT	-0.0884118
2.37295e-11	0.0686144	0.059	0.027	1.46796e-06	CTRL	ZNF302	VCT	-0.0686144
2.46272e-11	0.0553623	0.116	0.068	1.52349e-06	CTRL	ASNSD1	VCT	-0.0553623
2.57591e-11	0.0544079	0.18	0.117	1.59351e-06	CTRL	HIGD1A	VCT	-0.0544079
2.62152e-11	0.0829696	0.068	0.033	1.62172e-06	CTRL	ATP6V0A1	VCT	-0.0829696
2.62288e-11	0.158587	0.419	0.325	1.62256e-06	CTRL	DCXR	VCT	-0.158587
2.69775e-11	0.0928087	0.184	0.121	1.66888e-06	CTRL	THOC6	VCT	-0.0928087
2.70115e-11	0.132419	0.12	0.072	1.67098e-06	CTRL	TSC22D2	VCT	-0.132419
2.71221e-11	0.094704	0.081	0.043	1.67782e-06	CTRL	CHD1	VCT	-0.094704
2.83354e-11	0.159104	0.122	0.074	1.75288e-06	CTRL	THUMPD3-AS1	VCT	-0.159104
2.88834e-11	0.0853788	0.07	0.035	1.78679e-06	CTRL	CDCA4	VCT	-0.0853788
2.91974e-11	0.140943	0.497	0.398	1.80621e-06	CTRL	ISCU	VCT	-0.140943
2.94424e-11	0.0750158	0.212	0.143	1.82137e-06	CTRL	DPM1	VCT	-0.0750158
2.96614e-11	0.143705	0.288	0.21	1.83491e-06	CTRL	N4BP2L2	VCT	-0.143705
3.08812e-11	0.0764387	0.052	0.022	1.91037e-06	CTRL	USP11	VCT	-0.0764387
3.10888e-11	0.182445	0.055	0.025	1.92321e-06	CTRL	NR4A2	VCT	-0.182445
3.20241e-11	0.135763	0.043	0.017	1.98107e-06	CTRL	CDKL5	VCT	-0.135763
3.21318e-11	0.0544434	0.021	0.004	1.98774e-06	CTRL	UPK2	VCT	-0.0544434
3.22789e-11	0.0673704	0.154	0.097	1.99683e-06	CTRL	NFYC	VCT	-0.0673704
3.24147e-11	0.0715059	0.073	0.037	2.00524e-06	CTRL	TSC22D4	VCT	-0.0715059
3.24175e-11	0.0927163	0.188	0.124	2.00541e-06	CTRL	P2RY6	VCT	-0.0927163
3.33794e-11	0.0565177	0.079	0.041	2.06492e-06	CTRL	ARID1B	VCT	-0.0565177
3.49355e-11	0.10277	0.084	0.045	2.16118e-06	CTRL	NLRP2	VCT	-0.10277
3.56001e-11	0.0314436	0.012	0	2.20229e-06	CTRL	FTH1P11	VCT	-0.0314436
3.56001e-11	0.0298537	0.012	0	2.20229e-06	CTRL	FTH1P16	VCT	-0.0298537
3.70122e-11	0.0403289	0.116	0.068	2.28965e-06	CTRL	DAPK3	VCT	-0.0403289
3.71199e-11	0.106508	0.058	0.027	2.29631e-06	CTRL	IL4R	VCT	-0.106508
3.73155e-11	0.0691069	0.036	0.012	2.30841e-06	CTRL	NOC2L	VCT	-0.0691069
3.73641e-11	0.100152	0.106	0.062	2.31142e-06	CTRL	UBE2Q2	VCT	-0.100152
3.76219e-11	0.0799946	0.154	0.098	2.32737e-06	CTRL	UBALD1	VCT	-0.0799946
3.83193e-11	0.123403	0.162	0.105	2.37051e-06	CTRL	GANAB	VCT	-0.123403
3.95908e-11	0.0635489	0.024	0.006	2.44916e-06	CTRL	DPEP2	VCT	-0.0635489
3.9593e-11	0.0865408	0.083	0.044	2.4493e-06	CTRL	YIF1B	VCT	-0.0865408
4.03787e-11	0.0678808	0.128	0.077	2.49791e-06	CTRL	SNAPIN	VCT	-0.0678808
4.23089e-11	0.112568	0.283	0.206	2.61731e-06	CTRL	GSTA4	VCT	-0.112568
4.23506e-11	0.0819172	0.045	0.018	2.61989e-06	CTRL	GLMP	VCT	-0.0819172
4.25062e-11	0.106486	0.241	0.169	2.62952e-06	CTRL	MRPS33	VCT	-0.106486
4.28127e-11	0.0688174	0.127	0.077	2.64848e-06	CTRL	COPS8	VCT	-0.0688174
4.47194e-11	0.103673	0.288	0.207	2.76643e-06	CTRL	SAR1A	VCT	-0.103673
4.49833e-11	0.064462	0.079	0.041	2.78276e-06	CTRL	ACAA2	VCT	-0.064462
4.52394e-11	0.105654	0.217	0.148	2.7986e-06	CTRL	NR2F2	VCT	-0.105654
4.59858e-11	0.0467136	0.145	0.09	2.84477e-06	CTRL	CISD2	VCT	-0.0467136
4.67082e-11	0.125098	0.195	0.131	2.88947e-06	CTRL	RHOG	VCT	-0.125098
4.78334e-11	0.0926157	0.06	0.028	2.95907e-06	CTRL	TAPBPL	VCT	-0.0926157
4.88305e-11	0.0550737	0.162	0.104	3.02075e-06	CTRL	ARRDC1	VCT	-0.0550737
4.98248e-11	0.0789947	0.211	0.143	3.08226e-06	CTRL	GNAI1	VCT	-0.0789947
4.98266e-11	0.0697469	0.03	0.009	3.08237e-06	CTRL	SPIN2B	VCT	-0.0697469
5.09227e-11	0.0445155	0.146	0.091	3.15018e-06	CTRL	EMC2	VCT	-0.0445155
5.18778e-11	0.0805622	0.042	0.016	3.20926e-06	CTRL	HERC2	VCT	-0.0805622
5.2172e-11	0.0994508	0.244	0.171	3.22746e-06	CTRL	SF1	VCT	-0.0994508
5.28475e-11	0.134971	0.616	0.529	3.26925e-06	CTRL	COX6B1	VCT	-0.134971
5.53468e-11	0.0455477	0.047	0.019	3.42386e-06	CTRL	FN3K	VCT	-0.0455477
5.58181e-11	0.102757	0.158	0.101	3.45302e-06	CTRL	CYB5B	VCT	-0.102757
5.66784e-11	0.106075	0.097	0.055	3.50624e-06	CTRL	EMC1	VCT	-0.106075
5.88566e-11	0.0723958	0.123	0.075	3.64099e-06	CTRL	AP2A2	VCT	-0.0723958
6.01311e-11	0.149955	0.792	0.79	3.71983e-06	CTRL	TINAGL1	VCT	-0.149955
6.31667e-11	0.155079	0.12	0.074	3.90762e-06	CTRL	CKMT1A	VCT	-0.155079
6.34946e-11	0.125481	0.316	0.232	3.92791e-06	CTRL	CYC1	VCT	-0.125481
6.36083e-11	0.0567149	0.017	0.002	3.93494e-06	CTRL	SNRPN	VCT	-0.0567149
6.42277e-11	0.0645165	0.172	0.112	3.97325e-06	CTRL	MKRN1	VCT	-0.0645165
6.46945e-11	0.0803735	0.019	0.003	4.00213e-06	CTRL	ODC1	VCT	-0.0803735
6.51048e-11	0.0629339	0.064	0.031	4.02751e-06	CTRL	SARS2	VCT	-0.0629339
6.54232e-11	0.0659802	0.127	0.078	4.04721e-06	CTRL	INO80C	VCT	-0.0659802
6.77676e-11	0.0557906	0.044	0.017	4.19224e-06	CTRL	VPS8	VCT	-0.0557906
6.81176e-11	0.0543808	0.052	0.022	4.21389e-06	CTRL	H2BC21	VCT	-0.0543808
7.04157e-11	0.0783415	0.051	0.022	4.35605e-06	CTRL	SLC7A4	VCT	-0.0783415
7.19329e-11	0.089662	0.139	0.088	4.44992e-06	CTRL	BCAT2	VCT	-0.089662
7.23148e-11	0.090822	0.199	0.134	4.47354e-06	CTRL	NAXE	VCT	-0.090822
7.49383e-11	0.0667229	0.069	0.034	4.63583e-06	CTRL	DCAF11	VCT	-0.0667229
7.60657e-11	0.130253	0.024	0.006	4.70558e-06	CTRL	CD37	VCT	-0.130253
7.77494e-11	0.0289244	0.139	0.085	4.80974e-06	CTRL	GPBP1	VCT	-0.0289244
7.80686e-11	0.115856	0.364	0.273	4.82948e-06	CTRL	BRK1	VCT	-0.115856
7.82165e-11	0.0758593	0.046	0.019	4.83863e-06	CTRL	ELOVL5	VCT	-0.0758593
8.02807e-11	0.0485056	0.048	0.02	4.96633e-06	CTRL	GAS2L1	VCT	-0.0485056
8.04182e-11	0.0778433	0.148	0.094	4.97483e-06	CTRL	YIPF1	VCT	-0.0778433
8.16383e-11	0.228739	0.313	0.235	5.05031e-06	CTRL	NINJ1	VCT	-0.228739
8.1949e-11	0.0628943	0.041	0.016	5.06953e-06	CTRL	TMEM116	VCT	-0.0628943
8.21222e-11	0.0997479	0.258	0.182	5.08024e-06	CTRL	GSDME	VCT	-0.0997479
8.28562e-11	0.0653505	0.073	0.037	5.12565e-06	CTRL	RASSF7	VCT	-0.0653505
8.43693e-11	0.0924831	0.086	0.047	5.21926e-06	CTRL	AGL	VCT	-0.0924831
8.48296e-11	0.0631201	0.029	0.009	5.24773e-06	CTRL	POLRMT	VCT	-0.0631201
8.59792e-11	0.0732619	0.141	0.089	5.31885e-06	CTRL	PIP4P1	VCT	-0.0732619
8.89294e-11	0.0814187	0.111	0.065	5.50135e-06	CTRL	ZFPL1	VCT	-0.0814187
9.04851e-11	0.049319	0.025	0.006	5.59759e-06	CTRL	ST3GAL6-AS1	VCT	-0.049319
9.16762e-11	0.0855233	0.088	0.049	5.67127e-06	CTRL	MARCHF6	VCT	-0.0855233
9.23778e-11	0.237668	0.263	0.197	5.71468e-06	CTRL	GADD45G	VCT	-0.237668
9.42316e-11	0.0934465	0.177	0.117	5.82936e-06	CTRL	PBX1	VCT	-0.0934465
9.47127e-11	0.202104	0.467	0.386	5.85912e-06	CTRL	ADIRF	VCT	-0.202104
9.48591e-11	0.0277557	0.011	0	5.86818e-06	CTRL	FTH1P8	VCT	-0.0277557
9.54417e-11	0.0639504	0.128	0.078	5.90422e-06	CTRL	RBM23	VCT	-0.0639504
9.75142e-11	0.0815731	0.061	0.029	6.03242e-06	CTRL	GABPB1-AS1	VCT	-0.0815731
9.80509e-11	0.0275032	0.128	0.078	6.06562e-06	CTRL	BET1	VCT	-0.0275032
1.00777e-10	0.112529	0.035	0.012	6.23426e-06	CTRL	C5AR1	VCT	-0.112529
1.01431e-10	0.0747359	0.061	0.029	6.2747e-06	CTRL	SACM1L	VCT	-0.0747359
1.01793e-10	0.121014	0.126	0.078	6.29711e-06	CTRL	TIMP1	VCT	-0.121014
1.02364e-10	0.0930768	0.271	0.193	6.33245e-06	CTRL	SYNGR2	VCT	-0.0930768
1.04356e-10	0.0861937	0.165	0.108	6.45567e-06	CTRL	COQ4	VCT	-0.0861937
1.06453e-10	0.0680296	0.106	0.062	6.5854e-06	CTRL	RHOT2	VCT	-0.0680296
1.07813e-10	0.0459017	0.158	0.101	6.66956e-06	CTRL	KARS1	VCT	-0.0459017
1.08691e-10	0.0484978	0.147	0.093	6.72381e-06	CTRL	ENOPH1	VCT	-0.0484978
1.09094e-10	0.155168	0.417	0.326	6.7488e-06	CTRL	LMAN2	VCT	-0.155168
1.09109e-10	0.0786672	0.083	0.045	6.74968e-06	CTRL	EIF2B4	VCT	-0.0786672
1.11735e-10	0.0578228	0.114	0.068	6.91212e-06	CTRL	VPS4A	VCT	-0.0578228
1.12437e-10	0.066295	0.063	0.031	6.95558e-06	CTRL	PI4KB	VCT	-0.066295
1.14582e-10	0.0590513	0.047	0.02	7.08826e-06	CTRL	RICTOR	VCT	-0.0590513
1.1788e-10	0.0522873	0.036	0.013	7.2923e-06	CTRL	ENTPD1-AS1	VCT	-0.0522873
1.18543e-10	0.0743488	0.075	0.039	7.33328e-06	CTRL	ANKRA2	VCT	-0.0743488
1.20584e-10	0.118216	0.037	0.014	7.45954e-06	CTRL	GMFG	VCT	-0.118216
1.21452e-10	0.0586245	0.044	0.018	7.51324e-06	CTRL	EML3	VCT	-0.0586245
1.21468e-10	0.0672219	0.135	0.084	7.51425e-06	CTRL	SPTLC1	VCT	-0.0672219
1.21943e-10	0.0868205	0.165	0.108	7.54364e-06	CTRL	TMED2	VCT	-0.0868205
1.22079e-10	0.0940522	0.111	0.066	7.55204e-06	CTRL	TBPL1	VCT	-0.0940522
1.22342e-10	0.109483	0.287	0.209	7.56832e-06	CTRL	TIMM8B	VCT	-0.109483
1.23598e-10	0.0953432	0.213	0.147	7.64602e-06	CTRL	ITFG1	VCT	-0.0953432
1.27703e-10	0.120892	0.052	0.023	7.89998e-06	CTRL	CPEB4	VCT	-0.120892
1.28146e-10	0.12034	0.083	0.046	7.92735e-06	CTRL	MFSD1	VCT	-0.12034
1.34433e-10	0.0507604	0.041	0.016	8.31628e-06	CTRL	AMZ2P1	VCT	-0.0507604
1.34821e-10	0.0550127	0.087	0.048	8.3403e-06	CTRL	CALCOCO1	VCT	-0.0550127
1.36389e-10	0.136729	0.052	0.024	8.43728e-06	CTRL	ATP1B1	VCT	-0.136729
1.36862e-10	0.0643587	0.08	0.043	8.46657e-06	CTRL	RTKN	VCT	-0.0643587
1.47081e-10	0.0440912	0.061	0.029	9.09871e-06	CTRL	SLC37A3	VCT	-0.0440912
1.51032e-10	0.0829291	0.067	0.034	9.34312e-06	CTRL	TTC17	VCT	-0.0829291
1.54741e-10	0.0915422	0.012	0	9.5726e-06	CTRL	HAND1	VCT	-0.0915422
1.54869e-10	0.0695426	0.011	0	9.58048e-06	CTRL	SEPT2	VCT	-0.0695426
1.58328e-10	0.192758	0.545	0.451	9.79447e-06	CTRL	ATP5ME	VCT	-0.192758
1.60882e-10	0.128158	0.228	0.16	9.95249e-06	CTRL	PDIA4	VCT	-0.128158
1.62866e-10	0.072151	0.067	0.034	1.00752e-05	CTRL	RHBDD3	VCT	-0.072151
1.63746e-10	0.0987015	0.087	0.048	1.01296e-05	CTRL	C9orf72	VCT	-0.0987015
1.65223e-10	0.0573077	0.105	0.061	1.02211e-05	CTRL	TMEM33	VCT	-0.0573077
1.67003e-10	0.0733111	0.175	0.116	1.03311e-05	CTRL	MRPL48	VCT	-0.0733111
1.76262e-10	0.0900384	0.086	0.048	1.09039e-05	CTRL	RETREG2	VCT	-0.0900384
1.77382e-10	0.147716	0.083	0.046	1.09732e-05	CTRL	FYB1	VCT	-0.147716
1.78429e-10	0.0433535	0.067	0.034	1.1038e-05	CTRL	TOMM6	VCT	-0.0433535
1.79038e-10	0.23485	0.369	0.295	1.10757e-05	CTRL	FBN2	VCT	-0.23485
1.79402e-10	0.0765863	0.132	0.082	1.10982e-05	CTRL	STK25	VCT	-0.0765863
1.79616e-10	0.0454655	0.084	0.046	1.11114e-05	CTRL	CNPPD1	VCT	-0.0454655
1.85347e-10	0.0853071	0.181	0.121	1.14659e-05	CTRL	MGAT1	VCT	-0.0853071
1.85793e-10	0.165289	0.267	0.197	1.14936e-05	CTRL	LARGE2	VCT	-0.165289
1.86758e-10	0.0867394	0.079	0.042	1.15533e-05	CTRL	LRCH4	VCT	-0.0867394
1.89032e-10	0.0765428	0.048	0.021	1.16939e-05	CTRL	AMMECR1	VCT	-0.0765428
1.92581e-10	0.0635769	0.044	0.018	1.19135e-05	CTRL	ARHGEF1	VCT	-0.0635769
1.93929e-10	0.187239	0.145	0.095	1.19968e-05	CTRL	CEMIP2	VCT	-0.187239
1.96018e-10	0.0408925	0.135	0.084	1.21261e-05	CTRL	PYCR2	VCT	-0.0408925
1.98836e-10	0.0647219	0.074	0.039	1.23004e-05	CTRL	MBD1	VCT	-0.0647219
1.99344e-10	0.135752	0.065	0.033	1.23318e-05	CTRL	DLG5	VCT	-0.135752
2.01297e-10	0.134687	0.135	0.086	1.24526e-05	CTRL	ANKRD11	VCT	-0.134687
2.0296e-10	0.1047	0.047	0.02	1.25555e-05	CTRL	ZDHHC8P1	VCT	-0.1047
2.047e-10	0.0498848	0.078	0.041	1.26632e-05	CTRL	TMEM50B	VCT	-0.0498848
2.07766e-10	0.0517761	0.07	0.036	1.28528e-05	CTRL	ARAF	VCT	-0.0517761
2.12071e-10	0.0698146	0.137	0.086	1.31192e-05	CTRL	SNX27	VCT	-0.0698146
2.13352e-10	0.119649	0.374	0.282	1.31984e-05	CTRL	RAB7A	VCT	-0.119649
2.16246e-10	0.044165	0.132	0.082	1.33774e-05	CTRL	ANKRD10	VCT	-0.044165
2.18723e-10	0.0438714	0.023	0.006	1.35306e-05	CTRL	PFKP	VCT	-0.0438714
2.30016e-10	0.0604445	0.262	0.185	1.42293e-05	CTRL	POLR2I	VCT	-0.0604445
2.30328e-10	0.06483	0.218	0.15	1.42486e-05	CTRL	NDUFS2	VCT	-0.06483
2.3544e-10	0.108405	0.121	0.075	1.45648e-05	CTRL	DNMT3A	VCT	-0.108405
2.35818e-10	0.164328	0.524	0.439	1.45882e-05	CTRL	SDCBP	VCT	-0.164328
2.41275e-10	0.0630464	0.041	0.016	1.49258e-05	CTRL	PMEL	VCT	-0.0630464
2.50551e-10	0.112282	0.303	0.22	1.54996e-05	CTRL	PMVK	VCT	-0.112282
2.59883e-10	0.0580278	0.052	0.024	1.60769e-05	CTRL	SHKBP1	VCT	-0.0580278
2.60685e-10	0.0634384	0.11	0.065	1.61265e-05	CTRL	AMZ2	VCT	-0.0634384
2.6487e-10	0.057429	0.151	0.097	1.63854e-05	CTRL	GLUD1	VCT	-0.057429
2.67299e-10	0.0548847	0.138	0.087	1.65357e-05	CTRL	TM2D3	VCT	-0.0548847
2.73709e-10	0.133337	0.021	0.004	1.69322e-05	CTRL	NLRP3	VCT	-0.133337
2.75907e-10	0.0821502	0.061	0.03	1.70682e-05	CTRL	FAM47E-STBD1	VCT	-0.0821502
2.82797e-10	0.0770045	0.028	0.008	1.74944e-05	CTRL	MMP2	VCT	-0.0770045
2.84864e-10	0.14994	0.147	0.096	1.76223e-05	CTRL	LAMC1	VCT	-0.14994
2.86153e-10	0.0347866	0.102	0.06	1.7702e-05	CTRL	BABAM2	VCT	-0.0347866
2.91163e-10	0.221158	0.634	0.607	1.80119e-05	CTRL	CLDN4	VCT	-0.221158
3.05946e-10	0.086028	0.16	0.105	1.89264e-05	CTRL	OBSL1	VCT	-0.086028
3.10733e-10	0.114472	0.439	0.34	1.92226e-05	CTRL	NDUFB8	VCT	-0.114472
3.13669e-10	0.0478217	0.021	0.005	1.94042e-05	CTRL	GSTO2	VCT	-0.0478217
3.15776e-10	0.123276	0.157	0.104	1.95345e-05	CTRL	DOCK8	VCT	-0.123276
3.1698e-10	0.0707079	0.05	0.022	1.9609e-05	CTRL	CNKSR1	VCT	-0.0707079
3.31859e-10	0.0630169	0.111	0.067	2.05295e-05	CTRL	PUDP	VCT	-0.0630169
3.39654e-10	0.0493784	0.171	0.112	2.10117e-05	CTRL	FBXO7	VCT	-0.0493784
3.3997e-10	0.0313277	0.013	0.001	2.10312e-05	CTRL	BEX1	VCT	-0.0313277
3.47086e-10	0.0681169	0.105	0.062	2.14714e-05	CTRL	MCEE	VCT	-0.0681169
3.58242e-10	0.0356633	0.135	0.085	2.21616e-05	CTRL	LRATD1	VCT	-0.0356633
3.95436e-10	0.0717284	0.018	0.003	2.44625e-05	CTRL	TMEM88	VCT	-0.0717284
4.00416e-10	0.0909039	0.059	0.029	2.47705e-05	CTRL	TMEM129	VCT	-0.0909039
4.03676e-10	0.431004	0.105	0.065	2.49722e-05	CTRL	G0S2	VCT	-0.431004
4.03938e-10	0.106068	0.208	0.145	2.49884e-05	CTRL	SLC29A1	VCT	-0.106068
4.08073e-10	0.0468132	0.018	0.003	2.52442e-05	CTRL	FTH1P5	VCT	-0.0468132
4.11464e-10	0.113948	0.146	0.095	2.5454e-05	CTRL	TENM3	VCT	-0.113948
4.12948e-10	0.0281421	0.011	0	2.55458e-05	CTRL	GPRC5C	VCT	-0.0281421
4.29938e-10	0.0643262	0.058	0.028	2.65968e-05	CTRL	DUS2	VCT	-0.0643262
4.33853e-10	0.0642056	0.117	0.072	2.6839e-05	CTRL	CRYZL1	VCT	-0.0642056
4.35383e-10	0.168608	0.162	0.108	2.69337e-05	CTRL	GLG1	VCT	-0.168608
4.42547e-10	0.0445421	0.045	0.019	2.73768e-05	CTRL	ZMYM2	VCT	-0.0445421
4.44485e-10	0.085092	0.074	0.039	2.74967e-05	CTRL	CCDC80	VCT	-0.085092
4.47894e-10	0.16074	0.067	0.035	2.77076e-05	CTRL	VSIR	VCT	-0.16074
4.61091e-10	0.0741203	0.064	0.032	2.8524e-05	CTRL	OFD1	VCT	-0.0741203
4.61609e-10	0.0875534	0.063	0.032	2.85561e-05	CTRL	MROH1	VCT	-0.0875534
4.67211e-10	0.066919	0.072	0.038	2.89026e-05	CTRL	ZNF439	VCT	-0.066919
4.72602e-10	0.0334443	0.016	0.002	2.92361e-05	CTRL	LINC00278	VCT	-0.0334443
4.72865e-10	0.0512304	0.143	0.091	2.92524e-05	CTRL	FBXW5	VCT	-0.0512304
4.73835e-10	0.0800885	0.178	0.119	2.93124e-05	CTRL	VASP	VCT	-0.0800885
4.9289e-10	0.101348	0.056	0.027	3.04912e-05	CTRL	UBR5	VCT	-0.101348
4.95467e-10	0.0752913	0.122	0.075	3.06506e-05	CTRL	FAM234A	VCT	-0.0752913
4.96466e-10	0.0645216	0.085	0.048	3.07124e-05	CTRL	TMEM265	VCT	-0.0645216
5.01578e-10	0.0612786	0.06	0.03	3.10286e-05	CTRL	RAB15	VCT	-0.0612786
5.04266e-10	0.0659983	0.091	0.052	3.11949e-05	CTRL	YDJC	VCT	-0.0659983
5.04981e-10	0.0845702	0.18	0.121	3.12392e-05	CTRL	NUBP2	VCT	-0.0845702
5.06399e-10	0.0435742	0.029	0.009	3.13269e-05	CTRL	TAF9B	VCT	-0.0435742
5.33075e-10	0.120169	0.438	0.345	3.29771e-05	CTRL	SPCS2	VCT	-0.120169
5.33203e-10	0.136608	0.099	0.059	3.2985e-05	CTRL	ISL1	VCT	-0.136608
5.44983e-10	0.111509	0.043	0.018	3.37137e-05	CTRL	ARID5A	VCT	-0.111509
5.47597e-10	0.0870491	0.064	0.032	3.38754e-05	CTRL	NDFIP1	VCT	-0.0870491
5.50656e-10	0.0397914	0.252	0.176	3.40647e-05	CTRL	HDAC2	VCT	-0.0397914
5.51119e-10	0.0266914	0.102	0.06	3.40933e-05	CTRL	RNF11	VCT	-0.0266914
5.53273e-10	0.047038	0.038	0.015	3.42266e-05	CTRL	ZBTB7B	VCT	-0.047038
5.61307e-10	0.0792415	0.193	0.132	3.47236e-05	CTRL	NOSIP	VCT	-0.0792415
5.83925e-10	0.0694768	0.142	0.091	3.61228e-05	CTRL	MGST2	VCT	-0.0694768
5.86401e-10	0.104513	0.254	0.181	3.6276e-05	CTRL	SDF2	VCT	-0.104513
5.8812e-10	0.0876395	0.119	0.074	3.63823e-05	CTRL	SLC9A3R1	VCT	-0.0876395
5.92109e-10	0.0554353	0.035	0.013	3.6629e-05	CTRL	COIL	VCT	-0.0554353
5.95055e-10	0.0957708	0.329	0.244	3.68113e-05	CTRL	SYPL1	VCT	-0.0957708
6.01785e-10	0.105449	0.024	0.006	3.72276e-05	CTRL	DNAAF1	VCT	-0.105449
6.18578e-10	0.0200006	0.17	0.111	3.82665e-05	CTRL	UBE2V2	VCT	-0.0200006
6.23622e-10	0.121224	0.032	0.011	3.85785e-05	CTRL	TENT5B	VCT	-0.121224
6.34171e-10	0.0623414	0.104	0.062	3.92311e-05	CTRL	TMEM52B	VCT	-0.0623414
6.44492e-10	0.152601	0.577	0.499	3.98696e-05	CTRL	UQCRQ	VCT	-0.152601
6.53254e-10	0.0641688	0.101	0.06	4.04116e-05	CTRL	TRIM33	VCT	-0.0641688
6.60095e-10	0.0751997	0.116	0.071	4.08348e-05	CTRL	TEX10	VCT	-0.0751997
6.63994e-10	0.0545893	0.195	0.131	4.1076e-05	CTRL	SNAP23	VCT	-0.0545893
6.66824e-10	0.126015	0.146	0.095	4.12511e-05	CTRL	PIR	VCT	-0.126015
6.74455e-10	0.0601046	0.01	0	4.17231e-05	CTRL	FAM96A	VCT	-0.0601046
6.74455e-10	0.059422	0.01	0	4.17231e-05	CTRL	PGLS	VCT	-0.059422
6.74455e-10	0.0433386	0.01	0	4.17231e-05	CTRL	MINAR2	VCT	-0.0433386
6.78442e-10	0.0976453	0.097	0.057	4.19698e-05	CTRL	KCTD1	VCT	-0.0976453
6.78702e-10	0.0309952	0.166	0.11	4.19859e-05	CTRL	TIMM10	VCT	-0.0309952
6.79041e-10	0.0275012	0.011	0	4.20068e-05	CTRL	FTH1P2	VCT	-0.0275012
6.88465e-10	0.0854078	0.029	0.009	4.25898e-05	CTRL	TTN-AS1	VCT	-0.0854078
6.93409e-10	0.0197849	0.062	0.031	4.28956e-05	CTRL	MYO6	VCT	-0.0197849
7.31801e-10	0.0484717	0.019	0.004	4.52707e-05	CTRL	ACHE	VCT	-0.0484717
7.43848e-10	0.16607	0.231	0.166	4.6016e-05	CTRL	PLPP3	VCT	-0.16607
7.51138e-10	0.0738453	0.069	0.037	4.64669e-05	CTRL	ZNF22	VCT	-0.0738453
7.57126e-10	0.107374	0.218	0.152	4.68373e-05	CTRL	NSD3	VCT	-0.107374
7.72707e-10	0.0347728	0.219	0.151	4.78012e-05	CTRL	TPD52	VCT	-0.0347728
7.73208e-10	0.130627	0.061	0.031	4.78322e-05	CTRL	CD9	VCT	-0.130627
8.1824e-10	0.111918	0.04	0.016	5.0618e-05	CTRL	UBE2L3	VCT	-0.111918
8.29635e-10	0.127865	0.933	0.972	5.13229e-05	CTRL	PHLDA2	VCT	-0.127865
8.65028e-10	0.0595184	0.03	0.01	5.35124e-05	CTRL	AHDC1	VCT	-0.0595184
8.83961e-10	0.0957653	0.017	0.003	5.46836e-05	CTRL	NPPB	VCT	-0.0957653
9.03056e-10	0.0633566	0.036	0.014	5.58649e-05	CTRL	SH3BGRL2	VCT	-0.0633566
9.10879e-10	0.0998761	0.121	0.076	5.63488e-05	CTRL	CTSF	VCT	-0.0998761
9.16371e-10	0.111102	0.09	0.052	5.66885e-05	CTRL	PLEC	VCT	-0.111102
9.23408e-10	0.070282	0.08	0.044	5.71239e-05	CTRL	R3HDM4	VCT	-0.070282
9.49665e-10	0.0973205	0.094	0.055	5.87482e-05	CTRL	TMEM25	VCT	-0.0973205
9.51069e-10	0.0909818	0.139	0.09	5.88351e-05	CTRL	RSF1	VCT	-0.0909818
9.8599e-10	0.0608764	0.302	0.218	6.09953e-05	CTRL	SDHC	VCT	-0.0608764
1.02124e-09	0.0498224	0.012	0.001	6.31758e-05	CTRL	MAB21L3	VCT	-0.0498224
1.02946e-09	0.160747	0.573	0.491	6.36847e-05	CTRL	POLR2L	VCT	-0.160747
1.04035e-09	0.120947	0.129	0.083	6.43581e-05	CTRL	PDPK1	VCT	-0.120947
1.05204e-09	0.115487	0.021	0.005	6.50815e-05	CTRL	MNDA	VCT	-0.115487
1.0591e-09	0.0743894	0.127	0.08	6.55181e-05	CTRL	PIGT	VCT	-0.0743894
1.06162e-09	0.0515053	0.067	0.035	6.56738e-05	CTRL	REPIN1	VCT	-0.0515053
1.07936e-09	0.0552506	0.055	0.027	6.67712e-05	CTRL	HNRNPLL	VCT	-0.0552506
1.10493e-09	0.0791538	0.103	0.061	6.83535e-05	CTRL	GLTP	VCT	-0.0791538
1.10691e-09	0.036157	0.011	0	6.84755e-05	CTRL	NLRP7	VCT	-0.036157
1.10797e-09	0.209653	0.381	0.308	6.85415e-05	CTRL	SNHG5	VCT	-0.209653
1.14371e-09	0.120323	0.229	0.163	7.07519e-05	CTRL	TEX264	VCT	-0.120323
1.15023e-09	0.0681995	0.107	0.065	7.11555e-05	CTRL	NPM3	VCT	-0.0681995
1.15454e-09	0.199073	0.299	0.224	7.14223e-05	CTRL	GLUL	VCT	-0.199073
1.1573e-09	0.0832354	0.062	0.031	7.15927e-05	CTRL	PXK	VCT	-0.0832354
1.16665e-09	0.0797077	0.202	0.14	7.21713e-05	CTRL	NME3	VCT	-0.0797077
1.18482e-09	0.0483499	0.013	0.001	7.32952e-05	CTRL	LYPD6B	VCT	-0.0483499
1.19583e-09	0.0579562	0.303	0.22	7.39762e-05	CTRL	PRR13	VCT	-0.0579562
1.19833e-09	0.0506886	0.048	0.022	7.41309e-05	CTRL	DVL2	VCT	-0.0506886
1.19873e-09	0.0613094	0.13	0.082	7.41557e-05	CTRL	COPG1	VCT	-0.0613094
1.21846e-09	0.0693671	0.091	0.053	7.53762e-05	CTRL	AARS1	VCT	-0.0693671
1.21914e-09	0.118792	0.083	0.047	7.54181e-05	CTRL	B3GNT5	VCT	-0.118792
1.2274e-09	0.0528501	0.064	0.033	7.59293e-05	CTRL	STMP1	VCT	-0.0528501
1.25468e-09	0.162511	0.036	0.014	7.76169e-05	CTRL	TMEM176B	VCT	-0.162511
1.25884e-09	0.0648489	0.158	0.105	7.78745e-05	CTRL	CLDND1	VCT	-0.0648489
1.29991e-09	0.0667302	0.148	0.097	8.04151e-05	CTRL	NR1H2	VCT	-0.0667302
1.30955e-09	0.0838058	0.105	0.064	8.10117e-05	CTRL	THRAP3	VCT	-0.0838058
1.31686e-09	0.084872	0.062	0.031	8.14636e-05	CTRL	LATS2	VCT	-0.084872
1.35999e-09	0.122904	0.123	0.078	8.41315e-05	CTRL	SLC29A3	VCT	-0.122904
1.40464e-09	0.0467705	0.25	0.178	8.68936e-05	CTRL	RBPJ	VCT	-0.0467705
1.40877e-09	0.0660361	0.039	0.016	8.71496e-05	CTRL	UBR3	VCT	-0.0660361
1.42648e-09	0.0769054	0.124	0.079	8.82447e-05	CTRL	FAM76A	VCT	-0.0769054
1.44769e-09	0.177295	0.088	0.052	8.9557e-05	CTRL	SEMA6D	VCT	-0.177295
1.45148e-09	0.0666339	0.284	0.205	8.97915e-05	CTRL	NRBP1	VCT	-0.0666339
1.45441e-09	0.0834625	0.052	0.024	8.99726e-05	CTRL	AHCYL2	VCT	-0.0834625
1.50816e-09	0.0702258	0.073	0.04	9.32977e-05	CTRL	CCDC186	VCT	-0.0702258
1.58529e-09	0.0993666	0.142	0.093	9.8069e-05	CTRL	HILPDA	VCT	-0.0993666
1.61441e-09	0.0731628	0.066	0.034	9.98709e-05	CTRL	CHIC2	VCT	-0.0731628
1.64354e-09	0.0428036	0.079	0.044	0.000101673	CTRL	MED25	VCT	-0.0428036
1.65273e-09	0.0329817	0.098	0.058	0.000102241	CTRL	EED	VCT	-0.0329817
1.66933e-09	0.0596476	0.221	0.154	0.000103268	CTRL	ACTR10	VCT	-0.0596476
1.6899e-09	0.0856301	0.363	0.275	0.00010454	CTRL	SELENOF	VCT	-0.0856301
1.69851e-09	0.0453986	0.04	0.017	0.000105073	CTRL	FUZ	VCT	-0.0453986
1.70391e-09	0.0478988	0.03	0.01	0.000105407	CTRL	AMDHD2	VCT	-0.0478988
1.7126e-09	0.0806663	0.268	0.195	0.000105945	CTRL	WDR1	VCT	-0.0806663
1.72455e-09	0.0884315	0.112	0.07	0.000106684	CTRL	TAC3	VCT	-0.0884315
1.73175e-09	0.0797594	0.143	0.093	0.00010713	CTRL	B3GAT3	VCT	-0.0797594
1.76552e-09	0.0498243	0.029	0.01	0.000109219	CTRL	SBNO1	VCT	-0.0498243
1.80004e-09	0.0584481	0.01	0	0.000111354	CTRL	SEPT7	VCT	-0.0584481
1.80004e-09	0.0511773	0.01	0	0.000111354	CTRL	SMIM37	VCT	-0.0511773
1.83698e-09	0.0921689	0.251	0.18	0.000113639	CTRL	TMEM50A	VCT	-0.0921689
1.83903e-09	0.0421619	0.021	0.005	0.000113766	CTRL	SLC30A2	VCT	-0.0421619
1.8593e-09	0.0525642	0.041	0.017	0.00011502	CTRL	PPP6R2	VCT	-0.0525642
1.88072e-09	0.0402311	0.052	0.024	0.000116345	CTRL	GGT7	VCT	-0.0402311
1.89705e-09	0.0997059	0.161	0.108	0.000117355	CTRL	RBCK1	VCT	-0.0997059
2.03657e-09	0.0372531	0.081	0.046	0.000125986	CTRL	LRRC1	VCT	-0.0372531
2.04151e-09	0.0710707	0.037	0.015	0.000126292	CTRL	KATNB1	VCT	-0.0710707
2.04704e-09	0.0443294	0.027	0.009	0.000126634	CTRL	FTH1P20	VCT	-0.0443294
2.05262e-09	0.0660488	0.076	0.042	0.000126979	CTRL	GPD1L	VCT	-0.0660488
2.15805e-09	0.0452434	0.045	0.02	0.000133501	CTRL	RNF185	VCT	-0.0452434
2.1672e-09	0.0588774	0.162	0.108	0.000134068	CTRL	WDR18	VCT	-0.0588774
2.18864e-09	0.0465054	0.08	0.045	0.000135393	CTRL	UQCRFS1P1	VCT	-0.0465054
2.22884e-09	0.0498539	0.1	0.06	0.000137881	CTRL	DECR1	VCT	-0.0498539
2.23354e-09	0.0575126	0.076	0.042	0.000138171	CTRL	ALG6	VCT	-0.0575126
2.26237e-09	0.0848853	0.078	0.044	0.000139955	CTRL	RAP2C	VCT	-0.0848853
2.28297e-09	0.06008	0.165	0.11	0.000141229	CTRL	RNMT	VCT	-0.06008
2.28851e-09	0.0534318	0.043	0.019	0.000141572	CTRL	UBA6	VCT	-0.0534318
2.31945e-09	0.0492571	0.04	0.017	0.000143486	CTRL	IRF2BP2	VCT	-0.0492571
2.33693e-09	0.147549	0.251	0.184	0.000144567	CTRL	SIL1	VCT	-0.147549
2.34827e-09	0.0698376	0.128	0.082	0.000145268	CTRL	A4GALT	VCT	-0.0698376
2.35116e-09	0.0778879	0.067	0.036	0.000145447	CTRL	ANKH	VCT	-0.0778879
2.35574e-09	0.135088	0.129	0.084	0.000145731	CTRL	SLC6A4	VCT	-0.135088
2.3731e-09	0.129624	0.372	0.292	0.000146804	CTRL	CD47	VCT	-0.129624
2.45269e-09	0.0771023	0.101	0.061	0.000151728	CTRL	KMT2E	VCT	-0.0771023
2.47625e-09	0.0533495	0.309	0.228	0.000153186	CTRL	SARS1	VCT	-0.0533495
2.49374e-09	0.0367302	0.018	0.004	0.000154268	CTRL	TMEM191B	VCT	-0.0367302
2.52192e-09	0.0587566	0.15	0.099	0.000156011	CTRL	ELL	VCT	-0.0587566
2.59103e-09	0.053534	0.081	0.046	0.000160287	CTRL	P4HA1	VCT	-0.053534
2.61206e-09	0.056874	0.036	0.014	0.000161587	CTRL	ATP13A1	VCT	-0.056874
2.63554e-09	0.0556555	0.021	0.005	0.00016304	CTRL	TESK2	VCT	-0.0556555
2.64195e-09	0.0424021	0.085	0.049	0.000163436	CTRL	MVB12A	VCT	-0.0424021
2.64424e-09	0.0646728	0.104	0.063	0.000163578	CTRL	PCYT2	VCT	-0.0646728
2.64698e-09	0.119621	0.454	0.364	0.000163748	CTRL	NDUFC2	VCT	-0.119621
2.64699e-09	0.0762669	0.142	0.093	0.000163748	CTRL	SLC25A39	VCT	-0.0762669
2.67736e-09	0.0781354	0.043	0.019	0.000165627	CTRL	CEP85L	VCT	-0.0781354
2.69865e-09	0.0663792	0.137	0.089	0.000166944	CTRL	PGRMC1	VCT	-0.0663792
2.70442e-09	0.0438579	0.036	0.014	0.000167301	CTRL	NEK1	VCT	-0.0438579
2.73198e-09	0.107478	0.319	0.238	0.000169006	CTRL	NDUFV1	VCT	-0.107478
2.77439e-09	0.0658533	0.063	0.033	0.000171629	CTRL	CRAT	VCT	-0.0658533
2.80221e-09	0.100869	0.186	0.129	0.00017335	CTRL	BAIAP2	VCT	-0.100869
2.81691e-09	0.0314794	0.052	0.025	0.00017426	CTRL	CMAHP	VCT	-0.0314794
2.9171e-09	0.0365339	0.159	0.106	0.000180458	CTRL	SREK1IP1	VCT	-0.0365339
2.94148e-09	0.0559781	0.009	0	0.000181966	CTRL	CD99	VCT	-0.0559781
2.94148e-09	0.0339989	0.009	0	0.000181966	CTRL	EEF1GP5	VCT	-0.0339989
3.05017e-09	0.0553352	0.042	0.018	0.00018869	CTRL	NECAP1	VCT	-0.0553352
3.06789e-09	0.014691	0.115	0.071	0.000189786	CTRL	EIF2S2P4	VCT	-0.014691
3.22849e-09	0.0913586	0.115	0.072	0.000199721	CTRL	MAN1B1	VCT	-0.0913586
3.26624e-09	0.0361208	0.073	0.04	0.000202056	CTRL	ZNF83	VCT	-0.0361208
3.43853e-09	0.0723673	0.084	0.048	0.000212714	CTRL	LRP10	VCT	-0.0723673
3.51526e-09	0.0489893	0.029	0.01	0.000217461	CTRL	OLMALINC	VCT	-0.0489893
3.65088e-09	0.0638055	0.08	0.045	0.000225851	CTRL	SP3	VCT	-0.0638055
3.70234e-09	0.0417138	0.017	0.003	0.000229034	CTRL	PITPNA-AS1	VCT	-0.0417138
3.73446e-09	0.134366	0.343	0.262	0.000231021	CTRL	CTSB	VCT	-0.134366
3.77433e-09	0.0416941	0.022	0.006	0.000233488	CTRL	ADHFE1	VCT	-0.0416941
3.81375e-09	0.0423327	0.215	0.149	0.000235926	CTRL	VPS25	VCT	-0.0423327
3.87189e-09	0.111197	0.266	0.195	0.000239523	CTRL	HMGB2	VCT	-0.111197
3.89111e-09	0.047273	0.017	0.004	0.000240712	CTRL	PRKD3	VCT	-0.047273
3.90581e-09	0.0580149	0.084	0.048	0.000241621	CTRL	MBNL1	VCT	-0.0580149
3.96568e-09	0.117245	0.073	0.04	0.000245325	CTRL	LINC00882	VCT	-0.117245
4.01386e-09	0.0504793	0.077	0.044	0.000248306	CTRL	SUCLG2	VCT	-0.0504793
4.17646e-09	0.0676864	0.072	0.04	0.000258364	CTRL	DDAH2	VCT	-0.0676864
4.25616e-09	0.0869791	0.038	0.016	0.000263295	CTRL	ZFHX3	VCT	-0.0869791
4.26259e-09	0.0748321	0.083	0.048	0.000263692	CTRL	ARV1	VCT	-0.0748321
4.2669e-09	0.103008	0.145	0.097	0.000263959	CTRL	PGAP2	VCT	-0.103008
4.27928e-09	0.141625	0.673	0.636	0.000264725	CTRL	TPI1	VCT	-0.141625
4.39656e-09	0.0462172	0.091	0.054	0.00027198	CTRL	PTPA	VCT	-0.0462172
4.53068e-09	0.0429919	0.042	0.019	0.000280277	CTRL	KRAS	VCT	-0.0429919
4.57541e-09	0.0730251	0.066	0.035	0.000283044	CTRL	RALY	VCT	-0.0730251
4.60991e-09	0.085339	0.052	0.025	0.000285178	CTRL	CARMIL1	VCT	-0.085339
4.64354e-09	0.0423645	0.115	0.072	0.000287259	CTRL	ERAL1	VCT	-0.0423645
4.66956e-09	0.101054	0.091	0.055	0.000288868	CTRL	TPP1	VCT	-0.101054
4.78641e-09	0.0814985	0.389	0.297	0.000296097	CTRL	RAB1A	VCT	-0.0814985
4.80772e-09	0.0558585	0.009	0	0.000297415	CTRL	C19orf24	VCT	-0.0558585
4.86322e-09	0.0367755	0.026	0.008	0.000300848	CTRL	P2RY2	VCT	-0.0367755
4.89215e-09	0.120429	0.402	0.313	0.000302638	CTRL	MLF2	VCT	-0.120429
4.94748e-09	0.0811998	0.074	0.042	0.000306061	CTRL	PEX16	VCT	-0.0811998
5.06941e-09	0.0653166	0.265	0.191	0.000313604	CTRL	SNX17	VCT	-0.0653166
5.07971e-09	0.152806	0.028	0.009	0.000314241	CTRL	ICAM1	VCT	-0.152806
5.10475e-09	0.0751677	0.136	0.088	0.00031579	CTRL	FN3KRP	VCT	-0.0751677
5.1442e-09	0.0321016	0.162	0.109	0.000318231	CTRL	PRKAR1A	VCT	-0.0321016
5.45908e-09	0.0494891	0.064	0.034	0.00033771	CTRL	VPS37C	VCT	-0.0494891
5.50179e-09	0.0536901	0.148	0.098	0.000340352	CTRL	ATP6V1H	VCT	-0.0536901
5.58829e-09	0.0474523	0.045	0.021	0.000345703	CTRL	STK4	VCT	-0.0474523
5.62861e-09	0.0820693	0.136	0.09	0.000348197	CTRL	RNF10	VCT	-0.0820693
5.68026e-09	0.0718076	0.057	0.029	0.000351392	CTRL	RXRB	VCT	-0.0718076
5.92592e-09	0.0480038	0.057	0.029	0.000366589	CTRL	PIDD1	VCT	-0.0480038
6.08091e-09	0.0325088	0.034	0.014	0.000376177	CTRL	DNAAF2	VCT	-0.0325088
6.10542e-09	0.0699308	0.067	0.036	0.000377694	CTRL	CRELD1	VCT	-0.0699308
6.11591e-09	0.0514334	0.02	0.005	0.000378342	CTRL	PLCG2	VCT	-0.0514334
6.13394e-09	0.0698918	0.069	0.038	0.000379458	CTRL	TPK1	VCT	-0.0698918
6.22054e-09	0.0522376	0.273	0.199	0.000384815	CTRL	LSM5	VCT	-0.0522376
6.2396e-09	0.0614162	0.103	0.063	0.000385994	CTRL	LETMD1	VCT	-0.0614162
6.25401e-09	0.0786276	0.023	0.006	0.000386885	CTRL	MPG	VCT	-0.0786276
6.34762e-09	0.0405719	0.026	0.009	0.000392676	CTRL	NDRG2	VCT	-0.0405719
6.42892e-09	0.013556	0.172	0.116	0.000397706	CTRL	GET3	VCT	-0.013556
6.54871e-09	0.41033	0.242	0.184	0.000405117	CTRL	CXCL8	VCT	-0.41033
6.61883e-09	0.0350216	0.041	0.018	0.000409454	CTRL	RNF26	VCT	-0.0350216
6.63432e-09	0.0547219	0.052	0.025	0.000410412	CTRL	HID1	VCT	-0.0547219
6.73175e-09	0.064829	0.087	0.051	0.000416439	CTRL	MCCC2	VCT	-0.064829
6.76669e-09	0.052658	0.08	0.046	0.000418601	CTRL	DNAJC17	VCT	-0.052658
6.90411e-09	0.127803	0.027	0.009	0.000427102	CTRL	TNF	VCT	-0.127803
6.92713e-09	0.0205166	0.096	0.057	0.000428526	CTRL	SPAG16	VCT	-0.0205166
7.09939e-09	0.0643097	0.098	0.06	0.000439182	CTRL	TP53I11	VCT	-0.0643097
7.18409e-09	0.0533967	0.07	0.038	0.000444422	CTRL	ETFDH	VCT	-0.0533967
7.24563e-09	0.0576831	0.257	0.186	0.000448229	CTRL	MRPL23	VCT	-0.0576831
7.304e-09	0.0591502	0.096	0.058	0.00045184	CTRL	TOLLIP	VCT	-0.0591502
7.35118e-09	0.0543091	0.142	0.095	0.000454759	CTRL	CLPP	VCT	-0.0543091
7.3887e-09	0.045039	0.042	0.018	0.00045708	CTRL	ALKBH4	VCT	-0.045039
7.4485e-09	0.0671701	0.089	0.053	0.000460779	CTRL	TNKS2	VCT	-0.0671701
7.51e-09	0.0677644	0.088	0.052	0.000464584	CTRL	RIC8A	VCT	-0.0677644
7.62061e-09	0.0662147	0.325	0.241	0.000471426	CTRL	CDC37	VCT	-0.0662147
7.63198e-09	0.0240561	0.093	0.055	0.000472129	CTRL	ADSS2	VCT	-0.0240561
7.85975e-09	0.0516339	0.009	0	0.00048622	CTRL	ASNA1	VCT	-0.0516339
7.88435e-09	0.116346	0.394	0.308	0.000487742	CTRL	NDUFA2	VCT	-0.116346
7.96038e-09	0.0524144	0.027	0.009	0.000492445	CTRL	ESCO1	VCT	-0.0524144
8.01652e-09	0.0607371	0.077	0.044	0.000495918	CTRL	C1orf21	VCT	-0.0607371
8.0772e-09	0.0437434	0.133	0.086	0.000499671	CTRL	GALT	VCT	-0.0437434
8.21003e-09	0.0830463	0.077	0.044	0.000507889	CTRL	HSD17B11	VCT	-0.0830463
8.22309e-09	0.049628	0.164	0.112	0.000508697	CTRL	MRPL41	VCT	-0.049628
8.23332e-09	0.0337461	0.012	0.001	0.00050933	CTRL	PDPN	VCT	-0.0337461
8.26533e-09	0.029615	0.118	0.074	0.00051131	CTRL	SHARPIN	VCT	-0.029615
8.39175e-09	0.0619843	0.08	0.046	0.000519131	CTRL	AP3D1	VCT	-0.0619843
8.44563e-09	0.0960464	0.126	0.083	0.000522464	CTRL	NHP2	VCT	-0.0960464
8.44735e-09	0.0784695	0.029	0.011	0.00052257	CTRL	REL	VCT	-0.0784695
8.59923e-09	0.0455739	0.036	0.015	0.000531965	CTRL	DIP2B	VCT	-0.0455739
8.60176e-09	0.0800298	0.035	0.014	0.000532122	CTRL	ITPRIP	VCT	-0.0800298
8.6666e-09	0.0461452	0.265	0.192	0.000536133	CTRL	NDUFB6	VCT	-0.0461452
8.70597e-09	0.147449	0.65	0.592	0.000538568	CTRL	EEF2	VCT	-0.147449
8.85056e-09	0.0531782	0.303	0.222	0.000547513	CTRL	NDUFA5	VCT	-0.0531782
9.1087e-09	0.0743204	0.044	0.02	0.000563482	CTRL	AFMID	VCT	-0.0743204
9.14313e-09	0.0471151	0.053	0.027	0.000565613	CTRL	IKBKG	VCT	-0.0471151
9.18153e-09	0.0856541	0.051	0.025	0.000567988	CTRL	FSCN1	VCT	-0.0856541
9.22556e-09	0.0691853	0.158	0.107	0.000570712	CTRL	INTS11	VCT	-0.0691853
9.30955e-09	0.0589249	0.364	0.274	0.000575908	CTRL	SUMO1	VCT	-0.0589249
9.36275e-09	0.0695576	0.086	0.051	0.000579198	CTRL	RGL2	VCT	-0.0695576
9.43013e-09	0.092497	0.293	0.218	0.000583367	CTRL	ATOX1	VCT	-0.092497
9.50155e-09	0.150488	0.047	0.022	0.000587785	CTRL	CD83	VCT	-0.150488
9.52375e-09	0.0762722	0.087	0.052	0.000589158	CTRL	LINC01990	VCT	-0.0762722
9.54746e-09	0.0821915	0.187	0.13	0.000590625	CTRL	NUCB1	VCT	-0.0821915
9.55557e-09	0.0440468	0.056	0.028	0.000591127	CTRL	NECTIN4	VCT	-0.0440468
9.72737e-09	0.0919263	0.157	0.107	0.000601755	CTRL	DNAJC4	VCT	-0.0919263
9.73523e-09	0.0863688	0.011	0.001	0.000602241	CTRL	KCNQ1OT1	VCT	-0.0863688
1.0107e-08	0.0641208	0.168	0.114	0.000625241	CTRL	MCM3	VCT	-0.0641208
1.0124e-08	0.0634395	0.046	0.022	0.000626293	CTRL	MGAT2	VCT	-0.0634395
1.03019e-08	0.0913478	0.108	0.068	0.000637299	CTRL	RHOV	VCT	-0.0913478
1.03032e-08	0.0584812	0.037	0.015	0.000637376	CTRL	MYCBP	VCT	-0.0584812
1.05154e-08	0.0473577	0.1	0.061	0.000650506	CTRL	SNX14	VCT	-0.0473577
1.07093e-08	0.0654295	0.049	0.024	0.0006625	CTRL	SPIRE2	VCT	-0.0654295
1.08205e-08	0.137723	0.588	0.511	0.000669378	CTRL	DSTN	VCT	-0.137723
1.09085e-08	0.0658969	0.042	0.019	0.000674823	CTRL	GPR89A	VCT	-0.0658969
1.12319e-08	0.114191	0.154	0.105	0.00069483	CTRL	SLC12A9	VCT	-0.114191
1.1342e-08	0.120237	0.073	0.041	0.00070164	CTRL	FOSL2	VCT	-0.120237
1.17075e-08	0.0991714	0.085	0.05	0.000724247	CTRL	MAP3K8	VCT	-0.0991714
1.17771e-08	0.0485651	0.025	0.008	0.000728556	CTRL	RAD51-AS1	VCT	-0.0485651
1.18352e-08	0.0584979	0.04	0.018	0.00073215	CTRL	PIGO	VCT	-0.0584979
1.1861e-08	0.0689562	0.045	0.021	0.000733744	CTRL	ALDH6A1	VCT	-0.0689562
1.19295e-08	0.0548528	0.101	0.062	0.000737985	CTRL	ALDH9A1	VCT	-0.0548528
1.21842e-08	0.0532657	0.013	0.002	0.00075374	CTRL	MIMT1	VCT	-0.0532657
1.22996e-08	0.0719288	0.072	0.041	0.000760878	CTRL	HGS	VCT	-0.0719288
1.23455e-08	0.0227749	0.274	0.198	0.000763715	CTRL	PSMC6	VCT	-0.0227749
1.23717e-08	0.057067	0.208	0.146	0.000765336	CTRL	ERGIC2	VCT	-0.057067
1.25728e-08	0.0542321	0.081	0.047	0.000777778	CTRL	ABCF3	VCT	-0.0542321
1.26838e-08	0.0513118	0.175	0.12	0.000784643	CTRL	CHPT1	VCT	-0.0513118
1.2748e-08	0.0733076	0.062	0.034	0.000788615	CTRL	NAPRT	VCT	-0.0733076
1.27861e-08	0.0401492	0.009	0	0.000790972	CTRL	SDK2	VCT	-0.0401492
1.28524e-08	0.059171	0.009	0	0.000795073	CTRL	RNF126	VCT	-0.059171
1.29518e-08	0.0371883	0.117	0.075	0.000801225	CTRL	SNHG3	VCT	-0.0371883
1.29838e-08	0.044684	0.175	0.12	0.000803206	CTRL	OAZ2	VCT	-0.044684
1.32377e-08	0.113727	0.034	0.014	0.000818912	CTRL	LST1	VCT	-0.113727
1.33288e-08	0.0248231	0.012	0.001	0.000824548	CTRL	LINC02315	VCT	-0.0248231
1.36553e-08	0.0571917	0.043	0.019	0.000844746	CTRL	RIN2	VCT	-0.0571917
1.387e-08	0.0479439	0.02	0.005	0.000858026	CTRL	SFN	VCT	-0.0479439
1.40987e-08	0.0422077	0.04	0.018	0.000872174	CTRL	ZNRF2	VCT	-0.0422077
1.41356e-08	0.0439019	0.038	0.016	0.000874458	CTRL	VPS16	VCT	-0.0439019
1.41782e-08	0.0589528	0.086	0.051	0.00087709	CTRL	RABL6	VCT	-0.0589528
1.45561e-08	0.0722456	0.096	0.059	0.00090047	CTRL	MGMT	VCT	-0.0722456
1.5084e-08	0.110121	0.325	0.248	0.000933126	CTRL	NDUFS7	VCT	-0.110121
1.5322e-08	0.0509052	0.139	0.092	0.000947847	CTRL	TBC1D10A	VCT	-0.0509052
1.53359e-08	0.104925	0.243	0.177	0.000948709	CTRL	ZDHHC12	VCT	-0.104925
1.54903e-08	0.089989	0.086	0.051	0.000958259	CTRL	CDC42SE2	VCT	-0.089989
1.55277e-08	0.162397	0.741	0.691	0.000960578	CTRL	P4HB	VCT	-0.162397
1.60173e-08	0.229121	0.977	0.993	0.000990863	CTRL	FTH1	VCT	-0.229121
1.68642e-08	0.046109	0.056	0.029	0.00104325	CTRL	THAP4	VCT	-0.046109
1.68953e-08	0.0546056	0.041	0.018	0.00104518	CTRL	C6orf136	VCT	-0.0546056
1.69417e-08	0.117495	0.029	0.011	0.00104805	CTRL	LY96	VCT	-0.117495
1.72885e-08	0.185513	0.494	0.414	0.0010695	CTRL	WSB1	VCT	-0.185513
1.75513e-08	0.062152	0.047	0.022	0.00108576	CTRL	MEX3B	VCT	-0.062152
1.76977e-08	0.0581245	0.097	0.06	0.00109481	CTRL	UCKL1	VCT	-0.0581245
1.77002e-08	0.0980365	0.233	0.17	0.00109497	CTRL	LPCAT3	VCT	-0.0980365
1.82741e-08	0.127443	0.435	0.349	0.00113047	CTRL	PRDX3	VCT	-0.127443
1.82949e-08	0.0284995	0.074	0.042	0.00113176	CTRL	MIR200CHG	VCT	-0.0284995
1.83599e-08	0.046639	0.085	0.051	0.00113578	CTRL	UBE2E2	VCT	-0.046639
1.83632e-08	0.111326	0.379	0.299	0.00113599	CTRL	FOXO4	VCT	-0.111326
1.89315e-08	0.0810291	0.1	0.062	0.00117114	CTRL	ATF7IP2	VCT	-0.0810291
1.9227e-08	0.0492969	0.03	0.011	0.00118942	CTRL	TMEM117	VCT	-0.0492969
1.92843e-08	0.0250369	0.072	0.04	0.00119296	CTRL	NHLRC3	VCT	-0.0250369
1.93981e-08	0.0803262	0.019	0.005	0.00120001	CTRL	SERTAD1	VCT	-0.0803262
1.98e-08	0.0383728	0.013	0.002	0.00122487	CTRL	HK2	VCT	-0.0383728
2.00154e-08	0.0334418	0.148	0.1	0.0012382	CTRL	MRPS18A	VCT	-0.0334418
2.00585e-08	0.105742	0.195	0.138	0.00124086	CTRL	MCM5	VCT	-0.105742
2.02265e-08	0.0577362	0.015	0.003	0.00125125	CTRL	IFITM1	VCT	-0.0577362
2.03839e-08	0.029064	0.199	0.139	0.00126099	CTRL	WIPI2	VCT	-0.029064
2.04766e-08	0.045318	0.22	0.156	0.00126672	CTRL	PCMT1	VCT	-0.045318
2.04786e-08	0.0469877	0.041	0.018	0.00126685	CTRL	CUTALP	VCT	-0.0469877
2.09432e-08	0.079312	0.074	0.043	0.00129559	CTRL	DENND4C	VCT	-0.079312
2.0998e-08	0.0218414	0.009	0	0.00129898	CTRL	FTLP3	VCT	-0.0218414
2.10219e-08	0.0564452	0.008	0	0.00130046	CTRL	NARS	VCT	-0.0564452
2.10219e-08	0.0509157	0.008	0	0.00130046	CTRL	FAM173A	VCT	-0.0509157
2.10588e-08	0.0573814	0.093	0.057	0.00130274	CTRL	NAV2	VCT	-0.0573814
2.11032e-08	0.0829189	0.07	0.039	0.00130549	CTRL	SCAMP4	VCT	-0.0829189
2.16748e-08	0.0334741	0.06	0.032	0.00134084	CTRL	TRMT1	VCT	-0.0334741
2.16845e-08	0.023959	0.218	0.154	0.00134145	CTRL	LYPLA2	VCT	-0.023959
2.20202e-08	0.0733188	0.032	0.012	0.00136221	CTRL	ERO1B	VCT	-0.0733188
2.21555e-08	0.0400489	0.125	0.081	0.00137058	CTRL	OSGEP	VCT	-0.0400489
2.22839e-08	0.0419858	0.112	0.071	0.00137853	CTRL	STARD3NL	VCT	-0.0419858
2.23421e-08	0.078586	0.058	0.031	0.00138213	CTRL	YIPF6	VCT	-0.078586
2.31039e-08	0.0558653	0.175	0.121	0.00142925	CTRL	GOLPH3	VCT	-0.0558653
2.31067e-08	0.0420088	0.095	0.058	0.00142943	CTRL	PSMD9	VCT	-0.0420088
2.32876e-08	0.0717383	0.055	0.029	0.00144061	CTRL	DECR2	VCT	-0.0717383
2.33022e-08	0.0452909	0.106	0.067	0.00144152	CTRL	SLC18B1	VCT	-0.0452909
2.33547e-08	0.0358527	0.1	0.062	0.00144477	CTRL	RREB1	VCT	-0.0358527
2.36725e-08	0.0695909	0.036	0.015	0.00146443	CTRL	LAMB4	VCT	-0.0695909
2.41383e-08	0.0722391	0.286	0.211	0.00149324	CTRL	TMEM147	VCT	-0.0722391
2.4616e-08	0.146749	0.865	0.864	0.00152279	CTRL	CTSL	VCT	-0.146749
2.49211e-08	0.0488227	0.058	0.031	0.00154167	CTRL	ACYP1	VCT	-0.0488227
2.53592e-08	0.0381675	0.026	0.009	0.00156877	CTRL	MMD	VCT	-0.0381675
2.55297e-08	0.0598212	0.057	0.03	0.00157932	CTRL	PHF1	VCT	-0.0598212
2.65301e-08	0.0251319	0.011	0.001	0.00164121	CTRL	DMKN	VCT	-0.0251319
2.67507e-08	0.0821814	0.061	0.033	0.00165485	CTRL	PKN2	VCT	-0.0821814
2.76558e-08	0.0329478	0.22	0.156	0.00171084	CTRL	MOB4	VCT	-0.0329478
2.80115e-08	0.0486625	0.085	0.051	0.00173285	CTRL	RING1	VCT	-0.0486625
2.81648e-08	0.0221206	0.101	0.063	0.00174233	CTRL	FASTK	VCT	-0.0221206
2.82761e-08	0.0572744	0.071	0.04	0.00174922	CTRL	RAB7B	VCT	-0.0572744
2.83052e-08	0.0611988	0.033	0.013	0.00175102	CTRL	TMEM144	VCT	-0.0611988
2.90567e-08	0.0745791	0.163	0.113	0.00179751	CTRL	NMRAL1	VCT	-0.0745791
2.94898e-08	0.0811109	0.065	0.036	0.0018243	CTRL	MYL9	VCT	-0.0811109
2.95411e-08	0.0655539	0.053	0.027	0.00182747	CTRL	DIPK1A	VCT	-0.0655539
2.95747e-08	0.0430978	0.02	0.006	0.00182955	CTRL	FAM161A	VCT	-0.0430978
2.98654e-08	0.0362863	0.15	0.102	0.00184753	CTRL	SUMO3	VCT	-0.0362863
3.04443e-08	0.0457891	0.015	0.003	0.00188335	CTRL	SLC7A7	VCT	-0.0457891
3.05108e-08	0.0237233	0.03	0.011	0.00188746	CTRL	UPRT	VCT	-0.0237233
3.05805e-08	0.0780008	0.012	0.002	0.00189177	CTRL	KCNMA1	VCT	-0.0780008
3.06893e-08	0.0647963	0.037	0.016	0.0018985	CTRL	MIF4GD	VCT	-0.0647963
3.07182e-08	0.0794261	0.069	0.039	0.00190029	CTRL	GGA1	VCT	-0.0794261
3.09721e-08	0.0473711	0.045	0.021	0.001916	CTRL	PLEKHG6	VCT	-0.0473711
3.17143e-08	0.0382695	0.105	0.066	0.00196191	CTRL	EXOC7	VCT	-0.0382695
3.19168e-08	0.0280458	0.126	0.082	0.00197444	CTRL	PDHX	VCT	-0.0280458
3.20301e-08	0.0406466	0.07	0.04	0.00198144	CTRL	VAMP2	VCT	-0.0406466
3.21543e-08	0.0537656	0.374	0.286	0.00198913	CTRL	SELENOH	VCT	-0.0537656
3.22148e-08	0.0864115	0.027	0.01	0.00199287	CTRL	CD53	VCT	-0.0864115
3.22988e-08	0.0488754	0.045	0.021	0.00199807	CTRL	MIB2	VCT	-0.0488754
3.23138e-08	0.0631197	0.016	0.003	0.001999	CTRL	CELF2	VCT	-0.0631197
3.27353e-08	0.0410847	0.043	0.02	0.00202507	CTRL	CCDC106	VCT	-0.0410847
3.41473e-08	0.0342385	0.009	0	0.00211242	CTRL	IGF2BP1	VCT	-0.0342385
3.42153e-08	0.0652997	0.246	0.18	0.00211663	CTRL	FAAP20	VCT	-0.0652997
3.46113e-08	0.0718726	0.1	0.063	0.00214112	CTRL	ERBB3	VCT	-0.0718726
3.46587e-08	0.0447108	0.029	0.011	0.00214406	CTRL	FAM160A2	VCT	-0.0447108
3.48325e-08	0.0649806	0.026	0.009	0.00215481	CTRL	GPR146	VCT	-0.0649806
3.52695e-08	0.0698039	0.023	0.008	0.00218184	CTRL	HEY1	VCT	-0.0698039
3.52709e-08	0.032306	0.016	0.004	0.00218193	CTRL	PLEKHN1	VCT	-0.032306
3.5373e-08	0.123767	0.603	0.521	0.00218825	CTRL	ELOB	VCT	-0.123767
3.56622e-08	0.0491087	0.074	0.043	0.00220613	CTRL	SNX12	VCT	-0.0491087
3.61539e-08	0.0663249	0.034	0.014	0.00223655	CTRL	JARID2	VCT	-0.0663249
3.73934e-08	0.0077	0.188	0.131	0.00231323	CTRL	DSCR8	VCT	-0.0077
3.76014e-08	0.0767664	0.045	0.022	0.0023261	CTRL	HIPK1	VCT	-0.0767664
3.79522e-08	0.0519153	0.046	0.022	0.0023478	CTRL	KHDC4	VCT	-0.0519153
3.81644e-08	0.0155013	0.129	0.085	0.00236092	CTRL	HAT1	VCT	-0.0155013
3.82887e-08	0.104915	0.329	0.252	0.00236861	CTRL	ADRM1	VCT	-0.104915
3.83062e-08	0.032052	0.111	0.071	0.0023697	CTRL	DDX54	VCT	-0.032052
3.88525e-08	0.0905464	0.251	0.186	0.00240349	CTRL	CDK7	VCT	-0.0905464
3.88719e-08	0.0994415	0.743	0.721	0.00240469	CTRL	COX7C	VCT	-0.0994415
3.90359e-08	0.0797114	0.352	0.271	0.00241484	CTRL	HMGN2	VCT	-0.0797114
4.04084e-08	0.0626117	0.093	0.057	0.00249975	CTRL	UAP1	VCT	-0.0626117
4.08954e-08	0.0670971	0.074	0.043	0.00252987	CTRL	PSEN1	VCT	-0.0670971
4.11957e-08	0.0507867	0.038	0.017	0.00254845	CTRL	PCCA	VCT	-0.0507867
4.145e-08	0.0509757	0.081	0.048	0.00256418	CTRL	MIIP	VCT	-0.0509757
4.15531e-08	0.0334216	0.012	0.001	0.00257056	CTRL	CHN1	VCT	-0.0334216
4.16209e-08	0.0415075	0.058	0.031	0.00257475	CTRL	TFB2M	VCT	-0.0415075
4.20171e-08	0.0595473	0.125	0.082	0.00259926	CTRL	MRPL45	VCT	-0.0595473
4.21373e-08	0.0488442	0.083	0.049	0.0026067	CTRL	ZNF672	VCT	-0.0488442
4.24307e-08	0.0656164	0.049	0.025	0.00262485	CTRL	KRCC1	VCT	-0.0656164
4.27944e-08	0.121786	0.022	0.007	0.00264734	CTRL	NFKBID	VCT	-0.121786
4.32597e-08	0.0578366	0.208	0.15	0.00267613	CTRL	MRPS18C	VCT	-0.0578366
4.34892e-08	0.0325306	0.058	0.031	0.00269033	CTRL	NCAPH2	VCT	-0.0325306
4.41376e-08	0.0452884	0.038	0.017	0.00273044	CTRL	RNF31	VCT	-0.0452884
4.49337e-08	0.0601448	0.042	0.019	0.00277969	CTRL	DOLPP1	VCT	-0.0601448
4.5119e-08	0.0831864	0.174	0.122	0.00279115	CTRL	SPSB3	VCT	-0.0831864
4.52472e-08	0.031467	0.014	0.002	0.00279908	CTRL	MLLT11	VCT	-0.031467
4.55039e-08	0.0453553	0.056	0.03	0.00281497	CTRL	C6orf226	VCT	-0.0453553
4.61484e-08	0.0506004	0.186	0.13	0.00285483	CTRL	ARFIP2	VCT	-0.0506004
4.65419e-08	0.0333857	0.124	0.082	0.00287918	CTRL	RSU1	VCT	-0.0333857
4.65638e-08	0.0626924	0.047	0.023	0.00288053	CTRL	TBC1D22A	VCT	-0.0626924
4.68117e-08	0.0467593	0.038	0.017	0.00289587	CTRL	ATG7	VCT	-0.0467593
4.68782e-08	0.076805	0.015	0.003	0.00289998	CTRL	GNG2	VCT	-0.076805
4.69877e-08	0.0202677	0.082	0.049	0.00290675	CTRL	GSKIP	VCT	-0.0202677
4.80076e-08	0.0442145	0.014	0.003	0.00296985	CTRL	COL1A1	VCT	-0.0442145
4.86178e-08	0.0457536	0.047	0.023	0.00300759	CTRL	TMX1	VCT	-0.0457536
4.98705e-08	0.102826	0.101	0.064	0.00308509	CTRL	MOGS	VCT	-0.102826
5.0604e-08	0.0267755	0.052	0.027	0.00313047	CTRL	PPM1B	VCT	-0.0267755
5.07279e-08	0.0407859	0.028	0.011	0.00313813	CTRL	TOM1L2	VCT	-0.0407859
5.10612e-08	0.0550856	0.132	0.089	0.00315875	CTRL	SLC52A2	VCT	-0.0550856
5.12191e-08	0.0661897	0.021	0.006	0.00316852	CTRL	THBD	VCT	-0.0661897
5.15212e-08	0.0266021	0.109	0.07	0.00318721	CTRL	SDC4	VCT	-0.0266021
5.23828e-08	0.0522557	0.121	0.079	0.0032405	CTRL	VPS36	VCT	-0.0522557
5.24792e-08	0.109961	0.433	0.347	0.00324647	CTRL	ROMO1	VCT	-0.109961
5.24956e-08	0.066152	0.079	0.047	0.00324748	CTRL	TWF2	VCT	-0.066152
5.25653e-08	0.0425727	0.067	0.038	0.0032518	CTRL	PRKRA	VCT	-0.0425727
5.27387e-08	0.0471427	0.144	0.097	0.00326252	CTRL	UBE2J2	VCT	-0.0471427
5.399e-08	0.0793295	0.024	0.008	0.00333993	CTRL	IL32	VCT	-0.0793295
5.43867e-08	0.0210917	0.059	0.032	0.00336447	CTRL	MAP3K7	VCT	-0.0210917
5.58412e-08	0.0528207	0.021	0.006	0.00345445	CTRL	PLAC9	VCT	-0.0528207
5.62901e-08	0.0655488	0.008	0	0.00348222	CTRL	CYR61	VCT	-0.0655488
5.62901e-08	0.0575109	0.008	0	0.00348222	CTRL	HIST1H4C	VCT	-0.0575109
5.63629e-08	0.0512947	0.079	0.047	0.00348672	CTRL	RAB40C	VCT	-0.0512947
5.67761e-08	0.0272187	0.066	0.037	0.00351228	CTRL	TMEM39B	VCT	-0.0272187
5.68469e-08	0.0550337	0.067	0.038	0.00351666	CTRL	SYVN1	VCT	-0.0550337
5.69714e-08	0.0600958	0.289	0.215	0.00352436	CTRL	SFT2D1	VCT	-0.0600958
5.76259e-08	0.138097	0.094	0.06	0.00356486	CTRL	ATP2B1	VCT	-0.138097
5.87655e-08	0.0661635	0.063	0.035	0.00363535	CTRL	NELFB	VCT	-0.0661635
5.94546e-08	0.0282851	0.029	0.011	0.00367798	CTRL	ARL4C	VCT	-0.0282851
6.01345e-08	0.0700692	0.148	0.101	0.00372004	CTRL	DNAJB14	VCT	-0.0700692
6.01523e-08	0.0694958	0.138	0.094	0.00372114	CTRL	VKORC1	VCT	-0.0694958
6.12576e-08	0.0426907	0.061	0.034	0.00378952	CTRL	RNF2	VCT	-0.0426907
6.15477e-08	0.042263	0.064	0.035	0.00380746	CTRL	ACTR1B	VCT	-0.042263
6.16466e-08	0.0595718	0.041	0.019	0.00381358	CTRL	LZTS2	VCT	-0.0595718
6.22116e-08	0.0727013	0.147	0.101	0.00384853	CTRL	MPDU1	VCT	-0.0727013
6.25413e-08	0.126342	0.057	0.031	0.00386893	CTRL	SEMA3F	VCT	-0.126342
6.26992e-08	0.0449965	0.11	0.071	0.0038787	CTRL	B4GALT3	VCT	-0.0449965
6.27844e-08	0.0612298	0.052	0.027	0.00388397	CTRL	GXYLT1	VCT	-0.0612298
6.4428e-08	0.0386	0.241	0.175	0.00398565	CTRL	CBWD1	VCT	-0.0386
6.44685e-08	0.0641888	0.048	0.025	0.00398815	CTRL	COBL	VCT	-0.0641888
6.47261e-08	0.0547375	0.057	0.031	0.00400409	CTRL	GFM1	VCT	-0.0547375
6.48206e-08	0.0337289	0.114	0.074	0.00400993	CTRL	ACTR1A	VCT	-0.0337289
6.51936e-08	0.0679277	0.05	0.026	0.00403301	CTRL	SLC31A2	VCT	-0.0679277
6.53902e-08	0.0751456	0.045	0.022	0.00404517	CTRL	BCORL1	VCT	-0.0751456
6.55662e-08	0.00363887	0.086	0.052	0.00405606	CTRL	ELP2	VCT	-0.00363887
6.61326e-08	0.0894598	0.15	0.104	0.0040911	CTRL	COL4A1	VCT	-0.0894598
6.69619e-08	0.0237203	0.064	0.036	0.0041424	CTRL	ZNF146	VCT	-0.0237203
6.70743e-08	0.0241448	0.189	0.132	0.00414935	CTRL	GLOD4	VCT	-0.0241448
6.75075e-08	0.0654671	0.064	0.036	0.00417615	CTRL	C2orf76	VCT	-0.0654671
6.78963e-08	0.014831	0.145	0.098	0.0042002	CTRL	CNOT11	VCT	-0.014831
6.81214e-08	0.0443263	0.078	0.046	0.00421413	CTRL	ATG4B	VCT	-0.0443263
6.85673e-08	0.0384461	0.139	0.094	0.00424171	CTRL	PYM1	VCT	-0.0384461
6.86405e-08	0.0398946	0.096	0.06	0.00424624	CTRL	RCL1	VCT	-0.0398946
6.87598e-08	0.0587193	0.152	0.104	0.00425362	CTRL	TNFRSF1A	VCT	-0.0587193
7.01774e-08	0.0304031	0.033	0.014	0.00434132	CTRL	TUT1	VCT	-0.0304031
7.06735e-08	0.0640542	0.168	0.118	0.00437201	CTRL	PIM3	VCT	-0.0640542
7.10537e-08	0.053427	0.093	0.058	0.00439553	CTRL	DHRS1	VCT	-0.053427
7.29735e-08	0.0888977	0.069	0.04	0.00451429	CTRL	SOCS3	VCT	-0.0888977
7.36936e-08	0.156996	0.092	0.058	0.00455883	CTRL	TYMP	VCT	-0.156996
7.38082e-08	0.0402373	0.014	0.003	0.00456593	CTRL	SEPTIN4	VCT	-0.0402373
7.45734e-08	0.0610025	0.144	0.098	0.00461326	CTRL	AIP	VCT	-0.0610025
7.61001e-08	0.0862426	0.105	0.067	0.0047077	CTRL	ROGDI	VCT	-0.0862426
7.69984e-08	0.0623253	0.025	0.009	0.00476328	CTRL	CTHRC1	VCT	-0.0623253
7.7347e-08	0.0273564	0.124	0.082	0.00478484	CTRL	ISOC1	VCT	-0.0273564
7.79083e-08	0.0404495	0.199	0.142	0.00481957	CTRL	MFF	VCT	-0.0404495
7.9616e-08	0.0569295	0.067	0.038	0.0049252	CTRL	FLNA	VCT	-0.0569295
7.97818e-08	0.0584835	0.052	0.027	0.00493546	CTRL	MKLN1	VCT	-0.0584835
7.99156e-08	0.0596587	0.066	0.037	0.00494374	CTRL	TLN1	VCT	-0.0596587
7.99877e-08	0.0474522	0.049	0.025	0.0049482	CTRL	ATP8B1	VCT	-0.0474522
8.07407e-08	0.0609803	0.06	0.034	0.00499478	CTRL	UCK1	VCT	-0.0609803
8.09219e-08	0.0937903	0.129	0.088	0.00500599	CTRL	MSMO1	VCT	-0.0937903
8.09772e-08	0.0644027	0.196	0.141	0.00500941	CTRL	PMPCB	VCT	-0.0644027
8.2156e-08	0.020845	0.092	0.057	0.00508233	CTRL	SDR39U1	VCT	-0.020845
8.34945e-08	0.0498435	0.078	0.047	0.00516514	CTRL	LINC01873	VCT	-0.0498435
8.51054e-08	0.157347	0.362	0.287	0.00526479	CTRL	DAB2	VCT	-0.157347
8.55023e-08	0.0906518	0.02	0.006	0.00528934	CTRL	BCL3	VCT	-0.0906518
8.55556e-08	0.072152	0.03	0.012	0.00529264	CTRL	TSEN54	VCT	-0.072152
8.66675e-08	0.0205476	0.088	0.054	0.00536143	CTRL	PPIL3	VCT	-0.0205476
8.71036e-08	0.139591	0.526	0.451	0.0053884	CTRL	TMED9	VCT	-0.139591
8.79282e-08	0.0724737	0.115	0.075	0.00543941	CTRL	ING4	VCT	-0.0724737
8.85074e-08	0.0786185	0.063	0.036	0.00547525	CTRL	DPAGT1	VCT	-0.0786185
8.88661e-08	0.061701	0.029	0.012	0.00549743	CTRL	EGFL6	VCT	-0.061701
8.98709e-08	0.0548882	0.23	0.167	0.00555959	CTRL	CLNS1A	VCT	-0.0548882
8.99002e-08	0.0198664	0.098	0.061	0.00556141	CTRL	THYN1	VCT	-0.0198664
9.01142e-08	0.0400815	0.163	0.113	0.00557465	CTRL	TMEM205	VCT	-0.0400815
9.1706e-08	0.045385	0.071	0.042	0.00567312	CTRL	ACBD3	VCT	-0.045385
9.17739e-08	0.0716365	0.132	0.09	0.00567732	CTRL	ZNF385A	VCT	-0.0716365
9.21566e-08	0.0462825	0.008	0	0.00570099	CTRL	H2AFV	VCT	-0.0462825
9.23733e-08	0.00183294	0.215	0.154	0.0057144	CTRL	VPS26A	VCT	-0.00183294
9.28006e-08	0.1191	0.615	0.542	0.00574083	CTRL	UQCR10	VCT	-0.1191
9.4882e-08	0.0328315	0.076	0.045	0.00586959	CTRL	TMEM191C	VCT	-0.0328315
9.48866e-08	0.0915534	0.105	0.068	0.00586987	CTRL	UTRN	VCT	-0.0915534
9.49863e-08	0.027003	0.035	0.015	0.00587604	CTRL	MZT1	VCT	-0.027003
9.50709e-08	0.045705	0.103	0.065	0.00588128	CTRL	C12orf10	VCT	-0.045705
9.51419e-08	0.0471809	0.033	0.014	0.00588567	CTRL	PNCK	VCT	-0.0471809
9.56002e-08	0.038777	0.038	0.018	0.00591402	CTRL	DTX2	VCT	-0.038777
9.73627e-08	0.05206	0.13	0.087	0.00602305	CTRL	GCA	VCT	-0.05206
1.00441e-07	0.082582	0.144	0.099	0.00621346	CTRL	ACADS	VCT	-0.082582
1.01036e-07	0.0895391	0.048	0.025	0.0062503	CTRL	FOXO3	VCT	-0.0895391
1.01295e-07	0.035595	0.148	0.102	0.0062663	CTRL	DERA	VCT	-0.035595
1.01625e-07	0.0500948	0.172	0.121	0.00628673	CTRL	RAB6A	VCT	-0.0500948
1.02457e-07	0.0570434	0.03	0.012	0.00633823	CTRL	SMIM8	VCT	-0.0570434
1.03893e-07	0.128409	0.305	0.235	0.00642702	CTRL	TPST2	VCT	-0.128409
1.06558e-07	0.0329607	0.053	0.028	0.00659189	CTRL	PES1	VCT	-0.0329607
1.06737e-07	0.0383375	0.095	0.06	0.00660295	CTRL	GTF3C5	VCT	-0.0383375
1.07388e-07	0.0523804	0.152	0.105	0.00664323	CTRL	CTNNBIP1	VCT	-0.0523804
1.09818e-07	0.0520723	0.272	0.203	0.00679354	CTRL	SLBP	VCT	-0.0520723
1.09894e-07	0.119304	0.629	0.555	0.00679825	CTRL	UBL5	VCT	-0.119304
1.10176e-07	0.0810635	0.014	0.003	0.0068157	CTRL	CD69	VCT	-0.0810635
1.10619e-07	0.0513957	0.069	0.041	0.00684312	CTRL	STARD3	VCT	-0.0513957
1.10775e-07	0.0340413	0.038	0.017	0.00685275	CTRL	LENG1	VCT	-0.0340413
1.10914e-07	0.0706316	0.185	0.132	0.00686137	CTRL	TMEM219	VCT	-0.0706316
1.1132e-07	0.0294381	0.013	0.002	0.0068865	CTRL	MFSD2B	VCT	-0.0294381
1.12289e-07	0.0147286	0.069	0.04	0.00694641	CTRL	RNF138	VCT	-0.0147286
1.13854e-07	0.0238854	0.136	0.091	0.00704325	CTRL	C7orf50	VCT	-0.0238854
1.1615e-07	0.166835	0.412	0.337	0.00718525	CTRL	ASAH1	VCT	-0.166835
1.16422e-07	0.0567316	0.123	0.082	0.00720209	CTRL	USP47	VCT	-0.0567316
1.1735e-07	0.0185489	0.055	0.03	0.00725949	CTRL	WASHC1	VCT	-0.0185489
1.17668e-07	0.102546	0.314	0.241	0.00727918	CTRL	UBXN1	VCT	-0.102546
1.17818e-07	0.069421	0.015	0.004	0.00728848	CTRL	ERP44	VCT	-0.069421
1.18314e-07	0.124262	0.103	0.068	0.00731914	CTRL	HLA-E	VCT	-0.124262
1.18372e-07	0.041464	0.036	0.016	0.00732272	CTRL	MRPS11	VCT	-0.041464
1.21108e-07	0.0489166	0.123	0.081	0.00749199	CTRL	GRHL1	VCT	-0.0489166
1.21459e-07	0.0463777	0.049	0.026	0.00751369	CTRL	MINPP1	VCT	-0.0463777
1.22338e-07	0.0371181	0.3	0.225	0.00756805	CTRL	PSMG2	VCT	-0.0371181
1.23392e-07	0.0310713	0.156	0.108	0.00763325	CTRL	MRPL10	VCT	-0.0310713
1.23864e-07	0.048303	0.038	0.018	0.0076625	CTRL	KPNA3	VCT	-0.048303
1.25436e-07	0.055556	0.02	0.006	0.0077597	CTRL	WBP4	VCT	-0.055556
1.26843e-07	0.039897	0.015	0.004	0.00784679	CTRL	CYP3A5	VCT	-0.039897
1.27795e-07	0.0514134	0.032	0.014	0.00790566	CTRL	ENDOV	VCT	-0.0514134
1.2816e-07	0.0477738	0.034	0.015	0.00792821	CTRL	PCF11	VCT	-0.0477738
1.29489e-07	0.0234107	0.012	0.002	0.00801047	CTRL	KRT18P40	VCT	-0.0234107
1.29568e-07	0.0333072	0.036	0.016	0.00801535	CTRL	UCA1	VCT	-0.0333072
1.30091e-07	0.034622	0.069	0.04	0.00804768	CTRL	LLPH	VCT	-0.034622
1.32264e-07	0.0397287	0.195	0.139	0.00818209	CTRL	KLHDC2	VCT	-0.0397287
1.32504e-07	0.050051	0.231	0.169	0.00819694	CTRL	MAF1	VCT	-0.050051
1.33515e-07	0.0450617	0.029	0.012	0.0082595	CTRL	ZNF44	VCT	-0.0450617
1.34064e-07	0.0959143	0.041	0.02	0.00829345	CTRL	ACTA2	VCT	-0.0959143
1.34128e-07	0.0279551	0.067	0.039	0.00829741	CTRL	MAP4K3-DT	VCT	-0.0279551
1.34255e-07	0.0657546	0.095	0.06	0.0083053	CTRL	TBL1XR1	VCT	-0.0657546
1.35429e-07	0.0623177	0.312	0.238	0.00837788	CTRL	TMED10	VCT	-0.0623177
1.3561e-07	0.0306497	0.128	0.086	0.00838908	CTRL	FAM162A	VCT	-0.0306497
1.37547e-07	0.0657385	0.012	0.002	0.00850893	CTRL	CHST12	VCT	-0.0657385
1.391e-07	0.0827455	0.16	0.113	0.00860501	CTRL	MYO1C	VCT	-0.0827455
1.40975e-07	0.0670345	0.159	0.112	0.00872098	CTRL	TPD52L2	VCT	-0.0670345
1.41082e-07	0.0388217	0.234	0.171	0.00872764	CTRL	OSTF1	VCT	-0.0388217
1.42368e-07	0.0846151	0.012	0.002	0.00880714	CTRL	CCL8	VCT	-0.0846151
1.42982e-07	0.0278054	0.012	0.002	0.00884512	CTRL	RNU1-85P	VCT	-0.0278054
1.44161e-07	0.040511	0.012	0.002	0.00891807	CTRL	LIX1L-AS1	VCT	-0.040511
1.47132e-07	0.015238	0.107	0.069	0.00910189	CTRL	MRPL44	VCT	-0.015238
1.47501e-07	0.115155	0.38	0.302	0.00912468	CTRL	TSTD1	VCT	-0.115155
1.47689e-07	0.0405061	0.042	0.02	0.00913632	CTRL	TYW1	VCT	-0.0405061
1.47883e-07	0.0958867	0.641	0.582	0.00914832	CTRL	COX5B	VCT	-0.0958867
1.48125e-07	0.0710392	0.043	0.021	0.00916328	CTRL	FRAS1	VCT	-0.0710392
1.48542e-07	0.187289	0.105	0.07	0.00918909	CTRL	INTS6	VCT	-0.187289
1.48765e-07	0.0466791	0.008	0	0.00920289	CTRL	NOTCH3	VCT	-0.0466791
1.49394e-07	0.0545775	0.027	0.011	0.0092418	CTRL	SSBP2	VCT	-0.0545775
1.50272e-07	0.0548837	0.044	0.022	0.00929615	CTRL	ZKSCAN1	VCT	-0.0548837
1.50754e-07	0.0290662	0.056	0.031	0.00932597	CTRL	POMGNT1	VCT	-0.0290662
1.50932e-07	0.0489261	0.007	0	0.00933694	CTRL	C9orf3	VCT	-0.0489261
1.50932e-07	0.0416179	0.007	0	0.00933694	CTRL	DARS	VCT	-0.0416179
1.52052e-07	0.0519398	0.135	0.092	0.00940627	CTRL	EMD	VCT	-0.0519398
1.53593e-07	0.0626389	0.192	0.138	0.00950157	CTRL	DRG1	VCT	-0.0626389
1.57394e-07	0.0237568	0.013	0.002	0.00973668	CTRL	LINC01550	VCT	-0.0237568
1.57633e-07	0.0330553	0.013	0.002	0.00975148	CTRL	ZCWPW2	VCT	-0.0330553
1.57947e-07	0.0466627	0.068	0.039	0.00977091	CTRL	GET1	VCT	-0.0466627
1.59988e-07	0.0820974	0.041	0.02	0.00989717	CTRL	ATG2A	VCT	-0.0820974
1.61107e-07	0.0875302	0.084	0.052	0.00996639	CTRL	PA2G4	VCT	-0.0875302
1.63359e-07	0.0731084	0.055	0.03	0.0101057	CTRL	LINC01128	VCT	-0.0731084
1.69366e-07	0.0241618	0.018	0.005	0.0104773	CTRL	EVC2	VCT	-0.0241618
1.7161e-07	0.0337431	0.067	0.039	0.0106161	CTRL	RNF217	VCT	-0.0337431
1.72031e-07	0.026557	0.039	0.018	0.0106422	CTRL	TRIM56	VCT	-0.026557
1.72458e-07	0.0434665	0.011	0.001	0.0106686	CTRL	LRRTM2	VCT	-0.0434665
1.73684e-07	0.0226683	0.011	0.001	0.0107444	CTRL	KRT18P10	VCT	-0.0226683
1.78403e-07	0.0317853	0.014	0.003	0.0110363	CTRL	STKLD1	VCT	-0.0317853
1.79626e-07	0.0944715	0.076	0.047	0.011112	CTRL	ZNF750	VCT	-0.0944715
1.8008e-07	0.0531792	0.029	0.012	0.0111401	CTRL	MAML2	VCT	-0.0531792
1.83377e-07	0.0954506	0.058	0.032	0.011344	CTRL	PDK4	VCT	-0.0954506
1.85031e-07	0.0334214	0.048	0.025	0.0114464	CTRL	TMEM161B-AS1	VCT	-0.0334214
1.85913e-07	0.0416467	0.042	0.021	0.011501	CTRL	CRYZ	VCT	-0.0416467
1.88338e-07	0.0739067	0.065	0.038	0.011651	CTRL	FBXO34	VCT	-0.0739067
1.90229e-07	0.0360689	0.045	0.022	0.0117679	CTRL	NUP85	VCT	-0.0360689
1.92607e-07	0.0511697	0.058	0.032	0.0119151	CTRL	EP300	VCT	-0.0511697
1.94131e-07	0.0418774	0.138	0.094	0.0120093	CTRL	ARL8B	VCT	-0.0418774
1.95062e-07	0.0613486	0.04	0.019	0.0120669	CTRL	HINT2	VCT	-0.0613486
1.95661e-07	0.0857469	0.086	0.054	0.012104	CTRL	NIPBL	VCT	-0.0857469
1.96033e-07	0.0305709	0.116	0.077	0.012127	CTRL	DGCR6L	VCT	-0.0305709
1.97481e-07	0.06859	0.072	0.043	0.0122166	CTRL	HS6ST2	VCT	-0.06859
1.97801e-07	0.0625928	0.099	0.063	0.0122363	CTRL	OSBPL8	VCT	-0.0625928
1.9945e-07	0.0515155	0.011	0.002	0.0123384	CTRL	SYNC	VCT	-0.0515155
2.02085e-07	0.0779494	0.358	0.278	0.0125014	CTRL	NDUFB5	VCT	-0.0779494
2.04251e-07	0.179653	0.396	0.323	0.0126354	CTRL	GGH	VCT	-0.179653
2.05353e-07	0.163876	0.208	0.156	0.0127036	CTRL	ITGB4	VCT	-0.163876
2.05633e-07	0.0589601	0.063	0.036	0.0127209	CTRL	OTUD7B	VCT	-0.0589601
2.07452e-07	0.0583989	0.063	0.036	0.0128334	CTRL	ATP1A4	VCT	-0.0583989
2.07603e-07	0.082398	0.871	0.916	0.0128427	CTRL	SERF2	VCT	-0.082398
2.08584e-07	0.0434477	0.074	0.045	0.0129034	CTRL	MUTYH	VCT	-0.0434477
2.11942e-07	0.0300027	0.023	0.008	0.0131112	CTRL	GYG2P1	VCT	-0.0300027
2.12052e-07	0.0352735	0.12	0.081	0.013118	CTRL	DLD	VCT	-0.0352735
2.14151e-07	0.0273713	0.195	0.14	0.0132478	CTRL	IRF6	VCT	-0.0273713
2.15018e-07	0.0716216	0.009	0.001	0.0133015	CTRL	HLA-DPB2	VCT	-0.0716216
2.15068e-07	0.0861618	0.066	0.039	0.0133046	CTRL	NAMPTP1	VCT	-0.0861618
2.17751e-07	0.00722659	0.152	0.105	0.0134705	CTRL	MRPL1	VCT	-0.00722659
2.18036e-07	0.0659195	0.387	0.304	0.0134881	CTRL	FKBP1A	VCT	-0.0659195
2.18253e-07	0.0304514	0.071	0.042	0.0135016	CTRL	ANKRD46	VCT	-0.0304514
2.18796e-07	0.0611822	0.104	0.068	0.0135352	CTRL	SMIM4	VCT	-0.0611822
2.22593e-07	0.0474162	0.1	0.064	0.0137701	CTRL	TRPC4AP	VCT	-0.0474162
2.2466e-07	0.0427599	0.012	0.002	0.0138979	CTRL	TMEM242	VCT	-0.0427599
2.25401e-07	0.0447219	0.021	0.007	0.0139438	CTRL	FAM185A	VCT	-0.0447219
2.32297e-07	0.0256042	0.012	0.002	0.0143703	CTRL	VTN	VCT	-0.0256042
2.32491e-07	0.0491082	0.062	0.035	0.0143823	CTRL	BTBD3	VCT	-0.0491082
2.34676e-07	0.0187067	0.051	0.027	0.0145175	CTRL	PRLR	VCT	-0.0187067
2.38242e-07	0.0393392	0.041	0.02	0.0147382	CTRL	ZNF614	VCT	-0.0393392
2.38841e-07	0.0466003	0.078	0.048	0.0147752	CTRL	SDCCAG8	VCT	-0.0466003
2.40815e-07	0.0611385	0.012	0.002	0.0148973	CTRL	HLA-J	VCT	-0.0611385
2.40853e-07	0.0877396	0.165	0.118	0.0148996	CTRL	TMEM18	VCT	-0.0877396
2.47291e-07	0.0202301	0.007	0	0.0152979	CTRL	NACA2	VCT	-0.0202301
2.49599e-07	0.0250024	0.058	0.032	0.0154407	CTRL	DGLUCY	VCT	-0.0250024
2.53337e-07	0.0247558	0.099	0.064	0.0156719	CTRL	CSE1L	VCT	-0.0247558
2.5439e-07	0.054812	0.017	0.005	0.0157371	CTRL	FDX1	VCT	-0.054812
2.5657e-07	0.0336755	0.118	0.079	0.0158719	CTRL	HK1	VCT	-0.0336755
2.57959e-07	0.0935018	0.024	0.009	0.0159578	CTRL	PTPRC	VCT	-0.0935018
2.59346e-07	0.112393	0.623	0.568	0.0160437	CTRL	NDUFA4	VCT	-0.112393
2.59972e-07	0.0268143	0.041	0.02	0.0160824	CTRL	PRPF40B	VCT	-0.0268143
2.60525e-07	0.0760471	0.053	0.029	0.0161166	CTRL	SLC29A2	VCT	-0.0760471
2.61517e-07	0.185933	0.397	0.329	0.0161779	CTRL	BASP1	VCT	-0.185933
2.61592e-07	0.0368849	0.036	0.017	0.0161826	CTRL	NTAN1	VCT	-0.0368849
2.66555e-07	0.070376	0.038	0.018	0.0164896	CTRL	WDFY3	VCT	-0.070376
2.66721e-07	0.0441806	0.088	0.055	0.0164999	CTRL	PSPH	VCT	-0.0441806
2.67583e-07	0.0672313	0.074	0.045	0.0165532	CTRL	HIC2	VCT	-0.0672313
2.67756e-07	0.0670175	0.079	0.048	0.0165639	CTRL	JMJD1C	VCT	-0.0670175
2.72199e-07	0.0551365	0.058	0.033	0.0168388	CTRL	OGFR	VCT	-0.0551365
2.73476e-07	0.0157985	0.095	0.061	0.0169178	CTRL	PRPF6	VCT	-0.0157985
2.74223e-07	0.127675	0.014	0.003	0.016964	CTRL	BIRC3	VCT	-0.127675
2.78033e-07	0.0460462	0.21	0.153	0.0171997	CTRL	APH1A	VCT	-0.0460462
2.78577e-07	0.0205767	0.107	0.07	0.0172333	CTRL	MB21D2	VCT	-0.0205767
2.8146e-07	0.0339302	0.013	0.003	0.0174117	CTRL	DOK4	VCT	-0.0339302
2.84084e-07	0.0302895	0.013	0.003	0.017574	CTRL	PLS3	VCT	-0.0302895
2.84942e-07	0.0358419	0.072	0.043	0.0176271	CTRL	RBM4B	VCT	-0.0358419
2.92136e-07	0.0467738	0.019	0.006	0.0180721	CTRL	RCN3	VCT	-0.0467738
2.93544e-07	0.037579	0.128	0.087	0.0181592	CTRL	SMUG1	VCT	-0.037579
2.95078e-07	0.0407504	0.075	0.046	0.0182541	CTRL	LTA4H	VCT	-0.0407504
2.95663e-07	0.0318761	0.015	0.004	0.0182903	CTRL	TPTE2P2	VCT	-0.0318761
2.9609e-07	0.0621561	0.038	0.018	0.0183167	CTRL	ABCD1	VCT	-0.0621561
2.97348e-07	0.127708	0.191	0.141	0.0183945	CTRL	ITGB5	VCT	-0.127708
3.08173e-07	0.0441554	0.083	0.051	0.0190642	CTRL	SEPTIN6	VCT	-0.0441554
3.1409e-07	0.0454426	0.052	0.028	0.0194302	CTRL	KCNK5	VCT	-0.0454426
3.15029e-07	0.0543789	0.302	0.228	0.0194883	CTRL	DPY30	VCT	-0.0543789
3.15999e-07	0.00905137	0.153	0.107	0.0195483	CTRL	ALG5	VCT	-0.00905137
3.19332e-07	0.0637053	0.029	0.012	0.0197545	CTRL	ACVR2B	VCT	-0.0637053
3.19478e-07	0.0640935	0.058	0.032	0.0197635	CTRL	HOOK3	VCT	-0.0640935
3.26197e-07	0.0435836	0.024	0.009	0.0201792	CTRL	ZFYVE21	VCT	-0.0435836
3.27067e-07	0.0996294	0.114	0.077	0.020233	CTRL	CSRNP1	VCT	-0.0996294
3.29154e-07	0.026566	0.025	0.01	0.0203621	CTRL	PAFAH2	VCT	-0.026566
3.30746e-07	0.04118	0.022	0.008	0.0204606	CTRL	PTPRG	VCT	-0.04118
3.31382e-07	0.0658595	0.037	0.018	0.0205	CTRL	PPP1R12B	VCT	-0.0658595
3.33378e-07	0.050811	0.025	0.009	0.0206234	CTRL	STYX	VCT	-0.050811
3.3354e-07	0.0532116	0.09	0.057	0.0206334	CTRL	PRSS16	VCT	-0.0532116
3.35253e-07	0.101335	0.017	0.005	0.0207394	CTRL	HLA-F	VCT	-0.101335
3.36491e-07	0.10052	0.272	0.209	0.020816	CTRL	LMAN1	VCT	-0.10052
3.37332e-07	0.0381125	0.062	0.036	0.020868	CTRL	TOMM5	VCT	-0.0381125
3.3985e-07	0.0667192	0.06	0.034	0.0210238	CTRL	ZBTB44	VCT	-0.0667192
3.456e-07	0.0435294	0.086	0.054	0.0213795	CTRL	SCNM1	VCT	-0.0435294
3.4676e-07	0.0349831	0.139	0.095	0.0214513	CTRL	COQ5	VCT	-0.0349831
3.47968e-07	0.0371619	0.107	0.071	0.021526	CTRL	G6PC3	VCT	-0.0371619
3.49744e-07	0.0708065	0.198	0.144	0.0216359	CTRL	ZNF207	VCT	-0.0708065
3.53738e-07	0.0603075	0.008	0.001	0.0218829	CTRL	IGLC3	VCT	-0.0603075
3.548e-07	0.029717	0.06	0.034	0.0219486	CTRL	SIN3A	VCT	-0.029717
3.55331e-07	0.0368333	0.08	0.05	0.0219815	CTRL	LINC01820	VCT	-0.0368333
3.59235e-07	0.0399647	0.018	0.005	0.022223	CTRL	AKNA	VCT	-0.0399647
3.60191e-07	0.0431303	0.218	0.16	0.0222822	CTRL	TMEM165	VCT	-0.0431303
3.60837e-07	0.0590726	0.032	0.014	0.0223221	CTRL	CDS1	VCT	-0.0590726
3.65567e-07	0.0563708	0.045	0.024	0.0226147	CTRL	PIGN	VCT	-0.0563708
3.70221e-07	0.0374876	0.01	0.001	0.0229026	CTRL	CMTM2	VCT	-0.0374876
3.70698e-07	0.0338019	0.01	0.001	0.0229321	CTRL	COX4I2	VCT	-0.0338019
3.70701e-07	0.0366762	0.028	0.012	0.0229323	CTRL	TMTC2	VCT	-0.0366762
3.72056e-07	0.0311272	0.055	0.031	0.0230162	CTRL	RAB9A	VCT	-0.0311272
3.72496e-07	0.0341147	0.3	0.227	0.0230433	CTRL	DRAP1	VCT	-0.0341147
3.7393e-07	0.0284807	0.022	0.008	0.0231321	CTRL	GATA3-AS1	VCT	-0.0284807
3.74198e-07	0.0295408	0.179	0.128	0.0231486	CTRL	ERI3	VCT	-0.0295408
3.75037e-07	0.046558	0.038	0.018	0.0232005	CTRL	XPNPEP3	VCT	-0.046558
3.77312e-07	0.0275108	0.02	0.006	0.0233413	CTRL	RARRES2	VCT	-0.0275108
3.81781e-07	0.0592138	0.033	0.015	0.0236178	CTRL	HDAC11	VCT	-0.0592138
3.83701e-07	0.0383985	0.051	0.028	0.0237365	CTRL	SETMAR	VCT	-0.0383985
3.84204e-07	0.0641429	0.066	0.039	0.0237677	CTRL	MARS1	VCT	-0.0641429
3.90967e-07	0.0389092	0.125	0.085	0.024186	CTRL	DRAM2	VCT	-0.0389092
4.05346e-07	0.0446	0.007	0	0.0250755	CTRL	H2AFJ	VCT	-0.0446
4.05346e-07	0.0437397	0.007	0	0.0250755	CTRL	IL10RB-DT	VCT	-0.0437397
4.05346e-07	0.0414586	0.007	0	0.0250755	CTRL	QARS	VCT	-0.0414586
4.05346e-07	0.0339239	0.007	0	0.0250755	CTRL	SMIM10L1	VCT	-0.0339239
4.05346e-07	0.0298945	0.007	0	0.0250755	CTRL	ACTC1	VCT	-0.0298945
4.09018e-07	0.0811273	0.075	0.046	0.0253027	CTRL	KIAA2013	VCT	-0.0811273
4.12434e-07	0.0623765	0.028	0.012	0.025514	CTRL	LINC00174	VCT	-0.0623765
4.14803e-07	0.0308069	0.187	0.134	0.0256605	CTRL	MEAF6	VCT	-0.0308069
4.16813e-07	0.0153148	0.033	0.015	0.0257849	CTRL	KLHL24	VCT	-0.0153148
4.17423e-07	0.0321388	0.013	0.002	0.0258226	CTRL	LINC01533	VCT	-0.0321388
4.22728e-07	0.0161711	0.047	0.025	0.0261508	CTRL	DIDO1	VCT	-0.0161711
4.23513e-07	0.0585348	0.067	0.04	0.0261993	CTRL	PIAS1	VCT	-0.0585348
4.23991e-07	0.0674769	0.072	0.044	0.0262289	CTRL	NAA60	VCT	-0.0674769
4.26596e-07	0.0685964	0.24	0.18	0.0263901	CTRL	CAMK2G	VCT	-0.0685964
4.28135e-07	0.0294576	0.162	0.115	0.0264853	CTRL	TP53TG1	VCT	-0.0294576
4.30808e-07	0.0908806	0.115	0.078	0.0266507	CTRL	MKNK2	VCT	-0.0908806
4.31342e-07	0.048551	0.113	0.075	0.0266837	CTRL	DHPS	VCT	-0.048551
4.3306e-07	0.0677443	0.014	0.003	0.02679	CTRL	CD4	VCT	-0.0677443
4.33243e-07	0.0151778	0.254	0.188	0.0268013	CTRL	ESD	VCT	-0.0151778
4.33373e-07	0.0173069	0.115	0.077	0.0268093	CTRL	TMEM60	VCT	-0.0173069
4.34631e-07	0.0396196	0.262	0.196	0.0268872	CTRL	CNIH4	VCT	-0.0396196
4.38555e-07	0.0392915	0.026	0.011	0.0271299	CTRL	RINL	VCT	-0.0392915
4.4045e-07	0.0694072	0.046	0.024	0.0272471	CTRL	POMT1	VCT	-0.0694072
4.46356e-07	0.0927699	0.177	0.128	0.0276125	CTRL	VGLL4	VCT	-0.0927699
4.50453e-07	0.0154752	0.013	0.003	0.0278659	CTRL	ANP32BP1	VCT	-0.0154752
4.5412e-07	0.0572008	0.357	0.276	0.0280927	CTRL	RNF181	VCT	-0.0572008
4.54372e-07	0.0199955	0.067	0.039	0.0281084	CTRL	NDUFAF1	VCT	-0.0199955
4.56153e-07	0.0337482	0.049	0.026	0.0282185	CTRL	TJP3	VCT	-0.0337482
4.57139e-07	0.0260389	0.125	0.085	0.0282795	CTRL	HMOX2	VCT	-0.0260389
4.57618e-07	0.0106751	0.077	0.047	0.0283092	CTRL	ZDHHC4	VCT	-0.0106751
4.58733e-07	0.00535988	0.141	0.097	0.0283782	CTRL	ACTR6	VCT	-0.00535988
4.62264e-07	0.0239755	0.139	0.096	0.0285966	CTRL	PTDSS1	VCT	-0.0239755
4.64807e-07	0.0628317	0.289	0.22	0.0287539	CTRL	COX17	VCT	-0.0628317
4.67809e-07	0.0629514	0.256	0.192	0.0289396	CTRL	CMAS	VCT	-0.0629514
4.69735e-07	0.0159279	0.047	0.025	0.0290587	CTRL	PCIF1	VCT	-0.0159279
4.70376e-07	0.0461586	0.124	0.084	0.0290984	CTRL	GPS1	VCT	-0.0461586
4.75403e-07	0.0294489	0.034	0.016	0.0294094	CTRL	LRTOMT	VCT	-0.0294489
4.83249e-07	0.0308614	0.043	0.022	0.0298948	CTRL	TRAPPC2	VCT	-0.0308614
4.89546e-07	0.00626673	0.088	0.055	0.0302843	CTRL	NRBF2	VCT	-0.00626673
4.98991e-07	0.0662129	0.07	0.042	0.0308686	CTRL	PLXNB1	VCT	-0.0662129
5.05866e-07	0.0639462	0.111	0.075	0.0312939	CTRL	NXF1	VCT	-0.0639462
5.12037e-07	0.0275543	0.023	0.009	0.0316756	CTRL	NDUFC2-KCTD14	VCT	-0.0275543
5.13753e-07	0.0318306	0.034	0.015	0.0317818	CTRL	CBWD3	VCT	-0.0318306
5.16251e-07	0.0543843	0.048	0.026	0.0319363	CTRL	UBR1	VCT	-0.0543843
5.26638e-07	0.0382627	0.091	0.059	0.0325789	CTRL	RAB34	VCT	-0.0382627
5.31454e-07	0.044127	0.02	0.006	0.0328768	CTRL	MXRA8	VCT	-0.044127
5.33235e-07	0.0880646	0.075	0.047	0.032987	CTRL	C19orf25	VCT	-0.0880646
5.35085e-07	0.0334555	0.049	0.027	0.0331014	CTRL	ITFG2	VCT	-0.0334555
5.39833e-07	0.0341981	0.05	0.027	0.0333951	CTRL	PPME1	VCT	-0.0341981
5.45238e-07	0.0447643	0.024	0.009	0.0337295	CTRL	RIPOR2	VCT	-0.0447643
5.51463e-07	0.0983257	0.05	0.028	0.0341146	CTRL	SMG1	VCT	-0.0983257
5.63159e-07	0.0238784	0.058	0.033	0.0348382	CTRL	GOLGA5	VCT	-0.0238784
5.65177e-07	0.0116844	0.047	0.025	0.034963	CTRL	FBXO4	VCT	-0.0116844
5.83565e-07	0.0405254	0.016	0.005	0.0361005	CTRL	PCDH11X	VCT	-0.0405254
5.90183e-07	0.0572917	0.049	0.027	0.0365099	CTRL	SVIL	VCT	-0.0572917
5.91375e-07	0.0417937	0.059	0.034	0.0365836	CTRL	SLC35A4	VCT	-0.0417937
5.93043e-07	0.0782568	0.075	0.046	0.0366868	CTRL	ACO1	VCT	-0.0782568
5.9891e-07	0.0292352	0.079	0.049	0.0370498	CTRL	PET117	VCT	-0.0292352
6.06881e-07	0.0303311	0.054	0.03	0.0375429	CTRL	PLD2	VCT	-0.0303311
6.10133e-07	0.036391	0.027	0.011	0.037744	CTRL	ORC4	VCT	-0.036391
6.19511e-07	0.0203379	0.077	0.048	0.0383242	CTRL	PIGBOS1	VCT	-0.0203379
6.20495e-07	0.0379471	0.022	0.008	0.038385	CTRL	FKBP10	VCT	-0.0379471
6.28476e-07	0.0690963	0.015	0.004	0.0388788	CTRL	RAC2	VCT	-0.0690963
6.312e-07	0.055645	0.019	0.006	0.0390473	CTRL	NPIPB5	VCT	-0.055645
6.33118e-07	0.0206885	0.105	0.07	0.0391659	CTRL	CDK4	VCT	-0.0206885
6.39923e-07	0.0826998	0.055	0.031	0.0395869	CTRL	C1QTNF1	VCT	-0.0826998
6.43639e-07	0.0570147	0.012	0.002	0.0398168	CTRL	AGR2	VCT	-0.0570147
6.48839e-07	0.0453463	0.076	0.047	0.0401384	CTRL	REEP4	VCT	-0.0453463
6.4997e-07	0.0499917	0.088	0.056	0.0402085	CTRL	FAM3A	VCT	-0.0499917
6.50729e-07	0.0480608	0.007	0	0.0402554	CTRL	ZSCAN16-AS1	VCT	-0.0480608
6.54298e-07	0.0183674	0.007	0	0.0404762	CTRL	FTH1P7	VCT	-0.0183674
6.60094e-07	0.0456757	0.05	0.027	0.0408347	CTRL	LAS1L	VCT	-0.0456757
6.60324e-07	0.0440865	0.026	0.01	0.040849	CTRL	PSAT1	VCT	-0.0440865
6.6229e-07	0.0569908	0.089	0.057	0.0409706	CTRL	SH3BP1	VCT	-0.0569908
6.6235e-07	0.0577903	0.054	0.03	0.0409743	CTRL	MRPS10	VCT	-0.0577903
6.64081e-07	0.0265333	0.015	0.004	0.0410814	CTRL	LINC00265	VCT	-0.0265333
6.64737e-07	0.0170413	0.007	0	0.0411219	CTRL	FTH1P23	VCT	-0.0170413
6.65179e-07	0.0486126	0.077	0.048	0.0411493	CTRL	ANXA8L1	VCT	-0.0486126
6.71348e-07	0.0271026	0.057	0.033	0.0415309	CTRL	SOCS6	VCT	-0.0271026
6.74605e-07	0.0439459	0.053	0.029	0.0417324	CTRL	RHBDF1	VCT	-0.0439459
6.75513e-07	0.0438639	0.243	0.182	0.0417886	CTRL	AUP1	VCT	-0.0438639
6.92246e-07	0.0843282	0.298	0.232	0.0428237	CTRL	PSMB2	VCT	-0.0843282
6.93314e-07	0.0580812	0.069	0.042	0.0428898	CTRL	CFAP410	VCT	-0.0580812
6.97755e-07	0.144825	0.616	0.551	0.0431645	CTRL	PDIA3	VCT	-0.144825
6.98791e-07	0.0837259	0.018	0.005	0.0432286	CTRL	LIMD2	VCT	-0.0837259
7.10316e-07	0.0263755	0.01	0.001	0.0439416	CTRL	SERHL2	VCT	-0.0263755
7.11243e-07	0.0598443	0.083	0.052	0.0439989	CTRL	GPBP1L1	VCT	-0.0598443
7.11762e-07	0.0192387	0.094	0.061	0.044031	CTRL	CFL2	VCT	-0.0192387
7.15543e-07	0.0270931	0.167	0.12	0.0442649	CTRL	ABRACL	VCT	-0.0270931
7.15979e-07	0.149237	0.414	0.346	0.0442919	CTRL	ID2	VCT	-0.149237
7.19243e-07	0.0514764	0.093	0.061	0.0444938	CTRL	NUDT14	VCT	-0.0514764
7.24892e-07	0.018344	0.144	0.101	0.0448433	CTRL	RUVBL2	VCT	-0.018344
7.25314e-07	0.0900236	0.028	0.012	0.0448694	CTRL	PLEK	VCT	-0.0900236
7.25501e-07	0.0668993	0.191	0.14	0.044881	CTRL	GUSB	VCT	-0.0668993
7.34367e-07	0.0642925	0.25	0.188	0.0454294	CTRL	TRAPPC3	VCT	-0.0642925
7.38315e-07	0.0183056	0.084	0.053	0.0456736	CTRL	ATAD1	VCT	-0.0183056
7.48466e-07	0.038507	0.123	0.084	0.0463016	CTRL	NECAP2	VCT	-0.038507
7.53912e-07	0.0543248	0.042	0.022	0.0466385	CTRL	SLK	VCT	-0.0543248
7.64665e-07	0.0344707	0.026	0.011	0.0473037	CTRL	KLHL12	VCT	-0.0344707
7.68595e-07	0.0297797	0.324	0.25	0.0475468	CTRL	SEC62	VCT	-0.0297797
7.75279e-07	0.0294567	0.068	0.041	0.0479603	CTRL	FUBP3	VCT	-0.0294567
7.81693e-07	0.0577707	0.03	0.013	0.0483571	CTRL	PRKAA1	VCT	-0.0577707
7.8214e-07	0.033613	0.132	0.091	0.0483847	CTRL	VPS72	VCT	-0.033613
7.82228e-07	0.0597194	0.036	0.017	0.0483902	CTRL	RAD52	VCT	-0.0597194
7.89096e-07	0.0315612	0.025	0.01	0.048815	CTRL	EPSTI1	VCT	-0.0315612
7.93251e-07	0.591946	0.068	0.042	0.0490721	CTRL	HBG2	VCT	-0.591946
7.93993e-07	0.0346437	0.114	0.077	0.049118	CTRL	C5orf38	VCT	-0.0346437
7.98536e-07	0.175746	0.027	0.012	0.049399	CTRL	SAMSN1	VCT	-0.175746
8.23255e-07	0.0622321	0.117	0.08	0.0509282	CTRL	GSDMD	VCT	-0.0622321
8.23932e-07	0.0150932	0.345	0.262	0.0509701	CTRL	EIF3M	VCT	-0.0150932
8.25503e-07	0.0728204	0.049	0.027	0.0510672	CTRL	TMEM94	VCT	-0.0728204
8.27759e-07	0.0429343	0.027	0.011	0.0512068	CTRL	GAREM1	VCT	-0.0429343
8.30388e-07	0.0885965	0.054	0.031	0.0513695	CTRL	KIAA0100	VCT	-0.0885965
8.37331e-07	0.0552567	0.027	0.011	0.051799	CTRL	RTL8B	VCT	-0.0552567
8.5006e-07	0.0324661	0.043	0.022	0.0525864	CTRL	MOSPD1	VCT	-0.0324661
8.62433e-07	0.0356273	0.019	0.006	0.0533518	CTRL	AXL	VCT	-0.0356273
8.86147e-07	0.0404434	0.043	0.022	0.0548188	CTRL	SENP5	VCT	-0.0404434
8.87131e-07	0.0441325	0.2	0.147	0.0548797	CTRL	EWSR1	VCT	-0.0441325
8.91145e-07	0.0436502	0.031	0.014	0.055128	CTRL	HS6ST1	VCT	-0.0436502
8.91824e-07	0.0442898	0.087	0.055	0.05517	CTRL	COG4	VCT	-0.0442898
8.9221e-07	0.0366827	0.088	0.056	0.0551939	CTRL	VRK3	VCT	-0.0366827
8.94794e-07	0.0424083	0.018	0.006	0.0553538	CTRL	SLC26A6	VCT	-0.0424083
8.94953e-07	0.0368265	0.029	0.012	0.0553636	CTRL	ABHD14B	VCT	-0.0368265
8.95384e-07	0.0310845	0.101	0.067	0.0553902	CTRL	BCKDK	VCT	-0.0310845
8.96151e-07	0.0499166	0.027	0.011	0.0554377	CTRL	EP400	VCT	-0.0499166
8.98471e-07	0.0499405	0.314	0.243	0.0555812	CTRL	COPS9	VCT	-0.0499405
9.01294e-07	0.0375184	0.031	0.014	0.0557559	CTRL	TNNI2	VCT	-0.0375184
9.06776e-07	0.0518152	0.056	0.032	0.056095	CTRL	PDS5B	VCT	-0.0518152
9.10345e-07	0.142019	0.264	0.206	0.0563157	CTRL	AHNAK	VCT	-0.142019
9.15198e-07	0.0344007	0.15	0.106	0.056616	CTRL	TPGS2	VCT	-0.0344007
9.29346e-07	0.0689673	0.289	0.222	0.0574912	CTRL	SPAG7	VCT	-0.0689673
9.32873e-07	0.0389145	0.056	0.032	0.0577094	CTRL	SLC66A2	VCT	-0.0389145
9.38023e-07	0.0342536	0.058	0.033	0.058028	CTRL	SHC1	VCT	-0.0342536
9.45315e-07	0.0499516	0.022	0.008	0.0584791	CTRL	SFMBT2	VCT	-0.0499516
9.50205e-07	0.0558968	0.059	0.035	0.0587816	CTRL	CARD8	VCT	-0.0558968
9.57862e-07	0.0382327	0.012	0.002	0.0592553	CTRL	ZNF512B	VCT	-0.0382327
9.6263e-07	0.0367607	0.036	0.018	0.0595502	CTRL	CABIN1	VCT	-0.0367607
9.64626e-07	0.0819695	0.108	0.073	0.0596737	CTRL	DNAJB12	VCT	-0.0819695
9.68586e-07	0.0172509	0.009	0.001	0.0599187	CTRL	KLHDC7A	VCT	-0.0172509
9.72936e-07	0.0526498	0.063	0.037	0.0601878	CTRL	PLOD3	VCT	-0.0526498
9.82231e-07	0.0491354	0.064	0.038	0.0607628	CTRL	FANCE	VCT	-0.0491354
9.82697e-07	0.0682387	0.036	0.017	0.0607916	CTRL	UNKL	VCT	-0.0682387
9.83115e-07	0.0085035	0.171	0.122	0.0608175	CTRL	PHB	VCT	-0.0085035
9.83669e-07	0.0206318	0.012	0.002	0.0608517	CTRL	TNNT1	VCT	-0.0206318
9.85868e-07	0.0432434	0.044	0.023	0.0609878	CTRL	TRIML2	VCT	-0.0432434
9.89573e-07	0.0212814	0.08	0.051	0.0612169	CTRL	GIGYF1	VCT	-0.0212814
9.97688e-07	0.0295236	0.038	0.019	0.061719	CTRL	DLGAP1-AS1	VCT	-0.0295236
1.01861e-06	0.0485057	0.057	0.033	0.0630131	CTRL	FZD6	VCT	-0.0485057
1.02628e-06	0.110411	0.482	0.403	0.063488	CTRL	ATP5MD	VCT	-0.110411
1.03042e-06	0.0453963	0.055	0.031	0.0637441	CTRL	SGF29	VCT	-0.0453963
1.04616e-06	0.0560143	0.065	0.039	0.0647175	CTRL	GDI1	VCT	-0.0560143
1.04936e-06	0.0331677	0.147	0.103	0.0649156	CTRL	MRPL2	VCT	-0.0331677
1.0499e-06	0.0289013	0.095	0.062	0.0649487	CTRL	RNF135	VCT	-0.0289013
1.05064e-06	0.0289542	0.038	0.019	0.0649946	CTRL	LIMCH1	VCT	-0.0289542
1.05323e-06	0.0416805	0.014	0.004	0.0651551	CTRL	NPIPB4	VCT	-0.0416805
1.05325e-06	0.0549336	0.06	0.035	0.0651562	CTRL	ATG9A	VCT	-0.0549336
1.05542e-06	0.0409536	0.036	0.018	0.0652903	CTRL	TTC5	VCT	-0.0409536
1.05656e-06	0.0284067	0.014	0.003	0.0653608	CTRL	FABP3	VCT	-0.0284067
1.05976e-06	0.0435051	0.029	0.013	0.0655591	CTRL	POLD1	VCT	-0.0435051
1.06133e-06	0.0303287	0.047	0.025	0.0656559	CTRL	MED24	VCT	-0.0303287
1.06144e-06	0.0369203	0.043	0.023	0.0656627	CTRL	TRIM27	VCT	-0.0369203
1.06778e-06	0.037975	0.007	0	0.0660548	CTRL	GNAI3	VCT	-0.037975
1.07279e-06	0.032572	0.201	0.148	0.0663647	CTRL	CFL1	VCT	-0.032572
1.08868e-06	0.0748566	0.033	0.015	0.0673477	CTRL	CLEC7A	VCT	-0.0748566
1.09069e-06	0.0440494	0.006	0	0.0674721	CTRL	MARCH6	VCT	-0.0440494
1.09069e-06	0.0375929	0.006	0	0.0674721	CTRL	KARS	VCT	-0.0375929
1.09069e-06	0.0267365	0.006	0	0.0674721	CTRL	HBE1	VCT	-0.0267365
1.09142e-06	0.0774992	0.024	0.01	0.0675175	CTRL	NCF4	VCT	-0.0774992
1.10469e-06	0.0370947	0.069	0.042	0.0683384	CTRL	COP1	VCT	-0.0370947
1.11029e-06	0.0526591	0.028	0.012	0.0686851	CTRL	KLHL28	VCT	-0.0526591
1.12764e-06	0.0138149	0.084	0.053	0.0697579	CTRL	GTF2E2	VCT	-0.0138149
1.15558e-06	0.0496274	0.284	0.218	0.0714868	CTRL	SCAND1	VCT	-0.0496274
1.15963e-06	0.0488006	0.097	0.064	0.0717372	CTRL	PUM2	VCT	-0.0488006
1.16289e-06	0.046854	0.136	0.095	0.0719389	CTRL	TOMM40	VCT	-0.046854
1.16636e-06	0.0699618	0.053	0.03	0.0721532	CTRL	CHD9	VCT	-0.0699618
1.1668e-06	0.0596734	0.093	0.061	0.0721807	CTRL	SNHG9	VCT	-0.0596734
1.18298e-06	0.0284088	0.094	0.062	0.0731814	CTRL	DCAF8	VCT	-0.0284088
1.19557e-06	0.0774575	0.14	0.1	0.0739601	CTRL	MAP7D1	VCT	-0.0774575
1.19682e-06	0.0570312	0.066	0.04	0.0740379	CTRL	PRRC2A	VCT	-0.0570312
1.19975e-06	0.0508252	0.021	0.007	0.074219	CTRL	ATF6	VCT	-0.0508252
1.20161e-06	0.0305804	0.039	0.019	0.0743343	CTRL	LINC02055	VCT	-0.0305804
1.21025e-06	0.0882414	0.41	0.329	0.0748685	CTRL	SMDT1	VCT	-0.0882414
1.21691e-06	0.038536	0.045	0.024	0.0752807	CTRL	ZMYM5	VCT	-0.038536
1.23291e-06	0.15651	0.023	0.009	0.0762702	CTRL	MSR1	VCT	-0.15651
1.23857e-06	0.0372478	0.056	0.032	0.0766203	CTRL	SNAP47	VCT	-0.0372478
1.24824e-06	0.041971	0.088	0.057	0.0772187	CTRL	USP22	VCT	-0.041971
1.25179e-06	0.0288237	0.046	0.025	0.0774384	CTRL	INO80E	VCT	-0.0288237
1.25569e-06	0.0519617	0.048	0.027	0.0776792	CTRL	PARP2	VCT	-0.0519617
1.26063e-06	0.0364716	0.076	0.048	0.0779848	CTRL	PNKP	VCT	-0.0364716
1.29273e-06	0.112883	0.294	0.232	0.0799711	CTRL	TUBBP1	VCT	-0.112883
1.29501e-06	0.0616376	0.105	0.071	0.0801116	CTRL	PHF14	VCT	-0.0616376
1.29888e-06	0.0383598	0.052	0.029	0.0803513	CTRL	SMAD7	VCT	-0.0383598
1.30439e-06	0.0726609	0.046	0.025	0.0806923	CTRL	MLLT6	VCT	-0.0726609
1.30746e-06	0.0276791	0.067	0.041	0.080882	CTRL	SHTN1	VCT	-0.0276791
1.31023e-06	0.177553	0.046	0.025	0.0810535	CTRL	LAPTM5	VCT	-0.177553
1.33752e-06	0.0593917	0.043	0.023	0.0827415	CTRL	MARCHF3	VCT	-0.0593917
1.35638e-06	0.0385772	0.08	0.051	0.0839086	CTRL	CPPED1	VCT	-0.0385772
1.35744e-06	0.0574992	0.021	0.008	0.083974	CTRL	PCNX3	VCT	-0.0574992
1.35926e-06	0.0762081	0.259	0.198	0.0840864	CTRL	TMEM243	VCT	-0.0762081
1.36307e-06	0.0403736	0.053	0.03	0.0843225	CTRL	DEF6	VCT	-0.0403736
1.37476e-06	0.018453	0.097	0.064	0.0850453	CTRL	NUDT21	VCT	-0.018453
1.3785e-06	0.0313785	0.048	0.026	0.0852768	CTRL	SLC35F6	VCT	-0.0313785
1.37862e-06	0.0550159	0.032	0.015	0.0852842	CTRL	SKIV2L	VCT	-0.0550159
1.38159e-06	0.0356094	0.191	0.14	0.0854678	CTRL	CAMTA1	VCT	-0.0356094
1.38257e-06	0.0449108	0.042	0.022	0.0855288	CTRL	E4F1	VCT	-0.0449108
1.39451e-06	0.0242364	0.046	0.025	0.086267	CTRL	EEF1AKMT2	VCT	-0.0242364
1.39761e-06	0.114021	0.53	0.453	0.0864588	CTRL	RBX1	VCT	-0.114021
1.40913e-06	0.0279039	0.12	0.083	0.0871715	CTRL	ST3GAL6	VCT	-0.0279039
1.44057e-06	0.0629816	0.073	0.045	0.0891166	CTRL	PCYOX1	VCT	-0.0629816
1.44411e-06	0.611523	0.199	0.153	0.0893354	CTRL	APOE	VCT	-0.611523
1.44962e-06	0.0676394	0.022	0.008	0.0896761	CTRL	CD52	VCT	-0.0676394
1.44965e-06	0.0185796	0.015	0.004	0.0896781	CTRL	TANC2	VCT	-0.0185796
1.45199e-06	0.0370264	0.031	0.014	0.0898228	CTRL	AP5Z1	VCT	-0.0370264
1.45423e-06	0.041582	0.039	0.02	0.0899617	CTRL	PRR14	VCT	-0.041582
1.46593e-06	0.0462239	0.032	0.015	0.0906852	CTRL	LINC00885	VCT	-0.0462239
1.46847e-06	0.085863	0.053	0.03	0.0908425	CTRL	SOX4	VCT	-0.085863
1.48719e-06	0.0511984	0.031	0.014	0.0920006	CTRL	UFL1	VCT	-0.0511984
1.49101e-06	0.021452	0.048	0.027	0.0922368	CTRL	DCAKD	VCT	-0.021452
1.49481e-06	0.0314619	0.112	0.077	0.092472	CTRL	SPINT1-AS1	VCT	-0.0314619
1.51155e-06	0.0477294	0.08	0.051	0.0935076	CTRL	TMEM184B	VCT	-0.0477294
1.51672e-06	0.0663257	0.008	0.001	0.0938274	CTRL	ATP2A3	VCT	-0.0663257
1.51861e-06	0.0453331	0.051	0.029	0.0939444	CTRL	RNF14	VCT	-0.0453331
1.52218e-06	0.0353032	0.011	0.002	0.0941654	CTRL	SEC22B	VCT	-0.0353032
1.52281e-06	0.0613986	0.012	0.002	0.0942039	CTRL	LTB	VCT	-0.0613986
1.53175e-06	0.0476856	0.017	0.005	0.0947573	CTRL	NQO1	VCT	-0.0476856
1.53257e-06	0.025421	0.009	0.001	0.0948077	CTRL	ZFP42	VCT	-0.025421
1.53308e-06	0.0188142	0.008	0.001	0.0948395	CTRL	LYPD6	VCT	-0.0188142
1.53841e-06	0.0223115	0.009	0.001	0.095169	CTRL	SNRPFP1	VCT	-0.0223115
1.5611e-06	0.0795234	0.134	0.095	0.0965726	CTRL	CREB3L2	VCT	-0.0795234
1.56446e-06	0.048467	0.065	0.039	0.0967808	CTRL	KANSL1	VCT	-0.048467
1.58013e-06	0.0226568	0.029	0.013	0.0977499	CTRL	ZNF677	VCT	-0.0226568
1.59209e-06	0.0936217	0.022	0.009	0.0984899	CTRL	UCHL1	VCT	-0.0936217
1.61029e-06	0.152409	0.064	0.039	0.0996156	CTRL	TUBA1A	VCT	-0.152409
1.63611e-06	0.0487653	0.037	0.019	0.101213	CTRL	SCPEP1	VCT	-0.0487653
1.66603e-06	0.0420207	0.032	0.015	0.103064	CTRL	KAT2B	VCT	-0.0420207
1.66701e-06	0.0231989	0.022	0.008	0.103124	CTRL	MIR3936HG	VCT	-0.0231989
1.68202e-06	0.0992136	0.385	0.31	0.104053	CTRL	GSTK1	VCT	-0.0992136
1.70576e-06	0.0436532	0.108	0.073	0.105522	CTRL	GPR137	VCT	-0.0436532
1.74466e-06	0.06659	0.028	0.012	0.107928	CTRL	CXCL16	VCT	-0.06659
1.78057e-06	0.0652553	0.037	0.018	0.110149	CTRL	THSD7A	VCT	-0.0652553
1.7906e-06	0.0213311	0.006	0	0.11077	CTRL	HBZ	VCT	-0.0213311
1.79997e-06	0.0256876	0.197	0.145	0.111349	CTRL	UBE2E1	VCT	-0.0256876
1.82761e-06	0.0426056	0.166	0.119	0.113059	CTRL	SSRP1	VCT	-0.0426056
1.82808e-06	0.0410409	0.071	0.044	0.113088	CTRL	WDSUB1	VCT	-0.0410409
1.83947e-06	0.0409494	0.051	0.029	0.113793	CTRL	EHMT2	VCT	-0.0409494
1.87619e-06	0.104556	0.341	0.271	0.116065	CTRL	DANCR	VCT	-0.104556
1.899e-06	0.0423075	0.028	0.013	0.117476	CTRL	PMS2	VCT	-0.0423075
1.90557e-06	0.0262982	0.016	0.005	0.117883	CTRL	MFSD4B	VCT	-0.0262982
1.91397e-06	0.085665	0.072	0.045	0.118402	CTRL	CDK6	VCT	-0.085665
1.91901e-06	0.0128476	0.055	0.031	0.118714	CTRL	TEAD4	VCT	-0.0128476
1.94114e-06	0.125532	0.414	0.346	0.120083	CTRL	SLC3A2	VCT	-0.125532
1.94205e-06	0.0774065	0.031	0.014	0.120139	CTRL	PIGQ	VCT	-0.0774065
1.95581e-06	0.0158917	0.078	0.049	0.12099	CTRL	RNF170	VCT	-0.0158917
1.9585e-06	0.0178782	0.016	0.005	0.121157	CTRL	OLFML3	VCT	-0.0178782
1.96574e-06	0.0457846	0.018	0.006	0.121605	CTRL	TGFB1	VCT	-0.0457846
1.9787e-06	0.128764	0.036	0.018	0.122406	CTRL	IL1RN	VCT	-0.128764
1.9847e-06	0.0457621	0.037	0.019	0.122778	CTRL	TSC2	VCT	-0.0457621
1.99303e-06	0.039125	0.046	0.025	0.123293	CTRL	VPS45	VCT	-0.039125
1.99435e-06	0.0500187	0.053	0.031	0.123375	CTRL	CASP9	VCT	-0.0500187
2.0015e-06	0.027957	0.008	0.001	0.123817	CTRL	PTGIR	VCT	-0.027957
2.00503e-06	0.0293593	0.082	0.052	0.124035	CTRL	NSFL1C	VCT	-0.0293593
2.02811e-06	0.029146	0.032	0.015	0.125463	CTRL	PIGA	VCT	-0.029146
2.04751e-06	0.0640161	0.071	0.045	0.126663	CTRL	ARHGAP32	VCT	-0.0640161
2.06297e-06	0.0695123	0.025	0.011	0.127619	CTRL	ARRB2	VCT	-0.0695123
2.063e-06	0.0637991	0.017	0.006	0.127621	CTRL	BNC2	VCT	-0.0637991
2.07296e-06	0.0505062	0.175	0.128	0.128238	CTRL	SNRNP40	VCT	-0.0505062
2.09015e-06	0.0457047	0.076	0.048	0.129301	CTRL	INTS14	VCT	-0.0457047
2.09525e-06	0.0661436	0.057	0.034	0.129616	CTRL	AGO2	VCT	-0.0661436
2.1339e-06	0.0312497	0.019	0.007	0.132008	CTRL	SLF2	VCT	-0.0312497
2.13513e-06	0.0368844	0.092	0.061	0.132083	CTRL	PAX8-AS1	VCT	-0.0368844
2.14397e-06	0.0332121	0.019	0.007	0.132631	CTRL	PNMA1	VCT	-0.0332121
2.16263e-06	0.0159132	0.185	0.134	0.133784	CTRL	GRSF1	VCT	-0.0159132
2.18076e-06	0.100363	0.402	0.328	0.134906	CTRL	SERINC2	VCT	-0.100363
2.18129e-06	0.0327407	0.019	0.007	0.134939	CTRL	LINC00470	VCT	-0.0327407
2.18836e-06	0.0247117	0.136	0.095	0.135376	CTRL	FDX1P1	VCT	-0.0247117
2.18926e-06	0.00513766	0.156	0.111	0.135432	CTRL	PPP1R2	VCT	-0.00513766
2.19186e-06	0.0106832	0.081	0.052	0.135593	CTRL	RABGGTA	VCT	-0.0106832
2.20243e-06	0.0355168	0.076	0.048	0.136247	CTRL	WASHC4	VCT	-0.0355168
2.23164e-06	0.0328019	0.04	0.021	0.138054	CTRL	DUS3L	VCT	-0.0328019
2.23821e-06	0.0277089	0.084	0.054	0.13846	CTRL	ERCC1	VCT	-0.0277089
2.24954e-06	0.0736498	0.032	0.015	0.139161	CTRL	PC	VCT	-0.0736498
2.25155e-06	0.0592384	0.064	0.039	0.139286	CTRL	FGFR2	VCT	-0.0592384
2.25737e-06	0.0315391	0.032	0.015	0.139645	CTRL	LRWD1	VCT	-0.0315391
2.27176e-06	0.0406381	0.164	0.12	0.140536	CTRL	NCOA4	VCT	-0.0406381
2.27648e-06	0.0297009	0.076	0.048	0.140828	CTRL	CNOT8	VCT	-0.0297009
2.29969e-06	0.0266897	0.1	0.067	0.142263	CTRL	PPP1R11	VCT	-0.0266897
2.30032e-06	0.0472228	0.025	0.01	0.142302	CTRL	IFRD2	VCT	-0.0472228
2.31796e-06	0.131753	0.043	0.024	0.143393	CTRL	PDE4B	VCT	-0.131753
2.34667e-06	0.0355651	0.035	0.018	0.14517	CTRL	POLR3GL	VCT	-0.0355651
2.35749e-06	0.0230001	0.054	0.031	0.145839	CTRL	RRNAD1	VCT	-0.0230001
2.3685e-06	0.0255794	0.032	0.015	0.14652	CTRL	HACE1	VCT	-0.0255794
2.37429e-06	0.0503164	0.038	0.019	0.146878	CTRL	ARHGAP10	VCT	-0.0503164
2.38135e-06	0.0512712	0.012	0.002	0.147315	CTRL	POU2F2	VCT	-0.0512712
2.40056e-06	0.0581382	0.125	0.087	0.148504	CTRL	ARFGAP2	VCT	-0.0581382
2.4023e-06	0.110126	0.174	0.13	0.148611	CTRL	RRBP1	VCT	-0.110126
2.40495e-06	0.0458623	0.02	0.007	0.148775	CTRL	PLEKHO1	VCT	-0.0458623
2.41128e-06	0.0636529	0.134	0.095	0.149167	CTRL	EPHB4	VCT	-0.0636529
2.44755e-06	0.150972	0.264	0.21	0.15141	CTRL	SH3BGRL3	VCT	-0.150972
2.46376e-06	0.0514519	0.034	0.017	0.152413	CTRL	SLC30A7	VCT	-0.0514519
2.48344e-06	0.0204437	0.014	0.004	0.153631	CTRL	MIR1915HG	VCT	-0.0204437
2.48834e-06	0.0451351	0.045	0.024	0.153934	CTRL	ELMOD2	VCT	-0.0451351
2.48979e-06	0.0249661	0.237	0.179	0.154023	CTRL	CTTN	VCT	-0.0249661
2.53276e-06	0.0267557	0.044	0.024	0.156682	CTRL	ELP4	VCT	-0.0267557
2.5409e-06	0.0342126	0.079	0.05	0.157185	CTRL	SMAD4	VCT	-0.0342126
2.56061e-06	0.0173946	0.013	0.003	0.158404	CTRL	LOXL2	VCT	-0.0173946
2.58154e-06	0.0574517	0.027	0.012	0.159699	CTRL	SYT17	VCT	-0.0574517
2.59024e-06	0.0748552	0.047	0.026	0.160237	CTRL	PHLPP1	VCT	-0.0748552
2.63739e-06	0.0369025	0.036	0.018	0.163154	CTRL	ZNF326	VCT	-0.0369025
2.67223e-06	0.0687812	0.105	0.072	0.16531	CTRL	ARID4B	VCT	-0.0687812
2.71278e-06	0.0512359	0.021	0.008	0.167818	CTRL	FILNC1	VCT	-0.0512359
2.73327e-06	0.0199849	0.096	0.064	0.169086	CTRL	MED30	VCT	-0.0199849
2.80771e-06	0.0336815	0.04	0.021	0.17369	CTRL	SLC37A4	VCT	-0.0336815
2.81404e-06	0.0280604	0.087	0.057	0.174082	CTRL	SMAD2	VCT	-0.0280604
2.82239e-06	0.0458212	0.015	0.005	0.174599	CTRL	GPR143	VCT	-0.0458212
2.82387e-06	0.0305796	0.149	0.107	0.17469	CTRL	METTL7A	VCT	-0.0305796
2.84056e-06	0.025776	0.132	0.093	0.175723	CTRL	RABGGTB	VCT	-0.025776
2.84477e-06	0.0410309	0.129	0.091	0.175983	CTRL	PSIP1	VCT	-0.0410309
2.84823e-06	0.0338005	0.009	0.001	0.176197	CTRL	ARHGAP29	VCT	-0.0338005
2.8604e-06	0.0538378	0.031	0.015	0.17695	CTRL	FAM234B	VCT	-0.0538378
2.87559e-06	0.0146183	0.007	0	0.17789	CTRL	MACROH2A2	VCT	-0.0146183
2.87701e-06	0.0146924	0.007	0	0.177978	CTRL	AQP1	VCT	-0.0146924
2.89209e-06	0.0250596	0.009	0.001	0.17891	CTRL	STON2	VCT	-0.0250596
2.9415e-06	0.0448183	0.006	0	0.181967	CTRL	H2AFX	VCT	-0.0448183
2.9415e-06	0.0359705	0.006	0	0.181967	CTRL	PDRG1	VCT	-0.0359705
2.96055e-06	0.0456383	0.054	0.032	0.183145	CTRL	MAP3K11	VCT	-0.0456383
2.99048e-06	0.0321551	0.047	0.027	0.184997	CTRL	TRIM8	VCT	-0.0321551
3.03661e-06	0.0325823	0.165	0.12	0.187851	CTRL	HBP1	VCT	-0.0325823
3.06721e-06	0.0428772	0.019	0.007	0.189744	CTRL	PEAK1	VCT	-0.0428772
3.06788e-06	0.0416582	0.059	0.036	0.189785	CTRL	ETNK1	VCT	-0.0416582
3.07061e-06	0.0813049	0.017	0.005	0.189954	CTRL	DYNLL2	VCT	-0.0813049
3.0748e-06	0.0668875	0.032	0.016	0.190213	CTRL	ADCY7	VCT	-0.0668875
3.07846e-06	0.0352947	0.042	0.022	0.19044	CTRL	TTC14	VCT	-0.0352947
3.09135e-06	0.0446579	0.07	0.044	0.191237	CTRL	DDX41	VCT	-0.0446579
3.11302e-06	0.0625903	0.024	0.01	0.192578	CTRL	CORO1A	VCT	-0.0625903
3.13014e-06	0.0720882	0.071	0.045	0.193636	CTRL	ABHD5	VCT	-0.0720882
3.13832e-06	0.0296743	0.019	0.007	0.194143	CTRL	FES	VCT	-0.0296743
3.14037e-06	0.0556365	0.01	0.002	0.194269	CTRL	CST7	VCT	-0.0556365
3.18604e-06	0.0474431	0.008	0.001	0.197095	CTRL	MPLKIP	VCT	-0.0474431
3.1932e-06	0.0416312	0.028	0.013	0.197538	CTRL	C9orf64	VCT	-0.0416312
3.20964e-06	0.0292526	0.158	0.114	0.198555	CTRL	SETD3	VCT	-0.0292526
3.21226e-06	0.0262799	0.019	0.007	0.198717	CTRL	ACAP1	VCT	-0.0262799
3.24159e-06	0.00337968	0.079	0.051	0.200531	CTRL	FDXR	VCT	-0.00337968
3.28438e-06	0.0181483	0.01	0.002	0.203178	CTRL	FBXO2	VCT	-0.0181483
3.28651e-06	0.0839872	0.389	0.316	0.20331	CTRL	CD164	VCT	-0.0839872
3.29716e-06	0.0147709	0.161	0.117	0.203969	CTRL	RARS1	VCT	-0.0147709
3.33306e-06	0.0720247	0.028	0.013	0.20619	CTRL	BDP1	VCT	-0.0720247
3.35843e-06	0.0271895	0.037	0.019	0.207759	CTRL	UMAD1	VCT	-0.0271895
3.35966e-06	0.0444288	0.097	0.066	0.207835	CTRL	AFF4	VCT	-0.0444288
3.36171e-06	0.0385507	0.042	0.022	0.207962	CTRL	KIAA2026	VCT	-0.0385507
3.40835e-06	0.0425206	0.067	0.042	0.210847	CTRL	CYB5D2	VCT	-0.0425206
3.45662e-06	0.0812086	0.167	0.124	0.213834	CTRL	KDM5B	VCT	-0.0812086
3.47211e-06	0.0363143	0.035	0.018	0.214791	CTRL	RAD9A	VCT	-0.0363143
3.48299e-06	0.0381888	0.049	0.028	0.215465	CTRL	BAG4	VCT	-0.0381888
3.49551e-06	0.0306186	0.147	0.106	0.216239	CTRL	EXOSC8	VCT	-0.0306186
3.52627e-06	0.0525872	0.08	0.052	0.218142	CTRL	TMEM87A	VCT	-0.0525872
3.54808e-06	0.0661502	0.011	0.002	0.219491	CTRL	GPR34	VCT	-0.0661502
3.5504e-06	0.0431802	0.021	0.008	0.219635	CTRL	TET3	VCT	-0.0431802
3.57278e-06	0.0537028	0.048	0.027	0.221019	CTRL	KDM3B	VCT	-0.0537028
3.57397e-06	0.0395303	0.024	0.01	0.221093	CTRL	ATG4D	VCT	-0.0395303
3.59183e-06	0.0292662	0.026	0.012	0.222198	CTRL	RASEF	VCT	-0.0292662
3.63767e-06	0.169782	0.066	0.041	0.225034	CTRL	CXCL3	VCT	-0.169782
3.64252e-06	0.0384369	0.065	0.04	0.225334	CTRL	KMT2C	VCT	-0.0384369
3.67618e-06	0.0179004	0.118	0.082	0.227416	CTRL	BIRC2	VCT	-0.0179004
3.6878e-06	0.04601	0.011	0.002	0.228135	CTRL	CD7	VCT	-0.04601
3.69352e-06	0.0420244	0.078	0.051	0.228488	CTRL	ACTN4	VCT	-0.0420244
3.75577e-06	0.0376372	0.029	0.013	0.232339	CTRL	CMTM7	VCT	-0.0376372
3.84319e-06	0.0394807	0.126	0.089	0.237748	CTRL	PRMT2	VCT	-0.0394807
3.85906e-06	0.00282576	0.155	0.11	0.238729	CTRL	RAP1A	VCT	-0.00282576
3.86495e-06	0.0290242	0.012	0.003	0.239094	CTRL	SPRR3	VCT	-0.0290242
3.86927e-06	0.0356008	0.036	0.019	0.239361	CTRL	ASL	VCT	-0.0356008
3.88527e-06	0.0874586	0.061	0.038	0.240351	CTRL	SLC41A3	VCT	-0.0874586
3.92817e-06	0.0282339	0.018	0.006	0.243005	CTRL	MFAP4	VCT	-0.0282339
3.92891e-06	0.0349357	0.054	0.032	0.243051	CTRL	COPS7B	VCT	-0.0349357
3.9707e-06	0.0530637	0.124	0.088	0.245636	CTRL	HEBP1	VCT	-0.0530637
3.97385e-06	0.105755	0.426	0.35	0.24583	CTRL	PGK1	VCT	-0.105755
4.03924e-06	0.0404631	0.07	0.044	0.249876	CTRL	HPS1	VCT	-0.0404631
4.07034e-06	0.0309745	0.007	0.001	0.251799	CTRL	NXN	VCT	-0.0309745
4.07601e-06	0.0663566	0.054	0.032	0.25215	CTRL	TFCP2L1	VCT	-0.0663566
4.08734e-06	0.0109285	0.007	0.001	0.252851	CTRL	HMGA2	VCT	-0.0109285
4.09253e-06	0.07057	0.133	0.095	0.253172	CTRL	TEAD3	VCT	-0.07057
4.2068e-06	0.0426809	0.058	0.035	0.260241	CTRL	DAXX	VCT	-0.0426809
4.21265e-06	0.034723	0.093	0.062	0.260603	CTRL	MLST8	VCT	-0.034723
4.32191e-06	0.20121	0.412	0.354	0.267362	CTRL	SLC43A2	VCT	-0.20121
4.33554e-06	0.0343295	0.098	0.067	0.268205	CTRL	PIP5K1A	VCT	-0.0343295
4.34524e-06	0.0371703	0.019	0.007	0.268805	CTRL	PLD6	VCT	-0.0371703
4.36897e-06	0.0343124	0.033	0.016	0.270273	CTRL	SLC27A3	VCT	-0.0343124
4.38699e-06	0.0315284	0.166	0.122	0.271388	CTRL	MRPL37	VCT	-0.0315284
[truncated: 20,920 more rows]
