# Supplementary material for: Disruption of maternal vascular remodeling by a fetal endoretrovirus-derived gene in preeclampsia
Source: Genome Biol. 2024 May 7;25:117. doi: 10.1186/s13059-024-03265-z (PMC11075363; doi:10.1186/s13059-024-03265-z)
Supplement: Supplementary file 8 — Additional file 8: Table S7. List of cargo genes. [file 13059_2024_3265_MOESM8_ESM.xlsx]

## Sheet: List of cargo genes 
p_val	avg_logFC	pct.1	pct.2	p_val_adj	phenotype	gene	cargo gene
6.14212e-44	0.769026	0.603	0.174	3.72593e-39	CTRL	RPS4Y1	F
4.22277e-39	1.75813	0.882	0.508	2.56162e-34	CTRL	SPP1	T
1.23674e-34	0.720832	0.861	0.643	7.5023e-30	CTRL	MTATP6P1	F
3.77948e-31	0.571388	0.315	0.047	2.29271e-26	CTRL	MCTP1	F
4.93833e-30	0.598798	0.861	0.662	2.99569e-25	CTRL	RPS3A	F
1.33628e-29	0.52274	0.912	0.773	8.10617e-25	CTRL	FKBP1A	F
4.77826e-28	0.535495	0.9	0.697	2.89859e-23	CTRL	MYL12A	F
4.94991e-20	0.510576	0.906	0.788	3.00271e-15	CTRL	RHOB	F
7.44379e-20	0.734958	0.627	0.337	4.51555e-15	CTRL	ATP5F1E	F
1.62893e-19	0.557422	0.788	0.523	9.88139e-15	CTRL	PLVAP	F
2.06287e-19	0.529804	0.518	0.228	1.25138e-14	CTRL	KL	F
6.11125e-19	0.812006	0.509	0.245	3.70721e-14	CTRL	CCL4	F
7.05695e-19	0.551285	0.73	0.504	4.28088e-14	CTRL	TINAGL1	F
7.8481e-19	0.9514	0.3	0.092	4.76081e-14	CTRL	CCL4L2	F
4.90206e-18	0.655775	0.815	0.615	2.97369e-13	CTRL	BEX3	F
1.84985e-17	0.658099	0.645	0.425	1.12215e-12	CTRL	IFITM1	F
1.86199e-17	0.572542	0.6	0.341	1.12952e-12	CTRL	PPDPF	F
4.22686e-17	0.756231	0.63	0.366	2.5641e-12	CTRL	COL3A1	F
2.42667e-16	0.551743	0.624	0.369	1.47207e-11	CTRL	CLEC3B	F
1.09787e-15	0.531427	0.503	0.275	6.65988e-11	CTRL	RPL9	F
4.63421e-15	0.617241	0.533	0.303	2.8112e-10	CTRL	DLL4	F
2.13196e-13	0.504892	0.885	0.758	1.29329e-08	CTRL	ID3	F
2.92759e-12	0.532016	0.258	0.094	1.77594e-07	CTRL	CD14	F
1.06933e-10	0.527625	0.342	0.167	6.48678e-06	CTRL	EGFL6	F
1.46265e-10	0.525541	0.261	0.108	8.87272e-06	CTRL	FBLN5	F
3.78724e-09	0.81914	0.309	0.157	0.000229741	CTRL	CRHBP	F
6.59407e-09	0.958728	0.355	0.193	0.00040001	CTRL	CXCL2	F
1.70906e-08	0.544012	0.367	0.214	0.00103675	CTRL	CCL3	F
1.42473e-07	0.621991	0.491	0.363	0.0086427	CTRL	CLU	F
8.0118e-130	1.9891	0.997	0.752	4.86012e-125	PE	AD000090.1	F
1.09336e-77	2.25402	0.739	0.148	6.63256e-73	PE	AOC1	T
5.76331e-75	2.72732	0.845	0.409	3.49614e-70	PE	AP000781.2	F
7.57134e-60	1.42987	0.613	0.061	4.59293e-55	PE	IGFBP1	F
8.51783e-60	1.2128	0.731	0.218	5.16708e-55	PE	KRT8	T
8.59116e-57	1.41548	0.568	0.036	5.21157e-52	PE	PAPPA2	T
4.44664e-55	1.38651	0.596	0.082	2.69742e-50	PE	NOTUM	T
4.43391e-54	1.2	0.647	0.127	2.6897e-49	PE	KRT19	T
2.28841e-53	1.3956	0.594	0.091	1.3882e-48	PE	HPGD	T
3.06654e-51	1.18842	0.76	0.297	1.86022e-46	PE	CSH1	T
6.03939e-50	1.07425	0.659	0.158	3.66362e-45	PE	KRT7	T
3.11981e-49	1.31849	0.572	0.088	1.89254e-44	PE	TAC3	T
4.01855e-48	0.902984	0.861	0.567	2.43773e-43	PE	IGF2	F
1.81679e-45	0.927662	0.763	0.358	1.1021e-40	PE	KRT18	T
2.78831e-43	1.2215	0.545	0.115	1.69144e-38	PE	HTRA1	T
5.57614e-43	1.16724	0.665	0.23	3.3826e-38	PE	RF00100.4	F
9.19689e-43	1.02168	0.641	0.215	5.57902e-38	PE	FBLN1	T
9.31113e-41	1.10711	0.476	0.048	5.64832e-36	PE	EBI3	T
3.80529e-40	0.802198	0.886	0.697	2.30837e-35	PE	PECAM1	F
3.56232e-38	1.0996	0.473	0.07	2.16097e-33	PE	MFAP5	T
5.20712e-38	0.980068	0.496	0.082	3.15874e-33	PE	ISM2	T
3.13796e-37	0.972621	0.669	0.321	1.90355e-32	PE	TPM1	F
7.98041e-36	0.952803	0.81	0.582	4.84108e-31	PE	SERPINE2	F
4.76966e-33	0.94196	0.564	0.218	2.89337e-28	PE	KLF15	F
2.95329e-32	0.94976	0.411	0.052	1.79153e-27	PE	PRG2	T
1.46131e-31	0.979232	0.49	0.142	8.86462e-27	PE	FSTL3	F
1.65084e-29	0.850149	0.728	0.427	1.00143e-24	PE	FOSB	F
3.86994e-28	0.818847	0.697	0.458	2.34758e-23	PE	NNT-AS1	F
5.23982e-28	0.870527	0.343	0.03	3.17858e-23	PE	PTPRF	T
8.78002e-28	0.80226	0.643	0.333	5.32613e-23	PE	FLT1	F
3.88888e-26	0.522322	0.949	0.812	2.35907e-21	PE	ITGB1	F
1.60578e-25	0.827375	0.335	0.039	9.74098e-21	PE	XIST	F
3.23534e-25	0.737747	0.419	0.106	1.96262e-20	PE	S100P	T
1.17931e-24	1.32086	0.577	0.252	7.15394e-20	PE	FABP4	F
2.89039e-24	0.746931	0.275	0.009	1.75337e-19	PE	LVRN	T
1.14667e-23	1.1694	0.28	0.015	6.95595e-19	PE	MTND1P23	F
1.86923e-23	0.523491	0.909	0.733	1.13391e-18	PE	CDKN1C	F
4.924e-23	0.587502	0.646	0.37	2.987e-18	PE	PHLDA2	T
4.34e-21	0.696175	0.297	0.045	2.63273e-16	PE	RRAD	F
1.07181e-20	0.634222	0.499	0.23	6.50179e-16	PE	DCN	F
3.23403e-19	0.669405	0.223	0.006	1.96183e-14	PE	CST6	T
4.54076e-19	0.563968	0.228	0.009	2.75452e-14	PE	COL17A1	T
1.24956e-18	0.520457	0.789	0.642	7.58006e-14	PE	FCGR2C	F
1.53858e-18	0.623237	0.294	0.058	9.33334e-14	PE	LGALS3BP	T
3.99785e-18	0.600617	0.672	0.47	2.42517e-13	PE	RSPO3	F
6.45344e-18	0.630523	0.389	0.139	3.91478e-13	PE	BGN	T
4.66081e-16	0.562521	0.353	0.115	2.82734e-11	PE	XAGE2	F
1.12363e-15	0.512068	0.179	0.003	6.81618e-11	PE	ASCL2	T
2.40842e-15	0.5802	0.303	0.088	1.461e-10	PE	SERPINE1	T
3.84377e-14	0.61594	0.423	0.227	2.33171e-09	PE	QSOX1	F
4.42059e-14	0.610923	0.473	0.288	2.68162e-09	PE	JPT1	F
3.24808e-13	0.517151	0.726	0.606	1.97035e-08	PE	PHACTR2	F
5.71581e-13	0.674605	0.305	0.109	3.46732e-08	PE	GDF15	F
8.51385e-13	0.555229	0.259	0.07	5.16467e-08	PE	BTNL9	F
1.39284e-11	0.520091	0.231	0.064	8.44924e-07	PE	SLC16A1	F
1.99231e-11	0.501568	0.51	0.348	1.20857e-06	PE	OSBPL8	F
4.02709e-11	0.51895	0.474	0.312	2.44291e-06	PE	TIMP2	T
1.83714e-10	0.617644	0.365	0.197	1.11445e-05	PE	PEG10	T
2.01371e-10	0.53046	0.46	0.318	1.22156e-05	PE	H4C3	F
2.47719e-10	0.513803	0.432	0.291	1.50271e-05	PE	FSTL1	F
