# Supplementary material for: Disruption of maternal vascular remodeling by a fetal endoretrovirus-derived gene in preeclampsia
Source: Genome Biol. 2024 May 7;25:117. doi: 10.1186/s13059-024-03265-z (PMC11075363; doi:10.1186/s13059-024-03265-z)
Supplement: Supplementary file 9 — Additional file 9. Table S8. QC metrics for sequencing assays in the study. [file 13059_2024_3265_MOESM9_ESM.xlsx]

## Sheet: scRNA
sample_id	Seq_type	Estimated Number of Cells	Mean Reads per Cell	Median Genes per Cell	Number of Reads	Valid Barcodes	Sequencing Saturation	Q30 Bases in Barcode	Q30 Bases in RNA Read	Q30 Bases in UMI	Reads Mapped to Genome	Reads Mapped Confidently to Genome	Reads Mapped Confidently to Intergenic Regions	Reads Mapped Confidently to Intronic Regions	Reads Mapped Confidently to Exonic Regions	Reads Mapped Confidently to Transcriptome	Reads Mapped Antisense to Gene	Fraction Reads in Cells	Total Genes Detected	Median UMI Counts per Cell
2003783S3	10x_scRNA_SC3P	14339	91637	1747	1313993797	98.3%	82.0%	96.5%	93.3%	95.5%	96.7%	93.5%	6.5%	29.7%	57.3%	53.5%	1.9%	89.7%	28874	4929
2003783S6	10x_scRNA_SC3P	18047	74223	2170	1339502937	98.2%	70.2%	96.6%	92.9%	95.7%	96.8%	94.4%	7.8%	30.1%	56.5%	52.8%	1.8%	91.4%	30055	6541
2004917S1	10x_scRNA_SC3P	18623	55372	1613	1031207154	95.1%	51.1%	95.0%	90.5%	94.8%	92.8%	77.4%	4.3%	16.7%	56.3%	51.1%	2.5%	77.3%	28869	3635
2004917S2	10x_scRNA_SC3P	18224	59100	1811	1077054754	95.4%	52.2%	95.2%	90.4%	95.0%	93.0%	76.2%	3.8%	17.9%	54.4%	49.8%	2.2%	74.3%	28756	4376
2005139S1	10x_scRNA_SC3P	15143	89832	2774	1360329214	97.4%	51.3%	96.9%	94.2%	96.5%	96.8%	91.2%	6.4%	34.1%	50.7%	46.6%	2.1%	83.9%	29424	7684
2005139S2	10x_scRNA_SC3P	12648	87916	3108	1111971958	97.7%	44.5%	96.4%	93.3%	96.3%	96.8%	92.3%	5.3%	33.2%	53.8%	50.0%	1.7%	81.2%	28910	9470
2005170S1	10x_scRNA_SC3P	15890	68245	2831	1084428105	97.8%	50.7%	95.4%	88.2%	94.8%	95.2%	92.5%	9.1%	28.2%	55.2%	51.6%	1.7%	90.2%	28867	8235
2005170S2	10x_scRNA_SC3P	11184	39596	2719	442850569	97.8%	37.6%	97.0%	94.6%	96.6%	97.5%	94.6%	7.9%	27.5%	59.3%	55.6%	1.7%	89.0%	27989	7502
2005321S1	10x_scRNA_SC3P	10434	122269	582	1275759375	98.4%	89.6%	96.6%	94.2%	96.3%	97.1%	88.8%	4.5%	19.0%	65.4%	62.4%	1.2%	88.1%	26284	1963
2005321S2	10x_scRNA_SC3P	15713	36281	746	570097246	98.2%	52.6%	96.7%	94.0%	96.4%	96.8%	93.0%	6.1%	23.4%	63.6%	60.4%	1.3%	80.8%	27645	1879
2005393S1	10x_scRNA_SC3P	12869	87643	456	1127887511	97.7%	89.2%	95.6%	92.0%	95.1%	96.8%	92.5%	5.3%	23.3%	63.9%	60.2%	1.8%	88.7%	27177	670
2005393S2	10x_scRNA_SC3P	10024	102460	733	1027060703	97.7%	84.8%	95.6%	92.3%	95.2%	96.7%	92.1%	4.9%	23.7%	63.4%	59.7%	1.8%	84.9%	27398	1317
2005496S1	10x_scRNA_SC3P	14530	85863	1311	1247591113	98.3%	81.0%	96.2%	91.9%	95.8%	96.4%	94.0%	6.0%	28.4%	59.6%	56.5%	1.3%	85.2%	28186	3425
2005497S1	10x_scRNA_SC3P	10730	104886	1083	1125433077	97.8%	72.6%	95.7%	92.3%	95.4%	95.9%	91.0%	6.0%	27.0%	58.0%	54.3%	1.6%	92.6%	28680	3224
2005497S2	10x_scRNA_SC3P	12740	86389	1302	1100597826	97.8%	69.9%	95.8%	92.1%	95.6%	95.7%	89.8%	6.0%	27.9%	55.8%	52.3%	1.6%	89.0%	29192	3785
2100042S1	10x_scRNA_SC3P	11274	101711	1747	1146689872	98.2%	75.8%	96.5%	92.9%	96.0%	97.1%	94.6%	4.3%	27.0%	63.3%	59.9%	1.4%	91.7%	28100	5820
2100042S2	10x_scRNA_SC3P	13845	81566	1419	1129293237	98.1%	74.8%	96.5%	93.0%	96.0%	97.0%	94.3%	4.0%	24.6%	65.7%	62.1%	1.6%	88.0%	28514	4336
2200314S1	10x_scRNA_SC3P	4929	69409	3328	342121041	98.3%	54.0%	94.5%	88.7%	94.0%	95.8%	92.2%	7.0%	20.2%	65.0%	61.7%	1.2%	85.2%	25383	12828
2200314S2	10x_scRNA_SC3P	5935	81656	3007	484629763	98.3%	60.1%	95.2%	88.5%	92.5%	95.8%	92.4%	6.1%	23.8%	62.6%	59.1%	1.4%	89.2%	26003	10685

## Sheet: scATAC
sample_id	Seq_type	annotated_cells	bc_q30_bases_fract	cellranger-atac_version	cells_detected	frac_cut_fragments_in_peaks	frac_fragments_nfr	frac_fragments_nfr_or_nuc	frac_fragments_nuc	frac_fragments_overlapping_peaks	frac_fragments_overlapping_targets	frac_mapped_confidently	frac_waste_chimeric	frac_waste_duplicate	frac_waste_lowmapq	frac_waste_mitochondrial	frac_waste_no_barcode	frac_waste_non_cell_barcode	frac_waste_overall_nondup	frac_waste_total	frac_waste_unmapped	median_fragments_per_cell	median_per_cell_unique_fragments_at_30000_RRPC	median_per_cell_unique_fragments_at_50000_RRPC	num_fragments	r1_q30_bases_fract	r2_q30_bases_fract	si_q30_bases_fract	total_usable_fragments	tss_enrichment_score
2003783S3	10x_scATAC	5037	0.873447	1.2.0	5037	0.11235	0.261513	0.866749	0.605237	0.125086	0.481131	0.788777	0.00121508	0.0407508	0.0204307	0.00489494	0.0183534	0.787191	0.847818	0.888569	0.0157327	8011	1403.56	2324.27	449853063	0.927054	0.92265	0.924708	50127698	2.51037
2003783S6	10x_scATAC	6076	0.866302	1.2.0	6076	0.315936	0.332065	0.883178	0.551113	0.338185	0.610043	0.769058	0.00222413	0.0776634	0.0336915	0.0104088	0.0201552	0.624106	0.719795	0.797458	0.0292092	11618	2606.58	4282.12	440822736	0.922557	0.918076	0.91326	89285100	4.18035
2004917S1	10x_scATAC	8192	0.885218	1.2.0	8192	0.203473	0.371054	0.912154	0.5411	0.225959	0.592406	0.807188	0.000747998	0.0155289	0.0098143	0.00553837	0.0182559	0.894641	0.930842	0.946371	0.00184498	6618	710.454	1177.89	195368267	0.931737	0.926869	0.918344	10477395	3.02604
2004917S2	10x_scATAC	1764	0.881467	1.2.0	1764	0.145716	0.394442	0.909406	0.514964	0.159101	0.52386	0.802009	0.00222246	0.0611471	0.0277181	0.0113516	0.0177058	0.738609	0.805139	0.866286	0.00753192	16381	1839.67	3035.15	272394174	0.933155	0.928294	0.926053	36423018	3.3952
2005139S1	10x_scATAC	16468	0.914955	1.2.0	16468	0.327224	0.308695	0.816324	0.507629	0.351765	0.602535	0.840773	0.00194832	0.0628301	0.034518	0.0129009	0.0159027	0.648131	0.71581	0.77864	0.00240973	12902	3217.74	5265.87	520437608	0.955392	0.953107	0.955196	115203880	4.13954
2005139S2	10x_scATAC	11304	0.890879	1.2.0	11304	0.476085	0.328808	0.814188	0.48538	0.503229	0.686856	0.8552	0.0028902	0.113379	0.043113	0.00713703	0.0206425	0.510098	0.588707	0.702086	0.00482612	21577.5	4451.09	7242.47	499589651	0.938309	0.934598	0.935847	148834702	5.28647
2005170S1	10x_scATAC	20160	0.898125	1.2.0	20160	0.646137	0.480814	0.85095	0.370136	0.670467	0.784078	0.760016	0.00469712	0.203253	0.0801346	0.0701051	0.0211174	0.239543	0.4235	0.626754	0.00790289	18671.5	6218.32	9744.47	493253535	0.941117	0.936958	0.938581	184105086	7.14019
2005170S2	10x_scATAC	39557	0.896047	1.2.0	39557	0.528492	0.445292	0.84371	0.398418	0.555746	0.729468	0.844368	0.0027264	0.0999336	0.0345385	0.00799916	0.0198183	0.601297	0.669445	0.769379	0.00306578	18409	3723.27	6018.9	495736843	0.942184	0.939336	0.939406	114327522	6.08385
2005174S1	10x_scATAC	7458	0.915318	1.2.0	7458	0.15908	0.321967	0.857398	0.535431	0.178455	0.527782	0.850707	0.0013948	0.0382151	0.0228717	0.00339047	0.0165074	0.768043	0.813971	0.852186	0.00176407	9120.5	2027.27	3346.15	529823528	0.953123	0.950579	0.955928	78315083	2.85713
2005174S2	10x_scATAC	10957	0.911551	1.2.0	10957	0.124355	0.199576	0.767975	0.568398	0.14086	0.500629	0.867047	0.00135722	0.0468678	0.0251145	0.000879126	0.0160967	0.723598	0.769031	0.815899	0.00198568	7598	2470.15	4064.83	527092653	0.9543	0.951683	0.951203	97038436	2.88548
2005321S1	10x_scATAC	6117	0.879528	1.2.0	6117	0.00192359	0.274783	0.885007	0.610223	0.00205579	0.367104	0.827274	0.000938231	0.0235408	0.0170688	0.000419376	0.0171054	0.849496	0.887829	0.91137	0.00280158	3085	1199.87	1978.28	242331561	0.932475	0.92799	0.923476	21477855	1.46909
2005321S2	10x_scATAC	6441	0.880579	1.2.0	6441	0.227625	0.248794	0.865909	0.617115	0.259239	0.431904	0.822227	0.00101479	0.0259403	0.0174474	0.00230084	0.0164713	0.839155	0.880925	0.906865	0.00453588	6435	1308.18	2165.2	495465385	0.933567	0.929988	0.931106	46145062	2.40523
2005393S1	10x_scATAC	6146	0.88788	1.2.0	6146	0.123703	0.27424	0.805788	0.531548	0.14112	0.523988	0.849417	0.0011462	0.0291238	0.0172827	0.00119831	0.0189325	0.820871	0.861001	0.890124	0.00156995	7724	1566.38	2590.67	476038620	0.935699	0.932276	0.930463	52305048	2.69191
2005393S2	10x_scATAC	8174	0.91372	1.2.0	8174	0.233899	0.301814	0.796882	0.495067	0.258169	0.575697	0.819544	0.00186857	0.0435478	0.0261612	0.00173616	0.0169956	0.729023	0.784611	0.828159	0.00882668	9851	2491.51	4103.33	512899387	0.945994	0.943685	0.940104	88137084	3.43402

## Sheet: bulk DNA Methylation
sample_id	Seq_type	Total reads	Total base(Gb)	QC-failed reads	QC-failed ratio	Mapped reads	Mapped ratio	Duplicated reads	Duplication ratio	On-target reads	On-target ratio	On-target unique reads	On-target reads dup ratio	target size	Fraction of target bases <1X	Fraction of target bases >=1X	Fraction of target bases >=5X	Fraction of target bases >=10X	Fraction of target bases >=20X	Fraction of target bases >=30X	Fraction of target bases >=50X	Fraction of target bases >=100X	Fraction of target bases >=200X	Fraction of target bases >=400X	Fraction of target bases >=600X	Fraction of target bases >=800X	Fraction of target bases >=1000X	Fraction of target bases >=1200X	Mean coverage	Std of coverage	CV of coverage	conversion_rate
1701033YCD1	bulk DNA Methylation	217259334	32.5889001	1309236	0.00599004696787	216806288	0.997914722504	83530311	0.385276237929	147076871	0.676964567147	82354951	0.440055051212	80305211	0.000350674628076	0.999649325372	0.99811636134	0.992532987679	0.958817093451	0.897005015029	0.739929666582	0.384135320932	0.0624923082513	0.00170585443079	0.000428776658093	0.00020788190196	0.000121486512251	8.40667736992e-05	94.41164800625454	68.07825714692015	0.7135214470088328	0.994469
1701034YCD1	bulk DNA Methylation	210127313	31.51909695	1229813	0.00581864933194	209708790	0.998008240842	86758787	0.413710779601	140458147	0.668443073843	73949804	0.473510041393	80305211	0.000281737632194	0.999718262368	0.998269140965	0.992875979119	0.95836621362	0.891055538102	0.71339663126	0.319136886397	0.0321278777289	0.000974145999068	0.000282185921907	0.00013558273323	7.92476592833e-05	5.45045576183e-05	84.56174108053835	58.65704984493924	0.6855523170072706	0.99403
1701037YCD1	bulk DNA Methylation	192902433	28.93536495	1153268	0.00594297407423	192525384	0.998045390127	71696164	0.372398498891	129348528	0.670538603316	74718547	0.422347141051	80305211	0.000330090658749	0.999669909341	0.99797224865	0.991590620439	0.952983910347	0.882827516635	0.706550338309	0.327279122646	0.0418830603658	0.00119993458457	0.000286643914054	0.000131074931115	7.21123813497e-05	4.67217500991e-05	86.1022220338852	60.47598005856913	0.6943104165016856	0.99394
1701038YCD1	bulk DNA Methylation	226353697	33.95305455	1378698	0.00605402670094	225867377	0.997851504056	95147967	0.421255908063	152297547	0.672829951613	79182562	0.480079859724	80305211	0.000299133763561	0.999700866236	0.998294967434	0.993186394841	0.960621745954	0.898543246465	0.735358356757	0.361315195349	0.0467848966862	0.00140416790636	0.000365704785957	0.000160637147196	8.59470999958e-05	6.18141704403e-05	90.49629110618986	63.488576497762324	0.693892350500612	0.993845
1701039YCD1	bulk DNA Methylation	204006772	30.6010158	1248480	0.00608257273729	203630607	0.998156115131	70593580	0.346674702001	110575451	0.54201853162	63286377	0.427663406048	80305211	0.000264391310795	0.999735608689	0.997693499616	0.988726522367	0.933171808739	0.839363226379	0.626691037522	0.226935273229	0.013786402977	0.000556016221662	0.000202402805467	0.000110179649488	7.53126718016e-05	6.07432561257e-05	71.78093646998823	53.54423642645383	0.7356904022323647	0.993366
1701040YCD1	bulk DNA Methylation	217813785	32.67206775	1399441	0.00638392594067	217372835	0.997975564311	71280352	0.327917478741	122559035	0.562678046295	74591990	0.391379101508	80305211	0.000200597194122	0.999799402806	0.997783282084	0.989111540968	0.940035385749	0.8605530468	0.681644395405	0.324055147554	0.0450354087234	0.00138619896036	0.000314562401187	0.000145220962062	8.99692549217e-05	6.68325247287e-05	85.18733293658863	63.652222043577616	0.7385333769454152	0.99315
1701041YCD1	bulk DNA Methylation	177692126	26.6538189	1098373	0.00614335216996	177342748	0.998033801453	57423290	0.323798354585	94522652	0.531946204527	56770062	0.399402568603	80305211	0.000242200969997	0.99975779903	0.997514632021	0.98679622422	0.920773522406	0.810938097155	0.57092554056	0.170201022198	0.0085845238611	0.000452037913206	0.000160114142531	8.7653091404e-05	5.86761424486e-05	4.11305811774e-05	64.64553058704995	45.32175575487694	0.690401240565457	0.99289
1701042YCD1	bulk DNA Methylation	241569298	36.2353947	1614753	0.00664004482761	241078974	0.99797025531	92740427	0.384688989924	134404295	0.556379871585	71161264	0.470543229292	80305211	0.000201033031343	0.999798966969	0.99812100612	0.991050717742	0.947014509432	0.868660416072	0.680389084589	0.295131084333	0.0278418171394	0.000890465252622	0.000275249883846	0.000134262769075	9.008132735e-05	7.0219602561e-05	80.84346587421332	59.12416440299042	0.7224054329988835	0.993018
1701043YCD1	bulk DNA Methylation	210522116	31.5783174	1361651	0.00642640547353	210066290	0.997834783306	74436099	0.354345759141	116995643	0.555740390715	66458717	0.431955624194	80305211	0.000254479127139	0.999745520873	0.99785467222	0.989491628383	0.937591770975	0.847919595156	0.643281193795	0.257950757392	0.0230010851973	0.000855984302189	0.000258090349828	0.000125807526986	8.28215244961e-05	6.26235824223e-05	75.9838949056494	56.02929212394694	0.7278053701052125	0.993266
1701044YCD1	bulk DNA Methylation	192964813	28.94472195	1218900	0.00627704549042	192587429	0.998044285929	66002819	0.342716133357	101481667	0.525907627522	58780464	0.420777508513	80305211	0.00019966325722	0.999800336743	0.997871532895	0.988625507752	0.928954249308	0.825419473713	0.592284291489	0.182605858541	0.00894411447347	0.000530824830284	0.000192839291587	0.000111536971119	7.5897938927e-05	5.14910545469e-05	66.59988122065951	46.873394537801445	0.6933946286798541	0.993071
18g4515CB	bulk DNA Methylation	189429176	28.4143764	19035787	0.0913140833167	188983987	0.997649839326	51140493	0.270607546236	105284024	0.555796241229	75539814	0.282513992816	80305211	0.000290815498885	0.999709184501	0.995689955911	0.974488056572	0.880978782311	0.765878132118	0.557430687779	0.235700208795	0.0421295574455	0.00514254299139	0.00115366112418	0.000338919475599	0.000150338936286	9.14012915052e-05	73.866389828675	69.16524495631516	0.9238490745258802	0.995526
18g4518CB	bulk DNA Methylation	184678340	27.701751	23519345	0.112966409785	184017455	0.996421426573	41948825	0.227961119232	93728797	0.507524580305	71468831	0.237493350096	80305211	0.000285460927311	0.999714539073	0.99276080602	0.959507995066	0.841365736527	0.716804816066	0.507762130156	0.200389872582	0.0313755853278	0.00492726430916	0.000896903191002	0.000264129808463	0.000121474059759	7.34074405209e-05	67.08743880892114	65.81330360774301	0.9665997834408164	0.995136
18g4525CB	bulk DNA Methylation	217072974	32.5609461	23341444	0.0970883701326	216471192	0.99722774333	62027920	0.286541222538	118289766	0.544930876563	82932682	0.298902307407	80305211	0.000492446249845	0.99950755375	0.995637642992	0.975487169818	0.888106949872	0.781792267503	0.588427592825	0.27617728319	0.0559203312472	0.00662643175173	0.00140267360732	0.000417681487693	0.000193910205902	0.000109955504631	80.34988794189209	75.77878711711534	0.9315167978011701	0.990004
18g4529CB	bulk DNA Methylation	162898811	24.43482165	22593316	0.121802021279	162295484	0.996296308142	41618608	0.256437252438	92214125	0.566082247218	67621725	0.26668799384	80305211	0.000401704940418	0.99959829506	0.990768320128	0.952045839217	0.824669646905	0.694864508855	0.484112780676	0.187955000828	0.0269405804811	0.00263422506916	0.00048854861984	0.000176825386836	8.70304668025e-05	5.58743317417e-05	63.67216781237273	59.94031834727456	0.9268332943651089	0.992361
18g4532CB	bulk DNA Methylation	185017395	27.75260925	21413480	0.103731963545	184522679	0.997326110877	50821078	0.275419142381	99753551	0.539157688389	71103547	0.287207860901	80305211	0.000327014893218	0.999672985107	0.994009728709	0.966569902917	0.857691762992	0.732515129062	0.514729100207	0.198203102909	0.0329327694563	0.00451071599824	0.00100533949161	0.000288723480223	0.000122557426566	7.08795846387e-05	67.69024042536915	65.37963956491065	0.9518039121721313	0.991849
18g4535CB	bulk DNA Methylation	211969818	31.7954727	27010811	0.113025106315	211191497	0.996328151775	54388655	0.257532409082	115833565	0.546462539304	84788667	0.268012971888	80305211	0.000364322559342	0.999635677441	0.992578389465	0.961503618987	0.857239065096	0.747621296954	0.559909580463	0.262442022598	0.0511072189325	0.00626894561052	0.00132775941526	0.000379340264731	0.000175679757569	8.97700150492e-05	76.82629390015549	75.69572232816562	0.9726240134892814	0.99545
18g4538CB	bulk DNA Methylation	167441125	25.11616875	20135302	0.107344522561	166851128	0.996476391329	38785335	0.232454736536	92185363	0.550553891704	69770310	0.243151974137	80305211	0.000385566510746	0.999614433489	0.991383834357	0.954608798674	0.832140519499	0.705813935287	0.498617966398	0.202485626991	0.031852627845	0.00289520439713	0.000554235515302	0.00021511679983	0.000116244013106	7.55492691502e-05	66.17494187270114	62.99747816605432	0.9378121723638666	0.992309
18g4544CB	bulk DNA Methylation	219516130	32.9274195	21463952	0.0890694028397	218968840	0.997506834691	61639010	0.281496718894	114342530	0.520884410635	80387886	0.296955507281	80305211	0.000217134103539	0.999782865896	0.996327262	0.977819372145	0.89274968719	0.784455743476	0.582271479244	0.256510838381	0.0505694580642	0.00707971491414	0.00201396644111	0.000649546889305	0.000237531285485	0.000111611686071	78.37365087055186	75.57789851630011	0.9521786850847754	0.992397
18g4550CB	bulk DNA Methylation	259130989	38.86964835	21309314	0.0759852053077	258633602	0.998080557629	75466770	0.291790275573	137627909	0.531113278003	95538584	0.305819693882	80305211	0.000197982170796	0.999802017829	0.997247301922	0.983793990654	0.91818918202	0.830288908649	0.656622756399	0.338295145006	0.0797415500222	0.00917020191878	0.002371950682	0.000747548001586	0.000308373512648	0.000174982418015	92.0681819141226	86.46390024117694	0.9290382433919289	0.993286
18g4553CB	bulk DNA Methylation	160575072	24.0862608	16471500	0.0930348428322	160130299	0.997230124237	33927212	0.21187253263	79518144	0.495208521532	61920254	0.221306598907	80305211	0.00040521654317	0.999594783457	0.990338958203	0.949401938562	0.814417958506	0.676454483134	0.452039146003	0.148707099468	0.0204227469124	0.00279873494137	0.000498946450685	0.000166813583243	9.60087135566e-05	6.64589499678e-05	58.71260191321831	57.93246739028984	0.970188294164177	0.994638
18g4559CB	bulk DNA Methylation	204940450	30.7410675	20199779	0.0897208779156	204403680	0.997380848925	56679150	0.277290262093	106672722	0.520505942092	75625373	0.291052374196	80305211	0.000196562586704	0.999803437413	0.996181916513	0.977029460766	0.889454919681	0.776617509915	0.564780609318	0.230579308234	0.0400532911868	0.00526524984786	0.00112554339718	0.000319032845826	0.000137724561859	9.18869386944e-05	73.75205311396293	71.73868976319483	0.9596885540230702	0.993735
18g4571CB	bulk DNA Methylation	218745361	32.81180415	31540487	0.126017860187	217818412	0.995762428992	57854884	0.265610622485	121897224	0.557256270226	87865667	0.279182379084	80305211	0.000266470876965	0.999733529123	0.995033024694	0.971437445074	0.879157044989	0.775017613739	0.592246236673	0.295653105251	0.0662430486609	0.00704929347611	0.001537559001	0.000511498562652	0.000255027036788	0.00014269310618	83.25326654082261	80.42987941417516	0.9546203098867991	0.993566
18g4574CB	bulk DNA Methylation	215600137	32.34002055	19899120	0.0844975914298	215009065	0.997258480406	58926398	0.274064714434	112894580	0.523629444632	80445681	0.287426544304	80305211	0.000227457219433	0.999772542781	0.996464538273	0.978216893048	0.894547403655	0.788042123443	0.588193946717	0.25775971126	0.0469888934107	0.00592652698466	0.00130183332686	0.00035045048322	0.000160960911989	0.000110204554472	77.78171339341851	72.40503398794489	0.9190588890390097	0.9921
18g4577CB	bulk DNA Methylation	208813533	31.32202995	24156383	0.103688851397	208126466	0.996709662491	51230914	0.24615280788	110379945	0.528605322721	81717447	0.259671247345	80305211	0.000287602755941	0.999712397244	0.995228877488	0.971798280936	0.877027133395	0.767970947738	0.574113814358	0.261606535098	0.0487499372861	0.00546341880603	0.00109509705416	0.000341048851736	0.000165593239024	0.000101076877813	77.22193227286334	72.22885453874696	0.923383665425055	0.991941
18g4580CB	bulk DNA Methylation	194728243	29.20923645	18796333	0.0880288974324	194295301	0.997776686148	51947622	0.267364273519	103521077	0.531618194696	74324994	0.28203032509	80305211	0.000265873157347	0.999734126843	0.995613995709	0.973640477702	0.876510330071	0.758470717423	0.545107328091	0.213518223618	0.0314452943782	0.00367124370049	0.00074763516903	0.000225576893136	9.94705063411e-05	5.95976268589e-05	69.84231059426517	62.54940235966972	0.882938484571863	0.991405
18g4583CB	bulk DNA Methylation	193562424	29.0343636	24556127	0.112581561208	192912140	0.996640442982	51800128	0.268516683294	99507020	0.514082320027	71511875	0.281338392005	80305211	0.000352530049389	0.999647469951	0.994587798294	0.968563658964	0.860532475284	0.73387743169	0.512759539353	0.191955065033	0.0312679957967	0.00487487667519	0.00111569347598	0.000328048450056	0.000143963260367	8.62957697726e-05	67.15717378539732	65.48398272309271	0.960779021285103	0.992939
18g4589CB	bulk DNA Methylation	150664617	22.59969255	17225008	0.102597215284	150233612	0.997139308428	32724727	0.21782560217	74883390	0.497020411899	57932974	0.226357487288	80305211	0.000438788461685	0.999561211538	0.988523696177	0.941020079008	0.792132206713	0.645797655647	0.415980987834	0.127261479956	0.0176500501319	0.00250800660993	0.000404095818888	0.000132282822842	6.68325247287e-05	4.3434292203e-05	54.84697809959057	53.24505148471508	0.9534097152000679	0.993677
18g4592CB	bulk DNA Methylation	217527879	32.62918185	19380347	0.0818052936668	217047237	0.997790434945	59285716	0.273146605409	113843208	0.523349965638	81166393	0.287033504889	80305211	0.000192216666986	0.999807783333	0.996545940213	0.978909450845	0.896686828953	0.791812899913	0.594591501665	0.266948180984	0.0502649821815	0.00629852027909	0.00146867181508	0.000470193646587	0.000202216018086	0.000115994963266	79.32748259636601	75.63297584895447	0.9415579002892354	0.993449
1907097S2CB	bulk DNA Methylation	234565976	35.1848964	37553762	0.138004550041	233228631	0.994298640311	59543944	0.255302892036	195888392	0.835109999073	144234856	0.263688600803	80305211	0.00321447384031	0.99678552616	0.970485352439	0.926863675136	0.837254160256	0.758109607607	0.633316597599	0.429400602658	0.210963233756	0.0475048001555	0.00991865895228	0.00241005530762	0.000854564718098	0.000405714642852	125.21510316435132	135.1657215569464	1.0709155890871476	0.994247253304
1907097S3CB	bulk DNA Methylation	169738406	25.4607609	27523950	0.13952966272	168954885	0.995383949817	37537582	0.222175180078	143486391	0.845338390888	110699025	0.228505057319	80305211	0.00556137010835	0.994438629892	0.955229132017	0.897191877125	0.788571055495	0.698835247441	0.561975473796	0.345974185909	0.134424526946	0.0176194543589	0.00262360309345	0.000710676172683	0.000299544695798	0.000144174952731	95.64352005749664	102.83929533472323	1.0641095778955536	0.994359287681
1907098S2CB	bulk DNA Methylation	247497685	37.12465275	39409482	0.137359698651	246219760	0.994836618371	61734844	0.250730664346	206147840	0.832928356481	152576309	0.259869475227	80305211	0.001764904148	0.998235095852	0.981599351006	0.948309257291	0.871209877028	0.797418015625	0.67478568732	0.467260287754	0.238646182002	0.0576622107375	0.0123450892869	0.00289220334655	0.00096667450385	0.000435476098805	137.17912793977965	142.06637385632564	1.0281319326189415	0.994275927953
1907099S2CB	bulk DNA Methylation	188542016	28.2813024	36436610	0.161955873977	187542496	0.994698688275	48735640	0.259864516253	160569219	0.851636268703	117702474	0.266967388065	80305211	0.00698632122391	0.993013678776	0.949649083171	0.889913719298	0.781287020091	0.693416271579	0.560384717749	0.352924208119	0.147009899519	0.0228422287565	0.00365354870931	0.000928557425744	0.000354734140478	0.000165780026405	99.1507829672473	109.6447255582654	1.094796488951294	0.994150082172
1907108S2CB	bulk DNA Methylation	223402667	33.51040005	36407327	0.140130587124	222373884	0.995394938593	57711518	0.259524711094	187581639	0.839657115642	137415191	0.267437944713	80305211	0.00244636677438	0.997553633226	0.97595174739	0.935985374598	0.84860479353	0.768840604877	0.640242910264	0.428710659885	0.203153553759	0.0412591780626	0.00764525729221	0.00178913669749	0.000636297437784	0.000295497635888	122.53182081795414	128.35585689442323	1.0390509590527137	0.99422330539
1907109S2CB	bulk DNA Methylation	156818142	23.5227213	29543240	0.15852662007	155900466	0.994148151558	35389629	0.227001431798	124589855	0.794486233614	95411337	0.234196580452	80305211	0.00556632620018	0.9944336738	0.952507191594	0.888672691489	0.768448488355	0.670123997308	0.523438373134	0.299536215651	0.0975164612917	0.00853624554949	0.00121861332261	0.000353227388942	0.000143315730781	7.18508790171e-05	82.67755839655287	87.61774175103828	1.047087695076052	0.994367803093
1907110S2CB	bulk DNA Methylation	224137906	33.6206859	47697844	0.175465677344	222536495	0.992855242433	59048946	0.265344998806	177251600	0.790814919097	128429766	0.275438044001	80305211	0.00654146839861	0.993458531601	0.953473517428	0.899483795641	0.799721377981	0.715633459951	0.586303895024	0.380228090055	0.168963331657	0.0298356479009	0.00527593408602	0.00135612619211	0.000525557426155	0.000254354602219	107.70641441935817	118.38747537324448	1.0890569430111048	0.994008848294
1907151S2CB	bulk DNA Methylation	168679120	25.301868	30706435	0.154005313976	167749216	0.994487142214	37910468	0.225994904203	135076062	0.800787092083	103530099	0.233542217125	80305211	0.0042993723035	0.995700627697	0.96083779669	0.90433570992	0.792792338221	0.698678370947	0.555330550093	0.331336704912	0.119162528569	0.0126686423874	0.00169554376739	0.000468014460481	0.000191668757336	9.96821987056e-05	90.90049988163284	95.14409783098729	1.035294671449363	0.994330898111
1907152S2CB	bulk DNA Methylation	182036865	27.30552975	32737716	0.152428261518	181057205	0.994618342829	40480560	0.223578840732	142170259	0.780997074411	109149371	0.23226297984	80305211	0.00189093581984	0.99810906418	0.978233081288	0.935134035075	0.835399996645	0.743333119441	0.596913978596	0.361717510461	0.132276335094	0.01373095203	0.00186574442847	0.000546963259956	0.000222426412652	0.000114351234318	97.81081111909413	96.90803894607491	0.980743279490684	0.994216576168
1907158S2CB	bulk DNA Methylation	244564493	36.68467395	50338451	0.170694976175	242767221	0.992651132722	62934422	0.259237724684	189858655	0.776313244294	138616963	0.26989389554	80305211	0.00263538315091	0.997364616849	0.973908766643	0.932804111554	0.845153336313	0.764746823217	0.634966092051	0.421963824988	0.196187106712	0.0372928352059	0.00659683217818	0.0016183383168	0.000630594196434	0.000305733584337	119.6343710497193	125.1522848484947	1.0374512981620583	0.993800227157
1907161S2CB	bulk DNA Methylation	282562659	42.38439885	47831923	0.144772116753	281039235	0.994608544507	72319792	0.257329877802	234840943	0.831111031554	172172232	0.266855984308	80305211	0.00180666980627	0.998193330194	0.982598464252	0.952811655024	0.883883936249	0.816272533049	0.700418357658	0.498495259542	0.269451181692	0.0756672440597	0.0192105341707	0.00501268840449	0.00167420019605	0.000759153724159	151.16183810288476	157.57519287335165	1.0355762971712175	0.994202836961
1907163S2CB	bulk DNA Methylation	231542543	34.73138145	36075670	0.13480274603	230615850	0.995997741979	59078819	0.256178484697	196628017	0.849209024192	144751512	0.263830687974	80305211	0.00223017906024	0.99776982094	0.978408549353	0.941999056574	0.860153795001	0.783408551159	0.657312562195	0.446400919113	0.218496929172	0.0489285060219	0.0100377545861	0.00238862456883	0.000801355219651	0.000378979142462	129.22150650970832	134.92738794654306	1.0361375134028565	0.994230103778
1907172S4CB	bulk DNA Methylation	114175743	17.12636145	37793520	0.248691868697	113279339	0.992148910299	28324988	0.250045491526	98793779	0.865278179096	73416133	0.256874939464	80305211	0.070218158072	0.929781841928	0.794076426746	0.690368984897	0.555184918199	0.464034693838	0.339725014856	0.170114576998	0.0448358326336	0.00402909096397	0.000768256495833	0.000236809040948	9.26589932003e-05	4.34841021712e-05	52.12549163216818	71.23106912028513	1.340807716443866	0.993873647672
1907172S5CB	bulk DNA Methylation	239860407	35.97906105	33208219	0.121611257531	238744489	0.995347635677	61385123	0.257116397774	201681709	0.840829512142	148232174	0.265019248721	80305211	0.00170752306472	0.998292476935	0.982065049303	0.948886430297	0.870989144154	0.795776714913	0.670513448996	0.459226687045	0.228464190201	0.0524139336363	0.010912056504	0.00261070231171	0.000907612334149	0.000419885578783	133.40018073048833	137.71153011634408	1.024637983132597	0.9941683355
1907172S6CB	bulk DNA Methylation	159919905	23.98798575	35075904	0.179880296812	159054968	0.994591436257	39305082	0.247116342823	137287335	0.858475591266	102389618	0.254194729616	80305211	0.0233080640309	0.976691935969	0.896978304434	0.817087573557	0.694903173843	0.604753320429	0.47556311134	0.282553880594	0.104777646372	0.0138485782697	0.00236172718605	0.000676058244838	0.000268824397958	0.000131759818177	80.26533299314785	97.41969594259585	1.198785415065119	0.993751236854

## Sheet: bulk Cut&Tag
sample_id	Antibody	Seq_type	totalReads	mappedRate	duplicateRate	mitochondriaRate	nonRedundantFraction
2003783S1	H2AZ	Cut&Tag	43286005	0.999494455541	0.303155534912	0.00305586066443	0.696338920628
2003783S1	H3K27AC	Cut&Tag	34745117	0.999532912783	0.291733598134	0.00273906114635	0.707799314649
2003783S1	H3K4me3	Cut&Tag	40098156	0.99949656039	0.3430202127	0.0176561735158	0.65647634769
2003783S4	H2AZ	Cut&Tag	42399644	0.999602355152	0.256611730042	0.00234417062558	0.74299062511
2003783S4	H3K27AC	Cut&Tag	38752869	0.999597165309	0.26529186781	0.000794599233414	0.734305297499
2003783S4	H3K4me3	Cut&Tag	43463178	0.999430667495	0.292963206694	0.00704874825306	0.706467460801
2005170S1	CTCF	Cut&Tag	45457083	0.998991180318	0.247085476206	0.0284885415987	0.751905704112
2005170S1	H2AZ	Cut&Tag	38500565	0.999586447627	0.455034439105	0.00123213776213	0.544552008522
2005170S1	H3K27AC	Cut&Tag	33208009	0.999531709354	0.459703501044	0.00251165313765	0.53982820831
2005170S1	H3K27me3	Cut&Tag	33708309	0.986468321505	0.265217012221	0.00367404962379	0.721251309284
2005170S1	H3K4me3	Cut&Tag	41205441	0.999268203439	0.373655678142	0.019508370266	0.625612525297
2005170S2	H2AZ	Cut&Tag	33767925	0.999548151093	0.475664436	0.00102443368966	0.523883715094
2005170S2	H3K27AC	Cut&Tag	28655770	0.999596206977	0.465001743104	0.000989434239596	0.534594463872
2005170S2	H3K27me3	Cut&Tag	32783053	0.978670137891	0.282389654191	0.003530635173	0.6962804837
2005170S2	H3K4me3	Cut&Tag	37794410	0.99895082368	0.412628322548	0.0177643730912	0.586322501132
2005321S1	CTCF	Cut&Tag	38752465	0.997834873214	0.258417135529	0.0505540228215	0.739417737685
2005321S1	H2AZ	Cut&Tag	36865470	0.999610394225	0.316352863533	0.00606863278835	0.683257530692
2005321S1	H3K27AC	Cut&Tag	39201686	0.999615730813	0.322945676367	0.00500021861305	0.676670054446
2005321S1	H3K27me3	Cut&Tag	35403557	0.99132612579	0.258315315605	0.00710264790625	0.733010810185
2005321S1	H3K4me3	Cut&Tag	44220946	0.999078558835	0.346344331937	0.0472592106012	0.652734226898
2005321S2	H2AZ	Cut&Tag	40944260	0.999504521513	0.334356000084	0.00397916582202	0.665148521429
2005321S2	H3K27AC	Cut&Tag	39893445	0.999556568755	0.30037729256	0.0015326828756	0.699179276194
2005321S2	H3K27me3	Cut&Tag	38418491	0.99349594444	0.271420759342	0.00595661084138	0.722075185098
2005321S2	H3K4me3	Cut&Tag	42414504	0.999069233487	0.36109843463	0.0501494488772	0.637970798857
2005393S1	CTCF	Cut&Tag	56145972	0.957026943981	0.252824031615	0.0605049815506	0.704202912366
2005393S1	H2AZ	Cut&Tag	41814673	0.999719022076	0.245388909295	0.00377353184132	0.754330112781
2005393S1	H3K27AC	Cut&Tag	49503204	0.99971882628	0.286906096018	0.000928970173325	0.712812730263
2005393S1	H3K27me3	Cut&Tag	35968174	0.997173862649	0.262215563125	0.00318956975686	0.734958299523
2005393S1	H3K4me3	Cut&Tag	50330901	0.99971121121	0.309420985728	0.0106397459485	0.690290225482
2005393S2	H2AZ	Cut&Tag	46369788	0.9996168626	0.287003296198	0.00317913896868	0.712613566402
2005393S2	H3K27AC	Cut&Tag	39466743	0.999660346941	0.277548162512	0.000938055618119	0.722112184428
2005393S2	H3K27me3	Cut&Tag	39243769	0.9957188108	0.27902179834	0.0038019538847	0.716697012461
2005393S2	H3K4me3	Cut&Tag	51618325	0.999664498993	0.312845719035	0.0072596505214	0.686818779958
2005496S1	CTCF	Cut&Tag	43200792	0.998466579039	0.1902108878	0.0136801427159	0.808255691238
2005496S1	H2AZ	Cut&Tag	57376674	0.99905578354	0.508831916608	0.00423687856149	0.490223866932
2005496S1	H3K27AC	Cut&Tag	65513476	0.99945974474	0.365899650936	0.00142595089902	0.633560093804
2005496S1	H3K27me3	Cut&Tag	78071178	0.977052466148	0.257704783192	0.00669645333134	0.719347682957
2005496S1	H3K4me3	Cut&Tag	62484249	0.995489487279	0.404419872279	0.0319986401693	0.591069615
2005496S2	H2AZ	Cut&Tag	56652322	0.999072835885	0.684251900566	0.00484029586643	0.314820935318
2005496S2	H3K27AC	Cut&Tag	50375963	0.999451285924	0.608220214073	0.00111860888893	0.391231071851
2005496S2	H3K4me3	Cut&Tag	57739370	0.999171189433	0.692673179496	0.007680721144	0.306498009937
2005497S1	CTCF	Cut&Tag	41873621	0.998596300043	0.25621416882	0.027905635388	0.742382131223
2005497S1	H2AZ	Cut&Tag	61362736	0.999546711868	0.430205116669	0.00174860195282	0.569341595199
2005497S1	H3K27AC	Cut&Tag	51555323	0.99966773557	0.452051168412	0.00125077288334	0.547616567158
2005497S1	H3K27me3	Cut&Tag	50932707	0.987709194408	0.27113819024	0.00442941310777	0.716571004168
2005497S1	H3K4me3	Cut&Tag	57200932	0.999546196205	0.494733285115	0.00551394861888	0.50481291109
2005497S2	H2AZ	Cut&Tag	64068075	0.998374276112	0.524305436054	0.00179390437437	0.474068840058
2005497S2	H3K27AC	Cut&Tag	52484234	0.999077894516	0.413747031156	0.0012891680957	0.58533086336
2005497S2	H3K27me3	Cut&Tag	50079014	0.974734786112	0.287853131453	0.003885799349	0.686881654659
2005497S2	H3K4me3	Cut&Tag	64303531	0.995771196453	0.502756217229	0.00621028104973	0.493014979224
2100604S1	CTCF	Cut&Tag	56602412	0.998992039421	0.422317285702	0.100928084125	0.576674753719
2100604S1	H2AZ	Cut&Tag	53236137	0.999413575031	0.419781209895	0.00427145944117	0.579632365136
2100604S1	H3K27AC	Cut&Tag	44536709	0.999460894158	0.434918799231	0.0017307071342	0.564542094927
2100604S1	H3K4me3	Cut&Tag	50868672	0.999357698978	0.41431873826	0.100992099813	0.585038960718

## Sheet: bulk ATAC
sample_id	Seq_type	totalReads	mappedRate	duplicateRate	mitochondriaRate	PCRbottleneckCoefficient_1	PCRbottleneckCoefficient_2	nonRedundantFraction
1907097S2	buk ATAC	220009020	0.910028	0.0615053	0.00141652	0.873098	9.13693	0.848523
1907097S3	buk ATAC	275930886	0.952724	0.0381133	0.00065295	0.914005	13.9895	0.914611
1907098S2	buk ATAC	245323654	0.956283	0.0372771	0.00095756	0.919585	14.8124	0.919006
1907099S2	buk ATAC	139284960	0.585705	0.071439	0.000676067	0.792652	5.57017	0.514266
1907108S2	buk ATAC	326559113	0.993677	0.011558	0.000791566	0.959738	35.7954	0.982119
1907109S2	buk ATAC	335587903	0.990947	0.0132728	0.000645855	0.954586	31.972	0.977674
1907110S2	buk ATAC	327385264	0.991762	0.0129864	0.00086831	0.959309	35.2162	0.978776
1907151S2	buk ATAC	315609240	0.991774	0.0148242	0.0013978	0.949653	29.4469	0.97695
1907152S2	buk ATAC	370374512	0.990248	0.0181047	0.00138729	0.941123	27.2321	0.972143
1907158S2	buk ATAC	213610279	0.989334	0.0601951	0.0118723	0.904065	11.5781	0.929139
1907161S2	buk ATAC	256256111	0.988585	0.0525357	0.0063012	0.905413	11.7057	0.936049
1907163S2	buk ATAC	202486776	0.98709	0.045161	0.0151761	0.927256	15.2553	0.941929
1907172S4	buk ATAC	17017182	1	0	1.43925e-05	0.978027	187.264	0.866508
1907172S5	buk ATAC	195202691	0.991188	0.054716	0.0138352	0.914328	12.8463	0.936472
1907172S6	buk ATAC	35426108	1	0	9.53858e-06	0.999464	2270.31	1

## Sheet: SHAREseq
Seq_type	Cell_type	total_QC_Passed_Reads	QC_Passed_Mapped_Reads	QC_Passed_Duplicate_Reads
SHAREseq_ATAC	HUVEC	939359705	939359705	250661426
SHAREseq_RNA	HUVEC	267801309	267801309	191877698
